# Supplementary material for: DNA methylation across the genome in aged human skeletal muscle tissue and muscle-derived cells: the role of HOX genes and physical activity
Source: Sci Rep. 2020 Sep 21;10:15360. doi: 10.1038/s41598-020-72730-z (PMC7506549; doi:10.1038/s41598-020-72730-z)
Supplement: Supplementary file 11 — Suppl. File 1 [file 41598_2020_72730_MOESM11_ESM.xlsx]

## Sheet: Ttitle_Authors
Title: DNA methylation across the genome in aged human skeletal muscle tissue and stem cells: The role of HOX genes and physical activity
Authors: Turner DC, Gorski PP, Maasar MF, Seaborne RA, Baumert P, Brown AD, Kitchen MO, Erskine RM, Dos-Remedios I, Voisin S, Eynon N, Sultanov RI, Borisov OV, Larin AK, Semenova EA, Popov DV, Generozov EV, Stewart CE, Drust B, Owens DJ, Ahmetov II, Sharples AP.

## Sheet: 1a
Column #	Probeset ID	Gene Symbol	p-value(Attribute)	Regulatory_Feature_Group	Relation_to_UCSC_CpG_Island	p-value(Aged Adult SkM Tissue vs. Young Adult SkM Tissue)	T(Aged Adult SkM Tissue vs. Young Adult SkM Tissue)	Difference(Aged Adult SkM Tissue vs. Young Adult SkM Tissue)	Difference(Aged Adult SkM Tissue vs. Young Adult SkM Tissue) (Description)	Beta Difference(Aged Adult SkM Tissue vs. Young Adult SkM Tissue)	Beta Difference(Aged Adult SkM Tissue vs. Young Adult SkM Tissue) (Description)	F(Attribute)	SS(Attribute)	SS(Error)	F(Error)
125720	cg07262247	PDLIM4	4.7008e-46		Island	0.000366904	3.88395	0.413563	Aged Adult SkM Tissue up vs Young Adult SkM Tissue	0.0710571	Aged Adult SkM Tissue up vs Young Adult SkM Tissue	1114.87	365.668	1.49418	1
125511	cg08162476	IQSEC1	6.19113e-44	Unclassified_Cell_type_specific		2.63431e-05	4.73322	0.53326	Aged Adult SkM Tissue up vs Young Adult SkM Tissue	0.0907274	Aged Adult SkM Tissue up vs Young Adult SkM Tissue	877.556	322.231	1.67276	1
118427	cg25654652	SORBS3	1.14522e-43		Island	0.000432511	3.82901	0.377551	Aged Adult SkM Tissue up vs Young Adult SkM Tissue	0.0591054	Aged Adult SkM Tissue up vs Young Adult SkM Tissue	851.461	239.481	1.28129	1
769934	cg10564001		3.40155e-38			0.00109411	3.51307	0.485227	Aged Adult SkM Tissue up vs Young Adult SkM Tissue	0.0826963	Aged Adult SkM Tissue up vs Young Adult SkM Tissue	458.033	252.778	2.51411	1
114838	cg04255276	LTBP3	9.6384e-38	Promoter_Associated	Island	6.57945e-05	4.44343	0.616039	Aged Adult SkM Tissue up vs Young Adult SkM Tissue	0.0915847	Aged Adult SkM Tissue up vs Young Adult SkM Tissue	435.08	241.923	2.53307	1
559581	cg14524764	MICALL1	1.00624e-37		N_Shore	4.71018e-06	5.26852	0.805983	Aged Adult SkM Tissue up vs Young Adult SkM Tissue	0.125654	Aged Adult SkM Tissue up vs Young Adult SkM Tissue	434.157	293.932	3.08419	1
44852	cg24805258	SORBS3	1.096e-37		Island	1.89915e-05	4.8358	0.5947	Aged Adult SkM Tissue up vs Young Adult SkM Tissue	0.0900838	Aged Adult SkM Tissue up vs Young Adult SkM Tissue	432.329	189.147	1.99309	1
82956	cg07924703	SORBS3	1.42079e-37		Island	1.54141e-12	9.98323	1.25328	Aged Adult SkM Tissue up vs Young Adult SkM Tissue	0.206495	Aged Adult SkM Tissue up vs Young Adult SkM Tissue	426.823	194.594	2.07693	1
75511	cg11518509		3.65033e-37			0.000436896	-3.82563	-0.479543	Aged Adult SkM Tissue down vs Young Adult SkM Tissue	-0.0699602	Aged Adult SkM Tissue down vs Young Adult SkM Tissue	407.383	185.173	2.0707	1
85466	cg05628549	PRKCDBP	5.67008e-37		Island	7.02236e-05	4.42263	0.614041	Aged Adult SkM Tissue up vs Young Adult SkM Tissue	0.0846003	Aged Adult SkM Tissue up vs Young Adult SkM Tissue	398.612	222.286	2.5404	1
91916	cg25954028	NCOR2	9.7538e-37	Promoter_Associated	Island	0.00112729	3.50272	0.493662	Aged Adult SkM Tissue up vs Young Adult SkM Tissue	0.079061	Aged Adult SkM Tissue up vs Young Adult SkM Tissue	388.064	222.987	2.61768	1
76171	cg10404009	MAMSTR	1.72682e-36	Promoter_Associated	Island	0.00063731	-3.69835	-0.446592	Aged Adult SkM Tissue down vs Young Adult SkM Tissue	-0.0690685	Aged Adult SkM Tissue down vs Young Adult SkM Tissue	377.255	159.136	1.92165	1
85584	cg09476997	SLC9A3R2	2.22111e-36		N_Shore	1.10733e-15	12.5979	1.68538	Aged Adult SkM Tissue up vs Young Adult SkM Tissue	0.217518	Aged Adult SkM Tissue up vs Young Adult SkM Tissue	372.586	192.91	2.35868	1
57235	cg10098021	KIAA1949	3.30111e-36	Promoter_Associated	N_Shore	3.96851e-05	4.60404	0.584208	Aged Adult SkM Tissue up vs Young Adult SkM Tissue	0.0974162	Aged Adult SkM Tissue up vs Young Adult SkM Tissue	365.351	170.174	2.1219	1
67202	cg14565781	BTBD19	3.98574e-36	Promoter_Associated	S_Shelf	3.80082e-05	4.61769	0.602354	Aged Adult SkM Tissue up vs Young Adult SkM Tissue	0.102912	Aged Adult SkM Tissue up vs Young Adult SkM Tissue	361.959	178.173	2.24245	1
113570	cg06638377	SLC29A1	4.40028e-36	Unclassified	Island	1.21777e-05	4.97442	0.695768	Aged Adult SkM Tissue up vs Young Adult SkM Tissue	0.0932241	Aged Adult SkM Tissue up vs Young Adult SkM Tissue	360.191	203.846	2.57817	1
541106	cg01148282		6.40426e-36			4.43765e-05	-4.56867	-0.552523	Aged Adult SkM Tissue down vs Young Adult SkM Tissue	-0.0888449	Aged Adult SkM Tissue down vs Young Adult SkM Tissue	353.561	149.593	1.92748	1
90894	cg06760305	OBSCN	6.59192e-36	Unclassified	Island	4.67102e-08	6.68013	0.898582	Aged Adult SkM Tissue up vs Young Adult SkM Tissue	0.101028	Aged Adult SkM Tissue up vs Young Adult SkM Tissue	353.055	184.806	2.38459	1
699049	cg09975397		9.37794e-36			2.59783e-08	-6.86006	-1.06061	Aged Adult SkM Tissue down vs Young Adult SkM Tissue	-0.173684	Aged Adult SkM Tissue down vs Young Adult SkM Tissue	346.946	239.909	3.15011	1
74606	cg15381475	RAC1	9.53916e-36			6.21575e-05	4.46157	0.611655	Aged Adult SkM Tissue up vs Young Adult SkM Tissue	0.0994736	Aged Adult SkM Tissue up vs Young Adult SkM Tissue	346.653	188.477	2.47688	1
85774	cg13933734		1.05407e-35		Island	8.17363e-05	4.37404	0.678686	Aged Adult SkM Tissue up vs Young Adult SkM Tissue	0.105812	Aged Adult SkM Tissue up vs Young Adult SkM Tissue	344.943	240.241	3.17278	1
107528	cg07981910	DAB2IP	1.73391e-35		N_Shore	2.28867e-07	6.19438	0.972752	Aged Adult SkM Tissue up vs Young Adult SkM Tissue	0.134093	Aged Adult SkM Tissue up vs Young Adult SkM Tissue	336.542	240.09	3.24995	1
243550	cg13821077	TLN2	1.37369e-34	Unclassified		0.00048974	3.78731	0.523636	Aged Adult SkM Tissue up vs Young Adult SkM Tissue	0.0795983	Aged Adult SkM Tissue up vs Young Adult SkM Tissue	303.713	167.952	2.51921	1
158133	cg27324308	PRCD	2.23895e-34	Unclassified		2.25986e-05	4.78134	0.678129	Aged Adult SkM Tissue up vs Young Adult SkM Tissue	0.105376	Aged Adult SkM Tissue up vs Young Adult SkM Tissue	296.436	172.498	2.6509	1
175745	cg21880888	DDR2	3.32083e-34			0.000825205	3.61026	0.468758	Aged Adult SkM Tissue up vs Young Adult SkM Tissue	0.072722	Aged Adult SkM Tissue up vs Young Adult SkM Tissue	290.689	141.767	2.22172	1
91066	cg26253438	ATP2B4	7.45737e-34	Promoter_Associated	Island	0.000100585	4.30737	0.64429	Aged Adult SkM Tissue up vs Young Adult SkM Tissue	0.0754572	Aged Adult SkM Tissue up vs Young Adult SkM Tissue	279.236	180.733	2.94854	1
542883	ch.11.2683828R	ETS1	1.01206e-33			6.08876e-05	4.46815	0.589432	Aged Adult SkM Tissue up vs Young Adult SkM Tissue	0.0712238	Aged Adult SkM Tissue up vs Young Adult SkM Tissue	275.029	138.457	2.2934	1
730604	cg23118269		3.00603e-33			0.000708815	3.6622	0.476916	Aged Adult SkM Tissue up vs Young Adult SkM Tissue	0.0586139	Aged Adult SkM Tissue up vs Young Adult SkM Tissue	260.53	127.816	2.23495	1
37631	cg11861562	TAGLN	3.73268e-33	Unclassified_Cell_type_specific		0.000148814	4.18069	0.642403	Aged Adult SkM Tissue up vs Young Adult SkM Tissue	0.105461	Aged Adult SkM Tissue up vs Young Adult SkM Tissue	257.737	176.044	3.11162	1
390666	cg13944407		4.10456e-33			0.000316775	3.93278	0.65396	Aged Adult SkM Tissue up vs Young Adult SkM Tissue	0.102532	Aged Adult SkM Tissue up vs Young Adult SkM Tissue	256.521	205.188	3.64394	1
467514	cg03669282		4.13725e-33	Unclassified	Island	0.00012146	4.24653	0.616444	Aged Adult SkM Tissue up vs Young Adult SkM Tissue	0.0968434	Aged Adult SkM Tissue up vs Young Adult SkM Tissue	256.42	156.314	2.77708	1
121763	cg05896042	RAB3D	4.49309e-33	Promoter_Associated	Island	0.000139817	4.20094	0.746498	Aged Adult SkM Tissue up vs Young Adult SkM Tissue	0.120387	Aged Adult SkM Tissue up vs Young Adult SkM Tissue	255.368	233.27	4.16134	1
275420	cg04452750	SYNDIG1	4.52913e-33			4.73289e-05	4.54825	0.65119	Aged Adult SkM Tissue up vs Young Adult SkM Tissue	0.091343	Aged Adult SkM Tissue up vs Young Adult SkM Tissue	255.267	151.373	2.70144	1
123605	cg10191684	SORBS3	8.34722e-33		Island	3.61222e-11	8.93294	1.34682	Aged Adult SkM Tissue up vs Young Adult SkM Tissue	0.205535	Aged Adult SkM Tissue up vs Young Adult SkM Tissue	247.61	162.826	2.99569	1
53212	cg04394254	SORBS3	1.27908e-32		Island	1.12397e-08	7.1179	0.868252	Aged Adult SkM Tissue up vs Young Adult SkM Tissue	0.123583	Aged Adult SkM Tissue up vs Young Adult SkM Tissue	242.399	104.339	1.9609	1
50366	cg06419268	MAPKAPK2	1.36383e-32	Unclassified_Cell_type_specific		0.000139993	4.20053	0.632166	Aged Adult SkM Tissue up vs Young Adult SkM Tissue	0.104159	Aged Adult SkM Tissue up vs Young Adult SkM Tissue	241.625	158.315	2.98484	1
420142	cg02532341	ATP2B2	1.6063e-32		N_Shore	0.000315601	3.93401	0.599178	Aged Adult SkM Tissue up vs Young Adult SkM Tissue	0.0981355	Aged Adult SkM Tissue up vs Young Adult SkM Tissue	239.661	160.83	3.0571	1
100037	cg10372921	LOXL1	1.86281e-32		Island	6.30642e-08	6.58822	0.827715	Aged Adult SkM Tissue up vs Young Adult SkM Tissue	0.0850168	Aged Adult SkM Tissue up vs Young Adult SkM Tissue	237.897	108.628	2.08014	1
564747	cg18635497		2.28954e-32			6.29216e-06	-5.17914	-0.739946	Aged Adult SkM Tissue down vs Young Adult SkM Tissue	-0.107746	Aged Adult SkM Tissue down vs Young Adult SkM Tissue	235.463	139.038	2.69001	1
382737	cg18710458		3.24614e-32			0.000851732	3.59941	0.692053	Aged Adult SkM Tissue up vs Young Adult SkM Tissue	0.115631	Aged Adult SkM Tissue up vs Young Adult SkM Tissue	231.397	247.457	4.87174	1
273843	cg04416111		4.76927e-32			6.93942e-07	5.85573	0.838438	Aged Adult SkM Tissue up vs Young Adult SkM Tissue	0.129445	Aged Adult SkM Tissue up vs Young Adult SkM Tissue	226.996	134.625	2.70177	1
663230	cg02912828		5.59225e-32			5.7866e-05	4.48437	0.739025	Aged Adult SkM Tissue up vs Young Adult SkM Tissue	0.113703	Aged Adult SkM Tissue up vs Young Adult SkM Tissue	225.199	176.933	3.57918	1
373296	cg07701579	MORN1	7.0804e-32		N_Shelf	0.000319933	3.92949	0.513947	Aged Adult SkM Tissue up vs Young Adult SkM Tissue	0.0777568	Aged Adult SkM Tissue up vs Young Adult SkM Tissue	222.561	110.139	2.2544	1
451980	cg10384855	MIR548F3	7.65044e-32			0.000585892	3.72685	0.708871	Aged Adult SkM Tissue up vs Young Adult SkM Tissue	0.114202	Aged Adult SkM Tissue up vs Young Adult SkM Tissue	221.702	232.031	4.7678	1
58200	cg13775299		7.91069e-32	Promoter_Associated	Island	2.50358e-05	4.74921	0.664492	Aged Adult SkM Tissue up vs Young Adult SkM Tissue	0.106169	Aged Adult SkM Tissue up vs Young Adult SkM Tissue	221.332	125.345	2.57992	1
516235	cg14875206		1.48394e-31			6.65036e-06	5.16202	0.927743	Aged Adult SkM Tissue up vs Young Adult SkM Tissue	0.14081	Aged Adult SkM Tissue up vs Young Adult SkM Tissue	214.482	200.417	4.2568	1
493595	cg19321857		1.61862e-31			6.55341e-05	-4.4447	-0.57969	Aged Adult SkM Tissue down vs Young Adult SkM Tissue	-0.073752	Aged Adult SkM Tissue down vs Young Adult SkM Tissue	213.553	105.085	2.24169	1
746764	cg02068356		1.76782e-31			0.000474857	3.79769	0.470963	Aged Adult SkM Tissue up vs Young Adult SkM Tissue	0.0583572	Aged Adult SkM Tissue up vs Young Adult SkM Tissue	212.614	94.5919	2.02677	1
347388	cg22985963	ZNF366	2.73115e-31			0.000214122	4.06193	0.643251	Aged Adult SkM Tissue up vs Young Adult SkM Tissue	0.108988	Aged Adult SkM Tissue up vs Young Adult SkM Tissue	208.038	150.927	3.30494	1
549195	cg00242936	ITPRIP	2.81192e-31	Promoter_Associated		0.00020008	4.08416	0.690833	Aged Adult SkM Tissue up vs Young Adult SkM Tissue	0.103707	Aged Adult SkM Tissue up vs Young Adult SkM Tissue	207.735	171.941	3.77059	1
99747	cg12509665	CERK	2.992e-31		Island	0.000529133	3.76127	0.596612	Aged Adult SkM Tissue up vs Young Adult SkM Tissue	0.0937818	Aged Adult SkM Tissue up vs Young Adult SkM Tissue	207.091	150.732	3.31577	1
92783	cg08924619	COL4A2	3.12039e-31	Unclassified_Cell_type_specific	N_Shelf	0.000100027	-4.30916	-0.77983	Aged Adult SkM Tissue down vs Young Adult SkM Tissue	-0.100111	Aged Adult SkM Tissue down vs Young Adult SkM Tissue	206.656	195.789	4.31601	1
487510	cg01215108		4.54185e-31			0.000717856	-3.65788	-0.573224	Aged Adult SkM Tissue down vs Young Adult SkM Tissue	-0.0711718	Aged Adult SkM Tissue down vs Young Adult SkM Tissue	202.81	144.081	3.23637	1
632187	cg23683730		6.9668e-31			0.000997957	-3.54489	-0.864151	Aged Adult SkM Tissue down vs Young Adult SkM Tissue	-0.120529	Aged Adult SkM Tissue down vs Young Adult SkM Tissue	198.512	341.261	7.83145	1
676448	cg23072383	SLC35E4	7.69086e-31	Unclassified	N_Shore	8.50463e-05	4.36131	0.62206	Aged Adult SkM Tissue up vs Young Adult SkM Tissue	0.0853743	Aged Adult SkM Tissue up vs Young Adult SkM Tissue	197.531	116.25	2.68102	1
112491	cg12765064		8.09669e-31		Island	0.000139998	4.20052	0.724927	Aged Adult SkM Tissue up vs Young Adult SkM Tissue	0.0943235	Aged Adult SkM Tissue up vs Young Adult SkM Tissue	197.023	169.756	3.9251	1
32357	cg18680977	HOXA3	9.04316e-31		Island	7.2297e-07	5.84321	0.766873	Aged Adult SkM Tissue up vs Young Adult SkM Tissue	0.0854539	Aged Adult SkM Tissue up vs Young Adult SkM Tissue	195.934	97.6295	2.26993	1
153088	cg07377964	NAV2	9.84502e-31			5.60837e-05	4.49432	0.819978	Aged Adult SkM Tissue up vs Young Adult SkM Tissue	0.127586	Aged Adult SkM Tissue up vs Young Adult SkM Tissue	195.102	187.873	4.38676	1
686705	cg02416873	MAP3K7CL	1.14315e-30			6.23748e-05	-4.46046	-0.814843	Aged Adult SkM Tissue down vs Young Adult SkM Tissue	-0.128922	Aged Adult SkM Tissue down vs Young Adult SkM Tissue	193.647	186.95	4.39802	1
269574	cg20494891	MYO1E	1.30557e-30			0.000120221	4.24984	0.83251	Aged Adult SkM Tissue up vs Young Adult SkM Tissue	0.138877	Aged Adult SkM Tissue up vs Young Adult SkM Tissue	192.361	213.54	5.05711	1
653090	cg02921842		2.42018e-30			0.00011261	4.27097	0.698247	Aged Adult SkM Tissue up vs Young Adult SkM Tissue	0.0813194	Aged Adult SkM Tissue up vs Young Adult SkM Tissue	186.499	144.201	3.52236	1
749496	cg22373770		4.01488e-30	Unclassified		0.000293708	3.95783	0.619808	Aged Adult SkM Tissue up vs Young Adult SkM Tissue	0.0922192	Aged Adult SkM Tissue up vs Young Adult SkM Tissue	181.82	128.994	3.23199	1
255356	cg15657306	RBMS2	4.01621e-30			2.21474e-06	5.50056	0.835763	Aged Adult SkM Tissue up vs Young Adult SkM Tissue	0.120453	Aged Adult SkM Tissue up vs Young Adult SkM Tissue	181.817	121.427	3.04243	1
295376	cg24921221	LONRF1	4.55509e-30			0.000583009	-3.72852	-0.533732	Aged Adult SkM Tissue down vs Young Adult SkM Tissue	-0.0575271	Aged Adult SkM Tissue down vs Young Adult SkM Tissue	180.672	107.1	2.70048	1
290681	cg06538722		4.86927e-30			0.000753013	3.64157	0.792814	Aged Adult SkM Tissue up vs Young Adult SkM Tissue	0.131569	Aged Adult SkM Tissue up vs Young Adult SkM Tissue	180.067	246.904	6.24647	1
499448	cg20675173		4.91283e-30			0.000797198	3.62208	0.643825	Aged Adult SkM Tissue up vs Young Adult SkM Tissue	0.104547	Aged Adult SkM Tissue up vs Young Adult SkM Tissue	179.987	164.508	4.16378	1
734613	cg13500480	ADCY7	5.11494e-30	Promoter_Associated		0.000461541	3.80723	0.616282	Aged Adult SkM Tissue up vs Young Adult SkM Tissue	0.0747242	Aged Adult SkM Tissue up vs Young Adult SkM Tissue	179.623	136.153	3.45309	1
337102	cg03280783	LOC101928034	5.38742e-30			0.000592129	3.72327	0.60878	Aged Adult SkM Tissue up vs Young Adult SkM Tissue	0.0870401	Aged Adult SkM Tissue up vs Young Adult SkM Tissue	179.155	138.557	3.52321	1
49749	cg13488570	SKI	6.20216e-30	Promoter_Associated_Cell_type_specific	Island	1.55501e-05	4.89826	0.835295	Aged Adult SkM Tissue up vs Young Adult SkM Tissue	0.123319	Aged Adult SkM Tissue up vs Young Adult SkM Tissue	177.892	149.651	3.83235	1
134137	cg10707578	C20orf197	7.5618e-30			0.000310474	-3.93944	-0.658413	Aged Adult SkM Tissue down vs Young Adult SkM Tissue	-0.0919399	Aged Adult SkM Tissue down vs Young Adult SkM Tissue	176.129	142.326	3.68125	1
126855	cg15128638	ITGB5	1.16988e-29			0.000657448	3.68779	0.54062	Aged Adult SkM Tissue up vs Young Adult SkM Tissue	0.0831263	Aged Adult SkM Tissue up vs Young Adult SkM Tissue	172.308	107.123	2.83218	1
360902	cg16203983	RCAN1	1.31758e-29			0.000126323	4.23383	0.60284	Aged Adult SkM Tissue up vs Young Adult SkM Tissue	0.0815902	Aged Adult SkM Tissue up vs Young Adult SkM Tissue	171.281	100.455	2.67181	1
201593	cg10807894		1.41815e-29	Unclassified_Cell_type_specific		0.000397837	3.85696	0.647438	Aged Adult SkM Tissue up vs Young Adult SkM Tissue	0.0678529	Aged Adult SkM Tissue up vs Young Adult SkM Tissue	170.648	139.103	3.71343	1
115068	cg00813509	NCOR2	1.88891e-29	Promoter_Associated	Island	8.52883e-05	4.36039	0.822382	Aged Adult SkM Tissue up vs Young Adult SkM Tissue	0.113117	Aged Adult SkM Tissue up vs Young Adult SkM Tissue	168.205	173.086	4.68775	1
375352	ch.2.6773348R		2.7031e-29			8.10825e-07	5.80817	0.702777	Aged Adult SkM Tissue up vs Young Adult SkM Tissue	0.0589334	Aged Adult SkM Tissue up vs Young Adult SkM Tissue	165.197	69.9659	1.92941	1
303539	cg19387695	OSMR-AS1	2.77101e-29			0.000537131	3.75621	0.501861	Aged Adult SkM Tissue up vs Young Adult SkM Tissue	0.0580067	Aged Adult SkM Tissue up vs Young Adult SkM Tissue	164.991	85.2029	2.35253	1
611158	cg14123326	LINC01119	3.10463e-29			3.68992e-06	5.34372	0.838849	Aged Adult SkM Tissue up vs Young Adult SkM Tissue	0.124477	Aged Adult SkM Tissue up vs Young Adult SkM Tissue	164.049	116.945	3.24749	1
721342	cg11632592	TSGA14	3.11e-29			0.000312125	3.93769	0.723563	Aged Adult SkM Tissue up vs Young Adult SkM Tissue	0.121124	Aged Adult SkM Tissue up vs Young Adult SkM Tissue	164.035	160.226	4.44979	1
703078	cg20981219		3.13159e-29			1.8933e-07	-6.25228	-0.918166	Aged Adult SkM Tissue down vs Young Adult SkM Tissue	-0.079877	Aged Adult SkM Tissue down vs Young Adult SkM Tissue	163.978	102.301	2.84207	1
784678	cg05985519		3.20725e-29			4.62118e-05	4.55582	0.631635	Aged Adult SkM Tissue up vs Young Adult SkM Tissue	0.0990884	Aged Adult SkM Tissue up vs Young Adult SkM Tissue	163.781	91.0727	2.53318	1
26857	cg26998850		3.60569e-29	Promoter_Associated		0.000242638	4.02086	0.557344	Aged Adult SkM Tissue up vs Young Adult SkM Tissue	0.0950511	Aged Adult SkM Tissue up vs Young Adult SkM Tissue	162.818	90.4978	2.53208	1
652982	ch.14.55474310F		3.61014e-29			1.86059e-06	5.55399	0.844385	Aged Adult SkM Tissue up vs Young Adult SkM Tissue	0.104139	Aged Adult SkM Tissue up vs Young Adult SkM Tissue	162.807	108.861	3.04606	1
120876	cg20668662	SH3PXD2A	3.72265e-29	Unclassified	Island	0.000364824	3.88585	0.643768	Aged Adult SkM Tissue up vs Young Adult SkM Tissue	0.073427	Aged Adult SkM Tissue up vs Young Adult SkM Tissue	162.556	129.068	3.61706	1
292648	cg08510234	NXN	4.60402e-29		Island	0.000594759	-3.72177	-0.584579	Aged Adult SkM Tissue down vs Young Adult SkM Tissue	-0.0808753	Aged Adult SkM Tissue down vs Young Adult SkM Tissue	160.825	114.78	3.25129	1
788235	cg13414270		5.3741e-29	Unclassified_Cell_type_specific		0.000837569	-3.60516	-0.652673	Aged Adult SkM Tissue down vs Young Adult SkM Tissue	-0.0916284	Aged Adult SkM Tissue down vs Young Adult SkM Tissue	159.576	151.299	4.31928	1
195864	cg00377681		5.92396e-29	Unclassified_Cell_type_specific		0.000431699	-3.82964	-0.500784	Aged Adult SkM Tissue down vs Young Adult SkM Tissue	-0.0473163	Aged Adult SkM Tissue down vs Young Adult SkM Tissue	158.794	78.5501	2.25348	1
428624	cg01631744	SMTN	6.30804e-29	Promoter_Associated	S_Shore	3.42786e-05	4.65031	0.707174	Aged Adult SkM Tissue up vs Young Adult SkM Tissue	0.0905817	Aged Adult SkM Tissue up vs Young Adult SkM Tissue	158.292	105.895	3.0476	1
629074	ch.22.25752197R		7.28378e-29			0.000303765	3.94668	0.609372	Aged Adult SkM Tissue up vs Young Adult SkM Tissue	0.0625374	Aged Adult SkM Tissue up vs Young Adult SkM Tissue	157.148	108.377	3.14174	1
100246	cg09335911	LOXL4	8.9887e-29	Unclassified	N_Shore	0.000553789	3.7459	0.673081	Aged Adult SkM Tissue up vs Young Adult SkM Tissue	0.0895285	Aged Adult SkM Tissue up vs Young Adult SkM Tissue	155.49	145.229	4.25492	1
636289	cg00260810	AP2M1	1.08398e-28		S_Shore	7.58564e-05	4.39795	0.781174	Aged Adult SkM Tissue up vs Young Adult SkM Tissue	0.129037	Aged Adult SkM Tissue up vs Young Adult SkM Tissue	154.028	140.579	4.15779	1
246150	cg03893446		1.08933e-28		Island	0.000139911	4.20072	0.740078	Aged Adult SkM Tissue up vs Young Adult SkM Tissue	0.117581	Aged Adult SkM Tissue up vs Young Adult SkM Tissue	153.989	138.269	4.09049	1
277816	cg22816210		1.10256e-28			0.00105343	3.5262	0.612718	Aged Adult SkM Tissue up vs Young Adult SkM Tissue	0.0906377	Aged Adult SkM Tissue up vs Young Adult SkM Tissue	153.896	134.42	3.97903	1
42073	cg25198455		1.17867e-28			3.59017e-06	5.35215	0.822034	Aged Adult SkM Tissue up vs Young Adult SkM Tissue	0.0935566	Aged Adult SkM Tissue up vs Young Adult SkM Tissue	153.378	104.668	3.10878	1
59680	cg12865939	ST5	1.19087e-28			4.22189e-05	4.58446	0.716963	Aged Adult SkM Tissue up vs Young Adult SkM Tissue	0.119718	Aged Adult SkM Tissue up vs Young Adult SkM Tissue	153.298	108.463	3.22319	1
43203	cg19025525		1.19235e-28	Unclassified	Island	8.24613e-08	6.50619	1.0854	Aged Adult SkM Tissue up vs Young Adult SkM Tissue	0.142596	Aged Adult SkM Tissue up vs Young Adult SkM Tissue	153.289	123.414	3.66771	1
237080	cg19623226		1.19425e-28			8.26863e-05	4.37033	0.906711	Aged Adult SkM Tissue up vs Young Adult SkM Tissue	0.136806	Aged Adult SkM Tissue up vs Young Adult SkM Tissue	153.276	190.858	5.67253	1
259769	cg15433195	MAP3K7CL	1.62862e-28			0.000440681	-3.82274	-0.722155	Aged Adult SkM Tissue down vs Young Adult SkM Tissue	-0.10123	Aged Adult SkM Tissue down vs Young Adult SkM Tissue	150.895	155.78	4.70305	1
483320	ch.4.194519R		1.78076e-28			4.23875e-05	-4.58319	-0.652551	Aged Adult SkM Tissue down vs Young Adult SkM Tissue	-0.0453905	Aged Adult SkM Tissue down vs Young Adult SkM Tissue	150.215	88.0915	2.67153	1
633448	cg09595108	LMO4	2.07937e-28	Promoter_Associated	N_Shore	3.23284e-07	6.08896	0.934771	Aged Adult SkM Tissue up vs Young Adult SkM Tissue	0.131448	Aged Adult SkM Tissue up vs Young Adult SkM Tissue	149.044	101.617	3.10594	1
82638	cg16748008	HOXA3	2.5393e-28		Island	7.34629e-05	4.40821	0.79183	Aged Adult SkM Tissue up vs Young Adult SkM Tissue	0.126303	Aged Adult SkM Tissue up vs Young Adult SkM Tissue	147.546	137.719	4.25214	1
400350	cg03065701		2.92351e-28	Unclassified_Cell_type_specific		7.2442e-05	4.41268	0.580052	Aged Adult SkM Tissue up vs Young Adult SkM Tissue	0.0815841	Aged Adult SkM Tissue up vs Young Adult SkM Tissue	146.499	73.2301	2.27717	1
582048	cg22530144	PRKCE	3.15479e-28			2.30273e-05	4.77545	0.77143	Aged Adult SkM Tissue up vs Young Adult SkM Tissue	0.0946243	Aged Adult SkM Tissue up vs Young Adult SkM Tissue	145.936	110.168	3.43901	1
60380	cg21527078	VGLL4	3.42145e-28		Island	0.000186655	4.10687	0.822934	Aged Adult SkM Tissue up vs Young Adult SkM Tissue	0.133274	Aged Adult SkM Tissue up vs Young Adult SkM Tissue	145.339	168.817	5.29146	1
172392	cg02036851		3.48889e-28			1.40852e-05	4.92911	0.733513	Aged Adult SkM Tissue up vs Young Adult SkM Tissue	0.113679	Aged Adult SkM Tissue up vs Young Adult SkM Tissue	145.196	93.0161	2.91841	1
342764	cg16163847	WDFY2	3.65515e-28			0.000513521	3.77136	0.614217	Aged Adult SkM Tissue up vs Young Adult SkM Tissue	0.0958613	Aged Adult SkM Tissue up vs Young Adult SkM Tissue	144.854	111.149	3.49556	1
648360	cg25539780	EPAS1	3.90603e-28			5.40253e-06	5.22622	0.759323	Aged Adult SkM Tissue up vs Young Adult SkM Tissue	0.110345	Aged Adult SkM Tissue up vs Young Adult SkM Tissue	144.369	88.1612	2.78193	1
39944	cg07855639	CDC42EP1	5.1317e-28		S_Shore	1.09732e-05	5.00681	0.816943	Aged Adult SkM Tissue up vs Young Adult SkM Tissue	0.135776	Aged Adult SkM Tissue up vs Young Adult SkM Tissue	142.389	109.664	3.50857	1
322224	cg03815294	TGIF1	5.27979e-28		S_Shore	5.14503e-09	7.35956	0.852999	Aged Adult SkM Tissue up vs Young Adult SkM Tissue	0.076944	Aged Adult SkM Tissue up vs Young Adult SkM Tissue	142.184	55.2549	1.77036	1
750769	cg14413925	ZNF668	5.5469e-28	Gene_Associated_Cell_type_specific	S_Shore	0.000187591	4.10524	0.668306	Aged Adult SkM Tissue up vs Young Adult SkM Tissue	0.102521	Aged Adult SkM Tissue up vs Young Adult SkM Tissue	141.829	108.734	3.49255	1
142004	cg09573795	MSX1	5.59754e-28		N_Shore	0.000719144	3.65727	0.533003	Aged Adult SkM Tissue up vs Young Adult SkM Tissue	0.0874932	Aged Adult SkM Tissue up vs Young Adult SkM Tissue	141.764	87.1041	2.79907	1
446253	cg22237425	NXN	5.6397e-28		N_Shore	0.00109191	-3.51377	-0.564895	Aged Adult SkM Tissue down vs Young Adult SkM Tissue	-0.0667437	Aged Adult SkM Tissue down vs Young Adult SkM Tissue	141.71	105.954	3.40609	1
352338	cg27652490	KLHL26	8.55165e-28		Island	1.11269e-05	5.00248	0.860325	Aged Adult SkM Tissue up vs Young Adult SkM Tissue	0.131279	Aged Adult SkM Tissue up vs Young Adult SkM Tissue	138.755	118.721	3.89783	1
603655	ch.9.84051654F		8.82025e-28			7.65612e-07	5.8257	0.729962	Aged Adult SkM Tissue up vs Young Adult SkM Tissue	0.0670901	Aged Adult SkM Tissue up vs Young Adult SkM Tissue	138.537	62.9214	2.06906	1
656121	cg18266594	THRB	9.59507e-28			0.000590313	-3.72431	-0.840759	Aged Adult SkM Tissue down vs Young Adult SkM Tissue	-0.141776	Aged Adult SkM Tissue down vs Young Adult SkM Tissue	137.948	203.373	6.71614	1
433873	cg03959186		9.75832e-28	Unclassified		7.79973e-06	5.1127	0.782236	Aged Adult SkM Tissue up vs Young Adult SkM Tissue	0.096742	Aged Adult SkM Tissue up vs Young Adult SkM Tissue	137.83	93.3353	3.08492	1
671753	cg19665390	PTPRE	1.16071e-27			0.000411552	3.84563	0.54107	Aged Adult SkM Tissue up vs Young Adult SkM Tissue	0.0684813	Aged Adult SkM Tissue up vs Young Adult SkM Tissue	136.623	78.2391	2.6088	1
626928	cg21777553	KLF7	1.28683e-27		N_Shelf	0.000898012	3.58124	0.615524	Aged Adult SkM Tissue up vs Young Adult SkM Tissue	0.0885343	Aged Adult SkM Tissue up vs Young Adult SkM Tissue	135.911	116.146	3.89306	1
85857	cg25715779	PALLD	1.83465e-27	Unclassified_Cell_type_specific	Island	7.48044e-10	7.96218	1.19105	Aged Adult SkM Tissue up vs Young Adult SkM Tissue	0.143147	Aged Adult SkM Tissue up vs Young Adult SkM Tissue	133.489	86.4109	2.94894	1
483104	cg04633676	CCL2	1.88361e-27			0.000607471	3.71461	0.698087	Aged Adult SkM Tissue up vs Young Adult SkM Tissue	0.112888	Aged Adult SkM Tissue up vs Young Adult SkM Tissue	133.31	136.202	4.65437	1
574631	cg24233679	KLHL26	2.93743e-27		S_Shore	0.000225306	4.04522	0.67478	Aged Adult SkM Tissue up vs Young Adult SkM Tissue	0.105816	Aged Adult SkM Tissue up vs Young Adult SkM Tissue	130.338	104.915	3.66697	1
231183	cg10960266	VGLL4	2.93948e-27		Island	0.000353775	3.89609	0.792313	Aged Adult SkM Tissue up vs Young Adult SkM Tissue	0.127254	Aged Adult SkM Tissue up vs Young Adult SkM Tissue	130.333	155.926	5.4501	1
74816	cg02017926	CDK2AP1	2.96475e-27	Promoter_Associated	Island	2.50947e-06	5.46222	0.887951	Aged Adult SkM Tissue up vs Young Adult SkM Tissue	0.138832	Aged Adult SkM Tissue up vs Young Adult SkM Tissue	130.276	99.5937	3.48263	1
368572	cg09871637	LMO4	3.97721e-27	Promoter_Associated	N_Shore	0.00104303	3.52963	0.714046	Aged Adult SkM Tissue up vs Young Adult SkM Tissue	0.11257	Aged Adult SkM Tissue up vs Young Adult SkM Tissue	128.347	151.952	5.3934	1
402197	cg10609112		4.00878e-27			0.000224897	4.04582	0.551316	Aged Adult SkM Tissue up vs Young Adult SkM Tissue	0.0778958	Aged Adult SkM Tissue up vs Young Adult SkM Tissue	128.295	68.9169	2.44713	1
496593	cg00174718		4.30094e-27			0.000384201	-3.8686	-0.632332	Aged Adult SkM Tissue down vs Young Adult SkM Tissue	-0.0728188	Aged Adult SkM Tissue down vs Young Adult SkM Tissue	127.838	98.8028	3.52089	1
13207	cg26553501		4.31089e-27	Promoter_Associated	S_Shore	1.03125e-05	5.0261	0.800387	Aged Adult SkM Tissue up vs Young Adult SkM Tissue	0.117457	Aged Adult SkM Tissue up vs Young Adult SkM Tissue	127.823	93.7719	3.342	1
31625	cg16524733	TAGLN	4.38702e-27			3.1479e-08	6.80111	1.17601	Aged Adult SkM Tissue up vs Young Adult SkM Tissue	0.174632	Aged Adult SkM Tissue up vs Young Adult SkM Tissue	127.709	110.461	3.94031	1
443236	cg03838680		4.55392e-27	Unclassified	N_Shore	0.000490052	3.7871	0.654676	Aged Adult SkM Tissue up vs Young Adult SkM Tissue	0.0958038	Aged Adult SkM Tissue up vs Young Adult SkM Tissue	127.467	110.195	3.93829	1
456779	cg09412707		4.55621e-27	Unclassified_Cell_type_specific		0.000536444	-3.75664	-0.810058	Aged Adult SkM Tissue down vs Young Adult SkM Tissue	-0.123295	Aged Adult SkM Tissue down vs Young Adult SkM Tissue	127.464	171.453	6.12775	1
331459	cg14346561	SLC25A22	4.74599e-27	Promoter_Associated	N_Shore	0.000712461	3.66045	0.606776	Aged Adult SkM Tissue up vs Young Adult SkM Tissue	0.0815057	Aged Adult SkM Tissue up vs Young Adult SkM Tissue	127.2	101.112	3.62124	1
187790	cg02737619	SKI	5.31933e-27	Promoter_Associated_Cell_type_specific	Island	1.58049e-06	5.60399	0.853047	Aged Adult SkM Tissue up vs Young Adult SkM Tissue	0.10045	Aged Adult SkM Tissue up vs Young Adult SkM Tissue	126.464	84.7709	3.05366	1
48547	cg04659689		5.66911e-27	Unclassified		1.87977e-05	4.83901	0.797055	Aged Adult SkM Tissue up vs Young Adult SkM Tissue	0.0930485	Aged Adult SkM Tissue up vs Young Adult SkM Tissue	126.056	98.9354	3.57546	1
715186	cg09650138		5.97762e-27	Promoter_Associated	N_Shore	0.000141141	4.19788	0.794475	Aged Adult SkM Tissue up vs Young Adult SkM Tissue	0.115798	Aged Adult SkM Tissue up vs Young Adult SkM Tissue	125.716	130.262	4.72029	1
259698	cg07086679		6.09544e-27			0.000201168	-4.08238	-0.651315	Aged Adult SkM Tissue down vs Young Adult SkM Tissue	-0.0626461	Aged Adult SkM Tissue down vs Young Adult SkM Tissue	125.592	92.4789	3.35447	1
102639	cg24189559	CAND2	6.21247e-27	Promoter_Associated	Island	0.00014421	4.1909	0.936952	Aged Adult SkM Tissue up vs Young Adult SkM Tissue	0.105324	Aged Adult SkM Tissue up vs Young Adult SkM Tissue	125.47	181.421	6.58701	1
449897	ch.1.1026209F		6.26907e-27			0.000755359	3.64051	0.585996	Aged Adult SkM Tissue up vs Young Adult SkM Tissue	0.0811149	Aged Adult SkM Tissue up vs Young Adult SkM Tissue	125.412	94.0012	3.41456	1
21473	cg16820615	RASA3	6.35998e-27			2.53167e-06	5.45952	1.02554	Aged Adult SkM Tissue up vs Young Adult SkM Tissue	0.168358	Aged Adult SkM Tissue up vs Young Adult SkM Tissue	125.321	127.922	4.65011	1
600203	cg19072042	BOC	7.1554e-27			0.000678118	3.67727	0.718398	Aged Adult SkM Tissue up vs Young Adult SkM Tissue	0.118442	Aged Adult SkM Tissue up vs Young Adult SkM Tissue	124.572	137.539	5.02977	1
765926	cg07310500		9.1701e-27	Unclassified		0.000158712	4.15975	0.705953	Aged Adult SkM Tissue up vs Young Adult SkM Tissue	0.115775	Aged Adult SkM Tissue up vs Young Adult SkM Tissue	123.009	102.49	3.79563	1
227934	ch.20.230983F	C20orf94	1.00117e-26			0.000378842	3.87328	0.541568	Aged Adult SkM Tissue up vs Young Adult SkM Tissue	0.057246	Aged Adult SkM Tissue up vs Young Adult SkM Tissue	122.461	69.2582	2.57642	1
409898	cg22756951	MLL	1.02325e-26	Promoter_Associated	S_Shore	4.56219e-05	4.5599	0.753675	Aged Adult SkM Tissue up vs Young Adult SkM Tissue	0.104871	Aged Adult SkM Tissue up vs Young Adult SkM Tissue	122.325	96.6717	3.6002	1
609560	cg07764200		1.15106e-26			0.000371001	-3.88026	-0.55755	Aged Adult SkM Tissue down vs Young Adult SkM Tissue	-0.0514743	Aged Adult SkM Tissue down vs Young Adult SkM Tissue	121.594	72.625	2.72092	1
200489	cg24557878	ANKRD50	1.18624e-26	Promoter_Associated	S_Shore	0.000541996	3.75317	0.621856	Aged Adult SkM Tissue up vs Young Adult SkM Tissue	0.0681287	Aged Adult SkM Tissue up vs Young Adult SkM Tissue	121.408	96.4177	3.61786	1
691901	cg12341429		1.30529e-26			0.000559392	-3.7425	-0.778942	Aged Adult SkM Tissue down vs Young Adult SkM Tissue	-0.11603	Aged Adult SkM Tissue down vs Young Adult SkM Tissue	120.818	151.406	5.70893	1
110880	cg11461670	PDLIM2	1.48122e-26		N_Shore	4.29593e-05	4.57895	0.885058	Aged Adult SkM Tissue up vs Young Adult SkM Tissue	0.0999807	Aged Adult SkM Tissue up vs Young Adult SkM Tissue	120.042	129.739	4.92356	1
558974	cg07469981	TRAF4	1.51149e-26	Promoter_Associated	S_Shore	0.000332771	3.91643	0.620095	Aged Adult SkM Tissue up vs Young Adult SkM Tissue	0.0746302	Aged Adult SkM Tissue up vs Young Adult SkM Tissue	119.919	86.9659	3.30373	1
145587	cg26066597	FLJ10357	1.53502e-26		Island	0.000293852	3.95767	0.703245	Aged Adult SkM Tissue up vs Young Adult SkM Tissue	0.109778	Aged Adult SkM Tissue up vs Young Adult SkM Tissue	119.824	109.448	4.16105	1
84168	cg03634967	SLC29A1	1.6112e-26	Unclassified	Island	0.00024773	4.01402	0.853958	Aged Adult SkM Tissue up vs Young Adult SkM Tissue	0.0938681	Aged Adult SkM Tissue up vs Young Adult SkM Tissue	119.529	156.5	5.96462	1
713876	cg22146131		1.67333e-26			1.28503e-06	5.66735	0.59048	Aged Adult SkM Tissue up vs Young Adult SkM Tissue	0.0954567	Aged Adult SkM Tissue up vs Young Adult SkM Tissue	119.299	37.4639	1.4306	1
461109	cg16365421		1.72498e-26			3.06019e-06	5.40127	0.902477	Aged Adult SkM Tissue up vs Young Adult SkM Tissue	0.124938	Aged Adult SkM Tissue up vs Young Adult SkM Tissue	119.114	96.1988	3.67916	1
728924	cg27126090	IL18RAP	1.76907e-26			3.18468e-05	-4.67351	-0.664822	Aged Adult SkM Tissue down vs Young Adult SkM Tissue	-0.0695333	Aged Adult SkM Tissue down vs Young Adult SkM Tissue	118.961	69.6394	2.66681	1
671884	cg02678221		2.35944e-26			7.57358e-07	5.82901	1.39914	Aged Adult SkM Tissue up vs Young Adult SkM Tissue	0.23273	Aged Adult SkM Tissue up vs Young Adult SkM Tissue	117.227	195.384	7.59279	1
562614	ch.2.4251330R		2.64338e-26			0.000145657	4.18766	0.713806	Aged Adult SkM Tissue up vs Young Adult SkM Tissue	0.0926705	Aged Adult SkM Tissue up vs Young Adult SkM Tissue	116.55	97.9616	3.82901	1
391601	cg19961411	LINC00911	2.64782e-26			0.000581721	-3.72927	-0.628536	Aged Adult SkM Tissue down vs Young Adult SkM Tissue	-0.0778149	Aged Adult SkM Tissue down vs Young Adult SkM Tissue	116.54	95.7663	3.74352	1
120765	cg18758796	PDLIM4	2.66214e-26		Island	2.06125e-07	6.22633	1.24197	Aged Adult SkM Tissue up vs Young Adult SkM Tissue	0.123145	Aged Adult SkM Tissue up vs Young Adult SkM Tissue	116.508	134.103	5.24354	1
251871	cg06399407		2.72975e-26	Unclassified		3.01913e-06	5.40543	1.20851	Aged Adult SkM Tissue up vs Young Adult SkM Tissue	0.199518	Aged Adult SkM Tissue up vs Young Adult SkM Tissue	116.359	168.255	6.58736	1
249564	cg14574369	NAB2	3.15192e-26		S_Shore	0.000421428	3.8377	0.676548	Aged Adult SkM Tissue up vs Young Adult SkM Tissue	0.0750778	Aged Adult SkM Tissue up vs Young Adult SkM Tissue	115.508	103.847	4.09566	1
494282	cg12974660	HRK	3.25262e-26	Unclassified		3.19372e-11	8.97311	1.41057	Aged Adult SkM Tissue up vs Young Adult SkM Tissue	0.19447	Aged Adult SkM Tissue up vs Young Adult SkM Tissue	115.323	82.4415	3.25666	1
14449	cg25206663	CRIP2	4.7013e-26	Unclassified_Cell_type_specific	S_Shore	0.000250319	4.0106	0.676709	Aged Adult SkM Tissue up vs Young Adult SkM Tissue	0.112996	Aged Adult SkM Tissue up vs Young Adult SkM Tissue	113.174	93.2093	3.75192	1
475693	cg18258887	LOC101929710	5.55082e-26			4.49399e-05	4.56467	0.764996	Aged Adult SkM Tissue up vs Young Adult SkM Tissue	0.105289	Aged Adult SkM Tissue up vs Young Adult SkM Tissue	112.218	91.1775	3.70141	1
97141	cg18337222	C3orf26	5.89895e-26	Promoter_Associated	S_Shore	1.84249e-08	6.96565	1.39197	Aged Adult SkM Tissue up vs Young Adult SkM Tissue	0.166284	Aged Adult SkM Tissue up vs Young Adult SkM Tissue	111.869	129.234	5.26266	1
66002	cg09292826	TCTEX1D4	6.55353e-26	Promoter_Associated	S_Shore	6.42954e-05	4.45079	0.64975	Aged Adult SkM Tissue up vs Young Adult SkM Tissue	0.0991133	Aged Adult SkM Tissue up vs Young Adult SkM Tissue	111.269	68.5996	2.80859	1
766340	cg13545874	CDR2L	6.6136e-26	Unclassified	S_Shore	0.000164846	4.14741	0.654028	Aged Adult SkM Tissue up vs Young Adult SkM Tissue	0.0712528	Aged Adult SkM Tissue up vs Young Adult SkM Tissue	111.217	80.0091	3.27724	1
97967	cg24098326	TACC2	6.82334e-26		Island	6.7045e-05	4.43742	0.936107	Aged Adult SkM Tissue up vs Young Adult SkM Tissue	0.122384	Aged Adult SkM Tissue up vs Young Adult SkM Tissue	111.04	142.954	5.86486	1
314602	cg00459695	MVK	7.01571e-26			0.000205745	-4.07501	-0.653848	Aged Adult SkM Tissue down vs Young Adult SkM Tissue	-0.110951	Aged Adult SkM Tissue down vs Young Adult SkM Tissue	110.882	82.582	3.39285	1
310248	ch.17.27453642F		7.10862e-26			8.86844e-06	5.07291	0.757875	Aged Adult SkM Tissue up vs Young Adult SkM Tissue	0.0516322	Aged Adult SkM Tissue up vs Young Adult SkM Tissue	110.808	71.5448	2.94137	1
188915	cg13612338	CAMTA1	7.86119e-26			9.09521e-05	4.33975	0.78369	Aged Adult SkM Tissue up vs Young Adult SkM Tissue	0.102008	Aged Adult SkM Tissue up vs Young Adult SkM Tissue	110.239	103.997	4.29761	1
108362	cg20061654	C22orf9	8.03634e-26			1.06396e-05	5.0164	0.943059	Aged Adult SkM Tissue up vs Young Adult SkM Tissue	0.105461	Aged Adult SkM Tissue up vs Young Adult SkM Tissue	110.115	112.581	4.65759	1
357056	cg27363419	CHEK2	8.85234e-26			0.000162601	4.15187	0.861764	Aged Adult SkM Tissue up vs Young Adult SkM Tissue	0.145583	Aged Adult SkM Tissue up vs Young Adult SkM Tissue	109.572	136.557	5.67749	1
241188	cg07837704	ROR1	8.96871e-26			8.44949e-05	4.36339	0.821689	Aged Adult SkM Tissue up vs Young Adult SkM Tissue	0.114538	Aged Adult SkM Tissue up vs Young Adult SkM Tissue	109.498	112.331	4.67342	1
11625	cg03669698	GAS2L1	9.64955e-26	Unclassified_Cell_type_specific	Island	1.70472e-08	6.98957	1.36964	Aged Adult SkM Tissue up vs Young Adult SkM Tissue	0.217371	Aged Adult SkM Tissue up vs Young Adult SkM Tissue	109.089	121.178	5.06037	1
441867	cg23641484	EXOC6B	1.2614e-25			1.21819e-05	4.97432	0.76545	Aged Adult SkM Tissue up vs Young Adult SkM Tissue	0.109868	Aged Adult SkM Tissue up vs Young Adult SkM Tissue	107.604	73.7092	3.12058	1
88328	cg10828159		1.45749e-25	Promoter_Associated		1.71041e-05	4.86852	0.915417	Aged Adult SkM Tissue up vs Young Adult SkM Tissue	0.0827921	Aged Adult SkM Tissue up vs Young Adult SkM Tissue	106.811	109.241	4.65921	1
292026	cg00948520		1.5142e-25			0.00105701	3.52502	0.571106	Aged Adult SkM Tissue up vs Young Adult SkM Tissue	0.0706882	Aged Adult SkM Tissue up vs Young Adult SkM Tissue	106.602	80.9473	3.45922	1
688582	cg04019334	OXCT1	1.51866e-25			0.000486483	-3.78956	-0.706228	Aged Adult SkM Tissue down vs Young Adult SkM Tissue	-0.101623	Aged Adult SkM Tissue down vs Young Adult SkM Tissue	106.586	107.088	4.57701	1
582405	cg18689942		1.74883e-25			3.28678e-05	4.66356	0.962009	Aged Adult SkM Tissue up vs Young Adult SkM Tissue	0.119414	Aged Adult SkM Tissue up vs Young Adult SkM Tissue	105.818	130.26	5.60779	1
389755	cg23479410		2.02258e-25			0.000982268	-3.55036	-0.586244	Aged Adult SkM Tissue down vs Young Adult SkM Tissue	-0.0550002	Aged Adult SkM Tissue down vs Young Adult SkM Tissue	105.032	82.8443	3.5932	1
750005	cg08126146		2.18667e-25			0.000370995	3.88026	0.822912	Aged Adult SkM Tissue up vs Young Adult SkM Tissue	0.114502	Aged Adult SkM Tissue up vs Young Adult SkM Tissue	104.613	136.113	5.92726	1
307135	cg16260424		2.72609e-25		N_Shelf	0.000606285	3.71527	0.636914	Aged Adult SkM Tissue up vs Young Adult SkM Tissue	0.0687712	Aged Adult SkM Tissue up vs Young Adult SkM Tissue	103.437	87.9393	3.87301	1
481170	cg27149150	CAMTA1	2.8105e-25			4.21246e-05	4.58516	0.808707	Aged Adult SkM Tissue up vs Young Adult SkM Tissue	0.127692	Aged Adult SkM Tissue up vs Young Adult SkM Tissue	103.275	92.9386	4.09959	1
766707	cg15442976		3.06064e-25			0.000482234	3.79251	0.859414	Aged Adult SkM Tissue up vs Young Adult SkM Tissue	0.142448	Aged Adult SkM Tissue up vs Young Adult SkM Tissue	102.825	152.748	6.76738	1
381558	cg07433228	TTC28	3.42742e-25			0.000205778	4.07496	0.925015	Aged Adult SkM Tissue up vs Young Adult SkM Tissue	0.155418	Aged Adult SkM Tissue up vs Young Adult SkM Tissue	102.229	152.389	6.79078	1
51633	cg18222083	TMEM106A	3.66363e-25	Promoter_Associated	Island	1.27446e-05	4.96026	1.14076	Aged Adult SkM Tissue up vs Young Adult SkM Tissue	0.183394	Aged Adult SkM Tissue up vs Young Adult SkM Tissue	101.88	155.882	6.97025	1
111063	cg15848031	MSX1	4.21284e-25		N_Shore	0.000175408	4.12716	0.881058	Aged Adult SkM Tissue up vs Young Adult SkM Tissue	0.108472	Aged Adult SkM Tissue up vs Young Adult SkM Tissue	101.152	133.354	6.00584	1
519862	cg04929760	C9orf3	4.26757e-25			2.95845e-07	6.11603	0.71373	Aged Adult SkM Tissue up vs Young Adult SkM Tissue	0.10841	Aged Adult SkM Tissue up vs Young Adult SkM Tissue	101.085	39.8237	1.79472	1
248132	cg27123617		4.50268e-25			0.000847115	3.60127	0.750559	Aged Adult SkM Tissue up vs Young Adult SkM Tissue	0.125867	Aged Adult SkM Tissue up vs Young Adult SkM Tissue	100.807	126.67	5.72435	1
125859	cg25458538	PDE4DIP	4.64771e-25			0.000209379	-4.06927	-0.754968	Aged Adult SkM Tissue down vs Young Adult SkM Tissue	-0.121753	Aged Adult SkM Tissue down vs Young Adult SkM Tissue	100.643	100.215	4.53619	1
129145	cg10622644	VPS13D	4.90473e-25			9.8373e-09	-7.15903	-1.11628	Aged Adult SkM Tissue down vs Young Adult SkM Tissue	-0.0861726	Aged Adult SkM Tissue down vs Young Adult SkM Tissue	100.365	70.5908	3.20411	1
388062	cg00997853	ITPR2	4.93443e-25			0.000505593	3.7766	0.833046	Aged Adult SkM Tissue up vs Young Adult SkM Tissue	0.130659	Aged Adult SkM Tissue up vs Young Adult SkM Tissue	100.334	141.225	6.41217	1
73609	cg17124430		5.03332e-25		N_Shore	0.000557092	-3.74389	-0.808307	Aged Adult SkM Tissue down vs Young Adult SkM Tissue	-0.114067	Aged Adult SkM Tissue down vs Young Adult SkM Tissue	100.232	135.156	6.1429	1
506461	cg14254562	TLE1	5.65085e-25			0.000646823	-3.69332	-0.838525	Aged Adult SkM Tissue down vs Young Adult SkM Tissue	-0.138172	Aged Adult SkM Tissue down vs Young Adult SkM Tissue	99.6373	148.575	6.79306	1
48506	cg03780927	BCL9L	5.82466e-25	Unclassified_Cell_type_specific	Island	3.06767e-07	-6.10496	-1.13324	Aged Adult SkM Tissue down vs Young Adult SkM Tissue	-0.11094	Aged Adult SkM Tissue down vs Young Adult SkM Tissue	99.4823	99.1623	4.5409	1
617361	cg07754940		6.91757e-25			9.40301e-06	5.05475	1.07196	Aged Adult SkM Tissue up vs Young Adult SkM Tissue	0.118239	Aged Adult SkM Tissue up vs Young Adult SkM Tissue	98.6067	128.289	5.92683	1
777039	ch.17.1996417R	UBE2O	7.2177e-25			0.000149076	4.18012	0.668777	Aged Adult SkM Tissue up vs Young Adult SkM Tissue	0.0901362	Aged Adult SkM Tissue up vs Young Adult SkM Tissue	98.3916	72.8568	3.37329	1
670714	cg24331878	SMAD3	7.23949e-25			0.000469779	-3.8013	-0.776483	Aged Adult SkM Tissue down vs Young Adult SkM Tissue	-0.0999801	Aged Adult SkM Tissue down vs Young Adult SkM Tissue	98.3763	118.746	5.49882	1
194012	cg19452170	SLCO1B7	8.22796e-25			2.22779e-05	4.78582	0.514637	Aged Adult SkM Tissue up vs Young Adult SkM Tissue	0.0845924	Aged Adult SkM Tissue up vs Young Adult SkM Tissue	97.7308	32.6925	1.5239	1
421061	cg25433316	CYS1	8.31321e-25	Unclassified_Cell_type_specific		3.58369e-05	4.63627	0.722293	Aged Adult SkM Tissue up vs Young Adult SkM Tissue	0.0834782	Aged Adult SkM Tissue up vs Young Adult SkM Tissue	97.679	68.583	3.19858	1
327993	cg18372089	KU-MEL-3	8.39356e-25			0.000664825	3.684	0.707998	Aged Adult SkM Tissue up vs Young Adult SkM Tissue	0.0998715	Aged Adult SkM Tissue up vs Young Adult SkM Tissue	97.6307	104.313	4.86737	1
681638	cg13645526	TGFBR2	9.42032e-25			0.000356324	3.8937	0.670895	Aged Adult SkM Tissue up vs Young Adult SkM Tissue	0.0713459	Aged Adult SkM Tissue up vs Young Adult SkM Tissue	97.0527	83.3527	3.91249	1
318008	cg08951051		9.73142e-25			3.57144e-05	4.63735	0.655223	Aged Adult SkM Tissue up vs Young Adult SkM Tissue	0.0623126	Aged Adult SkM Tissue up vs Young Adult SkM Tissue	96.8905	55.956	2.63091	1
81760	cg14224196	PPAPDC3	9.91817e-25		Island	9.03334e-06	-5.06719	-1.37324	Aged Adult SkM Tissue down vs Young Adult SkM Tissue	-0.195357	Aged Adult SkM Tissue down vs Young Adult SkM Tissue	96.7958	205.656	9.67892	1
448887	cg04148163		9.96138e-25			0.000940964	3.56517	0.745333	Aged Adult SkM Tissue up vs Young Adult SkM Tissue	0.12005	Aged Adult SkM Tissue up vs Young Adult SkM Tissue	96.7741	122.357	5.75983	1
160545	cg21123833	CTNNA1	1.04127e-24			0.000231766	-4.03593	-0.80458	Aged Adult SkM Tissue down vs Young Adult SkM Tissue	-0.0991978	Aged Adult SkM Tissue down vs Young Adult SkM Tissue	96.5537	111.006	5.23743	1
48160	cg13357602	KIAA1949	1.15568e-24	Promoter_Associated	S_Shore	1.9396e-05	4.82921	0.854179	Aged Adult SkM Tissue up vs Young Adult SkM Tissue	0.0952852	Aged Adult SkM Tissue up vs Young Adult SkM Tissue	96.0368	86.9183	4.12301	1
568046	cg10125703	RASIP1	1.18295e-24	Unclassified_Cell_type_specific	N_Shelf	0.0009126	3.5757	0.564084	Aged Adult SkM Tissue up vs Young Adult SkM Tissue	0.0516697	Aged Adult SkM Tissue up vs Young Adult SkM Tissue	95.9216	69.0571	3.27969	1
303409	cg21615763		1.43056e-24			5.02247e-05	4.5294	0.747014	Aged Adult SkM Tissue up vs Young Adult SkM Tissue	0.108936	Aged Adult SkM Tissue up vs Young Adult SkM Tissue	94.9872	74.7426	3.58463	1
415661	cg18703122	LOC283575	1.58088e-24	Promoter_Associated		0.000381002	3.87139	0.686426	Aged Adult SkM Tissue up vs Young Adult SkM Tissue	0.0788945	Aged Adult SkM Tissue up vs Young Adult SkM Tissue	94.4994	85.9428	4.14307	1
516224	cg12752018		1.5943e-24	Promoter_Associated	S_Shore	7.32477e-06	5.13215	0.938781	Aged Adult SkM Tissue up vs Young Adult SkM Tissue	0.117211	Aged Adult SkM Tissue up vs Young Adult SkM Tissue	94.4582	91.4317	4.40959	1
739724	cg08401872	DIRC3	1.90005e-24			0.00105179	3.52673	0.576383	Aged Adult SkM Tissue up vs Young Adult SkM Tissue	0.0938858	Aged Adult SkM Tissue up vs Young Adult SkM Tissue	93.6078	72.3296	3.52002	1
381425	cg05240976	SPTBN1	2.10922e-24	Promoter_Associated	S_Shore	5.02744e-06	5.24842	1.11167	Aged Adult SkM Tissue up vs Young Adult SkM Tissue	0.12404	Aged Adult SkM Tissue up vs Young Adult SkM Tissue	93.105	120.836	5.91243	1
266536	cg14076594	RUNX1T1	2.11905e-24			2.78504e-06	5.43022	0.891482	Aged Adult SkM Tissue up vs Young Adult SkM Tissue	0.13683	Aged Adult SkM Tissue up vs Young Adult SkM Tissue	93.0826	72.5748	3.55188	1
169047	cg03398361		2.43936e-24	Unclassified_Cell_type_specific		1.40585e-05	4.9297	0.855291	Aged Adult SkM Tissue up vs Young Adult SkM Tissue	0.0998777	Aged Adult SkM Tissue up vs Young Adult SkM Tissue	92.4091	80.4688	3.96693	1
323303	ch.12.4168779F		2.59629e-24			5.56885e-07	5.92294	0.773988	Aged Adult SkM Tissue up vs Young Adult SkM Tissue	0.0371417	Aged Adult SkM Tissue up vs Young Adult SkM Tissue	92.1123	45.5029	2.25042	1
169177	cg08845659		2.81263e-24			0.000169553	4.13823	0.579899	Aged Adult SkM Tissue up vs Young Adult SkM Tissue	0.0923983	Aged Adult SkM Tissue up vs Young Adult SkM Tissue	91.7326	52.1104	2.58787	1
17770	cg00139947	TOP1MT	3.4418e-24		Island	3.57487e-07	6.05826	1.03087	Aged Adult SkM Tissue up vs Young Adult SkM Tissue	0.102271	Aged Adult SkM Tissue up vs Young Adult SkM Tissue	90.7813	76.0391	3.81577	1
742262	cg25818214	PRICKLE2	3.64532e-24	Unclassified_Cell_type_specific		0.000746145	3.6447	0.664543	Aged Adult SkM Tissue up vs Young Adult SkM Tissue	0.0830338	Aged Adult SkM Tissue up vs Young Adult SkM Tissue	90.5124	87.0478	4.38118	1
180730	ch.9.1078185R		4.04376e-24			7.70753e-08	6.52685	0.876493	Aged Adult SkM Tissue up vs Young Adult SkM Tissue	0.0781567	Aged Adult SkM Tissue up vs Young Adult SkM Tissue	90.0286	46.9675	2.37661	1
629502	cg19548479	TMEM106A	4.30478e-24	Promoter_Associated	Island	0.000511454	3.77272	0.767166	Aged Adult SkM Tissue up vs Young Adult SkM Tissue	0.114628	Aged Adult SkM Tissue up vs Young Adult SkM Tissue	89.738	107.343	5.44928	1
436567	cg16533864	FAM120A	4.40666e-24			0.000122696	-4.24325	-0.745664	Aged Adult SkM Tissue down vs Young Adult SkM Tissue	-0.121404	Aged Adult SkM Tissue down vs Young Adult SkM Tissue	89.6296	80.0696	4.06966	1
275084	cg09030187		4.45307e-24			3.53748e-05	4.64037	0.839969	Aged Adult SkM Tissue up vs Young Adult SkM Tissue	0.101046	Aged Adult SkM Tissue up vs Young Adult SkM Tissue	89.5811	84.9111	4.31807	1
59729	cg17122213	MIB2	4.51182e-24		Island	0.000111884	4.27305	0.965564	Aged Adult SkM Tissue up vs Young Adult SkM Tissue	0.109781	Aged Adult SkM Tissue up vs Young Adult SkM Tissue	89.5204	132.231	6.72904	1
177134	cg04179415	PLXNC1	4.67084e-24	Unclassified_Cell_type_specific		4.56487e-06	5.27818	0.658873	Aged Adult SkM Tissue up vs Young Adult SkM Tissue	0.0833177	Aged Adult SkM Tissue up vs Young Adult SkM Tissue	89.3603	40.2815	2.05354	1
339518	cg18546752	RAPGEF4	5.20728e-24			0.00025832	4.00023	0.541851	Aged Adult SkM Tissue up vs Young Adult SkM Tissue	0.0919179	Aged Adult SkM Tissue up vs Young Adult SkM Tissue	88.8594	47.1651	2.41802	1
642496	cg14829325	DNAH8	5.35132e-24	Unclassified_Cell_type_specific		0.000582672	3.72872	0.458049	Aged Adult SkM Tissue up vs Young Adult SkM Tissue	0.0691516	Aged Adult SkM Tissue up vs Young Adult SkM Tissue	88.7341	38.7367	1.98872	1
657542	cg02773764		5.38942e-24			5.43108e-06	-5.22459	-0.900995	Aged Adult SkM Tissue down vs Young Adult SkM Tissue	-0.102786	Aged Adult SkM Tissue down vs Young Adult SkM Tissue	88.7015	76.3129	3.9193	1
645356	cg13153466	ASAM	5.8161e-24			0.000101389	4.30481	0.840557	Aged Adult SkM Tissue up vs Young Adult SkM Tissue	0.108325	Aged Adult SkM Tissue up vs Young Adult SkM Tissue	88.3526	97.4481	5.02452	1
518865	cg00218229		5.90817e-24	Unclassified_Cell_type_specific		9.53979e-09	7.16851	1.12901	Aged Adult SkM Tissue up vs Young Adult SkM Tissue	0.114651	Aged Adult SkM Tissue up vs Young Adult SkM Tissue	88.2809	63.348	3.26894	1
721147	cg06644669	KIAA1949	6.05728e-24	Promoter_Associated	N_Shore	2.62331e-05	4.73453	0.799781	Aged Adult SkM Tissue up vs Young Adult SkM Tissue	0.0945463	Aged Adult SkM Tissue up vs Young Adult SkM Tissue	88.1671	72.7817	3.7606	1
610057	cg02648943		6.37581e-24			0.00011501	4.26416	0.729238	Aged Adult SkM Tissue up vs Young Adult SkM Tissue	0.0704753	Aged Adult SkM Tissue up vs Young Adult SkM Tissue	87.9337	74.3968	3.85425	1
71068	cg07444280	MAP1A	7.28119e-24			9.70743e-05	4.31881	0.94037	Aged Adult SkM Tissue up vs Young Adult SkM Tissue	0.107337	Aged Adult SkM Tissue up vs Young Adult SkM Tissue	87.3314	119.775	6.24795	1
10508	cg16406967	HOXA3	7.42511e-24		Island	2.99915e-05	4.69242	0.854064	Aged Adult SkM Tissue up vs Young Adult SkM Tissue	0.0885834	Aged Adult SkM Tissue up vs Young Adult SkM Tissue	87.243	83.6076	4.36573	1
153013	cg02636004	GSK3B	7.45304e-24			0.000980591	-3.55095	-0.649211	Aged Adult SkM Tissue down vs Young Adult SkM Tissue	-0.108939	Aged Adult SkM Tissue down vs Young Adult SkM Tissue	87.2261	84.3443	4.40505	1
632986	cg14085017	MACROD1	7.59995e-24	Unclassified	N_Shore	1.06606e-05	5.01579	0.760757	Aged Adult SkM Tissue up vs Young Adult SkM Tissue	0.0946335	Aged Adult SkM Tissue up vs Young Adult SkM Tissue	87.138	57.9893	3.03167	1
683103	cg18008675	RAPGEF4	9.08118e-24			0.000180205	4.11836	0.760106	Aged Adult SkM Tissue up vs Young Adult SkM Tissue	0.0780751	Aged Adult SkM Tissue up vs Young Adult SkM Tissue	86.3382	85.0805	4.48919	1
343412	cg23656957	MMP14	1.11968e-23	Gene_Associated	N_Shore	0.000791254	3.62464	0.714361	Aged Adult SkM Tissue up vs Young Adult SkM Tissue	0.0964372	Aged Adult SkM Tissue up vs Young Adult SkM Tissue	85.4064	95.9671	5.11886	1
46024	cg23032184		1.2608e-23			9.04624e-11	8.63533	1.36628	Aged Adult SkM Tissue up vs Young Adult SkM Tissue	0.148054	Aged Adult SkM Tissue up vs Young Adult SkM Tissue	84.8824	61.47	3.29903	1
14477	cg17552116	PLXNA1	1.48698e-23	Unclassified_Cell_type_specific		7.18483e-05	4.41532	0.546477	Aged Adult SkM Tissue up vs Young Adult SkM Tissue	0.0480796	Aged Adult SkM Tissue up vs Young Adult SkM Tissue	84.1591	37.2948	2.01878	1
50223	cg10060191		1.50202e-23			0.000599271	3.71921	0.403684	Aged Adult SkM Tissue up vs Young Adult SkM Tissue	0.0645559	Aged Adult SkM Tissue up vs Young Adult SkM Tissue	84.1152	28.667	1.55256	1
178691	cg24565274	LOC100126784	1.57623e-23		S_Shore	6.37852e-08	6.58474	0.875198	Aged Adult SkM Tissue up vs Young Adult SkM Tissue	0.0740317	Aged Adult SkM Tissue up vs Young Adult SkM Tissue	83.905	42.8795	2.32811	1
678297	cg04540383	RASSF1	1.79029e-23	Promoter_Associated_Cell_type_specific	S_Shore	0.000903995	3.57896	0.771413	Aged Adult SkM Tissue up vs Young Adult SkM Tissue	0.107412	Aged Adult SkM Tissue up vs Young Adult SkM Tissue	83.3523	112.023	6.12251	1
136168	cg07586739		1.83459e-23			0.000251615	4.0089	0.386572	Aged Adult SkM Tissue up vs Young Adult SkM Tissue	0.0645908	Aged Adult SkM Tissue up vs Young Adult SkM Tissue	83.2466	22.3927	1.22541	1
81321	cg23949969	MGAT1	1.94034e-23		Island	1.8094e-07	6.26612	1.52443	Aged Adult SkM Tissue up vs Young Adult SkM Tissue	0.149604	Aged Adult SkM Tissue up vs Young Adult SkM Tissue	83.0048	142.117	7.79981	1
50303	cg02454890	ZNF710	1.94611e-23		N_Shore	3.25987e-07	6.08642	1.1802	Aged Adult SkM Tissue up vs Young Adult SkM Tissue	0.17412	Aged Adult SkM Tissue up vs Young Adult SkM Tissue	82.992	90.271	4.95511	1
689227	cg08906194	CNTFR	2.16163e-23		Island	3.34793e-05	4.65775	0.859474	Aged Adult SkM Tissue up vs Young Adult SkM Tissue	0.14012	Aged Adult SkM Tissue up vs Young Adult SkM Tissue	82.5406	81.3032	4.48727	1
46607	cg26022526	HTRA3	2.35349e-23		Island	0.000702193	3.66539	0.763156	Aged Adult SkM Tissue up vs Young Adult SkM Tissue	0.126851	Aged Adult SkM Tissue up vs Young Adult SkM Tissue	82.1768	103.053	5.71286	1
738088	ch.2.37472519R		2.50606e-23			0.000520379	3.76689	0.564554	Aged Adult SkM Tissue up vs Young Adult SkM Tissue	0.0600599	Aged Adult SkM Tissue up vs Young Adult SkM Tissue	81.909	53.2236	2.96015	1
93461	cg13132965	C3orf26	2.51044e-23	Promoter_Associated	Island	4.3501e-06	5.29304	1.25841	Aged Adult SkM Tissue up vs Young Adult SkM Tissue	0.126504	Aged Adult SkM Tissue up vs Young Adult SkM Tissue	81.9016	133.922	7.44906	1
560356	cg00210994	C3orf26	2.59182e-23	Promoter_Associated	N_Shore	0.000574642	3.73341	0.884514	Aged Adult SkM Tissue up vs Young Adult SkM Tissue	0.114774	Aged Adult SkM Tissue up vs Young Adult SkM Tissue	81.7659	132.769	7.39719	1
576087	cg04097874	LOC101060498	2.6066e-23			5.28243e-05	4.51337	0.789189	Aged Adult SkM Tissue up vs Young Adult SkM Tissue	0.0941701	Aged Adult SkM Tissue up vs Young Adult SkM Tissue	81.7418	72.2989	4.02929	1
605242	cg17547408	PROL1	2.80132e-23			0.00048408	3.79122	0.579628	Aged Adult SkM Tissue up vs Young Adult SkM Tissue	0.08051	Aged Adult SkM Tissue up vs Young Adult SkM Tissue	81.4363	55.0662	3.08041	1
599770	cg16854986	2011-09-01	2.80168e-23		S_Shore	7.93663e-07	5.81471	0.891003	Aged Adult SkM Tissue up vs Young Adult SkM Tissue	0.0997077	Aged Adult SkM Tissue up vs Young Adult SkM Tissue	81.4357	55.3152	3.09436	1
783223	cg00492094	CAND1.11	2.95272e-23	Unclassified_Cell_type_specific		0.000829111	3.60864	0.576588	Aged Adult SkM Tissue up vs Young Adult SkM Tissue	0.0675541	Aged Adult SkM Tissue up vs Young Adult SkM Tissue	81.2137	59.9793	3.36444	1
346684	cg19309227	PLAGL2	3.20072e-23		N_Shelf	1.08909e-05	-5.00914	-0.953726	Aged Adult SkM Tissue down vs Young Adult SkM Tissue	-0.150675	Aged Adult SkM Tissue down vs Young Adult SkM Tissue	80.8739	84.8117	4.77737	1
283959	cg07948256		3.2097e-23	Unclassified_Cell_type_specific		0.000270815	3.98465	0.953004	Aged Adult SkM Tissue up vs Young Adult SkM Tissue	0.160066	Aged Adult SkM Tissue up vs Young Adult SkM Tissue	80.8621	133.808	7.53838	1
418865	cg22255381		3.24578e-23			0.000118813	4.25365	0.713153	Aged Adult SkM Tissue up vs Young Adult SkM Tissue	0.0888354	Aged Adult SkM Tissue up vs Young Adult SkM Tissue	80.8151	65.7145	3.70434	1
792990	cg07011538		3.39668e-23		N_Shelf	0.00101133	3.54029	0.736467	Aged Adult SkM Tissue up vs Young Adult SkM Tissue	0.0754185	Aged Adult SkM Tissue up vs Young Adult SkM Tissue	80.6243	100.93	5.7029	1
753887	cg25110734	PDGFRB	3.44652e-23			0.000466506	3.80364	0.635039	Aged Adult SkM Tissue up vs Young Adult SkM Tissue	0.0699091	Aged Adult SkM Tissue up vs Young Adult SkM Tissue	80.5633	64.9628	3.67341	1
317184	cg25095994	SP140L	3.552e-23	Promoter_Associated		0.00108541	3.51584	0.63828	Aged Adult SkM Tissue up vs Young Adult SkM Tissue	0.0892115	Aged Adult SkM Tissue up vs Young Adult SkM Tissue	80.437	76.6915	4.34343	1
463178	cg14692106	AFAP1	3.57216e-23	Promoter_Associated	N_Shore	0.000646332	3.69358	0.607995	Aged Adult SkM Tissue up vs Young Adult SkM Tissue	0.0511743	Aged Adult SkM Tissue up vs Young Adult SkM Tissue	80.4133	63.0318	3.57086	1
392211	cg07696354		3.62012e-23			0.0010306	3.53377	0.771949	Aged Adult SkM Tissue up vs Young Adult SkM Tissue	0.101153	Aged Adult SkM Tissue up vs Young Adult SkM Tissue	80.3576	110.931	6.2888	1
561574	cg08020619	ZNRF3-AS1	3.67521e-23	Unclassified	S_Shore	0.000316842	3.93271	1.01721	Aged Adult SkM Tissue up vs Young Adult SkM Tissue	0.153422	Aged Adult SkM Tissue up vs Young Adult SkM Tissue	80.2944	155.4	8.81672	1
51988	cg26705720	JAG1	3.68909e-23	Unclassified	Island	6.0661e-09	7.30853	1.24882	Aged Adult SkM Tissue up vs Young Adult SkM Tissue	0.16442	Aged Adult SkM Tissue up vs Young Adult SkM Tissue	80.2787	67.8054	3.84774	1
586733	cg20298115	OR1A2	3.73244e-23			4.80919e-05	4.54317	0.557808	Aged Adult SkM Tissue up vs Young Adult SkM Tissue	0.0914905	Aged Adult SkM Tissue up vs Young Adult SkM Tissue	80.2299	34.9876	1.98664	1
150931	cg06591932	NVL	4.13443e-23			0.000972564	3.55378	0.431012	Aged Adult SkM Tissue up vs Young Adult SkM Tissue	0.0697234	Aged Adult SkM Tissue up vs Young Adult SkM Tissue	79.804	33.9584	1.93849	1
576990	cg02170986	RFTN2	4.55553e-23			0.000320755	3.92864	0.736735	Aged Adult SkM Tissue up vs Young Adult SkM Tissue	0.106347	Aged Adult SkM Tissue up vs Young Adult SkM Tissue	79.4021	80.7787	4.63454	1
68816	cg03499808	ARHGEF17	4.55662e-23		Island	1.37506e-07	6.34994	1.40529	Aged Adult SkM Tissue up vs Young Adult SkM Tissue	0.164857	Aged Adult SkM Tissue up vs Young Adult SkM Tissue	79.4011	112.498	6.45445	1
235838	cg13951472	CDC42EP1	5.07799e-23	Unclassified_Cell_type_specific	Island	0.000207106	4.07285	0.754847	Aged Adult SkM Tissue up vs Young Adult SkM Tissue	0.0962909	Aged Adult SkM Tissue up vs Young Adult SkM Tissue	78.9544	78.4556	4.52677	1
28468	cg27369452	DNMT3A	5.31332e-23		Island	7.98832e-05	4.38139	0.945185	Aged Adult SkM Tissue up vs Young Adult SkM Tissue	0.153213	Aged Adult SkM Tissue up vs Young Adult SkM Tissue	78.7683	106.045	6.13308	1
601393	cg15230661	LOXHD1	5.58909e-23			7.23952e-07	-5.8428	-0.801921	Aged Adult SkM Tissue down vs Young Adult SkM Tissue	-0.044705	Aged Adult SkM Tissue down vs Young Adult SkM Tissue	78.561	42.811	2.4825	1
498615	cg01517514		6.21181e-23			2.72675e-05	4.72237	0.702517	Aged Adult SkM Tissue up vs Young Adult SkM Tissue	0.106283	Aged Adult SkM Tissue up vs Young Adult SkM Tissue	78.1297	50.0191	2.91649	1
662331	cg20972012		6.50717e-23	Unclassified	S_Shore	0.00107798	3.51822	0.716934	Aged Adult SkM Tissue up vs Young Adult SkM Tissue	0.0877628	Aged Adult SkM Tissue up vs Young Adult SkM Tissue	77.9408	93.6276	5.47243	1
250827	cg17207772	AKAP13	6.57377e-23			0.000819459	3.61265	0.572413	Aged Adult SkM Tissue up vs Young Adult SkM Tissue	0.0781151	Aged Adult SkM Tissue up vs Young Adult SkM Tissue	77.8994	56.5754	3.30853	1
34283	cg20667480	TBC1D16	6.66887e-23	Unclassified_Cell_type_specific	Island	1.6407e-07	6.296	1.23422	Aged Adult SkM Tissue up vs Young Adult SkM Tissue	0.11251	Aged Adult SkM Tissue up vs Young Adult SkM Tissue	77.8411	86.5347	5.06434	1
285756	cg03566479	TP53I3	7.0443e-23	Promoter_Associated	S_Shore	0.00103911	3.53093	0.579345	Aged Adult SkM Tissue up vs Young Adult SkM Tissue	0.0605927	Aged Adult SkM Tissue up vs Young Adult SkM Tissue	77.6192	60.4496	3.54785	1
212027	cg04819180	TBCD	7.14813e-23	Unclassified	N_Shore	2.07718e-05	4.80776	0.714653	Aged Adult SkM Tissue up vs Young Adult SkM Tissue	0.0966054	Aged Adult SkM Tissue up vs Young Adult SkM Tissue	77.56	49.5758	2.91188	1
752629	cg04869787		7.61396e-23			5.15081e-05	4.52138	0.706627	Aged Adult SkM Tissue up vs Young Adult SkM Tissue	0.0923031	Aged Adult SkM Tissue up vs Young Adult SkM Tissue	77.3051	54.6225	3.21888	1
752774	cg05733463		7.69503e-23			0.00037972	3.87251	0.780469	Aged Adult SkM Tissue up vs Young Adult SkM Tissue	0.104092	Aged Adult SkM Tissue up vs Young Adult SkM Tissue	77.2624	90.7865	5.35297	1
555876	cg14302224	CALHM2	7.88092e-23		N_Shore	0.000104661	4.29458	0.681006	Aged Adult SkM Tissue up vs Young Adult SkM Tissue	0.0731038	Aged Adult SkM Tissue up vs Young Adult SkM Tissue	77.1662	56.1326	3.31382	1
7904	cg15316206	SORBS3	7.92408e-23		Island	9.84127e-07	5.74896	1.1068	Aged Adult SkM Tissue up vs Young Adult SkM Tissue	0.128134	Aged Adult SkM Tissue up vs Young Adult SkM Tissue	77.1443	82.7163	4.8846	1
364105	cg07478151	MCFD2	8.23528e-23	Promoter_Associated	S_Shore	0.000197093	4.08908	0.740948	Aged Adult SkM Tissue up vs Young Adult SkM Tissue	0.0806234	Aged Adult SkM Tissue up vs Young Adult SkM Tissue	76.9894	73.1278	4.32706	1
225526	cg09723979	LOC100126784	8.47507e-23		S_Shore	0.000278298	3.97565	0.572536	Aged Adult SkM Tissue up vs Young Adult SkM Tissue	0.0492395	Aged Adult SkM Tissue up vs Young Adult SkM Tissue	76.8742	46.121	2.73312	1
661052	cg04224661		8.53833e-23			0.0002592	3.99911	0.618417	Aged Adult SkM Tissue up vs Young Adult SkM Tissue	0.0918261	Aged Adult SkM Tissue up vs Young Adult SkM Tissue	76.8444	53.1588	3.15141	1
220299	cg13749939	SLC25A22	8.55987e-23	Promoter_Associated	N_Shore	0.000129115	4.22675	0.474352	Aged Adult SkM Tissue up vs Young Adult SkM Tissue	0.0557583	Aged Adult SkM Tissue up vs Young Adult SkM Tissue	76.8343	27.9944	1.65981	1
597394	cg05228359		8.66356e-23			0.000449701	3.81595	0.875576	Aged Adult SkM Tissue up vs Young Adult SkM Tissue	0.129074	Aged Adult SkM Tissue up vs Young Adult SkM Tissue	76.786	116.948	6.93826	1
50342	cg05041061	BAHCC1	8.67691e-23		Island	4.95334e-05	4.5338	0.79486	Aged Adult SkM Tissue up vs Young Adult SkM Tissue	0.113578	Aged Adult SkM Tissue up vs Young Adult SkM Tissue	76.7799	68.2702	4.05065	1
683290	cg11479256	CDH22	9.30527e-23		N_Shelf	6.63e-06	5.16297	0.851942	Aged Adult SkM Tissue up vs Young Adult SkM Tissue	0.068616	Aged Adult SkM Tissue up vs Young Adult SkM Tissue	76.5002	60.2574	3.5883	1
112240	cg27547165	NARR	9.69174e-23		S_Shore	1.43122e-06	5.63437	1.04356	Aged Adult SkM Tissue up vs Young Adult SkM Tissue	0.107458	Aged Adult SkM Tissue up vs Young Adult SkM Tissue	76.3379	75.7551	4.52078	1
279272	cg12691534	GNAI2	9.92895e-23	Promoter_Associated	Island	9.87862e-05	4.31318	0.727558	Aged Adult SkM Tissue up vs Young Adult SkM Tissue	0.0961963	Aged Adult SkM Tissue up vs Young Adult SkM Tissue	76.2416	62.7564	3.74979	1
73246	cg00523012	IER2	1.06976e-22	Promoter_Associated	Island	1.92122e-06	5.54417	1.31987	Aged Adult SkM Tissue up vs Young Adult SkM Tissue	0.175033	Aged Adult SkM Tissue up vs Young Adult SkM Tissue	75.9454	124.515	7.46898	1
787446	cg15429966		1.13748e-22		S_Shelf	9.49143e-05	4.32605	1.17314	Aged Adult SkM Tissue up vs Young Adult SkM Tissue	0.194635	Aged Adult SkM Tissue up vs Young Adult SkM Tissue	75.7024	161.047	9.69135	1
86645	cg00129651	RAPGEFL1	1.15213e-22	Unclassified	Island	0.000964461	3.55667	0.859428	Aged Adult SkM Tissue up vs Young Adult SkM Tissue	0.0957311	Aged Adult SkM Tissue up vs Young Adult SkM Tissue	75.6518	127.785	7.69486	1
24949	cg02971581		1.26812e-22		Island	0.000110609	4.27675	0.96491	Aged Adult SkM Tissue up vs Young Adult SkM Tissue	0.134217	Aged Adult SkM Tissue up vs Young Adult SkM Tissue	75.2737	110.845	6.70832	1
255791	cg15565234	KIAA1462	1.29178e-22			0.000446771	3.81814	0.669218	Aged Adult SkM Tissue up vs Young Adult SkM Tissue	0.0823212	Aged Adult SkM Tissue up vs Young Adult SkM Tissue	75.201	66.8315	4.04855	1
274160	cg13647601	TMEM143	1.29744e-22	Promoter_Associated	S_Shore	0.000250375	4.01052	0.892882	Aged Adult SkM Tissue up vs Young Adult SkM Tissue	0.136408	Aged Adult SkM Tissue up vs Young Adult SkM Tissue	75.1838	107.805	6.53212	1
287326	cg17126026	KLHL26	1.30459e-22		Island	0.000453378	3.81322	0.858918	Aged Adult SkM Tissue up vs Young Adult SkM Tissue	0.119775	Aged Adult SkM Tissue up vs Young Adult SkM Tissue	75.1622	110.318	6.68633	1
292384	cg16600298	CADM1	1.35302e-22			2.84703e-07	6.12775	1.35063	Aged Adult SkM Tissue up vs Young Adult SkM Tissue	0.218255	Aged Adult SkM Tissue up vs Young Adult SkM Tissue	75.0192	105.432	6.40238	1
730403	cg04788534	CYB5R1	1.38822e-22		N_Shore	2.09444e-06	-5.5177	-0.864317	Aged Adult SkM Tissue down vs Young Adult SkM Tissue	-0.120818	Aged Adult SkM Tissue down vs Young Adult SkM Tissue	74.9186	53.1798	3.23369	1
521398	cg25742745	TUBB	1.404e-22		S_Shore	0.000333083	3.91612	0.615696	Aged Adult SkM Tissue up vs Young Adult SkM Tissue	0.100565	Aged Adult SkM Tissue up vs Young Adult SkM Tissue	74.8744	53.5403	3.25753	1
257316	cg10220401	USP13	1.45251e-22			9.72252e-07	5.75267	0.992816	Aged Adult SkM Tissue up vs Young Adult SkM Tissue	0.162481	Aged Adult SkM Tissue up vs Young Adult SkM Tissue	74.7415	64.4003	3.92525	1
717051	cg05894970	CDGAP	1.47432e-22	Promoter_Associated	N_Shore	0.000172386	4.13283	0.8365	Aged Adult SkM Tissue up vs Young Adult SkM Tissue	0.136299	Aged Adult SkM Tissue up vs Young Adult SkM Tissue	74.6833	88.5088	5.39889	1
224287	cg08321366	MMP14	1.59594e-22	Gene_Associated	N_Shore	0.000463686	3.80568	0.702896	Aged Adult SkM Tissue up vs Young Adult SkM Tissue	0.0750959	Aged Adult SkM Tissue up vs Young Adult SkM Tissue	74.3745	73.3955	4.49559	1
711844	cg26999833	PLAUR	1.62128e-22	Promoter_Associated_Cell_type_specific		0.00101359	3.53952	0.587424	Aged Adult SkM Tissue up vs Young Adult SkM Tissue	0.0691409	Aged Adult SkM Tissue up vs Young Adult SkM Tissue	74.3132	59.2116	3.62979	1
193441	cg04102510	ITPKB	1.80712e-22	Promoter_Associated		0.000920894	3.57259	0.754754	Aged Adult SkM Tissue up vs Young Adult SkM Tissue	0.0949265	Aged Adult SkM Tissue up vs Young Adult SkM Tissue	73.8927	95.4056	5.88185	1
741516	ch.10.2404278R	VTI1A	1.82626e-22			0.000387869	3.86543	0.611286	Aged Adult SkM Tissue up vs Young Adult SkM Tissue	0.0757024	Aged Adult SkM Tissue up vs Young Adult SkM Tissue	73.8519	53.4297	3.29581	1
770986	cg14270346	SHB	2.09526e-22			0.000146162	4.18653	0.690722	Aged Adult SkM Tissue up vs Young Adult SkM Tissue	0.0683282	Aged Adult SkM Tissue up vs Young Adult SkM Tissue	73.3228	57.7382	3.58728	1
663280	cg26584329		2.11665e-22			0.000165112	4.14688	0.504285	Aged Adult SkM Tissue up vs Young Adult SkM Tissue	0.0848283	Aged Adult SkM Tissue up vs Young Adult SkM Tissue	73.2839	31.3505	1.94884	1
210573	ch.1.93237475F		2.13507e-22			0.000838095	3.60495	0.666392	Aged Adult SkM Tissue up vs Young Adult SkM Tissue	0.0688149	Aged Adult SkM Tissue up vs Young Adult SkM Tissue	73.2507	72.4104	4.5033	1
195900	cg01004056		2.13853e-22		N_Shore	5.4476e-05	4.50358	0.913334	Aged Adult SkM Tissue up vs Young Adult SkM Tissue	0.122641	Aged Adult SkM Tissue up vs Young Adult SkM Tissue	73.2444	87.1457	5.42017	1
614861	cg12033528		2.21731e-22			5.92046e-05	-4.47708	-1.01594	Aged Adult SkM Tissue down vs Young Adult SkM Tissue	-0.165733	Aged Adult SkM Tissue down vs Young Adult SkM Tissue	73.1059	108.898	6.78595	1
498206	cg22296882	ARGFX	2.24176e-22			0.000990184	3.54759	0.452858	Aged Adult SkM Tissue up vs Young Adult SkM Tissue	0.0739682	Aged Adult SkM Tissue up vs Young Adult SkM Tissue	73.0639	34.442	2.14747	1
17547	cg03678039	CYGB	2.40405e-22	Unclassified		8.12297e-07	5.80761	1.02588	Aged Adult SkM Tissue up vs Young Adult SkM Tissue	0.148544	Aged Adult SkM Tissue up vs Young Adult SkM Tissue	72.797	65.7107	4.1121	1
701371	cg20585033		2.7095e-22			5.21808e-07	5.9428	0.711549	Aged Adult SkM Tissue up vs Young Adult SkM Tissue	0.120326	Aged Adult SkM Tissue up vs Young Adult SkM Tissue	72.3424	30.0017	1.88927	1
450921	cg27599091		2.73818e-22			0.000182703	4.11386	0.598384	Aged Adult SkM Tissue up vs Young Adult SkM Tissue	0.0955637	Aged Adult SkM Tissue up vs Young Adult SkM Tissue	72.3025	44.2528	2.78823	1
344229	cg09068407	ETS1	2.88447e-22	Unclassified_Cell_type_specific		0.000359738	3.89052	1.07885	Aged Adult SkM Tissue up vs Young Adult SkM Tissue	0.163642	Aged Adult SkM Tissue up vs Young Adult SkM Tissue	72.1056	160.399	10.1339	1
120571	cg09315878	SDF4	2.90755e-22	Gene_Associated_Cell_type_specific	Island	3.52699e-07	6.06238	1.43182	Aged Adult SkM Tissue up vs Young Adult SkM Tissue	0.161953	Aged Adult SkM Tissue up vs Young Adult SkM Tissue	72.0755	116.307	7.35122	1
439941	cg24711295	PRPSAP2	2.91221e-22			0.000188983	4.10282	0.757224	Aged Adult SkM Tissue up vs Young Adult SkM Tissue	0.116151	Aged Adult SkM Tissue up vs Young Adult SkM Tissue	72.0695	71.0169	4.48902	1
186869	cg20257946		2.95322e-22			0.000449359	3.81621	0.777506	Aged Adult SkM Tissue up vs Young Adult SkM Tissue	0.108263	Aged Adult SkM Tissue up vs Young Adult SkM Tissue	72.0167	86.4776	5.47031	1
92620	cg02878439	ZCCHC14	3.00865e-22	Promoter_Associated_Cell_type_specific		0.000847762	3.60101	0.674376	Aged Adult SkM Tissue up vs Young Adult SkM Tissue	0.0669817	Aged Adult SkM Tissue up vs Young Adult SkM Tissue	71.9465	72.9948	4.62193	1
632436	cg07202214	LRRC32	3.03983e-22		N_Shore	4.85077e-05	4.54044	0.901861	Aged Adult SkM Tissue up vs Young Adult SkM Tissue	0.0928433	Aged Adult SkM Tissue up vs Young Adult SkM Tissue	71.9077	82.0702	5.19938	1
243962	cg00455452		3.0973e-22	Unclassified_Cell_type_specific	Island	0.000382384	3.87018	0.902071	Aged Adult SkM Tissue up vs Young Adult SkM Tissue	0.141942	Aged Adult SkM Tissue up vs Young Adult SkM Tissue	71.8371	112.9	7.15958	1
316783	cg00458932		3.25817e-22	Unclassified_Cell_type_specific		2.94044e-05	4.69864	0.746988	Aged Adult SkM Tissue up vs Young Adult SkM Tissue	0.0573533	Aged Adult SkM Tissue up vs Young Adult SkM Tissue	71.6467	52.3849	3.33082	1
88837	cg18165707	DENND3	3.27554e-22			2.89835e-09	7.5379	1.27886	Aged Adult SkM Tissue up vs Young Adult SkM Tissue	0.091743	Aged Adult SkM Tissue up vs Young Adult SkM Tissue	71.6267	59.6416	3.79329	1
713564	cg16817070		3.36814e-22	Promoter_Associated		4.33144e-05	4.57634	0.734927	Aged Adult SkM Tissue up vs Young Adult SkM Tissue	0.0615385	Aged Adult SkM Tissue up vs Young Adult SkM Tissue	71.5221	53.3603	3.39875	1
518549	ch.17.50790467F		3.54356e-22			0.000137553	4.20624	0.801494	Aged Adult SkM Tissue up vs Young Adult SkM Tissue	0.0941487	Aged Adult SkM Tissue up vs Young Adult SkM Tissue	71.332	74.9245	4.78499	1
52291	cg12452298		4.03732e-22	Unclassified_Cell_type_specific	N_Shore	5.53155e-05	4.49871	0.903126	Aged Adult SkM Tissue up vs Young Adult SkM Tissue	0.0958474	Aged Adult SkM Tissue up vs Young Adult SkM Tissue	70.8455	82.5962	5.31115	1
94303	cg04899175	NOS1	4.29556e-22		Island	0.000800947	3.62047	0.885953	Aged Adult SkM Tissue up vs Young Adult SkM Tissue	0.0983747	Aged Adult SkM Tissue up vs Young Adult SkM Tissue	70.6155	122.326	7.89149	1
116714	cg26678920	PRKCDBP	4.95649e-22		Island	3.47787e-05	4.64573	0.910385	Aged Adult SkM Tissue up vs Young Adult SkM Tissue	0.0571286	Aged Adult SkM Tissue up vs Young Adult SkM Tissue	70.087	77.8585	5.06069	1
66216	cg22352818		5.1958e-22	Unclassified	Island	8.49178e-13	10.1871	1.40492	Aged Adult SkM Tissue up vs Young Adult SkM Tissue	0.111635	Aged Adult SkM Tissue up vs Young Adult SkM Tissue	69.9136	38.4672	2.50651	1
398513	cg06737942	ESYT2	5.5078e-22			8.11613e-05	4.3763	0.629422	Aged Adult SkM Tissue up vs Young Adult SkM Tissue	0.105456	Aged Adult SkM Tissue up vs Young Adult SkM Tissue	69.6998	41.7088	2.72607	1
274394	cg14394677	NUP98	5.77565e-22			1.90465e-06	-5.54682	-1.09002	Aged Adult SkM Tissue down vs Young Adult SkM Tissue	-0.178478	Aged Adult SkM Tissue down vs Young Adult SkM Tissue	69.5262	77.6712	5.08924	1
513732	cg17361591	PIGT	6.14086e-22		S_Shelf	0.000250301	-4.01062	-0.845956	Aged Adult SkM Tissue down vs Young Adult SkM Tissue	-0.118464	Aged Adult SkM Tissue down vs Young Adult SkM Tissue	69.3026	89.1967	5.86328	1
216142	cg25823373		6.47307e-22	Unclassified		0.000315521	3.9341	0.698595	Aged Adult SkM Tissue up vs Young Adult SkM Tissue	0.0728248	Aged Adult SkM Tissue up vs Young Adult SkM Tissue	69.111	63.0427	4.15555	1
577512	cg07291037	CACNA1B	7.08663e-22			0.000744291	3.64555	0.515317	Aged Adult SkM Tissue up vs Young Adult SkM Tissue	0.0798519	Aged Adult SkM Tissue up vs Young Adult SkM Tissue	68.7827	39.7585	2.63325	1
199161	cg04316938		7.10166e-22			4.98146e-07	5.95697	0.646533	Aged Adult SkM Tissue up vs Young Adult SkM Tissue	0.0688951	Aged Adult SkM Tissue up vs Young Adult SkM Tissue	68.7751	23.4362	1.55238	1
586537	ch.13.531804F	AKAP11	8.44648e-22			0.000388768	3.86466	0.773511	Aged Adult SkM Tissue up vs Young Adult SkM Tissue	0.106346	Aged Adult SkM Tissue up vs Young Adult SkM Tissue	68.1506	78.9783	5.27934	1
691900	cg02861197		8.55957e-22			5.86238e-05	4.48022	0.973588	Aged Adult SkM Tissue up vs Young Adult SkM Tissue	0.129662	Aged Adult SkM Tissue up vs Young Adult SkM Tissue	68.103	93.0345	6.22328	1
487425	cg25287482	ID3	8.6612e-22	Unclassified	Island	0.000110764	4.2763	0.809181	Aged Adult SkM Tissue up vs Young Adult SkM Tissue	0.0945425	Aged Adult SkM Tissue up vs Young Adult SkM Tissue	68.0607	70.4981	4.7187	1
74024	cg25253217	PRR24	9.39375e-22		Island	0.000143684	4.19209	1.147	Aged Adult SkM Tissue up vs Young Adult SkM Tissue	0.143246	Aged Adult SkM Tissue up vs Young Adult SkM Tissue	67.7705	146.77	9.86592	1
578026	cg04369651	MYT1L	9.57381e-22	Unclassified		0.00018166	-4.11573	-0.791244	Aged Adult SkM Tissue down vs Young Adult SkM Tissue	-0.111834	Aged Adult SkM Tissue down vs Young Adult SkM Tissue	67.7028	72.387	4.87074	1
84932	cg14104789	ADCY7	1.03445e-21	Promoter_Associated		6.43161e-11	8.74553	1.39716	Aged Adult SkM Tissue up vs Young Adult SkM Tissue	0.109426	Aged Adult SkM Tissue up vs Young Adult SkM Tissue	67.4274	49.7834	3.36349	1
208190	cg26361436		1.0904e-21			0.000694849	-3.66897	-0.647678	Aged Adult SkM Tissue down vs Young Adult SkM Tissue	-0.0711084	Aged Adult SkM Tissue down vs Young Adult SkM Tissue	67.2407	60.6161	4.10674	1
317283	cg09998189	SMOC1	1.11039e-21		S_Shore	0.000289478	3.96263	0.714709	Aged Adult SkM Tissue up vs Young Adult SkM Tissue	0.112812	Aged Adult SkM Tissue up vs Young Adult SkM Tissue	67.1763	63.2172	4.28707	1
86335	cg09210278	EIF4G1	1.12644e-21			2.20106e-05	-4.78961	-0.722969	Aged Adult SkM Tissue down vs Young Adult SkM Tissue	-0.0585556	Aged Adult SkM Tissue down vs Young Adult SkM Tissue	67.1256	44.244	3.00267	1
390591	cg20991003	FAM13A	1.20303e-21			0.000592757	-3.72291	-0.804521	Aged Adult SkM Tissue down vs Young Adult SkM Tissue	-0.100894	Aged Adult SkM Tissue down vs Young Adult SkM Tissue	66.8934	90.3688	6.15428	1
718433	cg02243865		1.22583e-21			0.00103302	-3.53296	-0.743185	Aged Adult SkM Tissue down vs Young Adult SkM Tissue	-0.0844122	Aged Adult SkM Tissue down vs Young Adult SkM Tissue	66.8273	85.5454	5.83155	1
664510	cg15633878	KRTAP24-1	1.27266e-21			8.13132e-06	5.0998	0.52407	Aged Adult SkM Tissue up vs Young Adult SkM Tissue	0.0893467	Aged Adult SkM Tissue up vs Young Adult SkM Tissue	66.6954	20.3749	1.39168	1
226303	cg01337339		1.30025e-21	Unclassified		0.000270676	3.98482	0.638108	Aged Adult SkM Tissue up vs Young Adult SkM Tissue	0.0572456	Aged Adult SkM Tissue up vs Young Adult SkM Tissue	66.62	49.4202	3.37941	1
166055	cg03625547	ZEB2-AS1	1.384e-21	Promoter_Associated	S_Shore	0.000707573	3.6628	0.87862	Aged Adult SkM Tissue up vs Young Adult SkM Tissue	0.144168	Aged Adult SkM Tissue up vs Young Adult SkM Tissue	66.4012	110.53	7.58308	1
270551	cg27607584	MAD1L1	1.50542e-21		S_Shore	1.59322e-06	-5.60153	-1.07469	Aged Adult SkM Tissue down vs Young Adult SkM Tissue	-0.172731	Aged Adult SkM Tissue down vs Young Adult SkM Tissue	66.1075	70.3934	4.8509	1
712041	cg04019557	RNF122	1.54595e-21			0.000301797	3.94883	0.651793	Aged Adult SkM Tissue up vs Young Adult SkM Tissue	0.0917978	Aged Adult SkM Tissue up vs Young Adult SkM Tissue	66.0149	52.0295	3.59046	1
650594	cg16071100	FYN	1.55343e-21			0.000170114	4.13716	0.701063	Aged Adult SkM Tissue up vs Young Adult SkM Tissue	0.093531	Aged Adult SkM Tissue up vs Young Adult SkM Tissue	65.9981	54.8237	3.78424	1
535786	cg25692419	RFX2	1.55641e-21	Unclassified_Cell_type_specific		0.000247056	4.01492	0.85531	Aged Adult SkM Tissue up vs Young Adult SkM Tissue	0.106876	Aged Adult SkM Tissue up vs Young Adult SkM Tissue	65.9914	86.6381	5.98085	1
46323	cg18390610	COL1A1	1.65255e-21	Promoter_Associated	Island	6.5102e-05	4.44681	0.812736	Aged Adult SkM Tissue up vs Young Adult SkM Tissue	0.0740482	Aged Adult SkM Tissue up vs Young Adult SkM Tissue	65.7831	63.5687	4.40221	1
746084	cg13620808	UBE2S	1.6801e-21	Unclassified	Island	5.39628e-07	5.93255	0.868081	Aged Adult SkM Tissue up vs Young Adult SkM Tissue	0.0610448	Aged Adult SkM Tissue up vs Young Adult SkM Tissue	65.7258	40.71	2.82167	1
643755	cg19492794		1.76006e-21			8.10619e-06	5.10076	0.951389	Aged Adult SkM Tissue up vs Young Adult SkM Tissue	0.141767	Aged Adult SkM Tissue up vs Young Adult SkM Tissue	65.5647	65.9848	4.58474	1
239828	cg26817935	PDE4D	1.77505e-21			1.75526e-10	8.42245	1.31663	Aged Adult SkM Tissue up vs Young Adult SkM Tissue	0.120283	Aged Adult SkM Tissue up vs Young Adult SkM Tissue	65.5354	46.3289	3.22045	1
61509	cg09414948		1.83091e-21	Unclassified_Cell_type_specific	N_Shelf	4.97912e-05	4.53215	0.764996	Aged Adult SkM Tissue up vs Young Adult SkM Tissue	0.122073	Aged Adult SkM Tissue up vs Young Adult SkM Tissue	65.4283	53.9265	3.75472	1
311989	cg27530807	IGF1R	1.85725e-21			5.7144e-06	5.20889	1.12715	Aged Adult SkM Tissue up vs Young Adult SkM Tissue	0.164295	Aged Adult SkM Tissue up vs Young Adult SkM Tissue	65.379	88.5598	6.17077	1
552766	cg26767392	CDK5RAP2	1.8838e-21			2.41562e-06	-5.47392	-1.02053	Aged Adult SkM Tissue down vs Young Adult SkM Tissue	-0.162477	Aged Adult SkM Tissue down vs Young Adult SkM Tissue	65.3301	65.6887	4.58056	1
320919	cg05349016	NMT1	1.99885e-21			0.000822322	-3.61146	-0.842719	Aged Adult SkM Tissue down vs Young Adult SkM Tissue	-0.110468	Aged Adult SkM Tissue down vs Young Adult SkM Tissue	65.126	102.585	7.17578	1
493025	cg11855693	ELK3	2.1576e-21			1.37963e-05	4.93557	0.866907	Aged Adult SkM Tissue up vs Young Adult SkM Tissue	0.146518	Aged Adult SkM Tissue up vs Young Adult SkM Tissue	64.8637	57.8894	4.06573	1
282946	cg14008732		2.22152e-21			0.000614893	3.7105	0.773671	Aged Adult SkM Tissue up vs Young Adult SkM Tissue	0.0856728	Aged Adult SkM Tissue up vs Young Adult SkM Tissue	64.7638	81.4533	5.72951	1
390279	cg25007705	ECE1	2.37372e-21			8.34683e-05	4.36731	0.908777	Aged Adult SkM Tissue up vs Young Adult SkM Tissue	0.138601	Aged Adult SkM Tissue up vs Young Adult SkM Tissue	64.5375	80.8398	5.7063	1
256900	cg15342087		2.52377e-21			0.000620574	-3.70738	-0.738538	Aged Adult SkM Tissue down vs Young Adult SkM Tissue	-0.0943048	Aged Adult SkM Tissue down vs Young Adult SkM Tissue	64.3288	73.8489	5.22974	1
565975	cg00182149	KLHL26	2.70088e-21		N_Shore	0.000106387	4.2893	0.864658	Aged Adult SkM Tissue up vs Young Adult SkM Tissue	0.0833268	Aged Adult SkM Tissue up vs Young Adult SkM Tissue	64.0986	75.3513	5.35529	1
764427	cg26817028		2.8072e-21			0.000825569	3.61011	0.655796	Aged Adult SkM Tissue up vs Young Adult SkM Tissue	0.0575274	Aged Adult SkM Tissue up vs Young Adult SkM Tissue	63.968	61.0643	4.34877	1
448716	cg23530245	TMEM123	2.81155e-21		S_Shore	8.0105e-05	4.3805	0.638616	Aged Adult SkM Tissue up vs Young Adult SkM Tissue	0.0742629	Aged Adult SkM Tissue up vs Young Adult SkM Tissue	63.9627	39.3266	2.80092	1
733238	cg18968737	GALNT13	2.99915e-21			3.05873e-06	5.40142	0.717086	Aged Adult SkM Tissue up vs Young Adult SkM Tissue	0.118741	Aged Adult SkM Tissue up vs Young Adult SkM Tissue	63.7446	32.5011	2.32271	1
50779	cg24940138	TMEM106A	3.12474e-21	Promoter_Associated	Island	9.20914e-06	5.06122	1.28132	Aged Adult SkM Tissue up vs Young Adult SkM Tissue	0.203762	Aged Adult SkM Tissue up vs Young Adult SkM Tissue	63.6065	117.933	8.44643	1
709413	cg16409970	UNC84A	3.13977e-21		S_Shelf	8.18238e-05	-4.37369	-0.972022	Aged Adult SkM Tissue down vs Young Adult SkM Tissue	-0.14618	Aged Adult SkM Tissue down vs Young Adult SkM Tissue	63.5904	90.8602	6.50914	1
656999	cg12776836		3.1402e-21			0.000827692	3.60923	0.517491	Aged Adult SkM Tissue up vs Young Adult SkM Tissue	0.0418485	Aged Adult SkM Tissue up vs Young Adult SkM Tissue	63.5899	37.8175	2.70923	1
38123	cg26852712	COL18A1	3.28517e-21	Unclassified_Cell_type_specific	Island	1.3191e-06	5.65934	0.852629	Aged Adult SkM Tissue up vs Young Adult SkM Tissue	0.0892972	Aged Adult SkM Tissue up vs Young Adult SkM Tissue	63.4383	41.655	2.99128	1
440136	cg07222861		3.6603e-21	Promoter_Associated_Cell_type_specific		0.000770253	3.63384	0.5148	Aged Adult SkM Tissue up vs Young Adult SkM Tissue	0.0565738	Aged Adult SkM Tissue up vs Young Adult SkM Tissue	63.0764	36.6218	2.64493	1
531510	cg11021203	PPM1E	3.80385e-21			0.00105524	3.5256	0.556061	Aged Adult SkM Tissue up vs Young Adult SkM Tissue	0.0842647	Aged Adult SkM Tissue up vs Young Adult SkM Tissue	62.9481	45.2989	3.27828	1
506768	cg19543269	DNAH8	3.82499e-21			0.00046962	3.80141	0.665364	Aged Adult SkM Tissue up vs Young Adult SkM Tissue	0.0806549	Aged Adult SkM Tissue up vs Young Adult SkM Tissue	62.9296	55.7713	4.03736	1
571272	cg12765042	PLAT	3.86449e-21			4.47156e-05	4.56626	0.787668	Aged Adult SkM Tissue up vs Young Adult SkM Tissue	0.075479	Aged Adult SkM Tissue up vs Young Adult SkM Tissue	62.8954	54.1392	3.92134	1
755247	cg12280317	S100A11	3.90066e-21	Promoter_Associated	N_Shore	5.17073e-05	4.52016	0.73822	Aged Adult SkM Tissue up vs Young Adult SkM Tissue	0.0703798	Aged Adult SkM Tissue up vs Young Adult SkM Tissue	62.8644	48.5061	3.51506	1
716594	ch.15.38229170R		3.91412e-21			2.28971e-05	4.77723	0.847181	Aged Adult SkM Tissue up vs Young Adult SkM Tissue	0.0625356	Aged Adult SkM Tissue up vs Young Adult SkM Tissue	62.8529	57.1811	4.14447	1
25487	cg17372223	NT5DC2	4.08209e-21		Island	1.54402e-11	9.21153	0.968916	Aged Adult SkM Tissue up vs Young Adult SkM Tissue	0.0907876	Aged Adult SkM Tissue up vs Young Adult SkM Tissue	62.7133	20.0722	1.45807	1
772502	cg24858279	CBX6	4.3034e-21		Island	0.000180444	4.11793	0.857501	Aged Adult SkM Tissue up vs Young Adult SkM Tissue	0.144006	Aged Adult SkM Tissue up vs Young Adult SkM Tissue	62.5382	78.4485	5.71453	1
430695	cg18861394	KLF13	4.4406e-21		Island	0.000992588	3.54675	0.749801	Aged Adult SkM Tissue up vs Young Adult SkM Tissue	0.11216	Aged Adult SkM Tissue up vs Young Adult SkM Tissue	62.4343	80.72	5.88978	1
18806	cg06943912	SLC44A2	4.68881e-21		S_Shelf	0.000417647	3.84072	0.659836	Aged Adult SkM Tissue up vs Young Adult SkM Tissue	0.0657593	Aged Adult SkM Tissue up vs Young Adult SkM Tissue	62.2547	53.1553	3.8897	1
730910	cg06979020	NFAT5	5.04148e-21			0.000565318	3.73894	0.822302	Aged Adult SkM Tissue up vs Young Adult SkM Tissue	0.127257	Aged Adult SkM Tissue up vs Young Adult SkM Tissue	62.0159	86.7753	6.37432	1
108195	cg09456094	SP100	5.10859e-21	Promoter_Associated_Cell_type_specific		0.00101368	3.53949	0.756437	Aged Adult SkM Tissue up vs Young Adult SkM Tissue	0.0542273	Aged Adult SkM Tissue up vs Young Adult SkM Tissue	61.9725	81.8823	6.01911	1
88142	cg04573276	FJX1	5.33075e-21	Unclassified	Island	2.19454e-05	4.79054	1.1221	Aged Adult SkM Tissue up vs Young Adult SkM Tissue	0.105	Aged Adult SkM Tissue up vs Young Adult SkM Tissue	61.8328	98.1397	7.23048	1
453817	cg18123792	SLC17A3	5.4287e-21			3.0903e-05	4.68299	0.774456	Aged Adult SkM Tissue up vs Young Adult SkM Tissue	0.120576	Aged Adult SkM Tissue up vs Young Adult SkM Tissue	61.7732	48.8736	3.60426	1
775296	cg12642289	ODZ4	5.4414e-21			0.000946927	3.56299	0.647701	Aged Adult SkM Tissue up vs Young Adult SkM Tissue	0.0953169	Aged Adult SkM Tissue up vs Young Adult SkM Tissue	61.7655	59.0463	4.355	1
479714	cg16489259		5.50261e-21	Unclassified_Cell_type_specific		1.7875e-06	-5.56628	-0.92065	Aged Adult SkM Tissue down vs Young Adult SkM Tissue	-0.0956311	Aged Adult SkM Tissue down vs Young Adult SkM Tissue	61.7289	48.8512	3.60519	1
156522	cg13250654		5.60533e-21			0.000295008	3.95637	0.540611	Aged Adult SkM Tissue up vs Young Adult SkM Tissue	0.0902873	Aged Adult SkM Tissue up vs Young Adult SkM Tissue	61.6684	33.3094	2.46063	1
106056	cg04588455	MAZ	5.78634e-21	Promoter_Associated_Cell_type_specific	Island	0.000360686	3.88965	0.802109	Aged Adult SkM Tissue up vs Young Adult SkM Tissue	0.0864306	Aged Adult SkM Tissue up vs Young Adult SkM Tissue	61.5646	75.7363	5.60421	1
687532	cg22648867	DAPP1	6.71981e-21			2.17323e-05	4.79359	0.577717	Aged Adult SkM Tissue up vs Young Adult SkM Tissue	0.0963485	Aged Adult SkM Tissue up vs Young Adult SkM Tissue	61.0781	25.6637	1.91415	1
272583	cg00701493	EPHB3	6.97688e-21		Island	0.000479313	3.79455	0.684631	Aged Adult SkM Tissue up vs Young Adult SkM Tissue	0.0767332	Aged Adult SkM Tissue up vs Young Adult SkM Tissue	60.9565	57.4038	4.29005	1
591708	cg03063658	SH3RF3	7.07478e-21			4.49188e-05	4.56482	1.20841	Aged Adult SkM Tissue up vs Young Adult SkM Tissue	0.169939	Aged Adult SkM Tissue up vs Young Adult SkM Tissue	60.9115	123.484	9.23531	1
457680	cg01947523	LOC101927851	7.13457e-21	Promoter_Associated		2.15085e-05	4.79684	0.643278	Aged Adult SkM Tissue up vs Young Adult SkM Tissue	0.105786	Aged Adult SkM Tissue up vs Young Adult SkM Tissue	60.8843	31.6752	2.37004	1
668403	cg12571928	BOK	7.19693e-21	Unclassified	Island	2.11221e-05	4.80252	0.706885	Aged Adult SkM Tissue up vs Young Adult SkM Tissue	0.0666801	Aged Adult SkM Tissue up vs Young Adult SkM Tissue	60.8562	38.1409	2.85514	1
295389	cg00734592	ZC3HAV1	7.71286e-21		N_Shore	8.397e-05	4.36539	0.827546	Aged Adult SkM Tissue up vs Young Adult SkM Tissue	0.0915825	Aged Adult SkM Tissue up vs Young Adult SkM Tissue	60.6329	63.0338	4.73594	1
368712	cg13391176		7.81486e-21	Unclassified		5.36661e-06	5.22828	0.881754	Aged Adult SkM Tissue up vs Young Adult SkM Tissue	0.0786259	Aged Adult SkM Tissue up vs Young Adult SkM Tissue	60.5906	49.8551	3.7484	1
178823	cg18302606	PLEKHG2	8.24521e-21		Island	0.000119845	4.25085	0.791167	Aged Adult SkM Tissue up vs Young Adult SkM Tissue	0.0828471	Aged Adult SkM Tissue up vs Young Adult SkM Tissue	60.4184	60.5453	4.56512	1
658908	cg04710768	ZNF366	8.74777e-21			1.28311e-09	7.79254	0.972244	Aged Adult SkM Tissue up vs Young Adult SkM Tissue	0.144162	Aged Adult SkM Tissue up vs Young Adult SkM Tissue	60.2288	27.1221	2.05145	1
71	cg24500959	MARVELD1	8.96307e-21		S_Shore	0.000181313	4.11636	0.604366	Aged Adult SkM Tissue up vs Young Adult SkM Tissue	0.048311	Aged Adult SkM Tissue up vs Young Adult SkM Tissue	60.1511	37.5098	2.84081	1
20813	cg15691862	FOXD2	9.00092e-21		Island	2.38874e-05	4.76394	1.2718	Aged Adult SkM Tissue up vs Young Adult SkM Tissue	0.188864	Aged Adult SkM Tissue up vs Young Adult SkM Tissue	60.1376	123.987	9.3923	1
628662	cg18301423	PDLIM4	9.29801e-21		Island	9.56798e-06	5.04936	0.862371	Aged Adult SkM Tissue up vs Young Adult SkM Tissue	0.0863149	Aged Adult SkM Tissue up vs Young Adult SkM Tissue	60.0339	50.6571	3.84401	1
586352	cg09462699	MKNK2	9.52537e-21	Unclassified	N_Shore	0.0005223	-3.76565	-0.793304	Aged Adult SkM Tissue down vs Young Adult SkM Tissue	-0.13061	Aged Adult SkM Tissue down vs Young Adult SkM Tissue	59.9569	76.978	5.84882	1
632819	cg11342615	TIMP2	9.70668e-21		N_Shore	0.00023027	4.03806	0.540636	Aged Adult SkM Tissue up vs Young Adult SkM Tissue	0.0707017	Aged Adult SkM Tissue up vs Young Adult SkM Tissue	59.8969	31.0595	2.36228	1
242699	cg14902675	CLVS1	9.96665e-21			2.01091e-06	5.53018	0.624952	Aged Adult SkM Tissue up vs Young Adult SkM Tissue	0.104951	Aged Adult SkM Tissue up vs Young Adult SkM Tissue	59.8128	22.0971	1.683	1
485420	cg18760360	RORA	1.00371e-20			0.000923854	3.57148	0.614306	Aged Adult SkM Tissue up vs Young Adult SkM Tissue	0.102873	Aged Adult SkM Tissue up vs Young Adult SkM Tissue	59.7904	51.1719	3.89889	1
742588	cg06368617	SNORA11B	1.00418e-20			6.74701e-06	-5.15756	-0.863833	Aged Adult SkM Tissue down vs Young Adult SkM Tissue	-0.136539	Aged Adult SkM Tissue down vs Young Adult SkM Tissue	59.7889	48.5197	3.69691	1
472775	cg00970325	PAQR9	1.0242e-20		Island	2.95544e-05	4.69704	1.01938	Aged Adult SkM Tissue up vs Young Adult SkM Tissue	0.145544	Aged Adult SkM Tissue up vs Young Adult SkM Tissue	59.7262	81.3803	6.2072	1
491627	cg21945989	CSN2	1.02656e-20			0.000844862	3.60219	0.749567	Aged Adult SkM Tissue up vs Young Adult SkM Tissue	0.115214	Aged Adult SkM Tissue up vs Young Adult SkM Tissue	59.7189	74.8043	5.70632	1
261113	cg19913563		1.0433e-20			0.000140847	-4.19856	-0.942516	Aged Adult SkM Tissue down vs Young Adult SkM Tissue	-0.0842563	Aged Adult SkM Tissue down vs Young Adult SkM Tissue	59.6676	86.9846	6.64118	1
399582	cg26543150		1.05968e-20			0.000120414	4.24932	0.977867	Aged Adult SkM Tissue up vs Young Adult SkM Tissue	0.15876	Aged Adult SkM Tissue up vs Young Adult SkM Tissue	59.6182	91.3327	6.97893	1
66907	cg11117637	CDX1	1.07815e-20	Unclassified_Cell_type_specific	Island	5.54058e-05	4.49819	0.781929	Aged Adult SkM Tissue up vs Young Adult SkM Tissue	0.0503253	Aged Adult SkM Tissue up vs Young Adult SkM Tissue	59.5634	52.0673	3.98223	1
590616	cg20570330	LAMC1	1.09246e-20			0.00067187	3.68041	0.354584	Aged Adult SkM Tissue up vs Young Adult SkM Tissue	0.0603772	Aged Adult SkM Tissue up vs Young Adult SkM Tissue	59.5217	15.9825	1.22324	1
444264	cg15716637	LINC01141	1.10753e-20			0.000946959	3.56298	0.716801	Aged Adult SkM Tissue up vs Young Adult SkM Tissue	0.0679628	Aged Adult SkM Tissue up vs Young Adult SkM Tissue	59.4783	69.6397	5.33384	1
603541	cg24746076	TMEM252	1.11271e-20			0.000350057	3.8996	0.831701	Aged Adult SkM Tissue up vs Young Adult SkM Tissue	0.139841	Aged Adult SkM Tissue up vs Young Adult SkM Tissue	59.4636	78.2478	5.99463	1
66731	cg26325791	MAST3	1.16571e-20	Unclassified_Cell_type_specific	Island	8.35123e-06	5.09153	0.816177	Aged Adult SkM Tissue up vs Young Adult SkM Tissue	0.0815813	Aged Adult SkM Tissue up vs Young Adult SkM Tissue	59.3166	44.0935	3.38641	1
193018	cg04261359	FGGY	1.19419e-20			0.000253586	-4.00632	-0.779271	Aged Adult SkM Tissue down vs Young Adult SkM Tissue	-0.12002	Aged Adult SkM Tissue down vs Young Adult SkM Tissue	59.2405	64.8382	4.98601	1
585454	ch.19.1066737F	ANKRD27	1.20018e-20			0.000192286	4.09716	0.564612	Aged Adult SkM Tissue up vs Young Adult SkM Tissue	0.0307569	Aged Adult SkM Tissue up vs Young Adult SkM Tissue	59.2247	32.5361	2.50267	1
106777	cg03771789		1.2556e-20		Island	6.01613e-05	4.47198	1.07231	Aged Adult SkM Tissue up vs Young Adult SkM Tissue	0.114258	Aged Adult SkM Tissue up vs Young Adult SkM Tissue	59.0827	98.2712	7.57718	1
789113	cg10095082		1.30855e-20			2.35513e-06	5.4817	0.789804	Aged Adult SkM Tissue up vs Young Adult SkM Tissue	0.121323	Aged Adult SkM Tissue up vs Young Adult SkM Tissue	58.953	35.403	2.73575	1
97110	cg04011741	ADAMTS13	1.37455e-20		Island	1.50218e-05	4.90904	1.54579	Aged Adult SkM Tissue up vs Young Adult SkM Tissue	0.174079	Aged Adult SkM Tissue up vs Young Adult SkM Tissue	58.7988	168.655	13.0669	1
523917	cg11522640		1.38879e-20	Unclassified		2.8111e-08	6.83584	0.872438	Aged Adult SkM Tissue up vs Young Adult SkM Tissue	0.0596065	Aged Adult SkM Tissue up vs Young Adult SkM Tissue	58.7665	27.6912	2.14661	1
86136	cg17512474	CDX1	1.39989e-20	Unclassified_Cell_type_specific	Island	0.000755762	3.64032	0.713288	Aged Adult SkM Tissue up vs Young Adult SkM Tissue	0.0461002	Aged Adult SkM Tissue up vs Young Adult SkM Tissue	58.7416	65.2413	5.05962	1
84605	cg03025632		1.4036e-20	Unclassified	Island	1.40526e-06	5.63997	1.42953	Aged Adult SkM Tissue up vs Young Adult SkM Tissue	0.153214	Aged Adult SkM Tissue up vs Young Adult SkM Tissue	58.7333	109.155	8.46646	1
428159	cg22002034		1.4179e-20		Island	0.000805158	3.61868	0.721927	Aged Adult SkM Tissue up vs Young Adult SkM Tissue	0.110373	Aged Adult SkM Tissue up vs Young Adult SkM Tissue	58.7016	67.5871	5.24512	1
16343	cg13793145	SLC29A1	1.45345e-20	Unclassified	N_Shore	0.000829545	3.60846	0.683627	Aged Adult SkM Tissue up vs Young Adult SkM Tissue	0.0746582	Aged Adult SkM Tissue up vs Young Adult SkM Tissue	58.6243	60.8694	4.73002	1
7555	cg13414629	FREQ	1.49365e-20		S_Shore	7.14684e-06	5.13976	1.02135	Aged Adult SkM Tissue up vs Young Adult SkM Tissue	0.0731812	Aged Adult SkM Tissue up vs Young Adult SkM Tissue	58.5392	66.8714	5.20397	1
474016	cg13169766		1.51608e-20		S_Shore	0.000441126	3.8224	1.03553	Aged Adult SkM Tissue up vs Young Adult SkM Tissue	0.171474	Aged Adult SkM Tissue up vs Young Adult SkM Tissue	58.4928	124.188	9.67209	1
313079	cg21810935	VPS13C	1.56937e-20	Unclassified_Cell_type_specific		0.000874	3.59055	0.381416	Aged Adult SkM Tissue up vs Young Adult SkM Tissue	0.0339208	Aged Adult SkM Tissue up vs Young Adult SkM Tissue	58.3852	19.0593	1.48711	1
622283	cg21713915		1.66317e-20			7.03528e-05	4.42204	0.580761	Aged Adult SkM Tissue up vs Young Adult SkM Tissue	0.0960194	Aged Adult SkM Tissue up vs Young Adult SkM Tissue	58.205	29.0426	2.27309	1
667384	cg12030221		1.67658e-20			0.000892015	3.58354	0.68911	Aged Adult SkM Tissue up vs Young Adult SkM Tissue	0.0969648	Aged Adult SkM Tissue up vs Young Adult SkM Tissue	58.1801	62.2377	4.87327	1
339608	cg19864130	SBNO2	1.6984e-20	Promoter_Associated		2.41267e-05	4.76082	0.96159	Aged Adult SkM Tissue up vs Young Adult SkM Tissue	0.0876087	Aged Adult SkM Tissue up vs Young Adult SkM Tissue	58.14	68.615	5.37632	1
396378	cg07529621	TECR	1.7185e-20		S_Shelf	0.000779019	-3.62997	-0.821815	Aged Adult SkM Tissue down vs Young Adult SkM Tissue	-0.124535	Aged Adult SkM Tissue down vs Young Adult SkM Tissue	58.1036	86.1534	6.75477	1
576750	cg07645741		1.77687e-20			6.07423e-05	4.46891	0.675693	Aged Adult SkM Tissue up vs Young Adult SkM Tissue	0.108927	Aged Adult SkM Tissue up vs Young Adult SkM Tissue	58.0003	38.3576	3.01275	1
434932	cg15363332		1.97802e-20			0.000327999	3.92123	0.61782	Aged Adult SkM Tissue up vs Young Adult SkM Tissue	0.0945371	Aged Adult SkM Tissue up vs Young Adult SkM Tissue	57.6697	41.4147	3.27151	1
642644	cg08169279		2.00464e-20	Unclassified		4.48439e-05	4.56535	0.996951	Aged Adult SkM Tissue up vs Young Adult SkM Tissue	0.101589	Aged Adult SkM Tissue up vs Young Adult SkM Tissue	57.6286	79.4996	6.28447	1
598691	cg09096879		2.05897e-20			4.32597e-06	5.29475	1.07768	Aged Adult SkM Tissue up vs Young Adult SkM Tissue	0.10371	Aged Adult SkM Tissue up vs Young Adult SkM Tissue	57.5465	68.9656	5.45953	1
29143	cg07469555	SORBS3	2.06781e-20		Island	2.66496e-09	7.56406	1.21938	Aged Adult SkM Tissue up vs Young Adult SkM Tissue	0.0867639	Aged Adult SkM Tissue up vs Young Adult SkM Tissue	57.5333	43.253	3.42483	1
591328	cg17852588	FILIP1	2.12691e-20			0.000282427	3.97078	0.837326	Aged Adult SkM Tissue up vs Young Adult SkM Tissue	0.131531	Aged Adult SkM Tissue up vs Young Adult SkM Tissue	57.4469	73.8977	5.86011	1
65157	cg26566898	TAGLN	2.13529e-20	Unclassified_Cell_type_specific		0.000117507	4.25722	0.420795	Aged Adult SkM Tissue up vs Young Adult SkM Tissue	0.066832	Aged Adult SkM Tissue up vs Young Adult SkM Tissue	57.4349	16.2327	1.28753	1
95636	cg09147131	SLC16A3	2.27393e-20	Promoter_Associated	Island	0.000258953	3.99942	0.8955	Aged Adult SkM Tissue up vs Young Adult SkM Tissue	0.128538	Aged Adult SkM Tissue up vs Young Adult SkM Tissue	57.2424	83.0198	6.60701	1
35652	cg18737081	ZMIZ1	2.32074e-20		N_Shelf	5.55308e-09	7.3359	1.39305	Aged Adult SkM Tissue up vs Young Adult SkM Tissue	0.109936	Aged Adult SkM Tissue up vs Young Adult SkM Tissue	57.1802	59.6488	4.75222	1
51202	cg15026277	TMEM106A	2.32356e-20	Promoter_Associated	Island	2.39947e-06	5.47598	1.18606	Aged Adult SkM Tissue up vs Young Adult SkM Tissue	0.145419	Aged Adult SkM Tissue up vs Young Adult SkM Tissue	57.1765	77.5953	6.18243	1
314231	cg19608409	RHAG	2.41515e-20			0.000456881	3.81064	0.581918	Aged Adult SkM Tissue up vs Young Adult SkM Tissue	0.0966292	Aged Adult SkM Tissue up vs Young Adult SkM Tissue	57.0587	38.4925	3.07323	1
570193	cg02515422	TLR4	2.4743e-20			0.000735488	3.64961	0.627463	Aged Adult SkM Tissue up vs Young Adult SkM Tissue	0.0406077	Aged Adult SkM Tissue up vs Young Adult SkM Tissue	56.9851	48.7274	3.89541	1
31741	cg15963552	C3orf26	2.55952e-20	Promoter_Associated	N_Shore	2.37926e-07	6.18253	1.16951	Aged Adult SkM Tissue up vs Young Adult SkM Tissue	0.104768	Aged Adult SkM Tissue up vs Young Adult SkM Tissue	56.8822	58.8809	4.71563	1
332114	cg24815937	MACF1	2.6498e-20			0.000428789	3.83191	0.856432	Aged Adult SkM Tissue up vs Young Adult SkM Tissue	0.0930525	Aged Adult SkM Tissue up vs Young Adult SkM Tissue	56.777	82.0457	6.58301	1
105745	cg18547866	MIR6875	2.66838e-20	Promoter_Associated	S_Shore	5.97001e-07	5.90169	1.10463	Aged Adult SkM Tissue up vs Young Adult SkM Tissue	0.0628753	Aged Adult SkM Tissue up vs Young Adult SkM Tissue	56.7558	57.5197	4.61687	1
788874	cg14250988	CTIF	2.67893e-20			0.000548371	3.74922	0.79194	Aged Adult SkM Tissue up vs Young Adult SkM Tissue	0.128439	Aged Adult SkM Tissue up vs Young Adult SkM Tissue	56.7439	73.2401	5.87992	1
715791	cg09884847	C9orf3	2.69995e-20			7.35496e-07	5.83796	0.964665	Aged Adult SkM Tissue up vs Young Adult SkM Tissue	0.158284	Aged Adult SkM Tissue up vs Young Adult SkM Tissue	56.7202	44.8017	3.59831	1
338808	cg20858054		2.75561e-20			6.38401e-06	5.17466	0.860916	Aged Adult SkM Tissue up vs Young Adult SkM Tissue	0.103699	Aged Adult SkM Tissue up vs Young Adult SkM Tissue	56.6584	45.3679	3.64776	1
620176	cg21448625	FAM65C	2.75882e-20			0.00107976	3.51765	0.683576	Aged Adult SkM Tissue up vs Young Adult SkM Tissue	0.0880475	Aged Adult SkM Tissue up vs Young Adult SkM Tissue	56.6549	61.8918	4.97665	1
640509	cg07979316	TP53I3	2.79496e-20	Promoter_Associated	N_Shore	0.00017909	4.12038	0.902125	Aged Adult SkM Tissue up vs Young Adult SkM Tissue	0.11361	Aged Adult SkM Tissue up vs Young Adult SkM Tissue	56.6155	78.5092	6.31722	1
467328	cg26366109	TUBB	2.81448e-20		S_Shore	1.26344e-05	4.96297	0.683436	Aged Adult SkM Tissue up vs Young Adult SkM Tissue	0.0934246	Aged Adult SkM Tissue up vs Young Adult SkM Tissue	56.5945	31.0466	2.49909	1
569130	cg17839721		2.8225e-20	Unclassified	Island	0.000159986	4.15715	0.650995	Aged Adult SkM Tissue up vs Young Adult SkM Tissue	0.074158	Aged Adult SkM Tissue up vs Young Adult SkM Tissue	56.5859	40.142	3.23171	1
123289	cg10167460	TMEM173	2.82686e-20	Promoter_Associated		9.75786e-07	5.75156	0.99351	Aged Adult SkM Tissue up vs Young Adult SkM Tissue	0.0533001	Aged Adult SkM Tissue up vs Young Adult SkM Tissue	56.5812	48.8396	3.93225	1
19444	cg24839386	UNC5B	3.03606e-20			0.000145242	4.18858	1.10746	Aged Adult SkM Tissue up vs Young Adult SkM Tissue	0.131642	Aged Adult SkM Tissue up vs Young Adult SkM Tissue	56.3659	113.989	9.21271	1
562605	cg09427812	LOC101928304	3.29114e-20			0.000632626	3.70085	0.498873	Aged Adult SkM Tissue up vs Young Adult SkM Tissue	0.0487686	Aged Adult SkM Tissue up vs Young Adult SkM Tissue	56.1234	29.5017	2.39466	1
369062	cg14111383	STAT6	3.31826e-20	Promoter_Associated		0.000771185	3.63342	0.741271	Aged Adult SkM Tissue up vs Young Adult SkM Tissue	0.063391	Aged Adult SkM Tissue up vs Young Adult SkM Tissue	56.0988	67.5465	5.48518	1
34055	cg04625338	EGFR	3.34595e-20	Unclassified		1.34357e-07	6.35701	1.02956	Aged Adult SkM Tissue up vs Young Adult SkM Tissue	0.121078	Aged Adult SkM Tissue up vs Young Adult SkM Tissue	56.0739	42.5484	3.45671	1
283031	cg04193065		3.39332e-20			3.51029e-06	5.35908	1.14751	Aged Adult SkM Tissue up vs Young Adult SkM Tissue	0.114426	Aged Adult SkM Tissue up vs Young Adult SkM Tissue	56.0318	74.3178	6.04226	1
466853	cg09788693	CD34	3.42048e-20			4.50583e-06	5.2822	0.799388	Aged Adult SkM Tissue up vs Young Adult SkM Tissue	0.07881	Aged Adult SkM Tissue up vs Young Adult SkM Tissue	56.0079	37.1076	3.01824	1
360304	cg13302977		3.60708e-20			0.0011126	3.50727	0.461215	Aged Adult SkM Tissue up vs Young Adult SkM Tissue	0.0762607	Aged Adult SkM Tissue up vs Young Adult SkM Tissue	55.8491	27.9391	2.27897	1
745501	cg09925014		3.6886e-20		Island	2.52551e-05	4.74647	0.755575	Aged Adult SkM Tissue up vs Young Adult SkM Tissue	0.0870459	Aged Adult SkM Tissue up vs Young Adult SkM Tissue	55.7824	40.892	3.33951	1
85232	cg01185682	HLF	3.73336e-20	Unclassified	S_Shore	5.86495e-07	5.90711	1.46738	Aged Adult SkM Tissue up vs Young Adult SkM Tissue	0.122821	Aged Adult SkM Tissue up vs Young Adult SkM Tissue	55.7464	99.5128	8.13211	1
43151	cg04560810	TMEM173	3.77857e-20	Promoter_Associated		0.000143843	4.19173	0.981303	Aged Adult SkM Tissue up vs Young Adult SkM Tissue	0.102751	Aged Adult SkM Tissue up vs Young Adult SkM Tissue	55.7106	88.3252	7.22251	1
198551	ch.14.55428957F		3.86963e-20			0.000367559	3.88336	0.864355	Aged Adult SkM Tissue up vs Young Adult SkM Tissue	0.0699085	Aged Adult SkM Tissue up vs Young Adult SkM Tissue	55.6397	79.7408	6.52886	1
622682	cg00850239		4.03176e-20	Unclassified_Cell_type_specific		0.000511432	3.77273	0.706932	Aged Adult SkM Tissue up vs Young Adult SkM Tissue	0.0489729	Aged Adult SkM Tissue up vs Young Adult SkM Tissue	55.5176	56.39	4.62714	1
124046	cg06997800	TAL1	4.08356e-20	Unclassified_Cell_type_specific	Island	0.00107384	3.51955	0.891813	Aged Adult SkM Tissue up vs Young Adult SkM Tissue	0.0582897	Aged Adult SkM Tissue up vs Young Adult SkM Tissue	55.4797	103.047	8.46137	1
714240	cg09752198	ERCC6L2	4.19018e-20			0.000593913	-3.72225	-0.718959	Aged Adult SkM Tissue down vs Young Adult SkM Tissue	-0.115313	Aged Adult SkM Tissue down vs Young Adult SkM Tissue	55.4033	59.7943	4.9166	1
267844	cg04228042	ART4	4.24813e-20			0.000601459	3.71798	0.445394	Aged Adult SkM Tissue up vs Young Adult SkM Tissue	0.0451508	Aged Adult SkM Tissue up vs Young Adult SkM Tissue	55.3626	22.9836	1.89122	1
46654	cg06532212	FKRP	4.29356e-20	Unclassified	Island	7.1171e-05	4.41834	1.0502	Aged Adult SkM Tissue up vs Young Adult SkM Tissue	0.0809468	Aged Adult SkM Tissue up vs Young Adult SkM Tissue	55.3311	90.4315	7.44546	1
69189	cg21553700	TNK2	4.30407e-20		N_Shore	0.000134248	-4.21412	-1.1793	Aged Adult SkM Tissue down vs Young Adult SkM Tissue	-0.163722	Aged Adult SkM Tissue down vs Young Adult SkM Tissue	55.3238	125.335	10.3205	1
576759	cg27112339	ANKH	4.43081e-20	Unclassified		0.000759952	-3.63844	-0.674875	Aged Adult SkM Tissue down vs Young Adult SkM Tissue	-0.111155	Aged Adult SkM Tissue down vs Young Adult SkM Tissue	55.238	54.9772	4.53404	1
765636	cg11234163		4.65253e-20			0.000122107	4.24481	0.646552	Aged Adult SkM Tissue up vs Young Adult SkM Tissue	0.102699	Aged Adult SkM Tissue up vs Young Adult SkM Tissue	55.0938	36.9761	3.05745	1
89022	cg00099441		4.69087e-20	Unclassified		4.12309e-07	6.01471	0.696292	Aged Adult SkM Tissue up vs Young Adult SkM Tissue	0.0282489	Aged Adult SkM Tissue up vs Young Adult SkM Tissue	55.0696	21.3497	1.76613	1
407762	cg02192520	RDH5	5.01143e-20		S_Shelf	0.000321033	-3.92835	-0.968429	Aged Adult SkM Tissue down vs Young Adult SkM Tissue	-0.12366	Aged Adult SkM Tissue down vs Young Adult SkM Tissue	54.8751	96.4754	8.00909	1
83520	cg18582992	SHF	5.1166e-20	Unclassified_Cell_type_specific	Island	1.34911e-08	7.06161	1.43482	Aged Adult SkM Tissue up vs Young Adult SkM Tissue	0.142352	Aged Adult SkM Tissue up vs Young Adult SkM Tissue	54.8141	65.4642	5.44068	1
253089	cg15727858	LOC101929140	5.14293e-20			5.7016e-06	5.20959	0.798075	Aged Adult SkM Tissue up vs Young Adult SkM Tissue	0.129342	Aged Adult SkM Tissue up vs Young Adult SkM Tissue	54.799	37.2032	3.09278	1
112354	cg22432760	TBCD	5.23326e-20	Unclassified	Island	1.02101e-08	7.14755	1.79817	Aged Adult SkM Tissue up vs Young Adult SkM Tissue	0.160803	Aged Adult SkM Tissue up vs Young Adult SkM Tissue	54.7479	100.24	8.34096	1
162808	cg06036471	CPEB3	5.61233e-20	Unclassified_Cell_type_specific		0.000849656	-3.60025	-0.630019	Aged Adult SkM Tissue down vs Young Adult SkM Tissue	-0.0568204	Aged Adult SkM Tissue down vs Young Adult SkM Tissue	54.5432	48.3181	4.03563	1
400629	cg05727225	ADM	5.65379e-20		Island	1.02685e-10	8.59451	1.36635	Aged Adult SkM Tissue up vs Young Adult SkM Tissue	0.137912	Aged Adult SkM Tissue up vs Young Adult SkM Tissue	54.5217	39.8637	3.33081	1
2814	cg19323951	SLC22A20	5.6558e-20	Unclassified	N_Shore	6.34962e-05	4.45478	1.09677	Aged Adult SkM Tissue up vs Young Adult SkM Tissue	0.129622	Aged Adult SkM Tissue up vs Young Adult SkM Tissue	54.5206	95.6021	7.98818	1
277918	cg04839259	TACC2	5.83851e-20		Island	0.000703854	3.66459	0.702184	Aged Adult SkM Tissue up vs Young Adult SkM Tissue	0.0537543	Aged Adult SkM Tissue up vs Young Adult SkM Tissue	54.4278	57.8096	4.8386	1
169121	cg05699305	RAB6A	5.86969e-20		N_Shore	0.000141014	4.19817	0.755918	Aged Adult SkM Tissue up vs Young Adult SkM Tissue	0.0641218	Aged Adult SkM Tissue up vs Young Adult SkM Tissue	54.4123	51.0332	4.27265	1
346682	cg06852076	DERL3	5.87501e-20		S_Shore	0.000157601	4.16204	0.823282	Aged Adult SkM Tissue up vs Young Adult SkM Tissue	0.117771	Aged Adult SkM Tissue up vs Young Adult SkM Tissue	54.4097	61.5868	5.15647	1
341635	cg23668081	RFWD2	6.41316e-20			0.000130927	4.22224	0.68526	Aged Adult SkM Tissue up vs Young Adult SkM Tissue	0.107197	Aged Adult SkM Tissue up vs Young Adult SkM Tissue	54.1546	41.2656	3.47131	1
4780	cg21211480	TMEM106A	6.80562e-20	Promoter_Associated	Island	2.95588e-05	4.69699	1.13504	Aged Adult SkM Tissue up vs Young Adult SkM Tissue	0.15142	Aged Adult SkM Tissue up vs Young Adult SkM Tissue	53.9824	91.1938	7.69581	1
193167	cg20961503		6.93028e-20			4.18793e-06	5.30474	0.815277	Aged Adult SkM Tissue up vs Young Adult SkM Tissue	0.127928	Aged Adult SkM Tissue up vs Young Adult SkM Tissue	53.9299	36.8501	3.11279	1
486970	cg04015122	ADGRB3	6.9715e-20			0.000265537	3.99114	0.758019	Aged Adult SkM Tissue up vs Young Adult SkM Tissue	0.103198	Aged Adult SkM Tissue up vs Young Adult SkM Tissue	53.9128	56.258	4.75372	1
687108	cg04452713	DST	7.3025e-20		N_Shore	0.000189939	-4.10117	-0.830965	Aged Adult SkM Tissue down vs Young Adult SkM Tissue	-0.075449	Aged Adult SkM Tissue down vs Young Adult SkM Tissue	53.7788	63.8686	5.41025	1
405363	cg17991066		7.55481e-20			6.8229e-05	4.43183	0.692941	Aged Adult SkM Tissue up vs Young Adult SkM Tissue	0.115777	Aged Adult SkM Tissue up vs Young Adult SkM Tissue	53.6808	37.964	3.22176	1
51016	cg23837799		8.13637e-20		Island	0.000251245	4.00938	0.773266	Aged Adult SkM Tissue up vs Young Adult SkM Tissue	0.0815833	Aged Adult SkM Tissue up vs Young Adult SkM Tissue	53.4676	57.5335	4.90198	1
374901	cg13382769	MAGI2	8.20334e-20		S_Shore	0.000184423	4.1108	0.897195	Aged Adult SkM Tissue up vs Young Adult SkM Tissue	0.0880768	Aged Adult SkM Tissue up vs Young Adult SkM Tissue	53.4441	73.6457	6.27753	1
232104	ch.15.84283968F		8.26259e-20			0.000317366	3.93216	0.673656	Aged Adult SkM Tissue up vs Young Adult SkM Tissue	0.0464978	Aged Adult SkM Tissue up vs Young Adult SkM Tissue	53.4235	45.3599	3.86796	1
302662	cg12024480		8.29212e-20			0.000343004	3.90637	0.734444	Aged Adult SkM Tissue up vs Young Adult SkM Tissue	0.114665	Aged Adult SkM Tissue up vs Young Adult SkM Tissue	53.4132	54.6194	4.65843	1
61614	cg26258437		8.72587e-20			0.000323238	3.92608	0.525623	Aged Adult SkM Tissue up vs Young Adult SkM Tissue	0.0613471	Aged Adult SkM Tissue up vs Young Adult SkM Tissue	53.2672	27.6196	2.3621	1
227734	cg24991963		8.86855e-20			0.000677985	-3.67733	-0.729912	Aged Adult SkM Tissue down vs Young Adult SkM Tissue	-0.0947417	Aged Adult SkM Tissue down vs Young Adult SkM Tissue	53.2208	60.6573	5.1921	1
38807	cg15451548		8.99201e-20	Promoter_Associated	S_Shore	0.000565727	3.7387	0.526369	Aged Adult SkM Tissue up vs Young Adult SkM Tissue	0.0748261	Aged Adult SkM Tissue up vs Young Adult SkM Tissue	53.1813	30.4949	2.61222	1
99376	cg00290994		9.71817e-20		Island	4.53457e-08	6.68921	1.45079	Aged Adult SkM Tissue up vs Young Adult SkM Tissue	0.106214	Aged Adult SkM Tissue up vs Young Adult SkM Tissue	52.96	72.0666	6.19909	1
598844	cg14745722		9.82608e-20			7.47381e-06	5.12591	0.711321	Aged Adult SkM Tissue up vs Young Adult SkM Tissue	0.118674	Aged Adult SkM Tissue up vs Young Adult SkM Tissue	52.9285	29.4853	2.5378	1
381931	cg16603087		1.08894e-19			4.14635e-06	5.30781	0.985594	Aged Adult SkM Tissue up vs Young Adult SkM Tissue	0.095741	Aged Adult SkM Tissue up vs Young Adult SkM Tissue	52.6371	52.5029	4.54394	1
21732	cg13639936	NR4A3	1.15188e-19	Unclassified	Island	1.12091e-09	7.83495	1.30758	Aged Adult SkM Tissue up vs Young Adult SkM Tissue	0.155121	Aged Adult SkM Tissue up vs Young Adult SkM Tissue	52.4783	42.2832	3.67053	1
199492	cg01360417	MAD1L1	1.20517e-19	Promoter_Associated_Cell_type_specific		4.02257e-05	4.59976	0.629467	Aged Adult SkM Tissue up vs Young Adult SkM Tissue	0.0647052	Aged Adult SkM Tissue up vs Young Adult SkM Tissue	52.3508	28.3612	2.46799	1
259990	cg02134923		1.20844e-19			5.119e-05	-4.52335	-0.818552	Aged Adult SkM Tissue down vs Young Adult SkM Tissue	-0.101858	Aged Adult SkM Tissue down vs Young Adult SkM Tissue	52.3432	49.586	4.31559	1
143914	cg23395702	SNX27	1.26743e-19		S_Shelf	0.000222685	4.04906	0.40851	Aged Adult SkM Tissue up vs Young Adult SkM Tissue	0.0703041	Aged Adult SkM Tissue up vs Young Adult SkM Tissue	52.2092	15.3734	1.34142	1
37465	cg24008544	TMEM106A	1.2919e-19	Promoter_Associated	Island	2.59624e-05	4.73779	1.08012	Aged Adult SkM Tissue up vs Young Adult SkM Tissue	0.105234	Aged Adult SkM Tissue up vs Young Adult SkM Tissue	52.1555	78.4185	6.84951	1
97493	cg26811088	TNFSF4	1.29952e-19			0.000184234	4.11114	0.827322	Aged Adult SkM Tissue up vs Young Adult SkM Tissue	0.0943249	Aged Adult SkM Tissue up vs Young Adult SkM Tissue	52.139	61.0822	5.33695	1
422328	cg03157040	KLF16	1.30515e-19	Promoter_Associated	Island	8.3797e-06	5.09048	0.9546	Aged Adult SkM Tissue up vs Young Adult SkM Tissue	0.0989521	Aged Adult SkM Tissue up vs Young Adult SkM Tissue	52.1269	53.0291	4.6344	1
738401	cg26726013		1.4156e-19			2.52036e-05	4.74711	0.789395	Aged Adult SkM Tissue up vs Young Adult SkM Tissue	0.124457	Aged Adult SkM Tissue up vs Young Adult SkM Tissue	51.8995	41.5165	3.64418	1
603112	cg05223879	COL19A1	1.4833e-19	Unclassified_Cell_type_specific		0.000261507	-3.99619	-0.850437	Aged Adult SkM Tissue down vs Young Adult SkM Tissue	-0.139174	Aged Adult SkM Tissue down vs Young Adult SkM Tissue	51.7691	67.8251	5.96844	1
455308	cg03906115	LTBP1	1.54645e-19	Unclassified_Cell_type_specific		0.00111137	-3.50765	-0.645521	Aged Adult SkM Tissue down vs Young Adult SkM Tissue	-0.0550362	Aged Adult SkM Tissue down vs Young Adult SkM Tissue	51.653	50.6069	4.4633	1
409459	cg15332386	SYNE1	1.54976e-19			1.00785e-06	-5.74167	-1.05652	Aged Adult SkM Tissue down vs Young Adult SkM Tissue	-0.0911505	Aged Adult SkM Tissue down vs Young Adult SkM Tissue	51.6471	50.588	4.46214	1
181376	cg16010089	ENKUR	1.55045e-19			0.000140553	4.19924	0.704824	Aged Adult SkM Tissue up vs Young Adult SkM Tissue	0.0616486	Aged Adult SkM Tissue up vs Young Adult SkM Tissue	51.6458	42.0904	3.71269	1
505684	cg18079128	JAG1	1.55872e-19	Unclassified	Island	4.04458e-05	4.59804	0.833436	Aged Adult SkM Tissue up vs Young Adult SkM Tissue	0.0960984	Aged Adult SkM Tissue up vs Young Adult SkM Tissue	51.631	49.0724	4.3298	1
93924	cg16717740	GATAD2A	1.59464e-19		Island	7.77297e-05	4.39014	1.05703	Aged Adult SkM Tissue up vs Young Adult SkM Tissue	0.0954362	Aged Adult SkM Tissue up vs Young Adult SkM Tissue	51.5677	86.4815	7.63988	1
290968	cg14221221	STK40	1.60249e-19	Unclassified		3.53491e-05	4.6406	0.888976	Aged Adult SkM Tissue up vs Young Adult SkM Tissue	0.105558	Aged Adult SkM Tissue up vs Young Adult SkM Tissue	51.5541	54.7295	4.83615	1
431190	cg08704509	GRAMD3	1.62143e-19	Promoter_Associated	N_Shore	0.00044666	3.81823	0.774708	Aged Adult SkM Tissue up vs Young Adult SkM Tissue	0.0909924	Aged Adult SkM Tissue up vs Young Adult SkM Tissue	51.5215	61.3576	5.42527	1
334746	cg23486725	PI3	1.65874e-19			0.000597508	3.72021	0.440216	Aged Adult SkM Tissue up vs Young Adult SkM Tissue	0.0748312	Aged Adult SkM Tissue up vs Young Adult SkM Tissue	51.4584	20.8439	1.84529	1
432713	cg08481354		1.66582e-19			2.53177e-05	4.74569	0.754817	Aged Adult SkM Tissue up vs Young Adult SkM Tissue	0.0629268	Aged Adult SkM Tissue up vs Young Adult SkM Tissue	51.4466	37.6503	3.33391	1
58139	cg05194316	FARP1	1.67504e-19			2.18993e-07	6.20785	1.22037	Aged Adult SkM Tissue up vs Young Adult SkM Tissue	0.0803934	Aged Adult SkM Tissue up vs Young Adult SkM Tissue	51.4313	57.4982	5.09294	1
230652	cg07871026	FXYD6	1.69672e-19	Unclassified		0.000314847	3.93481	0.626004	Aged Adult SkM Tissue up vs Young Adult SkM Tissue	0.0615134	Aged Adult SkM Tissue up vs Young Adult SkM Tissue	51.3956	37.6323	3.33562	1
41576	cg20365506	MYH9	1.70946e-19	Promoter_Associated		0.000245721	4.0167	0.58019	Aged Adult SkM Tissue up vs Young Adult SkM Tissue	0.0793463	Aged Adult SkM Tissue up vs Young Adult SkM Tissue	51.3749	31.0084	2.7496	1
84399	cg24995008	STARD13	1.76828e-19			1.6766e-06	5.5859	0.955415	Aged Adult SkM Tissue up vs Young Adult SkM Tissue	0.0682675	Aged Adult SkM Tissue up vs Young Adult SkM Tissue	51.2814	43.3994	3.85537	1
420807	cg16124410	ITFG1	1.86244e-19			0.00033559	-3.91363	-0.873888	Aged Adult SkM Tissue down vs Young Adult SkM Tissue	-0.145091	Aged Adult SkM Tissue down vs Young Adult SkM Tissue	51.1382	73.7605	6.57083	1
429720	cg15560692		1.8751e-19			0.000340814	3.9085	0.554822	Aged Adult SkM Tissue up vs Young Adult SkM Tissue	0.0870158	Aged Adult SkM Tissue up vs Young Adult SkM Tissue	51.1195	29.799	2.65556	1
622835	cg23478014		1.96209e-19			3.93502e-07	6.02896	0.635102	Aged Adult SkM Tissue up vs Young Adult SkM Tissue	0.109201	Aged Adult SkM Tissue up vs Young Adult SkM Tissue	50.9947	16.3702	1.46242	1
127695	cg00501035	GBA3	2.04792e-19			0.00031181	3.93802	0.643702	Aged Adult SkM Tissue up vs Young Adult SkM Tissue	0.0956373	Aged Adult SkM Tissue up vs Young Adult SkM Tissue	50.8771	39.3245	3.52114	1
107852	cg14299480	GGN	2.0579e-19		Island	7.29417e-06	5.13344	1.2588	Aged Adult SkM Tissue up vs Young Adult SkM Tissue	0.101513	Aged Adult SkM Tissue up vs Young Adult SkM Tissue	50.8637	88.4767	7.92432	1
269018	cg19026327		2.06734e-19			0.000322187	-3.92716	-1.05161	Aged Adult SkM Tissue down vs Young Adult SkM Tissue	-0.165995	Aged Adult SkM Tissue down vs Young Adult SkM Tissue	50.8512	105.482	9.44968	1
119811	cg20353544	SH3TC1	2.32745e-19	Unclassified		2.20607e-06	5.50177	1.0673	Aged Adult SkM Tissue up vs Young Adult SkM Tissue	0.0750902	Aged Adult SkM Tissue up vs Young Adult SkM Tissue	50.5271	55.0075	4.95951	1
368988	cg14884895	VPS13D	2.51914e-19			2.60879e-05	-4.73627	-0.878597	Aged Adult SkM Tissue down vs Young Adult SkM Tissue	-0.0751319	Aged Adult SkM Tissue down vs Young Adult SkM Tissue	50.3117	50.0843	4.53497	1
789224	cg15660418	HOXC4	2.54416e-19		S_Shore	0.00110279	3.51034	0.560675	Aged Adult SkM Tissue up vs Young Adult SkM Tissue	0.0678891	Aged Adult SkM Tissue up vs Young Adult SkM Tissue	50.2849	37.1099	3.36197	1
424267	cg00003640	SYT14	2.54614e-19			0.000932593	3.56824	0.509772	Aged Adult SkM Tissue up vs Young Adult SkM Tissue	0.0794257	Aged Adult SkM Tissue up vs Young Adult SkM Tissue	50.2827	29.6886	2.68975	1
173321	cg05285223	MITF	2.67025e-19			0.000124261	4.23915	0.652179	Aged Adult SkM Tissue up vs Young Adult SkM Tissue	0.0928344	Aged Adult SkM Tissue up vs Young Adult SkM Tissue	50.1537	34.3404	3.1192	1
1389	cg16528272		2.69529e-19	Unclassified_Cell_type_specific	Island	8.63379e-10	7.91701	1.63544	Aged Adult SkM Tissue up vs Young Adult SkM Tissue	0.106367	Aged Adult SkM Tissue up vs Young Adult SkM Tissue	50.1284	61.8809	5.62359	1
450363	cg08005604	LRCH1	2.75023e-19	Promoter_Associated	S_Shore	2.11709e-05	4.80179	1.02014	Aged Adult SkM Tissue up vs Young Adult SkM Tissue	0.12712	Aged Adult SkM Tissue up vs Young Adult SkM Tissue	50.0738	65.381	5.94815	1
519242	cg19378199	C10orf12	2.76524e-19			0.000951592	-3.5613	-0.721682	Aged Adult SkM Tissue down vs Young Adult SkM Tissue	-0.118574	Aged Adult SkM Tissue down vs Young Adult SkM Tissue	50.0591	59.4683	5.41183	1
531843	cg24954893		2.76621e-19		N_Shelf	0.000442989	3.82099	0.714501	Aged Adult SkM Tissue up vs Young Adult SkM Tissue	0.108924	Aged Adult SkM Tissue up vs Young Adult SkM Tissue	50.0581	50.6355	4.6081	1
730418	cg16920487	SAP30BP	2.92658e-19			0.000611589	-3.71232	-0.52976	Aged Adult SkM Tissue down vs Young Adult SkM Tissue	-0.0678938	Aged Adult SkM Tissue down vs Young Adult SkM Tissue	49.906	29.4	2.68371	1
282195	cg01383799	MAZ	2.99078e-19	Promoter_Associated_Cell_type_specific	Island	0.000171731	4.13407	0.885086	Aged Adult SkM Tissue up vs Young Adult SkM Tissue	0.109487	Aged Adult SkM Tissue up vs Young Adult SkM Tissue	49.8475	66.0975	6.04065	1
475426	cg09845604	PRDM16	3.03457e-19	Unclassified_Cell_type_specific		0.000395244	3.85914	0.714089	Aged Adult SkM Tissue up vs Young Adult SkM Tissue	0.0718921	Aged Adult SkM Tissue up vs Young Adult SkM Tissue	49.8083	49.3347	4.51224	1
647604	cg25007332	PLK2	3.04745e-19		N_Shore	0.00090739	3.57767	0.738733	Aged Adult SkM Tissue up vs Young Adult SkM Tissue	0.0568129	Aged Adult SkM Tissue up vs Young Adult SkM Tissue	49.7969	61.4193	5.6188	1
458234	cg11366934	BRI3	3.24352e-19	Promoter_Associated_Cell_type_specific	S_Shore	0.000191449	-4.09858	-0.497702	Aged Adult SkM Tissue down vs Young Adult SkM Tissue	-0.0570947	Aged Adult SkM Tissue down vs Young Adult SkM Tissue	49.6294	21.1708	1.9433	1
396927	cg25054311	SLC26A2	3.49581e-19	Promoter_Associated	Island	0.000143877	4.19165	0.628674	Aged Adult SkM Tissue up vs Young Adult SkM Tissue	0.0328358	Aged Adult SkM Tissue up vs Young Adult SkM Tissue	49.4288	32.1653	2.96448	1
109777	cg10088320	TAP2	3.60932e-19	Promoter_Associated	N_Shore	4.41151e-06	5.28872	1.15116	Aged Adult SkM Tissue up vs Young Adult SkM Tissue	0.0886718	Aged Adult SkM Tissue up vs Young Adult SkM Tissue	49.3434	67.6284	6.24369	1
728293	cg27189973	FAM38A	3.7325e-19	Promoter_Associated	Island	0.000303161	3.94734	0.691467	Aged Adult SkM Tissue up vs Young Adult SkM Tissue	0.0656077	Aged Adult SkM Tissue up vs Young Adult SkM Tissue	49.2539	43.7222	4.04392	1
727083	cg18244892		3.79134e-19			3.55639e-05	4.63869	0.741613	Aged Adult SkM Tissue up vs Young Adult SkM Tissue	0.12676	Aged Adult SkM Tissue up vs Young Adult SkM Tissue	49.2123	36.3886	3.36847	1
131609	cg27148800		3.83566e-19		S_Shore	0.000124812	4.23772	0.757647	Aged Adult SkM Tissue up vs Young Adult SkM Tissue	0.116392	Aged Adult SkM Tissue up vs Young Adult SkM Tissue	49.1813	45.4775	4.21248	1
332956	cg25129523	KLHL26	3.89528e-19		Island	3.35141e-05	4.65742	1.15026	Aged Adult SkM Tissue up vs Young Adult SkM Tissue	0.169292	Aged Adult SkM Tissue up vs Young Adult SkM Tissue	49.1403	86.7098	8.03845	1
280937	cg12961922	RAB3IL1	3.94969e-19	Unclassified		0.000655839	3.68862	0.341511	Aged Adult SkM Tissue up vs Young Adult SkM Tissue	0.0165735	Aged Adult SkM Tissue up vs Young Adult SkM Tissue	49.1034	12.1765	1.12967	1
385755	cg09319612	ZNF148	4.0338e-19			0.000350871	-3.89883	-0.803586	Aged Adult SkM Tissue down vs Young Adult SkM Tissue	-0.11777	Aged Adult SkM Tissue down vs Young Adult SkM Tissue	49.0474	60.2753	5.59841	1
737727	cg02323805		4.04369e-19			2.81068e-06	5.42741	0.803325	Aged Adult SkM Tissue up vs Young Adult SkM Tissue	0.0931352	Aged Adult SkM Tissue up vs Young Adult SkM Tissue	49.0409	31.0802	2.88713	1
490647	cg07960100		4.24077e-19			3.0613e-07	6.1056	0.753131	Aged Adult SkM Tissue up vs Young Adult SkM Tissue	0.123464	Aged Adult SkM Tissue up vs Young Adult SkM Tissue	48.9148	21.5304	2.00518	1
641517	cg05747234	HLF	4.35813e-19			0.000327595	3.92164	0.702305	Aged Adult SkM Tissue up vs Young Adult SkM Tissue	0.103309	Aged Adult SkM Tissue up vs Young Adult SkM Tissue	48.8425	45.3149	4.22653	1
464718	cg25164469	CYP39A1	4.38811e-19			4.21215e-05	4.58519	0.8058	Aged Adult SkM Tissue up vs Young Adult SkM Tissue	0.127138	Aged Adult SkM Tissue up vs Young Adult SkM Tissue	48.8244	43.6218	4.07013	1
642186	cg20076627	NUDT1	4.41468e-19	Unclassified_Cell_type_specific		7.76206e-06	5.1142	0.850887	Aged Adult SkM Tissue up vs Young Adult SkM Tissue	0.0598045	Aged Adult SkM Tissue up vs Young Adult SkM Tissue	48.8084	39.0851	3.64803	1
560493	cg14551928	UGT2B11	4.4576e-19			0.000114628	4.26523	0.650243	Aged Adult SkM Tissue up vs Young Adult SkM Tissue	0.103012	Aged Adult SkM Tissue up vs Young Adult SkM Tissue	48.7829	32.799	3.06291	1
260200	cg02744428		4.47853e-19			4.35203e-05	4.57484	0.652035	Aged Adult SkM Tissue up vs Young Adult SkM Tissue	0.0741841	Aged Adult SkM Tissue up vs Young Adult SkM Tissue	48.7705	28.6599	2.67706	1
596121	cg02245837	ATP10A	4.52749e-19		Island	3.16148e-05	4.67581	0.961571	Aged Adult SkM Tissue up vs Young Adult SkM Tissue	0.0913596	Aged Adult SkM Tissue up vs Young Adult SkM Tissue	48.7418	59.6316	5.57335	1
780948	cg19917083	TMEM87B	4.55906e-19		S_Shore	0.000831363	3.60771	0.809092	Aged Adult SkM Tissue up vs Young Adult SkM Tissue	0.101665	Aged Adult SkM Tissue up vs Young Adult SkM Tissue	48.7234	70.892	6.62828	1
77463	cg16651537	CLEC11A	4.7603e-19	Unclassified_Cell_type_specific	N_Shore	0.000273883	3.98093	0.721196	Aged Adult SkM Tissue up vs Young Adult SkM Tissue	0.108859	Aged Adult SkM Tissue up vs Young Adult SkM Tissue	48.6096	46.1516	4.3252	1
392949	cg05852537	PROCR	4.82064e-19	Unclassified_Cell_type_specific	N_Shelf	1.07401e-05	5.01348	0.873446	Aged Adult SkM Tissue up vs Young Adult SkM Tissue	0.0658704	Aged Adult SkM Tissue up vs Young Adult SkM Tissue	48.5764	42.6527	4.00002	1
343721	cg01458041	KCNMA1	4.82204e-19			0.000579789	-3.7304	-0.923646	Aged Adult SkM Tissue down vs Young Adult SkM Tissue	-0.149568	Aged Adult SkM Tissue down vs Young Adult SkM Tissue	48.5757	86.1484	8.07922	1
233088	cg21905390	SGCZ	4.83665e-19			0.000261352	3.99638	0.555244	Aged Adult SkM Tissue up vs Young Adult SkM Tissue	0.0911174	Aged Adult SkM Tissue up vs Young Adult SkM Tissue	48.5677	27.1212	2.54391	1
306810	cg07382998	TIMP2	4.93165e-19			0.000441055	3.82246	0.730121	Aged Adult SkM Tissue up vs Young Adult SkM Tissue	0.0695176	Aged Adult SkM Tissue up vs Young Adult SkM Tissue	48.5165	51.206	4.80809	1
551349	cg18143967	TCF12	5.00283e-19			0.000292213	3.95952	0.685039	Aged Adult SkM Tissue up vs Young Adult SkM Tissue	0.111529	Aged Adult SkM Tissue up vs Young Adult SkM Tissue	48.4789	41.9784	3.9447	1
307965	cg18697923	SMARCC1	5.13942e-19			0.00018508	4.10964	0.61026	Aged Adult SkM Tissue up vs Young Adult SkM Tissue	0.101086	Aged Adult SkM Tissue up vs Young Adult SkM Tissue	48.4082	30.8793	2.90596	1
443592	cg13714344	LEPREL2	5.24739e-19	Promoter_Associated	Island	0.00111432	3.50673	0.751423	Aged Adult SkM Tissue up vs Young Adult SkM Tissue	0.094125	Aged Adult SkM Tissue up vs Young Adult SkM Tissue	48.3536	64.2274	6.05107	1
553326	cg07092135	LOC285419	5.44369e-19			0.00070348	-3.66477	-0.89905	Aged Adult SkM Tissue down vs Young Adult SkM Tissue	-0.106607	Aged Adult SkM Tissue down vs Young Adult SkM Tissue	48.2575	84.0167	7.93127	1
638426	cg15315711	C7orf66	5.54101e-19			0.000409054	3.84767	0.661378	Aged Adult SkM Tissue up vs Young Adult SkM Tissue	0.0942304	Aged Adult SkM Tissue up vs Young Adult SkM Tissue	48.2111	41.2077	3.89379	1
114898	cg07680167		5.72917e-19		Island	3.61815e-05	4.63325	1.12035	Aged Adult SkM Tissue up vs Young Adult SkM Tissue	0.0876081	Aged Adult SkM Tissue up vs Young Adult SkM Tissue	48.1239	81.3996	7.70553	1
396326	cg25380021	STK10	5.7305e-19	Promoter_Associated		0.000577173	3.73193	0.684996	Aged Adult SkM Tissue up vs Young Adult SkM Tissue	0.104736	Aged Adult SkM Tissue up vs Young Adult SkM Tissue	48.1233	46.9021	4.43995	1
481373	cg24809529	CLDN15	5.85256e-19			0.000208248	4.07105	0.731855	Aged Adult SkM Tissue up vs Young Adult SkM Tissue	0.089279	Aged Adult SkM Tissue up vs Young Adult SkM Tissue	48.0683	44.939	4.25898	1
458381	cg09683533	AFF1	5.93904e-19			6.10461e-05	-4.46732	-1.06942	Aged Adult SkM Tissue down vs Young Adult SkM Tissue	-0.166019	Aged Adult SkM Tissue down vs Young Adult SkM Tissue	48.0301	79.6239	7.55216	1
395170	cg25102449	KLHL26	6.11256e-19		Island	3.42612e-05	4.65047	0.814675	Aged Adult SkM Tissue up vs Young Adult SkM Tissue	0.0469919	Aged Adult SkM Tissue up vs Young Adult SkM Tissue	47.9551	42.5733	4.04431	1
405502	cg00614345	LINC00963	6.16265e-19	Promoter_Associated_Cell_type_specific	S_Shore	0.000115747	4.26209	0.954248	Aged Adult SkM Tissue up vs Young Adult SkM Tissue	0.0979237	Aged Adult SkM Tissue up vs Young Adult SkM Tissue	47.9339	69.5098	6.60609	1
39710	cg04088338		6.37727e-19	Unclassified		2.20318e-06	5.50217	0.892102	Aged Adult SkM Tissue up vs Young Adult SkM Tissue	0.144892	Aged Adult SkM Tissue up vs Young Adult SkM Tissue	47.845	36.3852	3.46441	1
24100	cg10853830	PITPNM1	7.1342e-19		S_Shelf	3.69824e-06	5.34303	0.982325	Aged Adult SkM Tissue up vs Young Adult SkM Tissue	0.0773177	Aged Adult SkM Tissue up vs Young Adult SkM Tissue	47.5546	46.5002	4.45456	1
10454	cg23075983		7.13836e-19	Promoter_Associated	N_Shore	5.36282e-13	10.3456	0.992732	Aged Adult SkM Tissue up vs Young Adult SkM Tissue	0.0844561	Aged Adult SkM Tissue up vs Young Adult SkM Tissue	47.5531	12.6666	1.21346	1
46244	cg18404706	KLHL26	7.25111e-19		Island	1.59135e-13	10.7699	1.72205	Aged Adult SkM Tissue up vs Young Adult SkM Tissue	0.130664	Aged Adult SkM Tissue up vs Young Adult SkM Tissue	47.5126	35.14	3.36926	1
157842	cg18274569		7.31642e-19			0.000738245	3.64833	0.564602	Aged Adult SkM Tissue up vs Young Adult SkM Tissue	0.0933587	Aged Adult SkM Tissue up vs Young Adult SkM Tissue	47.4895	32.9019	3.1562	1
378243	cg10064871	PRKCDBP	7.47442e-19		Island	0.00078977	3.62528	0.662291	Aged Adult SkM Tissue up vs Young Adult SkM Tissue	0.0795027	Aged Adult SkM Tissue up vs Young Adult SkM Tissue	47.4344	45.7967	4.39827	1
780611	cg11203035	FYN	7.91836e-19			0.000580171	3.73017	0.563133	Aged Adult SkM Tissue up vs Young Adult SkM Tissue	0.0695666	Aged Adult SkM Tissue up vs Young Adult SkM Tissue	47.286	31.1762	3.00353	1
306743	cg20326674	KCNH5	7.96753e-19			0.000725207	3.65441	0.721972	Aged Adult SkM Tissue up vs Young Adult SkM Tissue	0.107086	Aged Adult SkM Tissue up vs Young Adult SkM Tissue	47.2701	53.3729	5.1437	1
26776	cg10893986	PRDM16	7.96855e-19			1.62705e-08	7.00392	1.09881	Aged Adult SkM Tissue up vs Young Adult SkM Tissue	0.0724092	Aged Adult SkM Tissue up vs Young Adult SkM Tissue	47.2697	33.6568	3.24363	1
610709	cg08695855	COL1A2	8.10393e-19	Unclassified		0.000348375	-3.9012	-0.589546	Aged Adult SkM Tissue down vs Young Adult SkM Tissue	-0.0423418	Aged Adult SkM Tissue down vs Young Adult SkM Tissue	47.2265	31.1997	3.00958	1
225763	cg14391843	RABEP1	8.16177e-19			0.000141954	4.19602	1.03747	Aged Adult SkM Tissue up vs Young Adult SkM Tissue	0.152396	Aged Adult SkM Tissue up vs Young Adult SkM Tissue	47.2083	83.4869	8.05641	1
288501	cg16705172		8.20721e-19			1.25397e-05	4.96531	0.698442	Aged Adult SkM Tissue up vs Young Adult SkM Tissue	0.112569	Aged Adult SkM Tissue up vs Young Adult SkM Tissue	47.194	27.0135	2.60757	1
137084	cg14943908	BAT2	8.31425e-19		S_Shore	0.000222711	4.04902	0.43804	Aged Adult SkM Tissue up vs Young Adult SkM Tissue	0.0546575	Aged Adult SkM Tissue up vs Young Adult SkM Tissue	47.1608	15.9674	1.54239	1
448135	cg24276541	OOSP2	8.40367e-19			0.000147026	4.18462	0.70222	Aged Adult SkM Tissue up vs Young Adult SkM Tissue	0.102541	Aged Adult SkM Tissue up vs Young Adult SkM Tissue	47.1334	38.3964	3.7111	1
141541	cg14102437	LTBP1	8.54718e-19	Unclassified_Cell_type_specific		0.000289539	-3.96256	-0.692445	Aged Adult SkM Tissue down vs Young Adult SkM Tissue	-0.0637083	Aged Adult SkM Tissue down vs Young Adult SkM Tissue	47.09	41.5983	4.02428	1
325348	cg10927895	SLC10A7	9.21757e-19			0.000282367	3.97085	0.76846	Aged Adult SkM Tissue up vs Young Adult SkM Tissue	0.115676	Aged Adult SkM Tissue up vs Young Adult SkM Tissue	46.8971	50.81	4.93565	1
357687	cg18115286		9.76422e-19	Unclassified		0.00051905	3.76775	0.766065	Aged Adult SkM Tissue up vs Young Adult SkM Tissue	0.128726	Aged Adult SkM Tissue up vs Young Adult SkM Tissue	46.7504	55.9088	5.44798	1
304701	ch.11.110310046R		9.78072e-19			6.01253e-05	4.47217	0.956654	Aged Adult SkM Tissue up vs Young Adult SkM Tissue	0.0936803	Aged Adult SkM Tissue up vs Young Adult SkM Tissue	46.7461	61.8795	6.03035	1
165800	cg00312625		9.93248e-19			0.00019093	4.09947	0.745361	Aged Adult SkM Tissue up vs Young Adult SkM Tissue	0.110755	Aged Adult SkM Tissue up vs Young Adult SkM Tissue	46.707	44.667	4.35658	1
246664	cg11894474		1.0027e-18	Unclassified	S_Shore	0.000776169	3.63122	0.924608	Aged Adult SkM Tissue up vs Young Adult SkM Tissue	0.154358	Aged Adult SkM Tissue up vs Young Adult SkM Tissue	46.6829	87.5578	8.54433	1
274669	cg04344600	NEBL	1.02569e-18			0.000778752	3.63009	0.62802	Aged Adult SkM Tissue up vs Young Adult SkM Tissue	0.0951806	Aged Adult SkM Tissue up vs Young Adult SkM Tissue	46.6254	40.3703	3.9444	1
446374	cg08823975	ACSL1	1.03101e-18		Island	5.81032e-07	-5.90997	-1.28476	Aged Adult SkM Tissue down vs Young Adult SkM Tissue	-0.194357	Aged Adult SkM Tissue down vs Young Adult SkM Tissue	46.6123	63.7239	6.22793	1
449109	cg18483609	WDR93	1.033e-18			1.1647e-05	4.98828	0.678632	Aged Adult SkM Tissue up vs Young Adult SkM Tissue	0.112393	Aged Adult SkM Tissue up vs Young Adult SkM Tissue	46.6074	24.9544	2.43913	1
16381	cg14700524		1.05281e-18	Unclassified		0.000222875	4.04878	0.777919	Aged Adult SkM Tissue up vs Young Adult SkM Tissue	0.0795461	Aged Adult SkM Tissue up vs Young Adult SkM Tissue	46.5592	49.7224	4.86506	1
70510	cg07045089	TP73	1.11863e-18	Unclassified_Cell_type_specific	N_Shelf	9.65771e-08	6.45789	1.35018	Aged Adult SkM Tissue up vs Young Adult SkM Tissue	0.175997	Aged Adult SkM Tissue up vs Young Adult SkM Tissue	46.4058	58.6818	5.76066	1
561297	cg08994981		1.12652e-18			0.000788812	3.6257	0.623519	Aged Adult SkM Tissue up vs Young Adult SkM Tissue	0.0944364	Aged Adult SkM Tissue up vs Young Adult SkM Tissue	46.3881	39.6871	3.89748	1
10131	cg06756709	NARR	1.14023e-18		S_Shore	0.00054091	3.75384	0.821027	Aged Adult SkM Tissue up vs Young Adult SkM Tissue	0.127518	Aged Adult SkM Tissue up vs Young Adult SkM Tissue	46.3575	64.1519	6.30421	1
47775	cg19624425		1.14607e-18			0.00060412	3.71648	0.859239	Aged Adult SkM Tissue up vs Young Adult SkM Tissue	0.105157	Aged Adult SkM Tissue up vs Young Adult SkM Tissue	46.3446	71.6622	7.0442	1
333336	cg08560387	TSPAN14	1.15055e-18	Promoter_Associated		0.000204441	4.07709	0.660853	Aged Adult SkM Tissue up vs Young Adult SkM Tissue	0.0787767	Aged Adult SkM Tissue up vs Young Adult SkM Tissue	46.3348	35.2162	3.4624	1
307752	cg01983188		1.16492e-18			0.000682546	3.67505	0.525151	Aged Adult SkM Tissue up vs Young Adult SkM Tissue	0.0900352	Aged Adult SkM Tissue up vs Young Adult SkM Tissue	46.3035	27.3515	2.69097	1
238595	cg27474322	OR8J1	1.17509e-18			0.000257872	4.0008	0.565387	Aged Adult SkM Tissue up vs Young Adult SkM Tissue	0.0949339	Aged Adult SkM Tissue up vs Young Adult SkM Tissue	46.2816	26.7382	2.63188	1
503514	cg21134817		1.2244e-18			0.00017766	4.123	0.803295	Aged Adult SkM Tissue up vs Young Adult SkM Tissue	0.114617	Aged Adult SkM Tissue up vs Young Adult SkM Tissue	46.1781	50.7092	5.00256	1
522447	cg26823762		1.25413e-18			0.00103206	3.53328	0.612126	Aged Adult SkM Tissue up vs Young Adult SkM Tissue	0.0518604	Aged Adult SkM Tissue up vs Young Adult SkM Tissue	46.1178	40.0424	3.95542	1
111239	cg14478217		1.31041e-18	Promoter_Associated	S_Shelf	1.40482e-06	5.64007	1.10103	Aged Adult SkM Tissue up vs Young Adult SkM Tissue	0.0963424	Aged Adult SkM Tissue up vs Young Adult SkM Tissue	46.0076	50.7207	5.02223	1
412121	cg03486411		1.32448e-18	Promoter_Associated	S_Shore	1.21428e-05	4.97532	0.819791	Aged Adult SkM Tissue up vs Young Adult SkM Tissue	0.0902528	Aged Adult SkM Tissue up vs Young Adult SkM Tissue	45.9809	36.1135	3.57794	1
327777	cg27365991		1.38407e-18			3.80698e-05	-4.61718	-0.942986	Aged Adult SkM Tissue down vs Young Adult SkM Tissue	-0.0975098	Aged Adult SkM Tissue down vs Young Adult SkM Tissue	45.8707	55.3502	5.49699	1
637417	cg09426333	DNM3	1.46046e-18			0.00087938	3.58844	0.509807	Aged Adult SkM Tissue up vs Young Adult SkM Tissue	0.0847001	Aged Adult SkM Tissue up vs Young Adult SkM Tissue	45.7366	26.7048	2.65991	1
3945	cg13446043	RCL1	1.54904e-18		Island	0.000258503	-4	-1.11801	Aged Adult SkM Tissue down vs Young Adult SkM Tissue	-0.1139	Aged Adult SkM Tissue down vs Young Adult SkM Tissue	45.59	103.03	10.2952	1
394241	cg23613857	REM2	1.56958e-18	Unclassified	S_Shore	7.87795e-05	4.38584	0.874704	Aged Adult SkM Tissue up vs Young Adult SkM Tissue	0.0842245	Aged Adult SkM Tissue up vs Young Adult SkM Tissue	45.5572	52.4204	5.24184	1
515965	cg26807407		1.58958e-18			6.536e-05	4.44555	0.71019	Aged Adult SkM Tissue up vs Young Adult SkM Tissue	0.113132	Aged Adult SkM Tissue up vs Young Adult SkM Tissue	45.5258	33.6112	3.36331	1
374400	cg07821112		1.59197e-18			9.76847e-05	4.31679	0.788074	Aged Adult SkM Tissue up vs Young Adult SkM Tissue	0.120667	Aged Adult SkM Tissue up vs Young Adult SkM Tissue	45.5221	43.8895	4.39218	1
755221	cg07488987	NGDN	1.6384e-18	Unclassified		2.17537e-08	-6.91459	-0.924225	Aged Adult SkM Tissue down vs Young Adult SkM Tissue	-0.128052	Aged Adult SkM Tissue down vs Young Adult SkM Tissue	45.4507	23.4904	2.35446	1
549508	cg27092594		1.77446e-18			1.55477e-05	4.89831	1.28212	Aged Adult SkM Tissue up vs Young Adult SkM Tissue	0.203492	Aged Adult SkM Tissue up vs Young Adult SkM Tissue	45.2533	89.6893	9.02884	1
372700	cg13512977	PAPPA	1.78565e-18		S_Shore	3.71947e-07	6.04616	1.05401	Aged Adult SkM Tissue up vs Young Adult SkM Tissue	0.105975	Aged Adult SkM Tissue up vs Young Adult SkM Tissue	45.2378	39.7706	4.005	1
513571	cg16890093	PSMB8	1.78829e-18		S_Shore	7.09959e-07	5.84876	0.778206	Aged Adult SkM Tissue up vs Young Adult SkM Tissue	0.0772115	Aged Adult SkM Tissue up vs Young Adult SkM Tissue	45.2341	23.1662	2.33308	1
520978	cg10937205		1.81525e-18			0.000155909	4.16555	0.699563	Aged Adult SkM Tissue up vs Young Adult SkM Tissue	0.114726	Aged Adult SkM Tissue up vs Young Adult SkM Tissue	45.1972	36.8762	3.71686	1
206011	cg08531414	KIAA1755	1.85902e-18		N_Shore	0.000303581	3.94688	0.43303	Aged Adult SkM Tissue up vs Young Adult SkM Tissue	0.0505076	Aged Adult SkM Tissue up vs Young Adult SkM Tissue	45.1384	15.7181	1.58634	1
399006	cg11417212		1.87663e-18			7.51727e-07	5.83129	0.677643	Aged Adult SkM Tissue up vs Young Adult SkM Tissue	0.115955	Aged Adult SkM Tissue up vs Young Adult SkM Tissue	45.1152	17.6247	1.77967	1
641634	cg06912814		1.87823e-18	Unclassified	N_Shore	0.000863184	-3.59483	-1.06382	Aged Adult SkM Tissue down vs Young Adult SkM Tissue	-0.158961	Aged Adult SkM Tissue down vs Young Adult SkM Tissue	45.1131	114.29	11.5411	1
306711	cg13573036		1.92057e-18		S_Shore	0.00044065	3.82277	0.731976	Aged Adult SkM Tissue up vs Young Adult SkM Tissue	0.0792571	Aged Adult SkM Tissue up vs Young Adult SkM Tissue	45.0582	47.7903	4.83178	1
541265	cg15453097		1.92668e-18			0.000775905	3.63134	1.00955	Aged Adult SkM Tissue up vs Young Adult SkM Tissue	0.152507	Aged Adult SkM Tissue up vs Young Adult SkM Tissue	45.0504	100.727	10.1857	1
430953	cg09241324	ZNF823	1.96391e-18	Unclassified_Cell_type_specific	N_Shore	0.00015056	4.1769	0.705998	Aged Adult SkM Tissue up vs Young Adult SkM Tissue	0.0940405	Aged Adult SkM Tissue up vs Young Adult SkM Tissue	45.0034	37.1937	3.76501	1
219399	cg06113200	OR4K2	1.97309e-18			3.61099e-05	4.63388	0.619558	Aged Adult SkM Tissue up vs Young Adult SkM Tissue	0.104217	Aged Adult SkM Tissue up vs Young Adult SkM Tissue	44.9919	23.2667	2.35582	1
282290	cg06583813	RGS19	1.97413e-18		N_Shore	8.2566e-07	5.80263	1.08623	Aged Adult SkM Tissue up vs Young Adult SkM Tissue	0.10097	Aged Adult SkM Tissue up vs Young Adult SkM Tissue	44.9906	45.6079	4.61806	1
534162	cg21474062	ZBTB38	2.02314e-18			0.000632311	3.70102	0.563916	Aged Adult SkM Tissue up vs Young Adult SkM Tissue	0.0375112	Aged Adult SkM Tissue up vs Young Adult SkM Tissue	44.9304	30.1754	3.05953	1
510759	cg10657571	STK10	2.03176e-18			4.19879e-06	5.30394	0.734341	Aged Adult SkM Tissue up vs Young Adult SkM Tissue	0.0802116	Aged Adult SkM Tissue up vs Young Adult SkM Tissue	44.92	24.9095	2.52619	1
113020	cg01381109		2.03637e-18	Unclassified	Island	0.000500645	3.77991	0.774098	Aged Adult SkM Tissue up vs Young Adult SkM Tissue	0.045754	Aged Adult SkM Tissue up vs Young Adult SkM Tissue	44.9144	54.4931	5.5271	1
408651	cg16786636		2.04559e-18			0.000159612	4.15791	0.756874	Aged Adult SkM Tissue up vs Young Adult SkM Tissue	0.119536	Aged Adult SkM Tissue up vs Young Adult SkM Tissue	44.9033	43.0429	4.36681	1
632313	cg04377139	FNIP2	2.0644e-18			7.96754e-05	4.38222	1.33076	Aged Adult SkM Tissue up vs Young Adult SkM Tissue	0.214822	Aged Adult SkM Tissue up vs Young Adult SkM Tissue	44.8809	119.729	12.1529	1
484426	cg27194219	ROBO1	2.19621e-18			1.56203e-05	4.89685	0.847273	Aged Adult SkM Tissue up vs Young Adult SkM Tissue	0.132536	Aged Adult SkM Tissue up vs Young Adult SkM Tissue	44.7293	38.7375	3.94531	1
519450	cg00172488	TMEM131	2.22716e-18			0.000261688	-3.99596	-0.857067	Aged Adult SkM Tissue down vs Young Adult SkM Tissue	-0.129149	Aged Adult SkM Tissue down vs Young Adult SkM Tissue	44.6951	59.4805	6.06256	1
779300	cg25207419	CALCOCO2	2.26084e-18	Unclassified		0.000171986	4.13359	0.780854	Aged Adult SkM Tissue up vs Young Adult SkM Tissue	0.0803336	Aged Adult SkM Tissue up vs Young Adult SkM Tissue	44.6585	46.1017	4.70277	1
579871	cg04931383	TBC1D1	2.27385e-18	Promoter_Associated	Island	0.000191663	4.09822	0.604383	Aged Adult SkM Tissue up vs Young Adult SkM Tissue	0.0860594	Aged Adult SkM Tissue up vs Young Adult SkM Tissue	44.6445	28.0885	2.86618	1
422953	cg15736363		2.3382e-18			8.07916e-05	4.37776	0.511591	Aged Adult SkM Tissue up vs Young Adult SkM Tissue	0.0877442	Aged Adult SkM Tissue up vs Young Adult SkM Tissue	44.5764	17.6106	1.79974	1
733931	cg04155644	LOC100506122	2.36721e-18			0.000143578	4.19233	0.885322	Aged Adult SkM Tissue up vs Young Adult SkM Tissue	0.147807	Aged Adult SkM Tissue up vs Young Adult SkM Tissue	44.5464	57.4688	5.87707	1
66915	cg03156170	MSI2	2.45883e-18			0.000682689	3.67498	0.815125	Aged Adult SkM Tissue up vs Young Adult SkM Tissue	0.0834574	Aged Adult SkM Tissue up vs Young Adult SkM Tissue	44.454	63.2667	6.48345	1
203884	cg03317802		2.53393e-18			0.000348821	3.90078	0.477495	Aged Adult SkM Tissue up vs Young Adult SkM Tissue	0.0789055	Aged Adult SkM Tissue up vs Young Adult SkM Tissue	44.3809	19.2379	1.97471	1
511371	cg08182916		2.54134e-18			0.000512946	3.77174	0.534653	Aged Adult SkM Tissue up vs Young Adult SkM Tissue	0.090895	Aged Adult SkM Tissue up vs Young Adult SkM Tissue	44.3738	25.7938	2.64807	1
516610	cg17972213	S1PR1	2.56539e-18	Promoter_Associated	S_Shelf	9.46385e-07	5.76091	1.02121	Aged Adult SkM Tissue up vs Young Adult SkM Tissue	0.135438	Aged Adult SkM Tissue up vs Young Adult SkM Tissue	44.351	40.3157	4.14107	1
618526	cg04284610	ETS2	2.58855e-18		S_Shelf	2.60529e-05	4.7367	0.530431	Aged Adult SkM Tissue up vs Young Adult SkM Tissue	0.0589238	Aged Adult SkM Tissue up vs Young Adult SkM Tissue	44.3292	16.0814	1.65263	1
208830	cg17681745	USP2	2.60032e-18		S_Shore	0.000377263	-3.87468	-0.861441	Aged Adult SkM Tissue down vs Young Adult SkM Tissue	-0.132462	Aged Adult SkM Tissue down vs Young Adult SkM Tissue	44.3182	63.3708	6.51402	1
6572	cg19774314	SH3PXD2A	2.76895e-18		Island	9.03574e-06	5.06711	0.815548	Aged Adult SkM Tissue up vs Young Adult SkM Tissue	0.0719033	Aged Adult SkM Tissue up vs Young Adult SkM Tissue	44.1661	33.0974	3.41387	1
468229	cg24941681	PROCR	2.78896e-18	Unclassified_Cell_type_specific	N_Shelf	9.51858e-05	4.32513	0.738455	Aged Adult SkM Tissue up vs Young Adult SkM Tissue	0.0698662	Aged Adult SkM Tissue up vs Young Adult SkM Tissue	44.1487	37.2302	3.84166	1
57256	cg02026306	PRMT1	2.79467e-18	Promoter_Associated	Island	0.000121569	4.24624	0.758055	Aged Adult SkM Tissue up vs Young Adult SkM Tissue	0.0189526	Aged Adult SkM Tissue up vs Young Adult SkM Tissue	44.1437	40.6995	4.20012	1
445041	cg16218561		2.81809e-18			6.9512e-06	5.14834	0.645415	Aged Adult SkM Tissue up vs Young Adult SkM Tissue	0.108146	Aged Adult SkM Tissue up vs Young Adult SkM Tissue	44.1236	20.0604	2.07115	1
281562	cg08440607	NCALD	2.83781e-18			0.000202806	4.07972	0.809108	Aged Adult SkM Tissue up vs Young Adult SkM Tissue	0.137971	Aged Adult SkM Tissue up vs Young Adult SkM Tissue	44.1067	50.186	5.18345	1
258146	cg01628067	SKI	2.88906e-18	Promoter_Associated_Cell_type_specific	Island	1.6955e-05	4.87126	0.956117	Aged Adult SkM Tissue up vs Young Adult SkM Tissue	0.0708547	Aged Adult SkM Tissue up vs Young Adult SkM Tissue	44.0635	49.1073	5.07701	1
199033	cg03130663		2.94924e-18		N_Shelf	0.000455337	3.81178	0.535832	Aged Adult SkM Tissue up vs Young Adult SkM Tissue	0.0875094	Aged Adult SkM Tissue up vs Young Adult SkM Tissue	44.0138	25.1605	2.60418	1
408262	cg12003043	C22orf24	2.96207e-18	Promoter_Associated	S_Shore	2.52147e-05	4.74697	0.729555	Aged Adult SkM Tissue up vs Young Adult SkM Tissue	0.0642035	Aged Adult SkM Tissue up vs Young Adult SkM Tissue	44.0034	30.0674	3.11281	1
742819	cg00769796		2.97171e-18			0.000809806	3.61671	0.628494	Aged Adult SkM Tissue up vs Young Adult SkM Tissue	0.099256	Aged Adult SkM Tissue up vs Young Adult SkM Tissue	43.9955	38.4336	3.97964	1
222569	cg14207001		3.02075e-18	Unclassified_Cell_type_specific		7.75159e-05	4.39102	0.794556	Aged Adult SkM Tissue up vs Young Adult SkM Tissue	0.118188	Aged Adult SkM Tissue up vs Young Adult SkM Tissue	43.9561	41.6355	4.31505	1
722268	cg06801734	GRIK5	3.26849e-18			5.06596e-08	6.65527	0.702323	Aged Adult SkM Tissue up vs Young Adult SkM Tissue	0.120447	Aged Adult SkM Tissue up vs Young Adult SkM Tissue	43.7668	14.0998	1.46761	1
306439	cg02674465	FOXK1	3.37733e-18		Island	2.42996e-10	8.31857	1.21489	Aged Adult SkM Tissue up vs Young Adult SkM Tissue	0.111229	Aged Adult SkM Tissue up vs Young Adult SkM Tissue	43.6883	26.9568	2.8109	1
115653	cg04271054	FILIP1L	3.4049e-18	Promoter_Associated	Island	2.08912e-06	5.51848	1.28343	Aged Adult SkM Tissue up vs Young Adult SkM Tissue	0.068469	Aged Adult SkM Tissue up vs Young Adult SkM Tissue	43.6688	68.3287	7.12808	1
792093	cg25369262	TSPAN1	3.44184e-18			3.09205e-05	-4.68281	-0.758281	Aged Adult SkM Tissue down vs Young Adult SkM Tissue	-0.0456302	Aged Adult SkM Tissue down vs Young Adult SkM Tissue	43.643	33.1046	3.45554	1
253496	cg13181855	DEFA6	3.46176e-18			3.10534e-05	4.68146	0.627328	Aged Adult SkM Tissue up vs Young Adult SkM Tissue	0.106664	Aged Adult SkM Tissue up vs Young Adult SkM Tissue	43.6292	22.6637	2.36644	1
778622	cg16588114		3.50987e-18			0.000238505	4.02651	0.831953	Aged Adult SkM Tissue up vs Young Adult SkM Tissue	0.126248	Aged Adult SkM Tissue up vs Young Adult SkM Tissue	43.5962	53.8414	5.62612	1
284315	cg05852845	OR6M1	3.63306e-18			1.76228e-05	4.85919	0.818644	Aged Adult SkM Tissue up vs Young Adult SkM Tissue	0.128208	Aged Adult SkM Tissue up vs Young Adult SkM Tissue	43.5139	35.7287	3.74051	1
378973	cg13399007		3.77897e-18			0.000241171	-4.02285	-0.795074	Aged Adult SkM Tissue down vs Young Adult SkM Tissue	-0.0692785	Aged Adult SkM Tissue down vs Young Adult SkM Tissue	43.4201	49.0642	5.14773	1
424417	cg09758504		3.96526e-18			0.000194022	4.09422	0.770594	Aged Adult SkM Tissue up vs Young Adult SkM Tissue	0.0620934	Aged Adult SkM Tissue up vs Young Adult SkM Tissue	43.3056	44.3794	4.66851	1
5303	cg23737112	SLC29A1	4.00023e-18	Unclassified	S_Shore	0.000240981	4.02311	0.862216	Aged Adult SkM Tissue up vs Young Adult SkM Tissue	0.101371	Aged Adult SkM Tissue up vs Young Adult SkM Tissue	43.2848	57.5135	6.05307	1
789300	cg01335218	SLC41A1	4.00922e-18			2.9908e-11	-8.99456	-1.11754	Aged Adult SkM Tissue down vs Young Adult SkM Tissue	-0.141858	Aged Adult SkM Tissue down vs Young Adult SkM Tissue	43.2795	19.3274	2.03438	1
706131	cg05594914	OPRM1	4.08079e-18			0.000196851	4.08948	0.59812	Aged Adult SkM Tissue up vs Young Adult SkM Tissue	0.100876	Aged Adult SkM Tissue up vs Young Adult SkM Tissue	43.2375	26.7564	2.81909	1
328431	cg26710931	CNOT7	4.09242e-18			0.000750474	-3.64272	-0.957571	Aged Adult SkM Tissue down vs Young Adult SkM Tissue	-0.154067	Aged Adult SkM Tissue down vs Young Adult SkM Tissue	43.2307	86.4191	9.10665	1
208029	cg06186559	LOC101929721	4.15847e-18			1.32739e-05	4.94759	0.768342	Aged Adult SkM Tissue up vs Young Adult SkM Tissue	0.111982	Aged Adult SkM Tissue up vs Young Adult SkM Tissue	43.1928	30.1342	3.17826	1
635260	cg26766403		4.18328e-18	Unclassified_Cell_type_specific		2.87263e-05	4.70598	0.87681	Aged Adult SkM Tissue up vs Young Adult SkM Tissue	0.0927088	Aged Adult SkM Tissue up vs Young Adult SkM Tissue	43.1787	43.3617	4.57486	1
265482	cg09486032		4.25719e-18			0.000369713	3.88141	0.688096	Aged Adult SkM Tissue up vs Young Adult SkM Tissue	0.106318	Aged Adult SkM Tissue up vs Young Adult SkM Tissue	43.1372	39.2191	4.14178	1
550312	cg14112372	DNM3	4.45756e-18			9.91848e-05	4.31189	0.689673	Aged Adult SkM Tissue up vs Young Adult SkM Tissue	0.105898	Aged Adult SkM Tissue up vs Young Adult SkM Tissue	43.0285	31.8445	3.37148	1
3534	cg23560159	TAP2	4.50352e-18	Promoter_Associated	N_Shore	0.000114935	4.26437	0.718757	Aged Adult SkM Tissue up vs Young Adult SkM Tissue	0.0465206	Aged Adult SkM Tissue up vs Young Adult SkM Tissue	43.0042	35.3421	3.74389	1
232363	cg16626405	TP53INP2	4.72412e-18	Promoter_Associated	Island	2.17229e-05	4.79373	0.850733	Aged Adult SkM Tissue up vs Young Adult SkM Tissue	0.105213	Aged Adult SkM Tissue up vs Young Adult SkM Tissue	42.8915	39.0785	4.15057	1
405701	cg06951009		4.83626e-18			8.44052e-05	4.36373	0.655848	Aged Adult SkM Tissue up vs Young Adult SkM Tissue	0.110591	Aged Adult SkM Tissue up vs Young Adult SkM Tissue	42.8363	27.9917	2.97686	1
313566	cg23683674	ARHGEF17	5.13926e-18		Island	4.75719e-05	4.54662	0.836926	Aged Adult SkM Tissue up vs Young Adult SkM Tissue	0.0934046	Aged Adult SkM Tissue up vs Young Adult SkM Tissue	42.6935	41.849	4.46544	1
408800	cg01033552		5.14779e-18			1.50579e-05	4.90829	0.709211	Aged Adult SkM Tissue up vs Young Adult SkM Tissue	0.112959	Aged Adult SkM Tissue up vs Young Adult SkM Tissue	42.6897	25.7834	2.75143	1
216852	cg08668538	EHMT1	5.36564e-18		N_Shore	0.00046063	3.8079	0.514425	Aged Adult SkM Tissue up vs Young Adult SkM Tissue	0.0514067	Aged Adult SkM Tissue up vs Young Adult SkM Tissue	42.5925	22.4871	2.40514	1
69742	cg02457623	ATP2B4	5.44127e-18	Promoter_Associated	S_Shore	2.91058e-06	5.41668	1.42086	Aged Adult SkM Tissue up vs Young Adult SkM Tissue	0.131836	Aged Adult SkM Tissue up vs Young Adult SkM Tissue	42.5598	84.7151	9.06781	1
85321	cg00700041		5.48939e-18		S_Shelf	0.000788236	3.62595	0.956746	Aged Adult SkM Tissue up vs Young Adult SkM Tissue	0.0948926	Aged Adult SkM Tissue up vs Young Adult SkM Tissue	42.5392	85.6775	9.17527	1
505749	cg23894533	ODAM	5.60181e-18			8.09861e-05	4.37699	0.907386	Aged Adult SkM Tissue up vs Young Adult SkM Tissue	0.13436	Aged Adult SkM Tissue up vs Young Adult SkM Tissue	42.4918	52.8281	5.66371	1
766300	cg15750993	ITIH5	5.77206e-18			0.000229285	4.03947	0.918037	Aged Adult SkM Tissue up vs Young Adult SkM Tissue	0.142078	Aged Adult SkM Tissue up vs Young Adult SkM Tissue	42.422	63.3853	6.80674	1
242063	cg14623287	EPHA6	5.80361e-18			0.000233532	4.03344	0.812922	Aged Adult SkM Tissue up vs Young Adult SkM Tissue	0.122476	Aged Adult SkM Tissue up vs Young Adult SkM Tissue	42.4093	49.8349	5.35321	1
382532	cg20005848	ADGRB3	5.83086e-18			0.000586399	3.72656	0.447104	Aged Adult SkM Tissue up vs Young Adult SkM Tissue	0.0762947	Aged Adult SkM Tissue up vs Young Adult SkM Tissue	42.3983	17.6554	1.89701	1
50735	cg15782228	LAMA5	5.84385e-18	Unclassified_Cell_type_specific		0.000165121	4.14686	0.96579	Aged Adult SkM Tissue up vs Young Adult SkM Tissue	0.116165	Aged Adult SkM Tissue up vs Young Adult SkM Tissue	42.3932	66.5194	7.14816	1
92079	cg14764357	C7orf50	5.84938e-18	Unclassified_Cell_type_specific	N_Shelf	0.000167172	4.14284	0.861951	Aged Adult SkM Tissue up vs Young Adult SkM Tissue	0.126286	Aged Adult SkM Tissue up vs Young Adult SkM Tissue	42.3909	53.0846	5.70475	1
195226	cg07362977	SNX33	5.9443e-18		S_Shore	0.000466263	3.80382	0.810204	Aged Adult SkM Tissue up vs Young Adult SkM Tissue	0.0980779	Aged Adult SkM Tissue up vs Young Adult SkM Tissue	42.3534	55.5859	5.97884	1
604365	cg07301795	ADAM19	6.04453e-18		Island	0.000719658	3.65702	0.65766	Aged Adult SkM Tissue up vs Young Adult SkM Tissue	0.0949219	Aged Adult SkM Tissue up vs Young Adult SkM Tissue	42.3145	39.588	4.26202	1
80620	cg09221413	P3H4	6.25227e-18		S_Shore	0.000117249	4.25793	0.785183	Aged Adult SkM Tissue up vs Young Adult SkM Tissue	0.0563673	Aged Adult SkM Tissue up vs Young Adult SkM Tissue	42.236	41.5483	4.48139	1
764419	cg01186551	FOXP1	6.42533e-18			0.00047986	-3.79416	-0.899592	Aged Adult SkM Tissue down vs Young Adult SkM Tissue	-0.065279	Aged Adult SkM Tissue down vs Young Adult SkM Tissue	42.1726	68.5829	7.40844	1
479258	cg12234782		6.60442e-18	Promoter_Associated		0.000598677	3.71955	0.669359	Aged Adult SkM Tissue up vs Young Adult SkM Tissue	0.0440488	Aged Adult SkM Tissue up vs Young Adult SkM Tissue	42.1088	39.4491	4.26781	1
266989	cg19754560	CTIF	6.68535e-18			0.000245108	-4.01752	-0.8931	Aged Adult SkM Tissue down vs Young Adult SkM Tissue	-0.13356	Aged Adult SkM Tissue down vs Young Adult SkM Tissue	42.0806	60.1579	6.51256	1
671600	cg12091331	PLAT	7.25266e-18			1.28827e-05	4.95691	0.9519	Aged Adult SkM Tissue up vs Young Adult SkM Tissue	0.0830741	Aged Adult SkM Tissue up vs Young Adult SkM Tissue	41.8924	44.6913	4.85992	1
629220	cg22787724		7.32005e-18			5.4466e-05	4.50364	0.787757	Aged Adult SkM Tissue up vs Young Adult SkM Tissue	0.120926	Aged Adult SkM Tissue up vs Young Adult SkM Tissue	41.8711	37.0595	4.03205	1
656669	cg03901958	SOX12	7.75133e-18		Island	0.000134677	4.21308	0.68396	Aged Adult SkM Tissue up vs Young Adult SkM Tissue	0.0874185	Aged Adult SkM Tissue up vs Young Adult SkM Tissue	41.7393	31.8224	3.47319	1
601845	cg16370056		8.00635e-18			4.53673e-05	4.56167	0.770434	Aged Adult SkM Tissue up vs Young Adult SkM Tissue	0.126608	Aged Adult SkM Tissue up vs Young Adult SkM Tissue	41.6649	34.3812	3.75917	1
131909	cg07527324	C14orf159	8.071e-18			2.82262e-06	-5.42611	-0.864805	Aged Adult SkM Tissue down vs Young Adult SkM Tissue	-0.126567	Aged Adult SkM Tissue down vs Young Adult SkM Tissue	41.6465	30.6031	3.34756	1
230426	cg26585428	PNLIPRP1	8.27256e-18			0.000151763	4.17432	0.670254	Aged Adult SkM Tissue up vs Young Adult SkM Tissue	0.108205	Aged Adult SkM Tissue up vs Young Adult SkM Tissue	41.5899	31.0187	3.39763	1
19845	cg25824052	CAND2	8.30802e-18	Promoter_Associated	S_Shore	0.000354192	3.89569	0.693071	Aged Adult SkM Tissue up vs Young Adult SkM Tissue	0.0881983	Aged Adult SkM Tissue up vs Young Adult SkM Tissue	41.5801	38.0713	4.17113	1
120323	cg05645404	ALCAM	8.31586e-18	Promoter_Associated	N_Shore	8.25946e-08	6.5057	1.35781	Aged Adult SkM Tissue up vs Young Adult SkM Tissue	0.14652	Aged Adult SkM Tissue up vs Young Adult SkM Tissue	41.5779	52.3942	5.74065	1
111018	cg22940848	SKI	8.32225e-18	Promoter_Associated_Cell_type_specific	Island	2.44208e-09	7.59129	1.38726	Aged Adult SkM Tissue up vs Young Adult SkM Tissue	0.0975365	Aged Adult SkM Tissue up vs Young Adult SkM Tissue	41.5762	40.1657	4.40101	1
360525	cg11476317		8.33845e-18		N_Shore	4.34511e-05	4.57535	0.56357	Aged Adult SkM Tissue up vs Young Adult SkM Tissue	0.0673211	Aged Adult SkM Tissue up vs Young Adult SkM Tissue	41.5717	18.2462	1.99948	1
643317	cg09336375		8.46162e-18			0.00065855	3.68722	0.692741	Aged Adult SkM Tissue up vs Young Adult SkM Tissue	0.106842	Aged Adult SkM Tissue up vs Young Adult SkM Tissue	41.5382	42.4149	4.6517	1
120788	cg23873872	EEF1A1	8.49053e-18	Promoter_Associated	Island	1.16963e-05	4.98697	1.12151	Aged Adult SkM Tissue up vs Young Adult SkM Tissue	0.0532891	Aged Adult SkM Tissue up vs Young Adult SkM Tissue	41.5303	60.7606	6.66497	1
150543	cg12366772	TFCP2L1	9.12207e-18	Unclassified_Cell_type_specific	N_Shore	0.000589619	3.72471	0.560816	Aged Adult SkM Tissue up vs Young Adult SkM Tissue	0.0532949	Aged Adult SkM Tissue up vs Young Adult SkM Tissue	41.3664	27.1288	2.98762	1
52883	cg03209642	FES	9.28201e-18		Island	7.52095e-05	4.40069	1.07159	Aged Adult SkM Tissue up vs Young Adult SkM Tissue	0.109103	Aged Adult SkM Tissue up vs Young Adult SkM Tissue	41.3268	70.8879	7.81415	1
140342	cg14403634	LINC01492	9.28407e-18			5.51426e-05	4.49971	0.631482	Aged Adult SkM Tissue up vs Young Adult SkM Tissue	0.106191	Aged Adult SkM Tissue up vs Young Adult SkM Tissue	41.3263	23.5454	2.5955	1
340439	cg13525005		9.31452e-18			0.000201827	4.08131	0.78414	Aged Adult SkM Tissue up vs Young Adult SkM Tissue	0.123614	Aged Adult SkM Tissue up vs Young Adult SkM Tissue	41.3188	44.1228	4.8647	1
551317	cg17259318		9.53595e-18			0.000102354	4.30176	1.057	Aged Adult SkM Tissue up vs Young Adult SkM Tissue	0.137473	Aged Adult SkM Tissue up vs Young Adult SkM Tissue	41.2653	72.0724	7.95656	1
760890	cg21045147		9.84463e-18			0.000648252	-3.69257	-0.758138	Aged Adult SkM Tissue down vs Young Adult SkM Tissue	-0.100466	Aged Adult SkM Tissue down vs Young Adult SkM Tissue	41.1929	50.2328	5.55529	1
120526	cg22782191		1.06013e-17		Island	2.47147e-14	11.4369	1.7917	Aged Adult SkM Tissue up vs Young Adult SkM Tissue	0.0860161	Aged Adult SkM Tissue up vs Young Adult SkM Tissue	41.0249	29.1265	3.23431	1
642231	cg14822546		1.06876e-17		S_Shelf	2.59706e-09	7.5721	1.13921	Aged Adult SkM Tissue up vs Young Adult SkM Tissue	0.187959	Aged Adult SkM Tissue up vs Young Adult SkM Tissue	41.0066	26.8506	2.98292	1
27927	cg05194102	SLC9A3R2	1.0729e-17		Island	4.0044e-05	4.60119	1.26432	Aged Adult SkM Tissue up vs Young Adult SkM Tissue	0.132814	Aged Adult SkM Tissue up vs Young Adult SkM Tissue	40.9978	89.5495	9.95047	1
553415	cg20559405	PTPRG	1.07319e-17			0.000133544	4.21582	0.791853	Aged Adult SkM Tissue up vs Young Adult SkM Tissue	0.0912154	Aged Adult SkM Tissue up vs Young Adult SkM Tissue	40.9972	41.8413	4.64935	1
167856	cg14733053		1.09356e-17	Unclassified_Cell_type_specific		0.000860187	3.59602	0.547946	Aged Adult SkM Tissue up vs Young Adult SkM Tissue	0.0626393	Aged Adult SkM Tissue up vs Young Adult SkM Tissue	40.9547	27.5082	3.05985	1
703958	cg09451574	C4orf32	1.10552e-17		S_Shore	0.000241841	4.02194	0.776021	Aged Adult SkM Tissue up vs Young Adult SkM Tissue	0.0876684	Aged Adult SkM Tissue up vs Young Adult SkM Tissue	40.9301	44.0804	4.90618	1
446278	cg07722239		1.1127e-17			0.000519697	3.76733	0.739658	Aged Adult SkM Tissue up vs Young Adult SkM Tissue	0.10949	Aged Adult SkM Tissue up vs Young Adult SkM Tissue	40.9155	45.6256	5.07999	1
687312	cg24587305	SHB	1.12812e-17			1.36423e-07	6.35235	0.944588	Aged Adult SkM Tissue up vs Young Adult SkM Tissue	0.0544687	Aged Adult SkM Tissue up vs Young Adult SkM Tissue	40.8844	26.1517	2.91396	1
386851	cg02097309		1.13529e-17	Promoter_Associated	Island	9.10432e-07	5.77275	1.10031	Aged Adult SkM Tissue up vs Young Adult SkM Tissue	0.101561	Aged Adult SkM Tissue up vs Young Adult SkM Tissue	40.8701	42.9532	4.78774	1
93215	cg18996910	C1QTNF1	1.23973e-17	Unclassified	Island	8.16767e-05	4.37427	1.29442	Aged Adult SkM Tissue up vs Young Adult SkM Tissue	0.0817926	Aged Adult SkM Tissue up vs Young Adult SkM Tissue	40.6719	103.029	11.54	1
270470	cg02283126	CCNY	1.25007e-17			0.000175529	4.12694	0.972201	Aged Adult SkM Tissue up vs Young Adult SkM Tissue	0.134559	Aged Adult SkM Tissue up vs Young Adult SkM Tissue	40.6533	65.2648	7.31349	1
24258	cg02627286	SPG7	1.2514e-17		S_Shore	3.51723e-07	6.06322	1.22968	Aged Adult SkM Tissue up vs Young Adult SkM Tissue	0.10974	Aged Adult SkM Tissue up vs Young Adult SkM Tissue	40.6509	48.37	5.4206	1
413890	cg17205324	EFS	1.28361e-17		Island	0.000673836	3.67942	0.732608	Aged Adult SkM Tissue up vs Young Adult SkM Tissue	0.0690489	Aged Adult SkM Tissue up vs Young Adult SkM Tissue	40.5938	46.5556	5.2246	1
221761	cg09401598	FAM118A	1.31295e-17			0.000606023	3.71542	1.08894	Aged Adult SkM Tissue up vs Young Adult SkM Tissue	0.164959	Aged Adult SkM Tissue up vs Young Adult SkM Tissue	40.5432	100.748	11.3203	1
381423	cg27321421	ATPAF2	1.39774e-17			3.49667e-05	-4.64403	-1.01526	Aged Adult SkM Tissue down vs Young Adult SkM Tissue	-0.160821	Aged Adult SkM Tissue down vs Young Adult SkM Tissue	40.4032	55.8607	6.29844	1
184203	cg18966789	PRICKLE2	1.42825e-17	Unclassified_Cell_type_specific		2.74912e-05	4.71981	0.863327	Aged Adult SkM Tissue up vs Young Adult SkM Tissue	0.0679913	Aged Adult SkM Tissue up vs Young Adult SkM Tissue	40.355	39.0595	4.40931	1
623608	cg24792317		1.43234e-17		N_Shelf	1.26721e-05	4.96204	0.627348	Aged Adult SkM Tissue up vs Young Adult SkM Tissue	0.104663	Aged Adult SkM Tissue up vs Young Adult SkM Tissue	40.3486	18.6574	2.10652	1
405308	cg03485694	EFCAB4B	1.519e-17	Promoter_Associated	Island	0.000734655	3.64999	0.478987	Aged Adult SkM Tissue up vs Young Adult SkM Tissue	0.0602774	Aged Adult SkM Tissue up vs Young Adult SkM Tissue	40.2177	20.0358	2.26951	1
156348	cg26772934		1.57318e-17			0.00101701	3.53836	0.541818	Aged Adult SkM Tissue up vs Young Adult SkM Tissue	0.0885309	Aged Adult SkM Tissue up vs Young Adult SkM Tissue	40.1398	27.2274	3.0901	1
733899	cg23324939	AGPAT3	1.61449e-17			0.000994049	-3.54624	-0.936495	Aged Adult SkM Tissue down vs Young Adult SkM Tissue	-0.148477	Aged Adult SkM Tissue down vs Young Adult SkM Tissue	40.0823	80.8636	9.19056	1
791705	cg20849818	CLEC7A	1.62764e-17			0.000623392	3.70584	0.567515	Aged Adult SkM Tissue up vs Young Adult SkM Tissue	0.0952326	Aged Adult SkM Tissue up vs Young Adult SkM Tissue	40.0643	27.181	3.09064	1
380689	cg04585112	TP53I3	1.62792e-17		S_Shore	5.89364e-05	4.47853	1.06504	Aged Adult SkM Tissue up vs Young Adult SkM Tissue	0.141005	Aged Adult SkM Tissue up vs Young Adult SkM Tissue	40.0639	65.5457	7.45302	1
319187	cg10874168	ST3GAL3	1.62889e-17			0.00107554	-3.51901	-0.658038	Aged Adult SkM Tissue down vs Young Adult SkM Tissue	-0.0836185	Aged Adult SkM Tissue down vs Young Adult SkM Tissue	40.0626	40.5254	4.60818	1
300658	cg15956434		1.65202e-17			0.000294897	3.95649	0.467345	Aged Adult SkM Tissue up vs Young Adult SkM Tissue	0.0796991	Aged Adult SkM Tissue up vs Young Adult SkM Tissue	40.0313	16.1578	1.83875	1
478047	cg01332534		1.69514e-17		N_Shore	0.00073962	3.64769	0.559051	Aged Adult SkM Tissue up vs Young Adult SkM Tissue	0.0946882	Aged Adult SkM Tissue up vs Young Adult SkM Tissue	39.9742	27.1627	3.09553	1
344715	cg10552127		1.71434e-17			1.27949e-06	5.66867	1.03674	Aged Adult SkM Tissue up vs Young Adult SkM Tissue	0.0984096	Aged Adult SkM Tissue up vs Young Adult SkM Tissue	39.9493	38.6556	4.40802	1
111886	cg05595588	CFAP20	1.80229e-17			0.000286132	3.96647	1.2133	Aged Adult SkM Tissue up vs Young Adult SkM Tissue	0.134072	Aged Adult SkM Tissue up vs Young Adult SkM Tissue	39.8388	107.835	12.3309	1
402105	cg21241829	RBMXL2	1.86717e-17		N_Shore	0.0010881	3.51498	0.601645	Aged Adult SkM Tissue up vs Young Adult SkM Tissue	0.0965152	Aged Adult SkM Tissue up vs Young Adult SkM Tissue	39.7608	33.699	3.86103	1
186497	cg14956331		1.9126e-17			0.000107364	4.28636	1.18991	Aged Adult SkM Tissue up vs Young Adult SkM Tissue	0.194549	Aged Adult SkM Tissue up vs Young Adult SkM Tissue	39.7079	88.5226	10.1559	1
492370	cg11507656	ZNF365	1.99615e-17			3.39517e-05	4.65333	0.617139	Aged Adult SkM Tissue up vs Young Adult SkM Tissue	0.0290812	Aged Adult SkM Tissue up vs Young Adult SkM Tissue	39.614	20.1564	2.31796	1
387902	cg12835026	TNC	2.03576e-17			5.0151e-07	5.95492	1.1783	Aged Adult SkM Tissue up vs Young Adult SkM Tissue	0.163982	Aged Adult SkM Tissue up vs Young Adult SkM Tissue	39.5708	44.8191	5.15975	1
366290	ch.2.30942488F		2.04395e-17			9.86727e-05	4.31355	0.808006	Aged Adult SkM Tissue up vs Young Adult SkM Tissue	0.0573815	Aged Adult SkM Tissue up vs Young Adult SkM Tissue	39.562	40.1573	4.62411	1
59380	cg15366360	CD9	2.07929e-17	Unclassified_Cell_type_specific	Island	6.36331e-06	5.17566	1.07997	Aged Adult SkM Tissue up vs Young Adult SkM Tissue	0.111695	Aged Adult SkM Tissue up vs Young Adult SkM Tissue	39.5245	49.7835	5.73801	1
733133	cg10920765	HBG2	2.23382e-17			7.87812e-05	4.38584	0.59409	Aged Adult SkM Tissue up vs Young Adult SkM Tissue	0.0971002	Aged Adult SkM Tissue up vs Young Adult SkM Tissue	39.3677	20.8962	2.41807	1
568288	cg03359362	SLC1A5	2.24164e-17	Promoter_Associated	N_Shore	0.00057694	3.73206	0.781725	Aged Adult SkM Tissue up vs Young Adult SkM Tissue	0.0873845	Aged Adult SkM Tissue up vs Young Adult SkM Tissue	39.36	49.9566	5.782	1
122415	cg08349573	C1QTNF1	2.26243e-17	Unclassified	Island	1.77175e-05	4.85751	1.28992	Aged Adult SkM Tissue up vs Young Adult SkM Tissue	0.102938	Aged Adult SkM Tissue up vs Young Adult SkM Tissue	39.3399	80.2517	9.29314	1
545239	cg03391528		2.31194e-17	Unclassified		6.19969e-12	-9.51414	-1.58143	Aged Adult SkM Tissue down vs Young Adult SkM Tissue	-0.223315	Aged Adult SkM Tissue down vs Young Adult SkM Tissue	39.2927	31.4049	3.64105	1
57355	cg04040975	ASAM	2.32103e-17	Unclassified_Cell_type_specific	Island	0.000421265	3.83783	0.602621	Aged Adult SkM Tissue up vs Young Adult SkM Tissue	0.0404845	Aged Adult SkM Tissue up vs Young Adult SkM Tissue	39.2841	28.0195	3.24927	1
645312	cg05195377	NCOA2	2.34448e-17			3.50283e-05	4.64348	0.561621	Aged Adult SkM Tissue up vs Young Adult SkM Tissue	0.094764	Aged Adult SkM Tissue up vs Young Adult SkM Tissue	39.2622	16.6151	1.92783	1
130058	cg05781049		2.34781e-17			0.000144108	4.19113	0.571743	Aged Adult SkM Tissue up vs Young Adult SkM Tissue	0.0508594	Aged Adult SkM Tissue up vs Young Adult SkM Tissue	39.2591	21.1352	2.45249	1
780726	cg13101717	C10orf11	2.39667e-17			3.49301e-07	6.06533	1.20875	Aged Adult SkM Tissue up vs Young Adult SkM Tissue	0.148413	Aged Adult SkM Tissue up vs Young Adult SkM Tissue	39.2143	45.0542	5.23398	1
603314	cg15435143	OR5M11	2.4105e-17			0.000504286	3.77747	0.5197	Aged Adult SkM Tissue up vs Young Adult SkM Tissue	0.0884825	Aged Adult SkM Tissue up vs Young Adult SkM Tissue	39.2018	21.4652	2.49443	1
518800	cg17591725	HIF1A	2.47864e-17		S_Shore	0.000548009	3.74944	0.917957	Aged Adult SkM Tissue up vs Young Adult SkM Tissue	0.129281	Aged Adult SkM Tissue up vs Young Adult SkM Tissue	39.1412	67.8692	7.89914	1
137444	cg18011570	LOC101927914	2.6195e-17		S_Shelf	0.00014076	4.19876	0.624263	Aged Adult SkM Tissue up vs Young Adult SkM Tissue	0.102158	Aged Adult SkM Tissue up vs Young Adult SkM Tissue	39.0212	24.9529	2.91314	1
273629	cg02147797	PRICKLE2	2.7008e-17	Unclassified_Cell_type_specific		2.24034e-08	6.90554	1.21918	Aged Adult SkM Tissue up vs Young Adult SkM Tissue	0.090368	Aged Adult SkM Tissue up vs Young Adult SkM Tissue	38.9551	35.1261	4.10778	1
604271	cg11075718	GOLSYN	2.76629e-17		N_Shelf	0.000247041	4.01494	0.606461	Aged Adult SkM Tissue up vs Young Adult SkM Tissue	0.103262	Aged Adult SkM Tissue up vs Young Adult SkM Tissue	38.9033	25.678	3.00689	1
791785	cg05902075		2.78238e-17			6.87141e-05	4.42957	0.689071	Aged Adult SkM Tissue up vs Young Adult SkM Tissue	0.11458	Aged Adult SkM Tissue up vs Young Adult SkM Tissue	38.8907	27.2256	3.18913	1
401526	cg07336943	COL4A2	2.79231e-17			0.00040445	3.85145	0.724648	Aged Adult SkM Tissue up vs Young Adult SkM Tissue	0.0845957	Aged Adult SkM Tissue up vs Young Adult SkM Tissue	38.883	39.8192	4.66524	1
298403	cg04673937	MIR548H4	2.83452e-17	Unclassified_Cell_type_specific	S_Shore	1.03597e-06	5.73326	0.99589	Aged Adult SkM Tissue up vs Young Adult SkM Tissue	0.0862882	Aged Adult SkM Tissue up vs Young Adult SkM Tissue	38.8506	33.9113	3.97638	1
476776	cg16381382		2.84452e-17			2.6828e-05	-4.72748	-0.889875	Aged Adult SkM Tissue down vs Young Adult SkM Tissue	-0.125093	Aged Adult SkM Tissue down vs Young Adult SkM Tissue	38.843	39.8142	4.66946	1
276797	cg25595531		2.8569e-17			1.77924e-05	4.85619	0.615254	Aged Adult SkM Tissue up vs Young Adult SkM Tissue	0.103728	Aged Adult SkM Tissue up vs Young Adult SkM Tissue	38.8337	18.0323	2.11536	1
337029	cg12590158	GPC5	2.9488e-17			0.00021768	4.05652	0.822457	Aged Adult SkM Tissue up vs Young Adult SkM Tissue	0.133972	Aged Adult SkM Tissue up vs Young Adult SkM Tissue	38.7654	46.0988	5.41735	1
286250	cg20756287	LPP	2.98424e-17			0.000595311	3.72146	1.23467	Aged Adult SkM Tissue up vs Young Adult SkM Tissue	0.178931	Aged Adult SkM Tissue up vs Young Adult SkM Tissue	38.7397	123.356	14.5059	1
557503	cg08717003		3.19779e-17	Unclassified	S_Shelf	6.3417e-06	5.17672	0.886162	Aged Adult SkM Tissue up vs Young Adult SkM Tissue	0.115482	Aged Adult SkM Tissue up vs Young Adult SkM Tissue	38.5911	32.7139	3.86176	1
264875	cg05837113		3.27043e-17			0.000438746	3.82422	0.43268	Aged Adult SkM Tissue up vs Young Adult SkM Tissue	0.0743295	Aged Adult SkM Tissue up vs Young Adult SkM Tissue	38.543	14.2732	1.68701	1
380008	cg26198854	SMURF2	3.29502e-17			5.24903e-05	4.51538	0.9909	Aged Adult SkM Tissue up vs Young Adult SkM Tissue	0.152184	Aged Adult SkM Tissue up vs Young Adult SkM Tissue	38.5269	53.6737	6.34657	1
512583	cg01225950	GC	3.29689e-17			0.000561794	3.74105	0.559054	Aged Adult SkM Tissue up vs Young Adult SkM Tissue	0.0947853	Aged Adult SkM Tissue up vs Young Adult SkM Tissue	38.5257	24.8884	2.94298	1
167771	cg04270347	VASP	3.31227e-17	Promoter_Associated	S_Shore	1.92795e-06	5.54309	1.20195	Aged Adult SkM Tissue up vs Young Adult SkM Tissue	0.163041	Aged Adult SkM Tissue up vs Young Adult SkM Tissue	38.5157	52.3881	6.19635	1
369998	cg00386413		3.34851e-17			0.000214084	4.06199	0.812001	Aged Adult SkM Tissue up vs Young Adult SkM Tissue	0.0996914	Aged Adult SkM Tissue up vs Young Adult SkM Tissue	38.4924	44.4977	5.26628	1
532960	cg13055487	OR8J3	3.39956e-17			0.000224696	4.04611	0.567867	Aged Adult SkM Tissue up vs Young Adult SkM Tissue	0.0967167	Aged Adult SkM Tissue up vs Young Adult SkM Tissue	38.46	21.9157	2.59589	1
59185	cg01451391	HLF	3.50026e-17	Unclassified	S_Shore	5.96662e-11	8.76984	1.80815	Aged Adult SkM Tissue up vs Young Adult SkM Tissue	0.111784	Aged Adult SkM Tissue up vs Young Adult SkM Tissue	38.3976	47.2191	5.60215	1
256658	cg21340152	FGGY	3.5095e-17			0.000793091	-3.62385	-0.920036	Aged Adult SkM Tissue down vs Young Adult SkM Tissue	-0.141476	Aged Adult SkM Tissue down vs Young Adult SkM Tissue	38.392	71.5876	8.49451	1
359742	cg25225692	GMDS	3.57486e-17			0.000266377	3.9901	0.408235	Aged Adult SkM Tissue up vs Young Adult SkM Tissue	0.0353505	Aged Adult SkM Tissue up vs Young Adult SkM Tissue	38.3526	11.6138	1.3795	1
766768	cg07052251		3.6162e-17		Island	0.000513366	3.77146	0.680733	Aged Adult SkM Tissue up vs Young Adult SkM Tissue	0.0471481	Aged Adult SkM Tissue up vs Young Adult SkM Tissue	38.3281	36.1225	4.29341	1
654778	cg05309989		3.68772e-17	Unclassified_Cell_type_specific		5.81247e-05	4.48295	1.0817	Aged Adult SkM Tissue up vs Young Adult SkM Tissue	0.115247	Aged Adult SkM Tissue up vs Young Adult SkM Tissue	38.2863	64.4847	7.6728	1
363393	cg06730002	LZTFL1	3.81912e-17			0.000278311	3.97563	0.662543	Aged Adult SkM Tissue up vs Young Adult SkM Tissue	0.110782	Aged Adult SkM Tissue up vs Young Adult SkM Tissue	38.2118	30.7001	3.66002	1
626450	cg24910675	ENG	3.83459e-17	Promoter_Associated_Cell_type_specific	S_Shore	7.23357e-05	4.41315	0.848733	Aged Adult SkM Tissue up vs Young Adult SkM Tissue	0.0606452	Aged Adult SkM Tissue up vs Young Adult SkM Tissue	38.2032	40.8762	4.8743	1
94832	cg03635671		3.85516e-17		Island	5.08026e-06	5.2452	1.33507	Aged Adult SkM Tissue up vs Young Adult SkM Tissue	0.0999143	Aged Adult SkM Tissue up vs Young Adult SkM Tissue	38.1918	71.5788	8.53798	1
242208	cg15214878		4.00797e-17			0.000144967	-4.1892	-0.767982	Aged Adult SkM Tissue down vs Young Adult SkM Tissue	-0.113698	Aged Adult SkM Tissue down vs Young Adult SkM Tissue	38.1092	37.0507	4.42902	1
785965	cg12060968	SLC36A2	4.09612e-17	Unclassified		0.000727156	-3.65349	-0.703816	Aged Adult SkM Tissue down vs Young Adult SkM Tissue	-0.0833447	Aged Adult SkM Tissue down vs Young Adult SkM Tissue	38.0631	40.8633	4.89069	1
38425	cg11888651	SNX33	4.24484e-17	Promoter_Associated	Island	7.65842e-06	5.11836	0.837326	Aged Adult SkM Tissue up vs Young Adult SkM Tissue	0.10746	Aged Adult SkM Tissue up vs Young Adult SkM Tissue	37.9876	29.4101	3.52692	1
127071	cg25545391		4.32619e-17			0.000442276	3.82153	0.667689	Aged Adult SkM Tissue up vs Young Adult SkM Tissue	0.0707661	Aged Adult SkM Tissue up vs Young Adult SkM Tissue	37.9474	33.5106	4.02292	1
680155	cg14008500	ANK2	4.40217e-17	Unclassified_Cell_type_specific		0.000190077	4.10093	0.877836	Aged Adult SkM Tissue up vs Young Adult SkM Tissue	0.0965236	Aged Adult SkM Tissue up vs Young Adult SkM Tissue	37.9106	50.2514	6.0385	1
599485	cg08713365	NRSN2	4.44489e-17		Island	2.41733e-05	4.76021	0.974747	Aged Adult SkM Tissue up vs Young Adult SkM Tissue	0.0974661	Aged Adult SkM Tissue up vs Young Adult SkM Tissue	37.8902	45.9606	5.52586	1
781468	cg06930153	CCDC26	4.46088e-17			5.83719e-05	-4.4816	-0.863503	Aged Adult SkM Tissue down vs Young Adult SkM Tissue	-0.129101	Aged Adult SkM Tissue down vs Young Adult SkM Tissue	37.8826	40.6846	4.8925	1
684395	cg16312655	SLC38A1	4.49048e-17		S_Shore	0.000250161	4.0108	0.700345	Aged Adult SkM Tissue up vs Young Adult SkM Tissue	0.0662629	Aged Adult SkM Tissue up vs Young Adult SkM Tissue	37.8687	33.4016	4.01818	1
436129	cg17418330		4.52878e-17			1.94227e-05	4.82878	0.831546	Aged Adult SkM Tissue up vs Young Adult SkM Tissue	0.1334	Aged Adult SkM Tissue up vs Young Adult SkM Tissue	37.8507	32.4713	3.90811	1
712129	cg15770575		4.59312e-17		N_Shelf	0.000260224	3.99781	1.10129	Aged Adult SkM Tissue up vs Young Adult SkM Tissue	0.173629	Aged Adult SkM Tissue up vs Young Adult SkM Tissue	37.821	83.0268	10.0006	1
238104	cg09911480	CHST10	4.61014e-17		S_Shore	0.000363775	3.88681	0.616898	Aged Adult SkM Tissue up vs Young Adult SkM Tissue	0.100809	Aged Adult SkM Tissue up vs Young Adult SkM Tissue	37.8132	27.5557	3.31978	1
358033	cg17826893	CLYBL	4.73024e-17			9.79789e-05	4.31582	1.04681	Aged Adult SkM Tissue up vs Young Adult SkM Tissue	0.168103	Aged Adult SkM Tissue up vs Young Adult SkM Tissue	37.759	64.262	7.75309	1
29362	cg23661483	ILVBL	4.74601e-17		S_Shelf	2.71254e-05	4.72402	0.817489	Aged Adult SkM Tissue up vs Young Adult SkM Tissue	0.065919	Aged Adult SkM Tissue up vs Young Adult SkM Tissue	37.752	32.7045	3.94647	1
28451	cg05369582	OBSCN	4.89364e-17		Island	7.83854e-05	-4.38745	-1.31492	Aged Adult SkM Tissue down vs Young Adult SkM Tissue	-0.187153	Aged Adult SkM Tissue down vs Young Adult SkM Tissue	37.6876	97.9265	11.837	1
264717	cg24401737	CASP10	4.92091e-17	Promoter_Associated_Cell_type_specific		0.000647336	3.69305	0.622685	Aged Adult SkM Tissue up vs Young Adult SkM Tissue	0.0694174	Aged Adult SkM Tissue up vs Young Adult SkM Tissue	37.6759	30.9853	3.74657	1
757153	cg03241816		4.96968e-17			0.000661946	-3.68547	-0.855959	Aged Adult SkM Tissue down vs Young Adult SkM Tissue	-0.108985	Aged Adult SkM Tissue down vs Young Adult SkM Tissue	37.6552	58.7585	7.10865	1
484128	cg24169459	NCALD	5.09777e-17			0.000475655	3.79712	0.687221	Aged Adult SkM Tissue up vs Young Adult SkM Tissue	0.112976	Aged Adult SkM Tissue up vs Young Adult SkM Tissue	37.6018	35.6303	4.3167	1
391047	cg22604374	AFAP1	5.5028e-17			4.69404e-05	4.55086	0.924151	Aged Adult SkM Tissue up vs Young Adult SkM Tissue	0.0961152	Aged Adult SkM Tissue up vs Young Adult SkM Tissue	37.4417	44.6664	5.43459	1
522107	cg21686577	SRRM3	5.52344e-17		Island	3.03489e-08	6.81233	1.24146	Aged Adult SkM Tissue up vs Young Adult SkM Tissue	0.128331	Aged Adult SkM Tissue up vs Young Adult SkM Tissue	37.4339	35.9637	4.37664	1
473325	cg07304080		5.66819e-17			0.000777996	3.63042	0.502871	Aged Adult SkM Tissue up vs Young Adult SkM Tissue	0.0848219	Aged Adult SkM Tissue up vs Young Adult SkM Tissue	37.3799	20.7474	2.52853	1
247750	cg24585676	LINC00871	5.77385e-17			0.000270505	3.98503	0.862373	Aged Adult SkM Tissue up vs Young Adult SkM Tissue	0.135072	Aged Adult SkM Tissue up vs Young Adult SkM Tissue	37.3413	50.5877	6.17158	1
5793	cg17721249	ATP2B4	5.77588e-17	Promoter_Associated	Island	1.17336e-09	7.82059	1.34279	Aged Adult SkM Tissue up vs Young Adult SkM Tissue	0.110902	Aged Adult SkM Tissue up vs Young Adult SkM Tissue	37.3406	31.8451	3.88511	1
67498	cg14398899	LRP1	5.81858e-17	Unclassified	S_Shore	0.000131255	4.22142	0.841189	Aged Adult SkM Tissue up vs Young Adult SkM Tissue	0.072725	Aged Adult SkM Tissue up vs Young Adult SkM Tissue	37.3253	42.8745	5.23284	1
435830	cg01771737	HDAC4	6.22172e-17	Promoter_Associated	S_Shelf	0.000114674	-4.2651	-0.708992	Aged Adult SkM Tissue down vs Young Adult SkM Tissue	-0.105006	Aged Adult SkM Tissue down vs Young Adult SkM Tissue	37.1859	29.7254	3.6416	1
545818	cg13042802		6.30619e-17			0.000575435	3.73295	0.607839	Aged Adult SkM Tissue up vs Young Adult SkM Tissue	0.0953832	Aged Adult SkM Tissue up vs Young Adult SkM Tissue	37.1579	28.5004	3.49416	1
333830	cg04060873	DAAM2	6.5517e-17			0.000908809	3.57713	0.900326	Aged Adult SkM Tissue up vs Young Adult SkM Tissue	0.148548	Aged Adult SkM Tissue up vs Young Adult SkM Tissue	37.0787	67.9487	8.3483	1
74467	cg05642789	MIB2	6.59555e-17		Island	0.00100232	3.54338	0.716896	Aged Adult SkM Tissue up vs Young Adult SkM Tissue	0.071633	Aged Adult SkM Tissue up vs Young Adult SkM Tissue	37.0648	43.8899	5.39441	1
776992	cg24696207	NUSAP1	6.72115e-17	Promoter_Associated	S_Shore	1.38606e-06	5.64418	1.00183	Aged Adult SkM Tissue up vs Young Adult SkM Tissue	0.0705251	Aged Adult SkM Tissue up vs Young Adult SkM Tissue	37.0258	33.7456	4.15197	1
657036	cg26929894	ERBB3	6.88324e-17	Unclassified	Island	0.000320959	3.92843	0.455522	Aged Adult SkM Tissue up vs Young Adult SkM Tissue	0.0273849	Aged Adult SkM Tissue up vs Young Adult SkM Tissue	36.9765	14.3824	1.77194	1
483481	cg00576421		6.97591e-17			0.000681091	3.67578	0.523539	Aged Adult SkM Tissue up vs Young Adult SkM Tissue	0.0878368	Aged Adult SkM Tissue up vs Young Adult SkM Tissue	36.9488	21.6834	2.67342	1
662049	cg00089356		6.98684e-17			0.00091489	3.57484	0.571517	Aged Adult SkM Tissue up vs Young Adult SkM Tissue	0.0804806	Aged Adult SkM Tissue up vs Young Adult SkM Tissue	36.9456	27.3172	3.36833	1
302871	cg02628581	TAB2	7.1461e-17		S_Shore	6.46596e-05	4.44899	0.901998	Aged Adult SkM Tissue up vs Young Adult SkM Tissue	0.149864	Aged Adult SkM Tissue up vs Young Adult SkM Tissue	36.8991	43.8764	5.41698	1
618454	cg15879792		7.24234e-17			0.000299482	3.95138	0.960505	Aged Adult SkM Tissue up vs Young Adult SkM Tissue	0.129725	Aged Adult SkM Tissue up vs Young Adult SkM Tissue	36.8715	63.0259	7.78699	1
2949	cg26559804	ETS1	7.25488e-17	Unclassified	N_Shore	1.88506e-07	6.25361	1.20616	Aged Adult SkM Tissue up vs Young Adult SkM Tissue	0.179132	Aged Adult SkM Tissue up vs Young Adult SkM Tissue	36.8679	39.6755	4.90248	1
357901	cg21714862		7.30967e-17			8.23564e-05	4.37161	0.798863	Aged Adult SkM Tissue up vs Young Adult SkM Tissue	0.132771	Aged Adult SkM Tissue up vs Young Adult SkM Tissue	36.8524	35.6003	4.40078	1
296330	cg21385978	MBD5	7.58143e-17			0.000605852	3.71551	0.663287	Aged Adult SkM Tissue up vs Young Adult SkM Tissue	0.108031	Aged Adult SkM Tissue up vs Young Adult SkM Tissue	36.7772	33.9056	4.19984	1
543898	cg02819244		7.59141e-17			0.000231285	4.03662	0.730486	Aged Adult SkM Tissue up vs Young Adult SkM Tissue	0.119183	Aged Adult SkM Tissue up vs Young Adult SkM Tissue	36.7745	34.8387	4.31575	1
85726	cg08490791		7.68163e-17	Unclassified		3.84119e-06	5.33135	1.45327	Aged Adult SkM Tissue up vs Young Adult SkM Tissue	0.0985024	Aged Adult SkM Tissue up vs Young Adult SkM Tissue	36.7502	78.996	9.79234	1
438060	cg14583558		7.77059e-17			2.7675e-06	5.43216	1.23807	Aged Adult SkM Tissue up vs Young Adult SkM Tissue	0.115006	Aged Adult SkM Tissue up vs Young Adult SkM Tissue	36.7266	55.1889	6.84562	1
576742	cg18703368	TRAF3IP1	7.8773e-17			6.69163e-05	-4.43804	-0.918467	Aged Adult SkM Tissue down vs Young Adult SkM Tissue	-0.127218	Aged Adult SkM Tissue down vs Young Adult SkM Tissue	36.6985	45.4696	5.64434	1
193023	cg15723937	TCF4	8.10256e-17			0.00046511	3.80465	1.05669	Aged Adult SkM Tissue up vs Young Adult SkM Tissue	0.158814	Aged Adult SkM Tissue up vs Young Adult SkM Tissue	36.6407	81.7622	10.1655	1
109795	cg06508783	GNAI2	8.39741e-17	Promoter_Associated	Island	4.29788e-07	6.00203	1.21918	Aged Adult SkM Tissue up vs Young Adult SkM Tissue	0.0840659	Aged Adult SkM Tissue up vs Young Adult SkM Tissue	36.5674	43.6475	5.43758	1
651683	cg16838736		8.43101e-17			6.18528e-05	4.46314	0.814109	Aged Adult SkM Tissue up vs Young Adult SkM Tissue	0.131928	Aged Adult SkM Tissue up vs Young Adult SkM Tissue	36.5593	35.1892	4.38483	1
398543	cg05043065	TLE1	8.43956e-17			0.000187569	4.10528	0.874579	Aged Adult SkM Tissue up vs Young Adult SkM Tissue	0.117289	Aged Adult SkM Tissue up vs Young Adult SkM Tissue	36.5572	47.997	5.98112	1
578229	cg26465834		8.54089e-17			0.00038706	3.86612	0.811483	Aged Adult SkM Tissue up vs Young Adult SkM Tissue	0.133197	Aged Adult SkM Tissue up vs Young Adult SkM Tissue	36.5328	46.5604	5.80598	1
357313	cg06094046	OR11H6	8.59844e-17			0.00108046	3.51742	0.573114	Aged Adult SkM Tissue up vs Young Adult SkM Tissue	0.0940773	Aged Adult SkM Tissue up vs Young Adult SkM Tissue	36.519	28.0465	3.49865	1
545738	cg13284921	CD44	8.87838e-17	Promoter_Associated	N_Shore	0.00015954	4.15806	0.662865	Aged Adult SkM Tissue up vs Young Adult SkM Tissue	0.0495439	Aged Adult SkM Tissue up vs Young Adult SkM Tissue	36.4536	26.8	3.34916	1
544896	cg17298714	TDRD9	9.0114e-17			5.52562e-05	4.49905	0.731992	Aged Adult SkM Tissue up vs Young Adult SkM Tissue	0.119539	Aged Adult SkM Tissue up vs Young Adult SkM Tissue	36.4232	27.8917	3.4885	1
107290	cg19756430		9.4884e-17	Promoter_Associated	N_Shore	0.00108371	3.51639	0.656287	Aged Adult SkM Tissue up vs Young Adult SkM Tissue	0.049964	Aged Adult SkM Tissue up vs Young Adult SkM Tissue	36.3181	36.597	4.59054	1
552883	cg20886165	CCDC109B	9.54426e-17	Promoter_Associated	S_Shore	0.000292546	3.95914	0.585429	Aged Adult SkM Tissue up vs Young Adult SkM Tissue	0.0612321	Aged Adult SkM Tissue up vs Young Adult SkM Tissue	36.3062	22.9644	2.88148	1
16796	cg14029940	TXNRD2	9.56287e-17			0.000553745	3.74593	1.14789	Aged Adult SkM Tissue up vs Young Adult SkM Tissue	0.177771	Aged Adult SkM Tissue up vs Young Adult SkM Tissue	36.3022	98.6156	12.3752	1
749480	cg07083475	SMR3B	9.61128e-17			1.81727e-05	4.84958	0.896261	Aged Adult SkM Tissue up vs Young Adult SkM Tissue	0.136097	Aged Adult SkM Tissue up vs Young Adult SkM Tissue	36.2919	35.8589	4.5012	1
234757	cg26040133	TGFB1I1	9.62157e-17	Unclassified	N_Shore	1.5508e-05	4.89911	0.975768	Aged Adult SkM Tissue up vs Young Adult SkM Tissue	0.0589069	Aged Adult SkM Tissue up vs Young Adult SkM Tissue	36.2898	41.6458	5.22791	1
514935	cg21262313		9.94021e-17	Promoter_Associated		4.70124e-05	4.55038	0.785759	Aged Adult SkM Tissue up vs Young Adult SkM Tissue	0.0831789	Aged Adult SkM Tissue up vs Young Adult SkM Tissue	36.2236	31.2465	3.92963	1
486814	ch.14.783201F		1.00289e-16			0.00039724	3.85746	0.816364	Aged Adult SkM Tissue up vs Young Adult SkM Tissue	0.0918703	Aged Adult SkM Tissue up vs Young Adult SkM Tissue	36.2055	46.9101	5.90246	1
218020	cg26464075	RCE1	1.00851e-16	Promoter_Associated	N_Shore	0.000103422	4.29842	0.656275	Aged Adult SkM Tissue up vs Young Adult SkM Tissue	0.0379171	Aged Adult SkM Tissue up vs Young Adult SkM Tissue	36.1942	24.4074	3.07202	1
714899	cg06862636		1.02119e-16	Unclassified_Cell_type_specific		0.000377815	3.87419	0.655292	Aged Adult SkM Tissue up vs Young Adult SkM Tissue	0.0677981	Aged Adult SkM Tissue up vs Young Adult SkM Tissue	36.1688	29.9344	3.77031	1
277327	cg26799117		1.02156e-16			0.000166226	4.14469	0.592595	Aged Adult SkM Tissue up vs Young Adult SkM Tissue	0.0989479	Aged Adult SkM Tissue up vs Young Adult SkM Tissue	36.1681	21.3886	2.69401	1
403233	cg18134148	TNNI3K	1.02885e-16			0.000112538	4.27117	0.613467	Aged Adult SkM Tissue up vs Young Adult SkM Tissue	0.102361	Aged Adult SkM Tissue up vs Young Adult SkM Tissue	36.1537	21.5758	2.71867	1
623927	cg13908076		1.04502e-16			0.000889429	3.58454	0.793272	Aged Adult SkM Tissue up vs Young Adult SkM Tissue	0.118182	Aged Adult SkM Tissue up vs Young Adult SkM Tissue	36.1221	51.1772	6.45424	1
460466	cg17738375		1.08119e-16		N_Shore	0.000194844	4.09283	0.824074	Aged Adult SkM Tissue up vs Young Adult SkM Tissue	0.112307	Aged Adult SkM Tissue up vs Young Adult SkM Tissue	36.0532	42.282	5.3426	1
189460	cg12559988		1.10407e-16			0.000983482	3.54993	0.834949	Aged Adult SkM Tissue up vs Young Adult SkM Tissue	0.0921144	Aged Adult SkM Tissue up vs Young Adult SkM Tissue	36.0109	57.6289	7.29034	1
388332	cg10587895		1.13e-16			7.14244e-05	4.41721	0.762129	Aged Adult SkM Tissue up vs Young Adult SkM Tissue	0.115962	Aged Adult SkM Tissue up vs Young Adult SkM Tissue	35.964	30.9711	3.9231	1
74592	cg25846723	ATP10A	1.14359e-16		S_Shore	1.30737e-06	5.66208	1.13116	Aged Adult SkM Tissue up vs Young Adult SkM Tissue	0.0989779	Aged Adult SkM Tissue up vs Young Adult SkM Tissue	35.9399	41.4957	5.25977	1
699077	cg23325900	MND1	1.1536e-16			8.1447e-06	5.09929	0.846463	Aged Adult SkM Tissue up vs Young Adult SkM Tissue	0.143415	Aged Adult SkM Tissue up vs Young Adult SkM Tissue	35.9223	28.6344	3.63132	1
172	cg19586199	PRKACA	1.16049e-16		N_Shelf	2.34193e-10	-8.33034	-2.44191	Aged Adult SkM Tissue down vs Young Adult SkM Tissue	-0.292507	Aged Adult SkM Tissue down vs Young Adult SkM Tissue	35.9103	89.2649	11.3241	1
454735	cg22738686		1.17213e-16			3.08508e-05	4.68352	0.978258	Aged Adult SkM Tissue up vs Young Adult SkM Tissue	0.0908138	Aged Adult SkM Tissue up vs Young Adult SkM Tissue	35.8902	45.2965	5.7495	1
790721	cg18619267	AFAP1	1.19359e-16	Promoter_Associated	N_Shore	1.86944e-05	4.84073	0.649451	Aged Adult SkM Tissue up vs Young Adult SkM Tissue	0.0274629	Aged Adult SkM Tissue up vs Young Adult SkM Tissue	35.8537	18.6695	2.37213	1
471851	cg10881057	TTC39B	1.19885e-16			0.000508419	3.77472	0.872469	Aged Adult SkM Tissue up vs Young Adult SkM Tissue	0.12313	Aged Adult SkM Tissue up vs Young Adult SkM Tissue	35.8449	55.3968	7.04043	1
451217	cg22472478		1.24565e-16			6.47354e-06	5.17036	0.76562	Aged Adult SkM Tissue up vs Young Adult SkM Tissue	0.0787433	Aged Adult SkM Tissue up vs Young Adult SkM Tissue	35.7679	22.6885	2.88971	1
195599	ch.8.49616578R		1.26629e-16			0.000144893	4.18936	0.57149	Aged Adult SkM Tissue up vs Young Adult SkM Tissue	0.0231502	Aged Adult SkM Tissue up vs Young Adult SkM Tissue	35.7349	19.2371	2.45239	1
758763	cg05350879	SPARCL1	1.26848e-16			0.000127208	4.23157	0.750659	Aged Adult SkM Tissue up vs Young Adult SkM Tissue	0.100558	Aged Adult SkM Tissue up vs Young Adult SkM Tissue	35.7314	32.5282	4.14717	1
492580	cg12630520	SPARCL1	1.29894e-16			0.000823268	3.61106	0.709484	Aged Adult SkM Tissue up vs Young Adult SkM Tissue	0.112312	Aged Adult SkM Tissue up vs Young Adult SkM Tissue	35.6838	39.8487	5.08726	1
532347	cg02931257	SSBP4	1.32498e-16		S_Shore	0.000128013	4.22952	1.05155	Aged Adult SkM Tissue up vs Young Adult SkM Tissue	0.10117	Aged Adult SkM Tissue up vs Young Adult SkM Tissue	35.6441	63.737	8.14603	1
379902	cg08616593	VGLL3	1.32783e-16		S_Shore	2.04464e-05	4.8127	0.772441	Aged Adult SkM Tissue up vs Young Adult SkM Tissue	0.0693472	Aged Adult SkM Tissue up vs Young Adult SkM Tissue	35.6398	26.5592	3.39486	1
677003	cg06716959	CCDC85A	1.34661e-16	Unclassified_Cell_type_specific	S_Shore	5.83108e-12	9.53461	1.10459	Aged Adult SkM Tissue up vs Young Adult SkM Tissue	0.040178	Aged Adult SkM Tissue up vs Young Adult SkM Tissue	35.6117	13.8265	1.76873	1
18962	cg21935981	C22orf9	1.41657e-16			1.33198e-07	6.35966	0.949341	Aged Adult SkM Tissue up vs Young Adult SkM Tissue	0.0608312	Aged Adult SkM Tissue up vs Young Adult SkM Tissue	35.5104	22.8907	2.9366	1
416982	cg22287121	LHFPL2	1.50653e-16			0.000391304	3.86249	1.03351	Aged Adult SkM Tissue up vs Young Adult SkM Tissue	0.172427	Aged Adult SkM Tissue up vs Young Adult SkM Tissue	35.3877	73.2956	9.43554	1
329799	cg07226746		1.60023e-16			1.42816e-05	4.9248	0.895447	Aged Adult SkM Tissue up vs Young Adult SkM Tissue	0.137165	Aged Adult SkM Tissue up vs Young Adult SkM Tissue	35.2678	33.7294	4.35683	1
166660	cg02889648		1.60661e-16			0.000231536	4.03626	0.713525	Aged Adult SkM Tissue up vs Young Adult SkM Tissue	0.111877	Aged Adult SkM Tissue up vs Young Adult SkM Tissue	35.26	31.8764	4.1184	1
712166	cg04858267		1.65013e-16			0.000689469	3.67162	0.696689	Aged Adult SkM Tissue up vs Young Adult SkM Tissue	0.0967884	Aged Adult SkM Tissue up vs Young Adult SkM Tissue	35.207	36.6706	4.74494	1
501217	cg25924192		1.70805e-16			6.26426e-07	5.887	1.04333	Aged Adult SkM Tissue up vs Young Adult SkM Tissue	0.176928	Aged Adult SkM Tissue up vs Young Adult SkM Tissue	35.1387	31.928	4.1393	1
778134	cg15784544		1.71359e-16			0.000711534	3.66089	0.612377	Aged Adult SkM Tissue up vs Young Adult SkM Tissue	0.10044	Aged Adult SkM Tissue up vs Young Adult SkM Tissue	35.1323	28.4379	3.6875	1
699188	cg02017450		1.7172e-16			8.15161e-05	4.3749	1.07166	Aged Adult SkM Tissue up vs Young Adult SkM Tissue	0.159301	Aged Adult SkM Tissue up vs Young Adult SkM Tissue	35.1281	60.9766	7.90769	1
35064	cg23896431	ADAP1	1.72195e-16	Unclassified_Cell_type_specific	S_Shore	8.75126e-07	5.78484	1.30149	Aged Adult SkM Tissue up vs Young Adult SkM Tissue	0.083441	Aged Adult SkM Tissue up vs Young Adult SkM Tissue	35.1226	51.4297	6.67065	1
246804	cg07387863		1.76032e-16			1.58058e-05	4.89317	0.994032	Aged Adult SkM Tissue up vs Young Adult SkM Tissue	0.147499	Aged Adult SkM Tissue up vs Young Adult SkM Tissue	35.0791	41.8789	5.43861	1
787539	cg15625392		1.81884e-16			0.000192124	4.09743	0.409897	Aged Adult SkM Tissue up vs Young Adult SkM Tissue	0.0703574	Aged Adult SkM Tissue up vs Young Adult SkM Tissue	35.0146	10.1368	1.31885	1
299512	cg10533159	LOC148696	1.84726e-16			6.64505e-07	-5.86897	-1.56833	Aged Adult SkM Tissue down vs Young Adult SkM Tissue	-0.221387	Aged Adult SkM Tissue down vs Young Adult SkM Tissue	34.984	72.2679	9.4106	1
183000	cg25340735		1.89784e-16			0.000536648	3.75651	0.839218	Aged Adult SkM Tissue up vs Young Adult SkM Tissue	0.122458	Aged Adult SkM Tissue up vs Young Adult SkM Tissue	34.9308	50.4331	6.57731	1
766676	cg09270544	LPP	1.99022e-16			0.000341947	3.9074	0.558731	Aged Adult SkM Tissue up vs Young Adult SkM Tissue	0.0952662	Aged Adult SkM Tissue up vs Young Adult SkM Tissue	34.8374	20.6065	2.69463	1
201602	ch.22.26167205F		2.0039e-16		S_Shelf	5.42686e-07	5.93082	0.96966	Aged Adult SkM Tissue up vs Young Adult SkM Tissue	0.0438581	Aged Adult SkM Tissue up vs Young Adult SkM Tissue	34.824	26.9286	3.52271	1
728154	cg02184418	LCK	2.06444e-16	Promoter_Associated	S_Shore	0.000110463	4.27718	0.644881	Aged Adult SkM Tissue up vs Young Adult SkM Tissue	0.0580382	Aged Adult SkM Tissue up vs Young Adult SkM Tissue	34.7656	22.8624	2.9958	1
247842	cg26780011	TOPBP1	2.10571e-16		N_Shore	3.52005e-12	9.70378	1.2182	Aged Adult SkM Tissue up vs Young Adult SkM Tissue	0.0558952	Aged Adult SkM Tissue up vs Young Adult SkM Tissue	34.7268	15.8325	2.07695	1
293941	cg14222479	ARPM1	2.20587e-16	Promoter_Associated	S_Shore	0.000125863	-4.23501	-0.778618	Aged Adult SkM Tissue down vs Young Adult SkM Tissue	-0.0627945	Aged Adult SkM Tissue down vs Young Adult SkM Tissue	34.636	33.8684	4.4546	1
697972	ch.2.4483319R	WDFY1	2.21888e-16			1.49454e-05	4.91063	0.563661	Aged Adult SkM Tissue up vs Young Adult SkM Tissue	0.0302944	Aged Adult SkM Tissue up vs Young Adult SkM Tissue	34.6245	13.1969	1.73632	1
42788	cg08714407	TP53I3	2.24962e-16	Promoter_Associated	Island	2.9338e-06	5.41424	0.528586	Aged Adult SkM Tissue up vs Young Adult SkM Tissue	0.0191036	Aged Adult SkM Tissue up vs Young Adult SkM Tissue	34.5976	9.53959	1.2561	1
529980	cg19655675	ZBTB20	2.28371e-16			0.000164637	-4.14782	-0.875934	Aged Adult SkM Tissue down vs Young Adult SkM Tissue	-0.0785672	Aged Adult SkM Tissue down vs Young Adult SkM Tissue	34.5683	44.5971	5.8772	1
395041	cg27534367		2.42604e-16			0.000732324	3.65108	0.46556	Aged Adult SkM Tissue up vs Young Adult SkM Tissue	0.0786149	Aged Adult SkM Tissue up vs Young Adult SkM Tissue	34.4506	16.2044	2.14278	1
735547	cg12770791	RAB13	2.45227e-16			6.20501e-07	5.8899	1.09863	Aged Adult SkM Tissue up vs Young Adult SkM Tissue	0.0533891	Aged Adult SkM Tissue up vs Young Adult SkM Tissue	34.4297	34.6537	4.5852	1
473314	cg07044147	PIGK	2.5042e-16			6.49866e-06	5.16916	0.786896	Aged Adult SkM Tissue up vs Young Adult SkM Tissue	0.131886	Aged Adult SkM Tissue up vs Young Adult SkM Tissue	34.389	23.0537	3.05396	1
37120	cg25776440		2.51836e-16			4.246e-06	5.3005	0.786696	Aged Adult SkM Tissue up vs Young Adult SkM Tissue	0.0931662	Aged Adult SkM Tissue up vs Young Adult SkM Tissue	34.378	21.9073	2.90301	1
477889	cg13893782	PDE7B	2.59761e-16			0.000172365	4.13287	0.934497	Aged Adult SkM Tissue up vs Young Adult SkM Tissue	0.128167	Aged Adult SkM Tissue up vs Young Adult SkM Tissue	34.3179	50.7575	6.73783	1
202496	cg24563011	TBC1D5	2.62364e-16			7.55897e-06	5.1224	0.840472	Aged Adult SkM Tissue up vs Young Adult SkM Tissue	0.138543	Aged Adult SkM Tissue up vs Young Adult SkM Tissue	34.2986	26.7117	3.54786	1
412841	cg24699083		2.62581e-16			0.000107813	4.28501	0.48111	Aged Adult SkM Tissue up vs Young Adult SkM Tissue	0.0824042	Aged Adult SkM Tissue up vs Young Adult SkM Tissue	34.297	12.5074	1.66132	1
158379	cg08918274	VIM	2.69829e-16	Promoter_Associated	N_Shore	9.73436e-05	4.31792	0.829887	Aged Adult SkM Tissue up vs Young Adult SkM Tissue	0.046836	Aged Adult SkM Tissue up vs Young Adult SkM Tissue	34.2443	36.5936	4.86808	1
589016	ch.14.91718448R		2.80319e-16			0.000467058	3.80325	0.545355	Aged Adult SkM Tissue up vs Young Adult SkM Tissue	0.0350458	Aged Adult SkM Tissue up vs Young Adult SkM Tissue	34.1706	20.3249	2.70968	1
653265	cg13172359	IFIT5	2.81545e-16		S_Shore	0.000145394	4.18825	0.891672	Aged Adult SkM Tissue up vs Young Adult SkM Tissue	0.148725	Aged Adult SkM Tissue up vs Young Adult SkM Tissue	34.1622	44.7938	5.9733	1
325985	cg11447971	LINC01510	2.92737e-16			0.000264502	3.99243	0.888084	Aged Adult SkM Tissue up vs Young Adult SkM Tissue	0.143292	Aged Adult SkM Tissue up vs Young Adult SkM Tissue	34.087	48.792	6.52081	1
106141	cg21013866	EFS	2.94845e-16	Unclassified_Cell_type_specific	Island	1.05621e-05	5.01867	1.03228	Aged Adult SkM Tissue up vs Young Adult SkM Tissue	0.0613458	Aged Adult SkM Tissue up vs Young Adult SkM Tissue	34.0732	41.7021	5.57554	1
88112	cg26792755	MRPS33	2.9623e-16	Promoter_Associated	Island	1.32178e-07	6.36201	2.27337	Aged Adult SkM Tissue up vs Young Adult SkM Tissue	0.0986892	Aged Adult SkM Tissue up vs Young Adult SkM Tissue	34.0641	125.827	16.8275	1
158716	cg12705815	CDC42BPA	3.01429e-16			0.00059654	3.72076	0.725108	Aged Adult SkM Tissue up vs Young Adult SkM Tissue	0.0971246	Aged Adult SkM Tissue up vs Young Adult SkM Tissue	34.0307	37.3887	5.00508	1
436523	cg16597406	C17orf68	3.06191e-16		S_Shelf	7.51578e-06	5.12418	0.971252	Aged Adult SkM Tissue up vs Young Adult SkM Tissue	0.0966588	Aged Adult SkM Tissue up vs Young Adult SkM Tissue	34.0005	35.3369	4.73461	1
174053	cg24797417	FAM192A	3.16769e-16			1.37514e-05	4.93659	0.790831	Aged Adult SkM Tissue up vs Young Adult SkM Tissue	0.135013	Aged Adult SkM Tissue up vs Young Adult SkM Tissue	33.9353	25.1937	3.38207	1
714804	cg14976468	OR2B3	3.27726e-16			1.00373e-05	5.03449	0.794989	Aged Adult SkM Tissue up vs Young Adult SkM Tissue	0.132521	Aged Adult SkM Tissue up vs Young Adult SkM Tissue	33.8701	24.4317	3.28609	1
696791	cg07986257		3.36095e-16			0.000211508	4.06596	0.88763	Aged Adult SkM Tissue up vs Young Adult SkM Tissue	0.14845	Aged Adult SkM Tissue up vs Young Adult SkM Tissue	33.8218	46.6296	6.28068	1
533385	cg17032650	EPHA6	3.44991e-16			0.000172546	4.13253	0.606355	Aged Adult SkM Tissue up vs Young Adult SkM Tissue	0.101708	Aged Adult SkM Tissue up vs Young Adult SkM Tissue	33.7718	21.0331	2.8372	1
648560	cg00439230	HDAC9	3.71964e-16			0.00077641	3.63112	0.544477	Aged Adult SkM Tissue up vs Young Adult SkM Tissue	0.0916572	Aged Adult SkM Tissue up vs Young Adult SkM Tissue	33.6282	21.8731	2.96311	1
775569	cg14523822	UBR3	3.76899e-16	Unclassified_Cell_type_specific		2.87361e-05	4.70588	0.800256	Aged Adult SkM Tissue up vs Young Adult SkM Tissue	0.13296	Aged Adult SkM Tissue up vs Young Adult SkM Tissue	33.6031	28.1114	3.81105	1
452683	cg21384917	RARG	3.80876e-16			3.79304e-05	4.61834	0.717381	Aged Adult SkM Tissue up vs Young Adult SkM Tissue	0.0764805	Aged Adult SkM Tissue up vs Young Adult SkM Tissue	33.5831	23.441	3.17977	1
162902	cg06246469		3.91065e-16			4.18695e-07	6.01002	1.16993	Aged Adult SkM Tissue up vs Young Adult SkM Tissue	0.115992	Aged Adult SkM Tissue up vs Young Adult SkM Tissue	33.533	36.7594	4.99388	1
385747	ch.14.30061788F		3.96265e-16			0.00090943	3.5769	0.774018	Aged Adult SkM Tissue up vs Young Adult SkM Tissue	0.0954081	Aged Adult SkM Tissue up vs Young Adult SkM Tissue	33.5079	45.3903	6.17103	1
242115	cg25613923	KCNMA1	4.0192e-16			0.000251922	4.00849	0.768868	Aged Adult SkM Tissue up vs Young Adult SkM Tissue	0.129324	Aged Adult SkM Tissue up vs Young Adult SkM Tissue	33.481	35.6342	4.84853	1
102307	cg18049167	PPT2	4.17775e-16	Promoter_Associated	N_Shore	0.000183654	4.11217	0.756709	Aged Adult SkM Tissue up vs Young Adult SkM Tissue	0.0459114	Aged Adult SkM Tissue up vs Young Adult SkM Tissue	33.4076	32.7257	4.46256	1
352129	cg24250492		4.19945e-16			7.11922e-07	5.84792	1.22354	Aged Adult SkM Tissue up vs Young Adult SkM Tissue	0.20193	Aged Adult SkM Tissue up vs Young Adult SkM Tissue	33.3978	42.2941	5.76904	1
440839	cg12254020	OR5L2	4.24666e-16			0.00103512	3.53226	0.636569	Aged Adult SkM Tissue up vs Young Adult SkM Tissue	0.104364	Aged Adult SkM Tissue up vs Young Adult SkM Tissue	33.3767	31.3586	4.2801	1
242985	cg04329455		4.48446e-16		N_Shore	0.000998762	-3.54461	-0.956736	Aged Adult SkM Tissue down vs Young Adult SkM Tissue	-0.157132	Aged Adult SkM Tissue down vs Young Adult SkM Tissue	33.2737	70.1254	9.60098	1
204411	cg11106255	HECTD4	4.4922e-16			3.10851e-07	-6.10093	-1.43182	Aged Adult SkM Tissue down vs Young Adult SkM Tissue	-0.213138	Aged Adult SkM Tissue down vs Young Adult SkM Tissue	33.2705	53.0118	7.25863	1
160399	cg20415435	NPHP3-AS1	4.5003e-16			0.000105856	4.29092	0.531755	Aged Adult SkM Tissue up vs Young Adult SkM Tissue	0.0905785	Aged Adult SkM Tissue up vs Young Adult SkM Tissue	33.2671	14.7796	2.02391	1
565132	cg12253437	TAP1	4.67652e-16		S_Shore	5.6386e-07	5.91913	1.00647	Aged Adult SkM Tissue up vs Young Adult SkM Tissue	0.129014	Aged Adult SkM Tissue up vs Young Adult SkM Tissue	33.1947	27.7638	3.81024	1
444471	cg20553512	WDR89	4.69521e-16			0.000628469	3.70309	0.593465	Aged Adult SkM Tissue up vs Young Adult SkM Tissue	0.0920973	Aged Adult SkM Tissue up vs Young Adult SkM Tissue	33.1872	24.658	3.38478	1
136238	cg13446689	DNM3	4.74201e-16			0.000118089	4.25563	0.724446	Aged Adult SkM Tissue up vs Young Adult SkM Tissue	0.0663191	Aged Adult SkM Tissue up vs Young Adult SkM Tissue	33.1685	27.806	3.81903	1
202553	cg03771702	HM13	4.93763e-16		N_Shore	0.00015208	4.17364	0.73033	Aged Adult SkM Tissue up vs Young Adult SkM Tissue	0.10718	Aged Adult SkM Tissue up vs Young Adult SkM Tissue	33.0925	29.3133	4.03531	1
340442	cg06458239	ZNF549	5.02391e-16	Promoter_Associated	Island	0.000534484	3.75787	1.11104	Aged Adult SkM Tissue up vs Young Adult SkM Tissue	0.129347	Aged Adult SkM Tissue up vs Young Adult SkM Tissue	33.06	83.5999	11.5198	1
363212	cg03683265		5.21988e-16			0.000123737	4.24052	0.697697	Aged Adult SkM Tissue up vs Young Adult SkM Tissue	0.115268	Aged Adult SkM Tissue up vs Young Adult SkM Tissue	32.9882	25.8334	3.5675	1
125333	cg26963029		5.33901e-16		Island	4.5509e-10	8.11919	1.90668	Aged Adult SkM Tissue up vs Young Adult SkM Tissue	0.128279	Aged Adult SkM Tissue up vs Young Adult SkM Tissue	32.946	52.5605	7.26773	1
460678	cg08990397	FAM117B	5.36082e-16			0.000592515	3.72305	0.591109	Aged Adult SkM Tissue up vs Young Adult SkM Tissue	0.0981379	Aged Adult SkM Tissue up vs Young Adult SkM Tissue	32.9383	24.0196	3.32204	1
553873	cg06597861	LY6E	5.6487e-16		Island	0.000210775	4.0671	0.75917	Aged Adult SkM Tissue up vs Young Adult SkM Tissue	0.0650304	Aged Adult SkM Tissue up vs Young Adult SkM Tissue	32.8406	33.1014	4.59174	1
158915	cg24667756	RPTOR	5.69799e-16		N_Shelf	0.00111117	3.50771	0.791938	Aged Adult SkM Tissue up vs Young Adult SkM Tissue	0.097652	Aged Adult SkM Tissue up vs Young Adult SkM Tissue	32.8244	48.4013	6.71741	1
20016	cg24932305		5.70763e-16	Unclassified	Island	0.000687585	3.67255	0.767309	Aged Adult SkM Tissue up vs Young Adult SkM Tissue	0.068061	Aged Adult SkM Tissue up vs Young Adult SkM Tissue	32.8212	41.4464	5.75272	1
261414	cg12405859		5.84014e-16			0.000131601	4.22057	0.82246	Aged Adult SkM Tissue up vs Young Adult SkM Tissue	0.134583	Aged Adult SkM Tissue up vs Young Adult SkM Tissue	32.7785	36.0083	5.00444	1
93397	cg09489844	MAFG	6.01932e-16		Island	1.05055e-06	-5.72898	-1.93988	Aged Adult SkM Tissue down vs Young Adult SkM Tissue	-0.195081	Aged Adult SkM Tissue down vs Young Adult SkM Tissue	32.7222	108.533	15.1099	1
51559	cg13006424	TMEM131	6.12242e-16	Gene_Associated		7.16791e-06	5.13884	1.13412	Aged Adult SkM Tissue up vs Young Adult SkM Tissue	0.0595564	Aged Adult SkM Tissue up vs Young Adult SkM Tissue	32.6906	46.0618	6.41888	1
274409	cg12012381		6.18971e-16	Unclassified		0.00037055	3.88066	0.682974	Aged Adult SkM Tissue up vs Young Adult SkM Tissue	0.0469016	Aged Adult SkM Tissue up vs Young Adult SkM Tissue	32.6703	29.2737	4.08193	1
105119	cg26996201	PAK1	6.21548e-16	Promoter_Associated	Island	0.000268668	3.98727	1.15391	Aged Adult SkM Tissue up vs Young Adult SkM Tissue	0.0791934	Aged Adult SkM Tissue up vs Young Adult SkM Tissue	32.6626	79.1357	11.0373	1
217668	cg02462195	ADAMTS5	6.45592e-16		S_Shore	3.86787e-05	4.61216	1.02581	Aged Adult SkM Tissue up vs Young Adult SkM Tissue	0.132422	Aged Adult SkM Tissue up vs Young Adult SkM Tissue	32.5922	46.6408	6.5192	1
719049	cg12823328		6.50407e-16			0.000633399	3.70044	0.618062	Aged Adult SkM Tissue up vs Young Adult SkM Tissue	0.102432	Aged Adult SkM Tissue up vs Young Adult SkM Tissue	32.5784	26.2914	3.67642	1
690327	cg08069883		6.58849e-16			5.65423e-07	-5.91829	-0.815306	Aged Adult SkM Tissue down vs Young Adult SkM Tissue	-0.130078	Aged Adult SkM Tissue down vs Young Adult SkM Tissue	32.5545	17.8726	2.50102	1
705921	cg19165076	IL21-AS1	6.70272e-16			0.00079509	3.62299	0.53876	Aged Adult SkM Tissue up vs Young Adult SkM Tissue	0.0838177	Aged Adult SkM Tissue up vs Young Adult SkM Tissue	32.5227	20.8051	2.91424	1
684153	cg18443579	LRRC8A	6.76526e-16		S_Shelf	7.14436e-06	5.13986	0.916442	Aged Adult SkM Tissue up vs Young Adult SkM Tissue	0.070336	Aged Adult SkM Tissue up vs Young Adult SkM Tissue	32.5055	29.8945	4.18963	1
19080	cg16436068		6.79449e-16			4.96524e-08	6.66142	1.21077	Aged Adult SkM Tissue up vs Young Adult SkM Tissue	0.173574	Aged Adult SkM Tissue up vs Young Adult SkM Tissue	32.4975	31.0576	4.35371	1
91810	cg16904500	UNC93B1	6.83985e-16		Island	8.89561e-09	7.19011	1.09008	Aged Adult SkM Tissue up vs Young Adult SkM Tissue	0.0568486	Aged Adult SkM Tissue up vs Young Adult SkM Tissue	32.4852	21.6002	3.02909	1
601238	cg19470945		6.99689e-16			0.000145378	4.18828	0.681996	Aged Adult SkM Tissue up vs Young Adult SkM Tissue	0.112461	Aged Adult SkM Tissue up vs Young Adult SkM Tissue	32.4433	24.8853	3.4943	1
281977	cg17021365		7.11851e-16			3.8759e-05	4.61151	0.779506	Aged Adult SkM Tissue up vs Young Adult SkM Tissue	0.127864	Aged Adult SkM Tissue up vs Young Adult SkM Tissue	32.4115	26.7904	3.76549	1
525721	cg07523570		7.28896e-16		S_Shelf	0.000362501	3.88798	0.797802	Aged Adult SkM Tissue up vs Young Adult SkM Tissue	0.126726	Aged Adult SkM Tissue up vs Young Adult SkM Tissue	32.3678	39.4261	5.54896	1
125505	cg13990947	PLIN2	7.61227e-16	Promoter_Associated	S_Shore	1.15646e-06	5.69961	1.49405	Aged Adult SkM Tissue up vs Young Adult SkM Tissue	0.210982	Aged Adult SkM Tissue up vs Young Adult SkM Tissue	32.2879	64.1808	9.05538	1
114256	cg05209525	MAST3	7.69045e-16		Island	4.02814e-07	-6.02182	-1.49148	Aged Adult SkM Tissue down vs Young Adult SkM Tissue	-0.0767745	Aged Adult SkM Tissue down vs Young Adult SkM Tissue	32.2691	57.2656	8.0844	1
140783	cg07917901		7.9278e-16	Unclassified_Cell_type_specific	N_Shelf	1.25917e-05	-4.96402	-1.30932	Aged Adult SkM Tissue down vs Young Adult SkM Tissue	-0.21233	Aged Adult SkM Tissue down vs Young Adult SkM Tissue	32.2133	64.832	9.16845	1
760349	cg14517390	ACSBG1	8.04302e-16			4.07545e-07	-6.01826	-1.378	Aged Adult SkM Tissue down vs Young Adult SkM Tissue	-0.188973	Aged Adult SkM Tissue down vs Young Adult SkM Tissue	32.1868	48.8163	6.9092	1
366754	cg21019500	TMEM135	8.13293e-16			1.34741e-06	5.65284	0.953435	Aged Adult SkM Tissue up vs Young Adult SkM Tissue	0.161586	Aged Adult SkM Tissue up vs Young Adult SkM Tissue	32.1664	26.4715	3.74901	1
735051	cg14416904		8.54108e-16			3.83541e-06	5.33182	0.885287	Aged Adult SkM Tissue up vs Young Adult SkM Tissue	0.0925805	Aged Adult SkM Tissue up vs Young Adult SkM Tissue	32.0768	25.582	3.63317	1
176677	cg11381203	LGALS14	8.92614e-16			0.000351294	3.89843	0.537216	Aged Adult SkM Tissue up vs Young Adult SkM Tissue	0.0909797	Aged Adult SkM Tissue up vs Young Adult SkM Tissue	31.9962	17.577	2.50258	1
542675	cg09419185		9.13919e-16			2.91892e-05	4.70095	0.902084	Aged Adult SkM Tissue up vs Young Adult SkM Tissue	0.139881	Aged Adult SkM Tissue up vs Young Adult SkM Tissue	31.9532	34.038	4.85278	1
680858	cg00670637		9.70777e-16			0.000248985	4.01236	0.76717	Aged Adult SkM Tissue up vs Young Adult SkM Tissue	0.125782	Aged Adult SkM Tissue up vs Young Adult SkM Tissue	31.8433	33.6767	4.81785	1
296467	cg12183347	XKR9	9.87081e-16			0.000271435	3.98389	0.701279	Aged Adult SkM Tissue up vs Young Adult SkM Tissue	0.108868	Aged Adult SkM Tissue up vs Young Adult SkM Tissue	31.8131	28.5166	4.08352	1
631715	cg15490070	CHI3L1	9.96646e-16			0.000736972	3.64892	0.700064	Aged Adult SkM Tissue up vs Young Adult SkM Tissue	0.094916	Aged Adult SkM Tissue up vs Young Adult SkM Tissue	31.7955	33.8564	4.85082	1
557283	cg07788272	BAK1	9.98833e-16	Promoter_Associated		1.64277e-05	4.88112	0.741349	Aged Adult SkM Tissue up vs Young Adult SkM Tissue	0.0792202	Aged Adult SkM Tissue up vs Young Adult SkM Tissue	31.7916	21.2151	3.04	1
791968	cg18352576		1.00569e-15	Promoter_Associated		2.68516e-07	6.14561	1.57572	Aged Adult SkM Tissue up vs Young Adult SkM Tissue	0.159611	Aged Adult SkM Tissue up vs Young Adult SkM Tissue	31.7792	60.4359	8.66351	1
371060	cg02672827		1.00925e-15		S_Shelf	0.000202546	4.08014	0.653923	Aged Adult SkM Tissue up vs Young Adult SkM Tissue	0.0649984	Aged Adult SkM Tissue up vs Young Adult SkM Tissue	31.7727	23.6094	3.38509	1
504651	cg08094551	ZFHX3	1.02179e-15			0.000291879	-3.95989	-1.07354	Aged Adult SkM Tissue down vs Young Adult SkM Tissue	-0.136925	Aged Adult SkM Tissue down vs Young Adult SkM Tissue	31.7503	67.5059	9.68578	1
366075	cg12545157	C2orf66	1.02621e-15			0.00112567	3.50322	0.517698	Aged Adult SkM Tissue up vs Young Adult SkM Tissue	0.0853877	Aged Adult SkM Tissue up vs Young Adult SkM Tissue	31.7425	20.0534	2.87797	1
663809	cg15192146		1.03114e-15			0.000471796	3.79986	0.743191	Aged Adult SkM Tissue up vs Young Adult SkM Tissue	0.126197	Aged Adult SkM Tissue up vs Young Adult SkM Tissue	31.7338	35.1169	5.04121	1
541125	cg00690392	ENAH	1.03867e-15			2.14934e-05	-4.79706	-0.623717	Aged Adult SkM Tissue down vs Young Adult SkM Tissue	-0.0729389	Aged Adult SkM Tissue down vs Young Adult SkM Tissue	31.7207	15.5129	2.22789	1
240988	cg16362189		1.04048e-15			0.000346122	-3.90336	-0.860681	Aged Adult SkM Tissue down vs Young Adult SkM Tissue	-0.126837	Aged Adult SkM Tissue down vs Young Adult SkM Tissue	31.7175	44.6101	6.4073	1
631124	cg04523249	TMC5	1.05894e-15			3.3431e-06	5.37409	0.699492	Aged Adult SkM Tissue up vs Young Adult SkM Tissue	0.118407	Aged Adult SkM Tissue up vs Young Adult SkM Tissue	31.6857	15.5291	2.23267	1
631330	cg05019671	LHFPL2	1.07006e-15	Unclassified_Cell_type_specific	N_Shore	0.00061884	3.70833	0.605229	Aged Adult SkM Tissue up vs Young Adult SkM Tissue	0.0350753	Aged Adult SkM Tissue up vs Young Adult SkM Tissue	31.6667	24.4014	3.51036	1
588431	cg22598140		1.07536e-15			0.000691404	3.67067	0.641707	Aged Adult SkM Tissue up vs Young Adult SkM Tissue	0.102615	Aged Adult SkM Tissue up vs Young Adult SkM Tissue	31.6578	27.9893	4.02766	1
98722	cg06616710	MARVELD1	1.07571e-15		Island	2.34776e-05	4.76937	0.937626	Aged Adult SkM Tissue up vs Young Adult SkM Tissue	0.0891916	Aged Adult SkM Tissue up vs Young Adult SkM Tissue	31.6572	35.3945	5.09336	1
255692	cg15020645	APC	1.07941e-15	Promoter_Associated		7.14458e-05	4.41711	1.08367	Aged Adult SkM Tissue up vs Young Adult SkM Tissue	0.0878706	Aged Adult SkM Tissue up vs Young Adult SkM Tissue	31.651	55.1097	7.93198	1
306870	cg03884100	KANSL1	1.08858e-15			4.13064e-05	-4.59137	-0.987695	Aged Adult SkM Tissue down vs Young Adult SkM Tissue	-0.141746	Aged Adult SkM Tissue down vs Young Adult SkM Tissue	31.6357	42.3511	6.09858	1
357295	cg17067634	OR4K13	1.0913e-15			0.000914922	3.57483	0.663022	Aged Adult SkM Tissue up vs Young Adult SkM Tissue	0.109393	Aged Adult SkM Tissue up vs Young Adult SkM Tissue	31.6312	31.4767	4.5333	1
359416	cg06775869	ESRRB	1.12532e-15		Island	0.00037123	3.88005	0.885449	Aged Adult SkM Tissue up vs Young Adult SkM Tissue	0.0965014	Aged Adult SkM Tissue up vs Young Adult SkM Tissue	31.5758	47.5701	6.86311	1
304309	cg23543912	ZNF236	1.13885e-15			1.25e-06	5.67581	0.890643	Aged Adult SkM Tissue up vs Young Adult SkM Tissue	0.10158	Aged Adult SkM Tissue up vs Young Adult SkM Tissue	31.5542	22.4769	3.24504	1
695234	cg07834788	SNED1	1.17826e-15	Unclassified		0.000409307	-3.84746	-0.687123	Aged Adult SkM Tissue down vs Young Adult SkM Tissue	-0.109106	Aged Adult SkM Tissue down vs Young Adult SkM Tissue	31.4929	29.0576	4.20328	1
351228	cg24807696	PRNP	1.18737e-15	Promoter_Associated	N_Shore	1.03883e-05	-5.02382	-0.96191	Aged Adult SkM Tissue down vs Young Adult SkM Tissue	-0.104017	Aged Adult SkM Tissue down vs Young Adult SkM Tissue	31.479	33.3848	4.83135	1
722261	cg17052738		1.27061e-15			0.00033278	3.91642	0.592128	Aged Adult SkM Tissue up vs Young Adult SkM Tissue	0.0963689	Aged Adult SkM Tissue up vs Young Adult SkM Tissue	31.3573	20.7357	3.01245	1
760443	cg14335536		1.27292e-15			0.000328572	-3.92065	-0.839625	Aged Adult SkM Tissue down vs Young Adult SkM Tissue	-0.0850852	Aged Adult SkM Tissue down vs Young Adult SkM Tissue	31.354	41.5982	6.04397	1
335717	cg22988919	ANKRD26P1	1.28993e-15			0.000786073	3.62689	0.616402	Aged Adult SkM Tissue up vs Young Adult SkM Tissue	0.104045	Aged Adult SkM Tissue up vs Young Adult SkM Tissue	31.3302	26.1788	3.80652	1
641476	cg10121429	CFDP1	1.32859e-15		N_Shore	0.000402292	3.85324	0.707133	Aged Adult SkM Tissue up vs Young Adult SkM Tissue	0.060435	Aged Adult SkM Tissue up vs Young Adult SkM Tissue	31.2773	30.4724	4.43832	1
709287	cg26573961	SLCO1B3	1.38387e-15			0.000877658	3.58912	0.685911	Aged Adult SkM Tissue up vs Young Adult SkM Tissue	0.108595	Aged Adult SkM Tissue up vs Young Adult SkM Tissue	31.2044	32.9688	4.81314	1
756505	cg04956723	GFRAL	1.39358e-15			0.000156891	4.16351	0.805107	Aged Adult SkM Tissue up vs Young Adult SkM Tissue	0.130815	Aged Adult SkM Tissue up vs Young Adult SkM Tissue	31.1919	33.7409	4.92784	1
371517	cg10501096	GIMAP1-GIMAP5	1.43811e-15			0.000794685	3.62316	0.639793	Aged Adult SkM Tissue up vs Young Adult SkM Tissue	0.104105	Aged Adult SkM Tissue up vs Young Adult SkM Tissue	31.1358	28.0861	4.10935	1
490307	cg19009378	LOC101928782	1.45877e-15			5.79496e-05	4.48391	0.821501	Aged Adult SkM Tissue up vs Young Adult SkM Tissue	0.130078	Aged Adult SkM Tissue up vs Young Adult SkM Tissue	31.1104	30.2089	4.42356	1
657218	cg24441440		1.46796e-15	Unclassified_Cell_type_specific		0.000152375	4.17301	1.06474	Aged Adult SkM Tissue up vs Young Adult SkM Tissue	0.130691	Aged Adult SkM Tissue up vs Young Adult SkM Tissue	31.0992	58.5688	8.57943	1
94038	cg18647259		1.47405e-15		Island	0.00039958	3.8555	1.31586	Aged Adult SkM Tissue up vs Young Adult SkM Tissue	0.129875	Aged Adult SkM Tissue up vs Young Adult SkM Tissue	31.0918	104.77	15.3508	1
360762	cg04296930		1.53339e-15			1.49172e-07	-6.32507	-1.23743	Aged Adult SkM Tissue down vs Young Adult SkM Tissue	-0.196896	Aged Adult SkM Tissue down vs Young Adult SkM Tissue	31.0216	34.348	5.04404	1
409799	cg05091796	CORO7	1.56604e-15	Promoter_Associated	N_Shore	2.93701e-05	4.69901	0.700084	Aged Adult SkM Tissue up vs Young Adult SkM Tissue	0.0557176	Aged Adult SkM Tissue up vs Young Adult SkM Tissue	30.9842	19.8955	2.9252	1
670403	cg08944114	NRCAM	1.58887e-15			3.02164e-05	4.69006	0.51386	Aged Adult SkM Tissue up vs Young Adult SkM Tissue	0.0882369	Aged Adult SkM Tissue up vs Young Adult SkM Tissue	30.9585	10.7508	1.58198	1
648522	cg20777082		1.59689e-15			0.000565781	3.73866	0.797726	Aged Adult SkM Tissue up vs Young Adult SkM Tissue	0.109493	Aged Adult SkM Tissue up vs Young Adult SkM Tissue	30.9495	40.762	5.99988	1
71386	cg22157239	PAX7	1.62164e-15		Island	6.70506e-07	5.86623	1.10315	Aged Adult SkM Tissue up vs Young Adult SkM Tissue	0.107263	Aged Adult SkM Tissue up vs Young Adult SkM Tissue	30.9223	31.6339	4.66039	1
751336	cg15755548	ARHGDIG	1.63e-15	Unclassified_Cell_type_specific	N_Shore	2.20796e-06	5.5015	1.14308	Aged Adult SkM Tissue up vs Young Adult SkM Tissue	0.0880952	Aged Adult SkM Tissue up vs Young Adult SkM Tissue	30.9131	38.6065	5.68929	1
385046	cg14888864	CDH19	1.64558e-15			0.000587228	3.72608	0.804776	Aged Adult SkM Tissue up vs Young Adult SkM Tissue	0.124434	Aged Adult SkM Tissue up vs Young Adult SkM Tissue	30.8963	41.6944	6.14771	1
352427	cg21730980		1.64898e-15			0.0003729	3.87855	0.532984	Aged Adult SkM Tissue up vs Young Adult SkM Tissue	0.0908132	Aged Adult SkM Tissue up vs Young Adult SkM Tissue	30.8926	16.876	2.48861	1
46357	cg00335908	CBFA2T3	1.66332e-15		N_Shelf	9.87691e-06	5.0395	1.12566	Aged Adult SkM Tissue up vs Young Adult SkM Tissue	0.125077	Aged Adult SkM Tissue up vs Young Adult SkM Tissue	30.8773	44.5663	6.57519	1
523731	cg01577414	NAALAD2	1.66705e-15			0.00105348	3.52618	0.69049	Aged Adult SkM Tissue up vs Young Adult SkM Tissue	0.0584801	Aged Adult SkM Tissue up vs Young Adult SkM Tissue	30.8733	34.2465	5.05329	1
222824	cg24924667	ERBB4	1.69682e-15			2.55752e-05	4.74251	0.798502	Aged Adult SkM Tissue up vs Young Adult SkM Tissue	0.135837	Aged Adult SkM Tissue up vs Young Adult SkM Tissue	30.842	25.2933	3.73598	1
701301	cg21989425		1.69893e-15	Unclassified		5.15609e-05	4.52106	0.722326	Aged Adult SkM Tissue up vs Young Adult SkM Tissue	0.0406146	Aged Adult SkM Tissue up vs Young Adult SkM Tissue	30.8398	22.7733	3.36399	1
138471	cg26513738	CSTF3	1.71043e-15		S_Shore	1.42145e-05	-4.92626	-1.26887	Aged Adult SkM Tissue down vs Young Adult SkM Tissue	-0.198174	Aged Adult SkM Tissue down vs Young Adult SkM Tissue	30.8279	59.1653	8.74309	1
690029	cg13211324	KIAA2018	1.73027e-15			1.09893e-06	-5.71522	-0.917325	Aged Adult SkM Tissue down vs Young Adult SkM Tissue	-0.133874	Aged Adult SkM Tissue down vs Young Adult SkM Tissue	30.8075	22.9596	3.39508	1
27012	cg03146219	NADSYN1	1.73525e-15			0.000126417	4.23358	0.831787	Aged Adult SkM Tissue up vs Young Adult SkM Tissue	0.073204	Aged Adult SkM Tissue up vs Young Adult SkM Tissue	30.8024	34.3969	5.08717	1
229449	cg09155837		1.74888e-15			1.30862e-05	4.95203	0.806609	Aged Adult SkM Tissue up vs Young Adult SkM Tissue	0.0949656	Aged Adult SkM Tissue up vs Young Adult SkM Tissue	30.7886	23.6307	3.49645	1
556740	cg26964724	MTHFD2L	1.77989e-15			3.35601e-05	4.65699	0.836067	Aged Adult SkM Tissue up vs Young Adult SkM Tissue	0.0584612	Aged Adult SkM Tissue up vs Young Adult SkM Tissue	30.7576	28.6781	4.24757	1
175486	cg08276324		1.79671e-15			8.71576e-05	4.35344	0.747351	Aged Adult SkM Tissue up vs Young Adult SkM Tissue	0.121054	Aged Adult SkM Tissue up vs Young Adult SkM Tissue	30.741	26.2077	3.88377	1
122956	cg06107670	LRP8	1.81944e-15	Promoter_Associated	S_Shore	3.72535e-05	4.62403	0.906218	Aged Adult SkM Tissue up vs Young Adult SkM Tissue	0.0480792	Aged Adult SkM Tissue up vs Young Adult SkM Tissue	30.7188	34.1315	5.06165	1
257188	cg23145794	RALGAPA2	1.88019e-15	Promoter_Associated	N_Shore	0.000153978	4.16961	1.0116	Aged Adult SkM Tissue up vs Young Adult SkM Tissue	0.102271	Aged Adult SkM Tissue up vs Young Adult SkM Tissue	30.6609	52.2087	7.75709	1
248943	cg12943363	MND1	1.93427e-15	Promoter_Associated	N_Shore	0.000156347	4.16464	0.906373	Aged Adult SkM Tissue up vs Young Adult SkM Tissue	0.0824151	Aged Adult SkM Tissue up vs Young Adult SkM Tissue	30.6111	41.9435	6.24206	1
478787	cg27263049	SPATC1	1.98769e-15			0.000370583	3.88063	0.582497	Aged Adult SkM Tissue up vs Young Adult SkM Tissue	0.0591582	Aged Adult SkM Tissue up vs Young Adult SkM Tissue	30.5632	19.9209	2.96928	1
59272	cg09318066	ID3	1.99096e-15		Island	0.000176857	4.12448	1.03381	Aged Adult SkM Tissue up vs Young Adult SkM Tissue	0.103414	Aged Adult SkM Tissue up vs Young Adult SkM Tissue	30.5603	55.5427	8.27961	1
321311	cg27049263	LOC102724552	2.02124e-15	Promoter_Associated	S_Shelf	0.000612722	-3.71169	-0.902526	Aged Adult SkM Tissue down vs Young Adult SkM Tissue	-0.147065	Aged Adult SkM Tissue down vs Young Adult SkM Tissue	30.5338	52.2257	7.79191	1
449705	cg19170614	GABRR1	2.05907e-15			0.000202504	4.08021	0.79825	Aged Adult SkM Tissue up vs Young Adult SkM Tissue	0.0774874	Aged Adult SkM Tissue up vs Young Adult SkM Tissue	30.5013	33.7721	5.04407	1
315348	cg11408477		2.12235e-15	Unclassified		0.00103256	3.53312	0.717954	Aged Adult SkM Tissue up vs Young Adult SkM Tissue	0.045871	Aged Adult SkM Tissue up vs Young Adult SkM Tissue	30.4483	36.3721	5.44184	1
647003	cg27259031		2.12878e-15			0.000988734	3.54809	0.783027	Aged Adult SkM Tissue up vs Young Adult SkM Tissue	0.112031	Aged Adult SkM Tissue up vs Young Adult SkM Tissue	30.443	42.8921	6.41846	1
225704	cg05454547	ABCG2	2.18318e-15			2.44778e-05	4.75628	0.835443	Aged Adult SkM Tissue up vs Young Adult SkM Tissue	0.14016	Aged Adult SkM Tissue up vs Young Adult SkM Tissue	30.3989	27.1321	4.06599	1
190500	ch.1.4634054R		2.19612e-15			0.000222787	4.04891	0.424492	Aged Adult SkM Tissue up vs Young Adult SkM Tissue	0.023888	Aged Adult SkM Tissue up vs Young Adult SkM Tissue	30.3886	9.66271	1.44854	1
289401	cg17900758	MACROD2	2.22444e-15			0.000263098	3.99419	0.511581	Aged Adult SkM Tissue up vs Young Adult SkM Tissue	0.0874888	Aged Adult SkM Tissue up vs Young Adult SkM Tissue	30.3662	14.4108	2.16192	1
346650	cg04714939	ZMIZ1	2.24819e-15			0.00104652	-3.52847	-1.06881	Aged Adult SkM Tissue down vs Young Adult SkM Tissue	-0.179186	Aged Adult SkM Tissue down vs Young Adult SkM Tissue	30.3477	80.5529	12.092	1
129769	cg06068179	AFAP1	2.27303e-15	Unclassified_Cell_type_specific		0.000115462	4.26289	0.658635	Aged Adult SkM Tissue up vs Young Adult SkM Tissue	0.112513	Aged Adult SkM Tissue up vs Young Adult SkM Tissue	30.3285	20.944	3.14593	1
445264	cg21201157	OR5J2	2.28234e-15			6.2483e-05	4.45991	0.7981	Aged Adult SkM Tissue up vs Young Adult SkM Tissue	0.135151	Aged Adult SkM Tissue up vs Young Adult SkM Tissue	30.3214	28.0891	4.22018	1
230082	cg05398036		2.29539e-15			6.11565e-06	5.18793	1.36594	Aged Adult SkM Tissue up vs Young Adult SkM Tissue	0.206073	Aged Adult SkM Tissue up vs Young Adult SkM Tissue	30.3114	60.7868	9.13575	1
745057	cg09034467		2.34511e-15			0.000135981	4.20996	0.548038	Aged Adult SkM Tissue up vs Young Adult SkM Tissue	0.0938359	Aged Adult SkM Tissue up vs Young Adult SkM Tissue	30.2741	14.841	2.23323	1
180299	cg17397281	GSN	2.40629e-15			0.000510056	3.77364	0.593879	Aged Adult SkM Tissue up vs Young Adult SkM Tissue	0.0506272	Aged Adult SkM Tissue up vs Young Adult SkM Tissue	30.2293	21.6586	3.26395	1
503701	cg04533202	C16orf89	2.42225e-15			0.000690646	3.67104	0.765493	Aged Adult SkM Tissue up vs Young Adult SkM Tissue	0.120418	Aged Adult SkM Tissue up vs Young Adult SkM Tissue	30.2178	38.0097	5.73024	1
635865	cg11187245	HLA-B	2.46551e-15		N_Shore	1.83459e-06	5.55831	0.978703	Aged Adult SkM Tissue up vs Young Adult SkM Tissue	0.116653	Aged Adult SkM Tissue up vs Young Adult SkM Tissue	30.187	27.0747	4.08587	1
538895	cg05363871		2.49405e-15	Unclassified_Cell_type_specific		0.000467904	-3.80264	-0.777287	Aged Adult SkM Tissue down vs Young Adult SkM Tissue	-0.0605314	Aged Adult SkM Tissue down vs Young Adult SkM Tissue	30.167	36.463	5.50631	1
621493	cg14083040	MIR548H2	2.58326e-15			0.000138161	4.20481	0.680609	Aged Adult SkM Tissue up vs Young Adult SkM Tissue	0.111722	Aged Adult SkM Tissue up vs Young Adult SkM Tissue	30.1061	22.8183	3.4528	1
543632	cg07875985		2.59726e-15			2.17739e-06	5.50578	0.690515	Aged Adult SkM Tissue up vs Young Adult SkM Tissue	0.117913	Aged Adult SkM Tissue up vs Young Adult SkM Tissue	30.0967	13.6948	2.07289	1
13458	cg00385863		2.60445e-15		Island	6.44145e-06	5.17189	1.32994	Aged Adult SkM Tissue up vs Young Adult SkM Tissue	0.116866	Aged Adult SkM Tissue up vs Young Adult SkM Tissue	30.0919	57.5631	8.71435	1
771404	cg13818168		2.61965e-15			0.000370495	3.88071	0.633981	Aged Adult SkM Tissue up vs Young Adult SkM Tissue	0.105376	Aged Adult SkM Tissue up vs Young Adult SkM Tissue	30.0818	23.2253	3.51721	1
248220	cg13667805		2.64914e-15			2.43737e-05	4.75762	0.806619	Aged Adult SkM Tissue up vs Young Adult SkM Tissue	0.127808	Aged Adult SkM Tissue up vs Young Adult SkM Tissue	30.0625	24.9982	3.78814	1
323324	cg26846648	MLH3	2.66368e-15		N_Shore	0.000172421	4.13277	0.600567	Aged Adult SkM Tissue up vs Young Adult SkM Tissue	0.102681	Aged Adult SkM Tissue up vs Young Adult SkM Tissue	30.053	18.3593	2.78297	1
426720	cg16160608	C8orf34	2.66552e-15			0.000384948	3.86795	0.475749	Aged Adult SkM Tissue up vs Young Adult SkM Tissue	0.0814458	Aged Adult SkM Tissue up vs Young Adult SkM Tissue	30.0518	13.152	1.99371	1
770889	cg24912902		2.70369e-15			0.00047626	3.79669	0.679155	Aged Adult SkM Tissue up vs Young Adult SkM Tissue	0.0742535	Aged Adult SkM Tissue up vs Young Adult SkM Tissue	30.0272	27.7951	4.21692	1
68997	cg07063351	SPTBN4	2.72035e-15		Island	0.000315888	3.93371	0.988236	Aged Adult SkM Tissue up vs Young Adult SkM Tissue	0.150098	Aged Adult SkM Tissue up vs Young Adult SkM Tissue	30.0166	54.803	8.31735	1
519797	cg22608221		2.7412e-15			0.000150113	4.17787	0.649177	Aged Adult SkM Tissue up vs Young Adult SkM Tissue	0.106657	Aged Adult SkM Tissue up vs Young Adult SkM Tissue	30.0034	20.9562	3.18189	1
512158	cg20294319	LRCH1	2.78586e-15	Unclassified		2.75496e-05	4.71914	0.836293	Aged Adult SkM Tissue up vs Young Adult SkM Tissue	0.0870746	Aged Adult SkM Tissue up vs Young Adult SkM Tissue	29.9755	27.2323	4.13866	1
6872	cg26391832	SIX2	2.80688e-15		S_Shore	0.000152172	-4.17344	-1.23436	Aged Adult SkM Tissue down vs Young Adult SkM Tissue	-0.116078	Aged Adult SkM Tissue down vs Young Adult SkM Tissue	29.9625	75.8232	11.5283	1
184546	cg05569729		2.81618e-15			0.000143377	4.19278	0.681676	Aged Adult SkM Tissue up vs Young Adult SkM Tissue	0.109844	Aged Adult SkM Tissue up vs Young Adult SkM Tissue	29.9568	22.9073	3.48353	1
310646	cg07153966	HOXA3	2.81767e-15		Island	0.000582513	3.72881	0.826219	Aged Adult SkM Tissue up vs Young Adult SkM Tissue	0.101134	Aged Adult SkM Tissue up vs Young Adult SkM Tissue	29.9559	42.5459	6.4702	1
489792	cg08851848	SLC25A26	2.84795e-15			0.00109979	3.51128	1.0073	Aged Adult SkM Tissue up vs Young Adult SkM Tissue	0.166228	Aged Adult SkM Tissue up vs Young Adult SkM Tissue	29.9374	71.2738	10.8457	1
382583	cg02227879	CAMK2G	2.88522e-15			0.000431556	-3.82975	-1.07371	Aged Adult SkM Tissue down vs Young Adult SkM Tissue	-0.176509	Aged Adult SkM Tissue down vs Young Adult SkM Tissue	29.915	68.0223	10.3587	1
498349	cg01914248		2.93001e-15			0.000224869	4.04586	0.731295	Aged Adult SkM Tissue up vs Young Adult SkM Tissue	0.120282	Aged Adult SkM Tissue up vs Young Adult SkM Tissue	29.8884	28.2484	4.30559	1
178596	cg21935094	RBL2	2.99538e-15			2.052e-06	5.52397	0.734142	Aged Adult SkM Tissue up vs Young Adult SkM Tissue	0.125773	Aged Adult SkM Tissue up vs Young Adult SkM Tissue	29.8505	15.2523	2.32769	1
282515	cg15006215	CCDC117	3.04455e-15	Gene_Associated_Cell_type_specific		0.00058808	3.72559	0.52458	Aged Adult SkM Tissue up vs Young Adult SkM Tissue	0.0894298	Aged Adult SkM Tissue up vs Young Adult SkM Tissue	29.8225	17.1042	2.61277	1
629486	cg17462172	RASA3	3.05043e-15	Promoter_Associated		0.000298809	-3.95213	-0.748216	Aged Adult SkM Tissue down vs Young Adult SkM Tissue	-0.0382622	Aged Adult SkM Tissue down vs Young Adult SkM Tissue	29.8191	30.9182	4.72346	1
395911	cg01612140		3.07142e-15			0.000721945	3.65594	0.657157	Aged Adult SkM Tissue up vs Young Adult SkM Tissue	0.054098	Aged Adult SkM Tissue up vs Young Adult SkM Tissue	29.8073	27.8605	4.25802	1
367733	cg15824303		3.08335e-15			0.000540818	3.7539	0.645698	Aged Adult SkM Tissue up vs Young Adult SkM Tissue	0.1095	Aged Adult SkM Tissue up vs Young Adult SkM Tissue	29.8007	25.5063	3.89908	1
315223	cg01691182	VOPP1	3.11552e-15		N_Shore	1.16929e-05	4.98706	0.656858	Aged Adult SkM Tissue up vs Young Adult SkM Tissue	0.0277597	Aged Adult SkM Tissue up vs Young Adult SkM Tissue	29.7829	14.9468	2.28624	1
425257	cg01901210	GRAMD3	3.1315e-15	Promoter_Associated	N_Shore	0.000325178	3.9241	0.925922	Aged Adult SkM Tissue up vs Young Adult SkM Tissue	0.119268	Aged Adult SkM Tissue up vs Young Adult SkM Tissue	29.7741	47.9551	7.33733	1
121805	cg23411981	CRIP2	3.13173e-15		Island	2.34509e-05	4.76973	0.978242	Aged Adult SkM Tissue up vs Young Adult SkM Tissue	0.0825794	Aged Adult SkM Tissue up vs Young Adult SkM Tissue	29.7739	36.23	5.54336	1
346665	cg15376588	SYTL3	3.19215e-15			0.000305188	-3.94513	-1.07425	Aged Adult SkM Tissue down vs Young Adult SkM Tissue	-0.154091	Aged Adult SkM Tissue down vs Young Adult SkM Tissue	29.7411	63.7924	9.7713	1
635773	cg21372169	LOC101928445	3.22004e-15			0.000583863	3.72803	0.549424	Aged Adult SkM Tissue up vs Young Adult SkM Tissue	0.0549913	Aged Adult SkM Tissue up vs Young Adult SkM Tissue	29.7262	18.6777	2.86237	1
336272	cg19425525	DNAJC14	3.25708e-15	Promoter_Associated	S_Shore	0.000191286	4.09886	0.647134	Aged Adult SkM Tissue up vs Young Adult SkM Tissue	0.0581497	Aged Adult SkM Tissue up vs Young Adult SkM Tissue	29.7066	21.4211	3.28496	1
703810	cg03506372		3.40888e-15	Promoter_Associated		1.19111e-06	5.69057	1.44102	Aged Adult SkM Tissue up vs Young Adult SkM Tissue	0.181728	Aged Adult SkM Tissue up vs Young Adult SkM Tissue	29.6286	54.9626	8.45078	1
573135	cg11241973		3.45678e-15			0.0007246	3.65469	0.45235	Aged Adult SkM Tissue up vs Young Adult SkM Tissue	0.0778009	Aged Adult SkM Tissue up vs Young Adult SkM Tissue	29.6048	13.1201	2.01891	1
368705	cg14038763	TSHZ2	3.4569e-15			0.000187263	4.10581	0.621062	Aged Adult SkM Tissue up vs Young Adult SkM Tissue	0.106425	Aged Adult SkM Tissue up vs Young Adult SkM Tissue	29.6047	19.5957	3.01537	1
424024	cg27161197		3.4894e-15		N_Shore	0.000538369	-3.75543	-1.18096	Aged Adult SkM Tissue down vs Young Adult SkM Tissue	-0.191946	Aged Adult SkM Tissue down vs Young Adult SkM Tissue	29.5887	84.645	13.0321	1
273402	cg04970710	OR14J1	3.57578e-15			3.38641e-05	4.65414	0.627929	Aged Adult SkM Tissue up vs Young Adult SkM Tissue	0.10721	Aged Adult SkM Tissue up vs Young Adult SkM Tissue	29.547	15.559	2.39889	1
673482	cg02384888	STK31	3.57791e-15			0.000539094	3.75498	0.704362	Aged Adult SkM Tissue up vs Young Adult SkM Tissue	0.111502	Aged Adult SkM Tissue up vs Young Adult SkM Tissue	29.546	30.0748	4.63709	1
543185	cg12439251	LINC00383	3.72057e-15			0.000605395	3.71577	0.724018	Aged Adult SkM Tissue up vs Young Adult SkM Tissue	0.118861	Aged Adult SkM Tissue up vs Young Adult SkM Tissue	29.4793	32.3777	5.00344	1
127970	cg27529346	HLA-B	3.74203e-15		N_Shore	7.37037e-05	4.40716	0.57656	Aged Adult SkM Tissue up vs Young Adult SkM Tissue	0.0526551	Aged Adult SkM Tissue up vs Young Adult SkM Tissue	29.4696	14.5906	2.25548	1
350291	cg06856602		3.79127e-15			0.000514057	3.77101	0.678133	Aged Adult SkM Tissue up vs Young Adult SkM Tissue	0.0645755	Aged Adult SkM Tissue up vs Young Adult SkM Tissue	29.4473	27.5479	4.26171	1
182470	cg27097018	F13A1	3.86139e-15			0.000128508	-4.22827	-0.803937	Aged Adult SkM Tissue down vs Young Adult SkM Tissue	-0.0668469	Aged Adult SkM Tissue down vs Young Adult SkM Tissue	29.4161	30.7631	4.76416	1
718489	cg15021109	RORA-AS1	4.08313e-15	Unclassified_Cell_type_specific	N_Shore	5.13705e-05	-4.52223	-1.20481	Aged Adult SkM Tissue down vs Young Adult SkM Tissue	-0.172533	Aged Adult SkM Tissue down vs Young Adult SkM Tissue	29.3214	60.2061	9.354	1
283465	ch.2.227198071F		4.23142e-15			0.000765621	3.6359	0.608555	Aged Adult SkM Tissue up vs Young Adult SkM Tissue	0.0420719	Aged Adult SkM Tissue up vs Young Adult SkM Tissue	29.261	23.7133	3.69185	1
714745	cg14801656	LINC00271	4.23155e-15	Unclassified_Cell_type_specific		0.000203683	4.07831	1.07753	Aged Adult SkM Tissue up vs Young Adult SkM Tissue	0.149647	Aged Adult SkM Tissue up vs Young Adult SkM Tissue	29.2609	59.0903	9.19963	1
63991	cg16389901	BMP4	4.29556e-15	Unclassified_Cell_type_specific	S_Shore	2.0465e-07	6.22852	1.22864	Aged Adult SkM Tissue up vs Young Adult SkM Tissue	0.0990182	Aged Adult SkM Tissue up vs Young Adult SkM Tissue	29.2355	32.9089	5.12795	1
719020	cg16658951	MTHFD1L	4.37241e-15			0.000522093	3.76578	0.818245	Aged Adult SkM Tissue up vs Young Adult SkM Tissue	0.106071	Aged Adult SkM Tissue up vs Young Adult SkM Tissue	29.2055	39.8886	6.22193	1
521417	cg03564887	IGF2R	4.50492e-15			0.00064652	3.69348	0.826166	Aged Adult SkM Tissue up vs Young Adult SkM Tissue	0.130763	Aged Adult SkM Tissue up vs Young Adult SkM Tissue	29.1551	42.1992	6.59372	1
623485	cg00401425		4.52767e-15			0.00047069	3.80065	0.852839	Aged Adult SkM Tissue up vs Young Adult SkM Tissue	0.115467	Aged Adult SkM Tissue up vs Young Adult SkM Tissue	29.1466	42.4556	6.63571	1
185733	cg10613224	CDK15	4.53834e-15			0.00102656	3.53513	0.762459	Aged Adult SkM Tissue up vs Young Adult SkM Tissue	0.129675	Aged Adult SkM Tissue up vs Young Adult SkM Tissue	29.1427	39.2174	6.13043	1
210967	cg06085713	TGIF1	4.59445e-15		S_Shore	0.000303842	3.9466	0.775042	Aged Adult SkM Tissue up vs Young Adult SkM Tissue	0.0564087	Aged Adult SkM Tissue up vs Young Adult SkM Tissue	29.1219	32.4902	5.08245	1
525844	ch.20.1003652F	ZMYND8	4.63526e-15			6.96251e-05	4.42536	0.690583	Aged Adult SkM Tissue up vs Young Adult SkM Tissue	0.111806	Aged Adult SkM Tissue up vs Young Adult SkM Tissue	29.1071	20.505	3.20924	1
382951	cg20268628	MBOAT1	4.94928e-15		Island	1.01904e-06	5.7383	0.976401	Aged Adult SkM Tissue up vs Young Adult SkM Tissue	0.0575354	Aged Adult SkM Tissue up vs Young Adult SkM Tissue	28.9968	24.2866	3.81556	1
144216	cg03275872		4.95927e-15			0.000586965	3.72624	0.797075	Aged Adult SkM Tissue up vs Young Adult SkM Tissue	0.107766	Aged Adult SkM Tissue up vs Young Adult SkM Tissue	28.9934	38.3781	6.03012	1
362756	cg00173782	ETS1	5.02673e-15	Promoter_Associated	S_Shore	0.000661884	3.6855	0.560349	Aged Adult SkM Tissue up vs Young Adult SkM Tissue	0.0252529	Aged Adult SkM Tissue up vs Young Adult SkM Tissue	28.9707	19.3736	3.04643	1
697026	cg11435841	RASGRP4	5.05002e-15	Unclassified_Cell_type_specific	Island	0.000328953	3.92027	1.02893	Aged Adult SkM Tissue up vs Young Adult SkM Tissue	0.118425	Aged Adult SkM Tissue up vs Young Adult SkM Tissue	28.963	57.7183	9.07846	1
636960	cg16867705	ZNF48	5.08829e-15	Promoter_Associated	Island	1.15923e-05	4.98974	0.767262	Aged Adult SkM Tissue up vs Young Adult SkM Tissue	0.0475992	Aged Adult SkM Tissue up vs Young Adult SkM Tissue	28.9503	19.8021	3.11601	1
187696	cg01908106	RFTN1	5.28694e-15			0.000912642	3.57568	0.459911	Aged Adult SkM Tissue up vs Young Adult SkM Tissue	0.0523743	Aged Adult SkM Tissue up vs Young Adult SkM Tissue	28.8861	13.8244	2.18021	1
517957	cg15137373	SOX5	5.36198e-15			4.27799e-07	6.00345	1.02127	Aged Adult SkM Tissue up vs Young Adult SkM Tissue	0.170998	Aged Adult SkM Tissue up vs Young Adult SkM Tissue	28.8626	24.1624	3.81371	1
19408	cg08722200		5.44527e-15		N_Shelf	4.95332e-10	8.09236	1.45749	Aged Adult SkM Tissue up vs Young Adult SkM Tissue	0.0744667	Aged Adult SkM Tissue up vs Young Adult SkM Tissue	28.8368	27.0605	4.27494	1
643675	cg23558337	C20orf94	5.8745e-15	Unclassified		6.14884e-06	5.18626	0.840672	Aged Adult SkM Tissue up vs Young Adult SkM Tissue	0.0430454	Aged Adult SkM Tissue up vs Young Adult SkM Tissue	28.7102	21.8226	3.46268	1
637725	cg10817237	LINC01331	5.94741e-15			9.09818e-06	-5.06498	-1.19486	Aged Adult SkM Tissue down vs Young Adult SkM Tissue	-0.195497	Aged Adult SkM Tissue down vs Young Adult SkM Tissue	28.6897	46.1882	7.33411	1
544210	cg13641341		6.1165e-15			0.00101047	3.54059	0.58633	Aged Adult SkM Tissue up vs Young Adult SkM Tissue	0.0999998	Aged Adult SkM Tissue up vs Young Adult SkM Tissue	28.643	22.7237	3.61412	1
8604	cg03498175	ACSL1	6.32799e-15		Island	2.42261e-07	-6.17702	-1.54621	Aged Adult SkM Tissue down vs Young Adult SkM Tissue	-0.174915	Aged Adult SkM Tissue down vs Young Adult SkM Tissue	28.5866	51.8163	8.25745	1
645488	cg15405158		6.33236e-15		S_Shore	7.00501e-05	4.42342	0.806776	Aged Adult SkM Tissue up vs Young Adult SkM Tissue	0.114533	Aged Adult SkM Tissue up vs Young Adult SkM Tissue	28.5854	27.5082	4.38387	1
451569	cg23194094		6.45894e-15			0.000725397	3.65432	0.550192	Aged Adult SkM Tissue up vs Young Adult SkM Tissue	0.0921218	Aged Adult SkM Tissue up vs Young Adult SkM Tissue	28.5526	18.7236	2.98734	1
413296	cg26753518	MIR99A	7.00095e-15			1.41352e-05	4.92801	1.09471	Aged Adult SkM Tissue up vs Young Adult SkM Tissue	0.18079	Aged Adult SkM Tissue up vs Young Adult SkM Tissue	28.4193	40.5689	6.50312	1
512037	cg04808200		7.04472e-15			0.0009096	3.57683	0.768435	Aged Adult SkM Tissue up vs Young Adult SkM Tissue	0.119394	Aged Adult SkM Tissue up vs Young Adult SkM Tissue	28.409	37.9315	6.08255	1
365454	cg03087897	PKN1	7.28222e-15	Promoter_Associated	N_Shore	0.000187607	4.10521	0.706121	Aged Adult SkM Tissue up vs Young Adult SkM Tissue	0.076135	Aged Adult SkM Tissue up vs Young Adult SkM Tissue	28.3543	24.268	3.89903	1
116450	cg17653203	MFSD10	7.3953e-15	Promoter_Associated	Island	5.47748e-05	4.50184	0.671806	Aged Adult SkM Tissue up vs Young Adult SkM Tissue	0.0994129	Aged Adult SkM Tissue up vs Young Adult SkM Tissue	28.3289	18.2501	2.93478	1
743406	cg02009353		7.48766e-15	Unclassified_Cell_type_specific		7.34736e-06	5.13119	1.09455	Aged Adult SkM Tissue up vs Young Adult SkM Tissue	0.113296	Aged Adult SkM Tissue up vs Young Adult SkM Tissue	28.3085	37.2627	5.99652	1
521430	cg20203562		7.54115e-15			0.000390489	3.86318	0.519754	Aged Adult SkM Tissue up vs Young Adult SkM Tissue	0.0893521	Aged Adult SkM Tissue up vs Young Adult SkM Tissue	28.2968	14.8173	2.38547	1
240924	cg04422391		7.60223e-15			0.000504253	3.77749	0.638169	Aged Adult SkM Tissue up vs Young Adult SkM Tissue	0.100647	Aged Adult SkM Tissue up vs Young Adult SkM Tissue	28.2835	23.352	3.76125	1
7723	cg26004352		7.63754e-15			0.00103108	3.53361	0.458353	Aged Adult SkM Tissue up vs Young Adult SkM Tissue	0.0576242	Aged Adult SkM Tissue up vs Young Adult SkM Tissue	28.2759	13.7627	2.21733	1
87845	cg04739570	PODXL2	7.6488e-15	Promoter_Associated_Cell_type_specific	Island	1.89772e-05	4.83604	0.619512	Aged Adult SkM Tissue up vs Young Adult SkM Tissue	0.0226547	Aged Adult SkM Tissue up vs Young Adult SkM Tissue	28.2735	13.4223	2.16266	1
785674	cg23020497		7.91467e-15			0.000172347	4.13291	0.480704	Aged Adult SkM Tissue up vs Young Adult SkM Tissue	0.0821651	Aged Adult SkM Tissue up vs Young Adult SkM Tissue	28.2173	11.043	1.78284	1
192707	ch.2.8786390R		7.99152e-15			1.65364e-06	5.59013	0.848449	Aged Adult SkM Tissue up vs Young Adult SkM Tissue	0.0530672	Aged Adult SkM Tissue up vs Young Adult SkM Tissue	28.2015	18.7935	3.03582	1
766919	cg01411487	PXT1	8.09271e-15			0.000482462	3.79235	0.665323	Aged Adult SkM Tissue up vs Young Adult SkM Tissue	0.109968	Aged Adult SkM Tissue up vs Young Adult SkM Tissue	28.1808	25.0917	4.05618	1
558582	cg01050736	HLA-DQA2	8.23166e-15			8.07429e-05	4.37796	0.822346	Aged Adult SkM Tissue up vs Young Adult SkM Tissue	0.133682	Aged Adult SkM Tissue up vs Young Adult SkM Tissue	28.1529	28.7353	4.6498	1
434997	cg23208881	FURIN	8.25212e-15		N_Shelf	0.000186269	4.10755	0.687779	Aged Adult SkM Tissue up vs Young Adult SkM Tissue	0.0743517	Aged Adult SkM Tissue up vs Young Adult SkM Tissue	28.1489	22.8308	3.69489	1
629465	cg14846831	GPR155	8.56079e-15			0.000106668	4.28845	0.81431	Aged Adult SkM Tissue up vs Young Adult SkM Tissue	0.130654	Aged Adult SkM Tissue up vs Young Adult SkM Tissue	28.0888	29.298	4.75167	1
751756	cg05389014		8.63479e-15	Unclassified		7.46634e-06	5.12622	0.757031	Aged Adult SkM Tissue up vs Young Adult SkM Tissue	0.0344093	Aged Adult SkM Tissue up vs Young Adult SkM Tissue	28.0747	17.7123	2.87409	1
336512	cg22229496	FAM170B-AS1	8.8831e-15			1.48124e-05	4.91342	0.723841	Aged Adult SkM Tissue up vs Young Adult SkM Tissue	0.118255	Aged Adult SkM Tissue up vs Young Adult SkM Tissue	28.0284	17.5972	2.86014	1
206797	cg20306285		8.92898e-15			0.000653962	3.6896	0.543485	Aged Adult SkM Tissue up vs Young Adult SkM Tissue	0.0928532	Aged Adult SkM Tissue up vs Young Adult SkM Tissue	28.02	17.5878	2.85947	1
777244	cg19633120		8.95006e-15			0.000268808	3.9871	0.714981	Aged Adult SkM Tissue up vs Young Adult SkM Tissue	0.119433	Aged Adult SkM Tissue up vs Young Adult SkM Tissue	28.0161	26.0621	4.23783	1
468864	cg22925803	SKAP1	9.01547e-15			0.000546003	3.75068	0.961978	Aged Adult SkM Tissue up vs Young Adult SkM Tissue	0.137129	Aged Adult SkM Tissue up vs Young Adult SkM Tissue	28.0042	53.2919	8.66919	1
214562	cg26951577	PTPRG	9.04547e-15			3.93794e-05	4.60649	0.930374	Aged Adult SkM Tissue up vs Young Adult SkM Tissue	0.155428	Aged Adult SkM Tissue up vs Young Adult SkM Tissue	27.9988	33.0402	5.37581	1
33830	cg11796827	RAC1	9.20826e-15			0.000156536	4.16425	1.15226	Aged Adult SkM Tissue up vs Young Adult SkM Tissue	0.177982	Aged Adult SkM Tissue up vs Young Adult SkM Tissue	27.9697	61.9503	10.0901	1
117851	cg23795217	ITGA5	9.49427e-15		Island	1.15001e-06	5.70132	1.2772	Aged Adult SkM Tissue up vs Young Adult SkM Tissue	0.10173	Aged Adult SkM Tissue up vs Young Adult SkM Tissue	27.9199	40.5331	6.61358	1
585369	cg23519637	C7orf50	9.59329e-15		S_Shore	4.9734e-05	4.53252	0.916323	Aged Adult SkM Tissue up vs Young Adult SkM Tissue	0.114051	Aged Adult SkM Tissue up vs Young Adult SkM Tissue	27.9031	32.9912	5.38625	1
12343	cg27038439	MSX1	9.66666e-15		N_Shore	0.000435618	3.82661	0.771407	Aged Adult SkM Tissue up vs Young Adult SkM Tissue	0.0501993	Aged Adult SkM Tissue up vs Young Adult SkM Tissue	27.8907	32.7887	5.35557	1
30031	cg20009461	FOXK2	9.80029e-15		S_Shore	8.91722e-05	4.3461	0.910401	Aged Adult SkM Tissue up vs Young Adult SkM Tissue	0.073091	Aged Adult SkM Tissue up vs Young Adult SkM Tissue	27.8684	35.3757	5.78275	1
373593	cg07071096		9.8671e-15			0.000734045	3.65028	0.698134	Aged Adult SkM Tissue up vs Young Adult SkM Tissue	0.114693	Aged Adult SkM Tissue up vs Young Adult SkM Tissue	27.8573	29.4776	4.82052	1
442460	cg26188218		9.87444e-15		N_Shore	0.000878151	3.58893	0.681114	Aged Adult SkM Tissue up vs Young Adult SkM Tissue	0.0586867	Aged Adult SkM Tissue up vs Young Adult SkM Tissue	27.8561	29.0241	4.74656	1
19686	cg16459349	PRKCDBP	1.00594e-14		Island	4.62462e-09	7.39264	1.19567	Aged Adult SkM Tissue up vs Young Adult SkM Tissue	0.0742784	Aged Adult SkM Tissue up vs Young Adult SkM Tissue	27.826	21.0571	3.44737	1
286446	ch.3.82264484R		1.01589e-14			0.000294511	3.95692	0.654286	Aged Adult SkM Tissue up vs Young Adult SkM Tissue	0.0423824	Aged Adult SkM Tissue up vs Young Adult SkM Tissue	27.81	21.9962	3.6032	1
491379	cg22966265	HSPBAP1	1.01678e-14			5.05873e-06	-5.24651	-1.21297	Aged Adult SkM Tissue down vs Young Adult SkM Tissue	-0.197228	Aged Adult SkM Tissue down vs Young Adult SkM Tissue	27.8086	42.9997	7.04414	1
549453	cg08154889	ENG	1.01941e-14			0.000255253	4.00417	0.786354	Aged Adult SkM Tissue up vs Young Adult SkM Tissue	0.101864	Aged Adult SkM Tissue up vs Young Adult SkM Tissue	27.8044	31.0208	5.08253	1
597010	cg15365302	TCF4	1.0272e-14			0.000619182	3.70814	0.809397	Aged Adult SkM Tissue up vs Young Adult SkM Tissue	0.134153	Aged Adult SkM Tissue up vs Young Adult SkM Tissue	27.7921	38.3053	6.27884	1
414899	cg26007445	TEX2	1.03917e-14			0.000616192	-3.70978	-0.636097	Aged Adult SkM Tissue down vs Young Adult SkM Tissue	-0.102925	Aged Adult SkM Tissue down vs Young Adult SkM Tissue	27.7733	23.6214	3.87453	1
230095	cg25057976		1.04337e-14			7.16594e-05	4.41616	1.08499	Aged Adult SkM Tissue up vs Young Adult SkM Tissue	0.139064	Aged Adult SkM Tissue up vs Young Adult SkM Tissue	27.7668	48.486	7.95486	1
9127	cg01142668	SLC9A3R2	1.05654e-14		Island	8.30604e-10	7.9292	1.55559	Aged Adult SkM Tissue up vs Young Adult SkM Tissue	0.0757921	Aged Adult SkM Tissue up vs Young Adult SkM Tissue	27.7465	30.8936	5.07226	1
319625	cg11862731	FAM43A	1.11809e-14	Promoter_Associated	Island	1.28083e-06	5.66835	1.33573	Aged Adult SkM Tissue up vs Young Adult SkM Tissue	0.0940425	Aged Adult SkM Tissue up vs Young Adult SkM Tissue	27.655	44.4249	7.31804	1
758942	cg18876826	INPP5B	1.1186e-14	Promoter_Associated	N_Shore	0.00107623	-3.51878	-1.07616	Aged Adult SkM Tissue down vs Young Adult SkM Tissue	-0.179936	Aged Adult SkM Tissue down vs Young Adult SkM Tissue	27.6542	74.8264	12.3264	1
192283	cg26297299	SHB	1.13822e-14		Island	4.4543e-05	4.56748	0.992998	Aged Adult SkM Tissue up vs Young Adult SkM Tissue	0.0863106	Aged Adult SkM Tissue up vs Young Adult SkM Tissue	27.6262	37.7738	6.22889	1
41554	cg19128723	OBFC1	1.14581e-14	Unclassified_Cell_type_specific		6.48959e-08	6.57946	1.02405	Aged Adult SkM Tissue up vs Young Adult SkM Tissue	0.0667461	Aged Adult SkM Tissue up vs Young Adult SkM Tissue	27.6154	19.3526	3.19248	1
692973	cg14925253		1.17252e-14			1.2614e-07	-6.37629	-0.821138	Aged Adult SkM Tissue down vs Young Adult SkM Tissue	-0.0399461	Aged Adult SkM Tissue down vs Young Adult SkM Tissue	27.5783	13.2309	2.18557	1
254198	cg27416427	VASH2	1.17394e-14			0.000843865	3.60259	0.535221	Aged Adult SkM Tissue up vs Young Adult SkM Tissue	0.0916756	Aged Adult SkM Tissue up vs Young Adult SkM Tissue	27.5764	17.6076	2.90874	1
568629	cg12319534		1.18375e-14		S_Shore	0.000123281	4.24171	0.87548	Aged Adult SkM Tissue up vs Young Adult SkM Tissue	0.143002	Aged Adult SkM Tissue up vs Young Adult SkM Tissue	27.563	33.9674	5.61407	1
322831	cg13730735	ZCCHC2	1.20267e-14			0.000101488	-4.3045	-0.856492	Aged Adult SkM Tissue down vs Young Adult SkM Tissue	-0.0974383	Aged Adult SkM Tissue down vs Young Adult SkM Tissue	27.5375	31.5393	5.21759	1
626174	ch.3.17169629F		1.21236e-14			0.000634993	3.69959	0.694863	Aged Adult SkM Tissue up vs Young Adult SkM Tissue	0.0463027	Aged Adult SkM Tissue up vs Young Adult SkM Tissue	27.5245	28.0891	4.649	1
412413	cg15219014	EXTL3	1.26856e-14		Island	5.4104e-05	4.50576	1.26523	Aged Adult SkM Tissue up vs Young Adult SkM Tissue	0.142069	Aged Adult SkM Tissue up vs Young Adult SkM Tissue	27.4518	62.6184	10.3914	1
721765	cg24171613	LRRC1	1.27668e-14			4.54211e-06	5.27973	0.868715	Aged Adult SkM Tissue up vs Young Adult SkM Tissue	0.086611	Aged Adult SkM Tissue up vs Young Adult SkM Tissue	27.4415	21.4915	3.5678	1
3039	cg17117981	TOP1MT	1.29831e-14			0.000228281	4.04091	0.929109	Aged Adult SkM Tissue up vs Young Adult SkM Tissue	0.094626	Aged Adult SkM Tissue up vs Young Adult SkM Tissue	27.4146	41.926	6.96695	1
768147	cg27600134	MKL2	1.31215e-14			6.97728e-05	4.42469	1.0106	Aged Adult SkM Tissue up vs Young Adult SkM Tissue	0.17022	Aged Adult SkM Tissue up vs Young Adult SkM Tissue	27.3976	41.3463	6.87487	1
113244	cg12362728	GPR20	1.33862e-14			0.000952489	3.56097	1.06421	Aged Adult SkM Tissue up vs Young Adult SkM Tissue	0.125746	Aged Adult SkM Tissue up vs Young Adult SkM Tissue	27.3656	70.7049	11.7702	1
131220	cg01656216	ZNF438	1.33914e-14			0.000308223	3.94186	1.01165	Aged Adult SkM Tissue up vs Young Adult SkM Tissue	0.169656	Aged Adult SkM Tissue up vs Young Adult SkM Tissue	27.365	52.1415	8.68018	1
176295	cg02699518	PRKCA	1.34099e-14	Unclassified		1.58019e-07	-6.30747	-1.00867	Aged Adult SkM Tissue down vs Young Adult SkM Tissue	-0.109958	Aged Adult SkM Tissue down vs Young Adult SkM Tissue	27.3628	20.2431	3.37022	1
625261	cg08903154	CYBRD1	1.39293e-14		N_Shore	3.72445e-06	5.34085	0.764554	Aged Adult SkM Tissue up vs Young Adult SkM Tissue	0.0479289	Aged Adult SkM Tissue up vs Young Adult SkM Tissue	27.3021	16.1852	2.70062	1
356756	cg01338228	MAP3K5	1.39401e-14			0.000114332	4.26607	0.729215	Aged Adult SkM Tissue up vs Young Adult SkM Tissue	0.0823825	Aged Adult SkM Tissue up vs Young Adult SkM Tissue	27.3008	23.0759	3.85056	1
183502	cg21960364		1.4023e-14	Unclassified_Cell_type_specific	S_Shore	0.000691623	3.67056	0.600889	Aged Adult SkM Tissue up vs Young Adult SkM Tissue	0.0635094	Aged Adult SkM Tissue up vs Young Adult SkM Tissue	27.2914	21.1581	3.53178	1
79106	cg07779120	IGF1R	1.53409e-14	Promoter_Associated	Island	5.87454e-06	5.20036	1.45275	Aged Adult SkM Tissue up vs Young Adult SkM Tissue	0.113864	Aged Adult SkM Tissue up vs Young Adult SkM Tissue	27.1483	61.2895	10.2846	1
37474	cg17929770	RSPH6A	1.5469e-14		Island	7.82062e-08	6.52239	1.75081	Aged Adult SkM Tissue up vs Young Adult SkM Tissue	0.189208	Aged Adult SkM Tissue up vs Young Adult SkM Tissue	27.135	56.5616	9.49583	1
127451	cg15213057		1.56968e-14			1.79427e-05	4.85357	0.916435	Aged Adult SkM Tissue up vs Young Adult SkM Tissue	0.143426	Aged Adult SkM Tissue up vs Young Adult SkM Tissue	27.1118	27.962	4.6984	1
483593	cg11298077	ACACA	1.57278e-14			0.000726417	3.65384	0.642572	Aged Adult SkM Tissue up vs Young Adult SkM Tissue	0.103999	Aged Adult SkM Tissue up vs Young Adult SkM Tissue	27.1087	24.2538	4.0758	1
404186	cg06814233		1.58202e-14			0.000268735	3.98719	0.740318	Aged Adult SkM Tissue up vs Young Adult SkM Tissue	0.119045	Aged Adult SkM Tissue up vs Young Adult SkM Tissue	27.0994	27.0265	4.5433	1
786786	cg01884141		1.62749e-14	Unclassified_Cell_type_specific		1.05168e-05	5.02	1.22357	Aged Adult SkM Tissue up vs Young Adult SkM Tissue	0.140822	Aged Adult SkM Tissue up vs Young Adult SkM Tissue	27.0544	46.496	7.82922	1
269583	cg22484723		1.64304e-14			2.94354e-05	4.69831	0.798924	Aged Adult SkM Tissue up vs Young Adult SkM Tissue	0.129854	Aged Adult SkM Tissue up vs Young Adult SkM Tissue	27.0394	22.6178	3.81062	1
730254	cg01672080		1.6575e-14			9.87247e-05	4.31338	0.96242	Aged Adult SkM Tissue up vs Young Adult SkM Tissue	0.156081	Aged Adult SkM Tissue up vs Young Adult SkM Tissue	27.0255	38.9219	6.56087	1
636928	cg00069642	ARAP3	1.68473e-14	Unclassified		3.3415e-05	4.65835	0.888963	Aged Adult SkM Tissue up vs Young Adult SkM Tissue	0.127163	Aged Adult SkM Tissue up vs Young Adult SkM Tissue	26.9997	28.4439	4.79922	1
112192	cg10493699	SC65	1.69416e-14		S_Shore	2.36042e-08	6.8895	1.01331	Aged Adult SkM Tissue up vs Young Adult SkM Tissue	0.0390074	Aged Adult SkM Tissue up vs Young Adult SkM Tissue	26.9909	16.8909	2.85087	1
77910	cg25318301	OBSCN	1.72475e-14	Unclassified	Island	4.32625e-07	6.00003	1.1384	Aged Adult SkM Tissue up vs Young Adult SkM Tissue	0.0625628	Aged Adult SkM Tissue up vs Young Adult SkM Tissue	26.9626	28.0782	4.74405	1
505568	cg23048656	TTC7B	1.7468e-14	Unclassified	S_Shelf	0.000374664	-3.87698	-0.7657	Aged Adult SkM Tissue down vs Young Adult SkM Tissue	-0.120899	Aged Adult SkM Tissue down vs Young Adult SkM Tissue	26.9425	30.4016	5.14042	1
21954	cg23314364		1.75048e-14			5.32482e-07	5.93662	1.18141	Aged Adult SkM Tissue up vs Young Adult SkM Tissue	0.112791	Aged Adult SkM Tissue up vs Young Adult SkM Tissue	26.9392	30.863	5.21909	1
493046	cg14465408		1.7806e-14			0.000658759	3.68711	0.706078	Aged Adult SkM Tissue up vs Young Adult SkM Tissue	0.114174	Aged Adult SkM Tissue up vs Young Adult SkM Tissue	26.9122	28.5502	4.83282	1
777811	cg06833613	ABR	1.78613e-14			0.000541604	3.75341	0.685049	Aged Adult SkM Tissue up vs Young Adult SkM Tissue	0.108606	Aged Adult SkM Tissue up vs Young Adult SkM Tissue	26.9074	25.9292	4.38995	1
669877	cg18995277		1.8037e-14			0.00109159	3.51387	0.667956	Aged Adult SkM Tissue up vs Young Adult SkM Tissue	0.113481	Aged Adult SkM Tissue up vs Young Adult SkM Tissue	26.8919	28.1107	4.76202	1
667721	cg03223188	SPECC1L-ADORA2A	1.84791e-14			0.000144223	4.19087	0.768531	Aged Adult SkM Tissue up vs Young Adult SkM Tissue	0.0917139	Aged Adult SkM Tissue up vs Young Adult SkM Tissue	26.8537	26.1244	4.43183	1
277	cg22796860	MACROD1	1.888e-14	Unclassified_Cell_type_specific		0.000159076	4.15901	1.08564	Aged Adult SkM Tissue up vs Young Adult SkM Tissue	0.10534	Aged Adult SkM Tissue up vs Young Adult SkM Tissue	26.82	52.8662	8.97969	1
451949	cg27166718	PLN	1.90634e-14	Unclassified_Cell_type_specific		0.000566499	-3.73824	-0.852008	Aged Adult SkM Tissue down vs Young Adult SkM Tissue	-0.142266	Aged Adult SkM Tissue down vs Young Adult SkM Tissue	26.8047	40.2803	6.84577	1
464251	cg21194039		1.91852e-14		N_Shelf	0.000438278	3.82458	0.779692	Aged Adult SkM Tissue up vs Young Adult SkM Tissue	0.132794	Aged Adult SkM Tissue up vs Young Adult SkM Tissue	26.7947	32.2148	5.47707	1
433362	cg00032884	FOXN2	1.93272e-14		N_Shore	0.000300229	-3.95056	-0.929502	Aged Adult SkM Tissue down vs Young Adult SkM Tissue	-0.147092	Aged Adult SkM Tissue down vs Young Adult SkM Tissue	26.7831	42.8915	7.29544	1
326483	cg27015942		1.93995e-14			0.000433657	3.82813	0.741463	Aged Adult SkM Tissue up vs Young Adult SkM Tissue	0.118662	Aged Adult SkM Tissue up vs Young Adult SkM Tissue	26.7773	29.0603	4.94395	1
221038	cg01961683		1.95404e-14			2.16683e-05	4.79452	0.625307	Aged Adult SkM Tissue up vs Young Adult SkM Tissue	0.10568	Aged Adult SkM Tissue up vs Young Adult SkM Tissue	26.7659	13.1706	2.24163	1
86188	cg12064372		1.95875e-14	Unclassified	Island	5.95022e-07	5.90271	1.65578	Aged Adult SkM Tissue up vs Young Adult SkM Tissue	0.113762	Aged Adult SkM Tissue up vs Young Adult SkM Tissue	26.7621	60.9186	10.3698	1
554296	cg06533253	COQ3	1.99321e-14			0.00111487	3.50656	0.583775	Aged Adult SkM Tissue up vs Young Adult SkM Tissue	0.0970138	Aged Adult SkM Tissue up vs Young Adult SkM Tissue	26.7347	21.4354	3.65255	1
472014	cg02734463	AKAP13	2.00647e-14		S_Shelf	5.16682e-05	-4.5204	-1.03109	Aged Adult SkM Tissue down vs Young Adult SkM Tissue	-0.148798	Aged Adult SkM Tissue down vs Young Adult SkM Tissue	26.7243	40.2231	6.85662	1
40241	cg06061257	SDK2	2.01807e-14			4.02933e-09	7.43543	1.15154	Aged Adult SkM Tissue up vs Young Adult SkM Tissue	0.0915832	Aged Adult SkM Tissue up vs Young Adult SkM Tissue	26.7153	18.5367	3.16092	1
258085	cg13146164	ITPR1	2.02598e-14			0.000105796	4.2911	0.672257	Aged Adult SkM Tissue up vs Young Adult SkM Tissue	0.0607094	Aged Adult SkM Tissue up vs Young Adult SkM Tissue	26.7092	18.9636	3.23446	1
146746	cg12431339	ANAPC16	2.08192e-14			1.89701e-08	-6.95668	-1.62513	Aged Adult SkM Tissue down vs Young Adult SkM Tissue	-0.221308	Aged Adult SkM Tissue down vs Young Adult SkM Tissue	26.6665	42.0981	7.19182	1
237892	cg21825196	DUSP10	2.0831e-14		N_Shelf	1.27044e-05	-4.96125	-0.963195	Aged Adult SkM Tissue down vs Young Adult SkM Tissue	-0.142807	Aged Adult SkM Tissue down vs Young Adult SkM Tissue	26.6656	29.0753	4.96724	1
55842	cg26673975	CDH5	2.14582e-14			1.29231e-08	7.07487	1.30588	Aged Adult SkM Tissue up vs Young Adult SkM Tissue	0.0529206	Aged Adult SkM Tissue up vs Young Adult SkM Tissue	26.6191	26.2355	4.4899	1
86229	cg03885098	LOC148696	2.23694e-14			6.14164e-13	-10.2987	-2.74482	Aged Adult SkM Tissue down vs Young Adult SkM Tissue	-0.215539	Aged Adult SkM Tissue down vs Young Adult SkM Tissue	26.5542	54.5662	9.36121	1
24673	cg24327361	CSMD1	2.24708e-14			0.000516594	3.76935	0.780053	Aged Adult SkM Tissue up vs Young Adult SkM Tissue	0.0888255	Aged Adult SkM Tissue up vs Young Adult SkM Tissue	26.5471	32.8897	5.64396	1
361267	cg19214408	MXI1	2.25257e-14	Unclassified	N_Shelf	0.000890895	-3.58398	-0.6573	Aged Adult SkM Tissue down vs Young Adult SkM Tissue	-0.0508327	Aged Adult SkM Tissue down vs Young Adult SkM Tissue	26.5433	25.8273	4.43268	1
501169	cg11830436	PARD3	2.28225e-14			0.000820945	-3.61203	-0.711681	Aged Adult SkM Tissue down vs Young Adult SkM Tissue	-0.102266	Aged Adult SkM Tissue down vs Young Adult SkM Tissue	26.5229	29.7863	5.11607	1
381977	cg11081406	PCDHA10	2.28587e-14		N_Shore	0.000527354	3.7624	0.737034	Aged Adult SkM Tissue up vs Young Adult SkM Tissue	0.117885	Aged Adult SkM Tissue up vs Young Adult SkM Tissue	26.5204	29.441	5.05724	1
241662	cg15981475	TIMP2	2.30716e-14		Island	0.00064642	3.69353	0.621884	Aged Adult SkM Tissue up vs Young Adult SkM Tissue	0.0389494	Aged Adult SkM Tissue up vs Young Adult SkM Tissue	26.506	21.7373	3.73597	1
388693	cg12746041	MIR548AP	2.35884e-14			0.00011504	4.26407	0.665087	Aged Adult SkM Tissue up vs Young Adult SkM Tissue	0.11255	Aged Adult SkM Tissue up vs Young Adult SkM Tissue	26.4715	18.63	3.20609	1
736709	cg06781370	ZNF365	2.3617e-14			0.00112933	-3.50209	-0.544054	Aged Adult SkM Tissue down vs Young Adult SkM Tissue	-0.0886443	Aged Adult SkM Tissue down vs Young Adult SkM Tissue	26.4696	18.4801	3.18052	1
62473	cg08538258	POFUT2	2.38351e-14		Island	5.09175e-07	5.95029	0.559281	Aged Adult SkM Tissue up vs Young Adult SkM Tissue	0.0210429	Aged Adult SkM Tissue up vs Young Adult SkM Tissue	26.4553	6.76121	1.16427	1
562936	cg06413426	CUX2	2.43011e-14			1.01532e-05	5.03093	0.700583	Aged Adult SkM Tissue up vs Young Adult SkM Tissue	0.119882	Aged Adult SkM Tissue up vs Young Adult SkM Tissue	26.4252	14.8241	2.55559	1
515301	cg07954941		2.49591e-14		Island	0.000149192	4.17987	0.734829	Aged Adult SkM Tissue up vs Young Adult SkM Tissue	0.071833	Aged Adult SkM Tissue up vs Young Adult SkM Tissue	26.3837	23.589	4.07301	1
88661	cg21461300	RASA3	2.52188e-14	Promoter_Associated		4.84097e-07	-5.96571	-1.39036	Aged Adult SkM Tissue down vs Young Adult SkM Tissue	-0.054578	Aged Adult SkM Tissue down vs Young Adult SkM Tissue	26.3676	41.4314	7.15814	1
244223	cg22669412	FAM65C	2.52422e-14			1.38785e-05	4.93372	1.24314	Aged Adult SkM Tissue up vs Young Adult SkM Tissue	0.119646	Aged Adult SkM Tissue up vs Young Adult SkM Tissue	26.3662	48.4241	8.36674	1
578052	cg19765154	NAB1	2.56066e-14			3.35854e-06	-5.37267	-1.03516	Aged Adult SkM Tissue down vs Young Adult SkM Tissue	-0.132291	Aged Adult SkM Tissue down vs Young Adult SkM Tissue	26.3439	28.2904	4.89215	1
467517	cg09677812	PAK6	2.64713e-14	Unclassified_Cell_type_specific	S_Shelf	4.13075e-09	7.42771	1.14245	Aged Adult SkM Tissue up vs Young Adult SkM Tissue	0.177908	Aged Adult SkM Tissue up vs Young Adult SkM Tissue	26.2925	17.9938	3.11769	1
718405	cg26375306		2.74997e-14			0.000110509	4.27705	0.981271	Aged Adult SkM Tissue up vs Young Adult SkM Tissue	0.159293	Aged Adult SkM Tissue up vs Young Adult SkM Tissue	26.2335	39.946	6.93679	1
638223	cg02097616		2.77306e-14			0.000461592	-3.8072	-0.468484	Aged Adult SkM Tissue down vs Young Adult SkM Tissue	-0.0774598	Aged Adult SkM Tissue down vs Young Adult SkM Tissue	26.2206	11.4854	1.99548	1
97193	cg10712173	HTRA3	2.78237e-14		Island	0.000976969	3.55222	0.84216	Aged Adult SkM Tissue up vs Young Adult SkM Tissue	0.0617367	Aged Adult SkM Tissue up vs Young Adult SkM Tissue	26.2154	42.6258	7.40725	1
444635	cg21735068	PGCP	2.78472e-14			0.0008434	3.60278	0.919559	Aged Adult SkM Tissue up vs Young Adult SkM Tissue	0.153415	Aged Adult SkM Tissue up vs Young Adult SkM Tissue	26.2141	49.4021	8.58522	1
356822	cg16586480	CTIF	2.85059e-14			7.0479e-09	7.26209	0.941071	Aged Adult SkM Tissue up vs Young Adult SkM Tissue	0.0678625	Aged Adult SkM Tissue up vs Young Adult SkM Tissue	26.178	12.717	2.21305	1
20091	cg04658027	CLIC1	2.87023e-14	Promoter_Associated		0.000499441	3.78072	0.854901	Aged Adult SkM Tissue up vs Young Adult SkM Tissue	0.0633055	Aged Adult SkM Tissue up vs Young Adult SkM Tissue	26.1674	38.7054	6.73832	1
551903	cg17164117		2.90965e-14			2.56865e-05	4.74115	0.661199	Aged Adult SkM Tissue up vs Young Adult SkM Tissue	0.110865	Aged Adult SkM Tissue up vs Young Adult SkM Tissue	26.1464	14.7108	2.56311	1
293649	cg18843500	NAB2	2.98262e-14	Promoter_Associated	Island	0.000411055	3.84604	0.880717	Aged Adult SkM Tissue up vs Young Adult SkM Tissue	0.063097	Aged Adult SkM Tissue up vs Young Adult SkM Tissue	26.1083	39.6052	6.91059	1
642460	cg21054473		3.05142e-14		S_Shore	1.43772e-06	5.63298	0.700588	Aged Adult SkM Tissue up vs Young Adult SkM Tissue	0.0321406	Aged Adult SkM Tissue up vs Young Adult SkM Tissue	26.0732	11.6673	2.03853	1
646750	cg12419522	TGFBR2	3.05291e-14	Promoter_Associated_Cell_type_specific	N_Shore	6.74277e-05	4.43561	0.732343	Aged Adult SkM Tissue up vs Young Adult SkM Tissue	0.0984787	Aged Adult SkM Tissue up vs Young Adult SkM Tissue	26.0724	20.5604	3.59246	1
293724	cg01949073	TAGLN2	3.12911e-14	Promoter_Associated	N_Shore	0.000354042	3.89584	0.653117	Aged Adult SkM Tissue up vs Young Adult SkM Tissue	0.049396	Aged Adult SkM Tissue up vs Young Adult SkM Tissue	26.0346	21.167	3.70382	1
491915	cg26123920	RND1	3.21523e-14	Promoter_Associated		0.000123855	4.24021	0.641537	Aged Adult SkM Tissue up vs Young Adult SkM Tissue	0.0275307	Aged Adult SkM Tissue up vs Young Adult SkM Tissue	25.9929	17.2128	3.01674	1
280343	cg16071998	SMAD1-AS2	3.25575e-14			9.86319e-06	5.03993	0.672138	Aged Adult SkM Tissue up vs Young Adult SkM Tissue	0.0603427	Aged Adult SkM Tissue up vs Young Adult SkM Tissue	25.9737	13.3638	2.34389	1
219287	cg20591131		3.33276e-14	Unclassified		0.000400173	3.855	0.836631	Aged Adult SkM Tissue up vs Young Adult SkM Tissue	0.0726401	Aged Adult SkM Tissue up vs Young Adult SkM Tissue	25.9379	35.3411	6.20707	1
432006	cg05543546		3.34674e-14			0.000542634	-3.75277	-1.11611	Aged Adult SkM Tissue down vs Young Adult SkM Tissue	-0.184464	Aged Adult SkM Tissue down vs Young Adult SkM Tissue	25.9315	66.3537	11.6568	1
693950	cg24723018		3.36486e-14			7.56268e-05	4.39892	0.958733	Aged Adult SkM Tissue up vs Young Adult SkM Tissue	0.0536288	Aged Adult SkM Tissue up vs Young Adult SkM Tissue	25.9232	35.6221	6.25996	1
564532	cg20193802	2005-09-01	3.39313e-14		Island	0.000347117	3.90241	0.662546	Aged Adult SkM Tissue up vs Young Adult SkM Tissue	0.10101	Aged Adult SkM Tissue up vs Young Adult SkM Tissue	25.9104	21.6057	3.7987	1
21766	cg11485451	TCF7	3.40496e-14	Promoter_Associated	Island	2.55058e-08	6.8657	1.53652	Aged Adult SkM Tissue up vs Young Adult SkM Tissue	0.139823	Aged Adult SkM Tissue up vs Young Adult SkM Tissue	25.9051	37.5336	6.60049	1
503032	cg04958800	GRM8	3.42485e-14			7.68187e-05	4.39391	0.623624	Aged Adult SkM Tissue up vs Young Adult SkM Tissue	0.106617	Aged Adult SkM Tissue up vs Young Adult SkM Tissue	25.8962	15.0906	2.65467	1
490735	cg06508534		3.46051e-14	Unclassified_Cell_type_specific		0.000123164	4.24202	0.723801	Aged Adult SkM Tissue up vs Young Adult SkM Tissue	0.114707	Aged Adult SkM Tissue up vs Young Adult SkM Tissue	25.8804	21.7967	3.83673	1
677059	cg13582129		3.59864e-14			0.000218989	4.05456	0.542976	Aged Adult SkM Tissue up vs Young Adult SkM Tissue	0.0928832	Aged Adult SkM Tissue up vs Young Adult SkM Tissue	25.8206	13.3958	2.36343	1
426361	cg16487367		3.65814e-14			0.000563094	3.74027	0.621605	Aged Adult SkM Tissue up vs Young Adult SkM Tissue	0.10394	Aged Adult SkM Tissue up vs Young Adult SkM Tissue	25.7956	20.6108	3.63992	1
110227	cg13946767	S100A13	3.7523e-14			0.000468839	3.80197	0.526794	Aged Adult SkM Tissue up vs Young Adult SkM Tissue	0.0274529	Aged Adult SkM Tissue up vs Young Adult SkM Tissue	25.7569	14.3049	2.53008	1
101827	cg07448060	MAGI2	3.89508e-14		Island	3.55145e-08	6.76411	1.30459	Aged Adult SkM Tissue up vs Young Adult SkM Tissue	0.0513715	Aged Adult SkM Tissue up vs Young Adult SkM Tissue	25.7001	27.6559	4.90223	1
557773	cg17700078	ZNF516	3.91222e-14			0.000328396	3.92083	0.695467	Aged Adult SkM Tissue up vs Young Adult SkM Tissue	0.0794841	Aged Adult SkM Tissue up vs Young Adult SkM Tissue	25.6934	23.3855	4.14635	1
15939	cg01294582	ENG	3.92863e-14	Promoter_Associated_Cell_type_specific	S_Shore	0.000200925	4.08278	0.532004	Aged Adult SkM Tissue up vs Young Adult SkM Tissue	0.0479015	Aged Adult SkM Tissue up vs Young Adult SkM Tissue	25.6871	12.6171	2.23762	1
383409	cg08585862	MAP3K13	3.99172e-14			0.000897129	3.58158	0.731991	Aged Adult SkM Tissue up vs Young Adult SkM Tissue	0.106848	Aged Adult SkM Tissue up vs Young Adult SkM Tissue	25.6629	31.0095	5.50466	1
451882	cg06304841	SPATA22	4.02993e-14		S_Shore	0.00028527	3.96747	0.64399	Aged Adult SkM Tissue up vs Young Adult SkM Tissue	0.103614	Aged Adult SkM Tissue up vs Young Adult SkM Tissue	25.6484	19.5488	3.47216	1
498379	cg12477512		4.05489e-14			6.17518e-05	4.46366	0.92387	Aged Adult SkM Tissue up vs Young Adult SkM Tissue	0.0920354	Aged Adult SkM Tissue up vs Young Adult SkM Tissue	25.6391	31.7738	5.64556	1
214881	cg01338084	PISD	4.05567e-14	Promoter_Associated	Island	9.82555e-06	5.04111	1.03058	Aged Adult SkM Tissue up vs Young Adult SkM Tissue	0.0812495	Aged Adult SkM Tissue up vs Young Adult SkM Tissue	25.6388	30.9979	5.50778	1
101298	cg22616209		4.25786e-14		Island	9.89215e-09	7.15731	1.4273	Aged Adult SkM Tissue up vs Young Adult SkM Tissue	0.0603354	Aged Adult SkM Tissue up vs Young Adult SkM Tissue	25.5651	29.4109	5.24085	1
30223	cg23718026	RFTN1	4.32231e-14		Island	0.000115848	4.26181	0.813964	Aged Adult SkM Tissue up vs Young Adult SkM Tissue	0.0528222	Aged Adult SkM Tissue up vs Young Adult SkM Tissue	25.5424	26.9532	4.80717	1
776163	cg26463328		4.39926e-14		S_Shore	0.000148126	4.1822	0.760741	Aged Adult SkM Tissue up vs Young Adult SkM Tissue	0.0791513	Aged Adult SkM Tissue up vs Young Adult SkM Tissue	25.5157	24.423	4.36046	1
106878	cg17775857		4.41866e-14			0.000857214	3.59721	0.702047	Aged Adult SkM Tissue up vs Young Adult SkM Tissue	0.0705143	Aged Adult SkM Tissue up vs Young Adult SkM Tissue	25.5091	28.1075	5.0196	1
463693	cg16210328	FBXL7	4.42071e-14			0.000205221	4.07585	0.56657	Aged Adult SkM Tissue up vs Young Adult SkM Tissue	0.0628103	Aged Adult SkM Tissue up vs Young Adult SkM Tissue	25.5084	14.2588	2.54648	1
474828	cg15279186	ATF7	4.6229e-14			4.65365e-07	-5.97775	-1.40445	Aged Adult SkM Tissue down vs Young Adult SkM Tissue	-0.214354	Aged Adult SkM Tissue down vs Young Adult SkM Tissue	25.4409	40.6254	7.27455	1
617018	cg18701351	TUBB3	4.67106e-14		N_Shore	0.000651979	3.69063	0.676369	Aged Adult SkM Tissue up vs Young Adult SkM Tissue	0.0516963	Aged Adult SkM Tissue up vs Young Adult SkM Tissue	25.4253	24.7036	4.42624	1
225693	cg21934353		4.77469e-14			0.000710668	3.66131	0.431548	Aged Adult SkM Tissue up vs Young Adult SkM Tissue	0.0741706	Aged Adult SkM Tissue up vs Young Adult SkM Tissue	25.3923	10.205	1.83086	1
743800	cg27638593	KSR2	4.8733e-14			1.84402e-05	4.84501	0.947434	Aged Adult SkM Tissue up vs Young Adult SkM Tissue	0.121955	Aged Adult SkM Tissue up vs Young Adult SkM Tissue	25.3615	28.055	5.03937	1
122630	cg02682457	SYNE1	4.87367e-14	Promoter_Associated	Island	2.29323e-13	10.6414	1.58675	Aged Adult SkM Tissue up vs Young Adult SkM Tissue	0.0718853	Aged Adult SkM Tissue up vs Young Adult SkM Tissue	25.3614	16.3125	2.93014	1
124085	cg27279876		5.02143e-14			5.7773e-05	4.48488	1.02697	Aged Adult SkM Tissue up vs Young Adult SkM Tissue	0.0586265	Aged Adult SkM Tissue up vs Young Adult SkM Tissue	25.3166	38.4011	6.91003	1
532647	cg00807464	CUX2	5.04052e-14			0.000804439	3.61899	0.884308	Aged Adult SkM Tissue up vs Young Adult SkM Tissue	0.072183	Aged Adult SkM Tissue up vs Young Adult SkM Tissue	25.3109	43.7188	7.86868	1
121309	cg06431702	PC	5.12404e-14		Island	2.80132e-05	4.71389	1.13768	Aged Adult SkM Tissue up vs Young Adult SkM Tissue	0.0604773	Aged Adult SkM Tissue up vs Young Adult SkM Tissue	25.2862	42.6084	7.67631	1
36249	cg12526693		5.18714e-14	Promoter_Associated	S_Shore	0.000941133	3.5651	0.707184	Aged Adult SkM Tissue up vs Young Adult SkM Tissue	0.102604	Aged Adult SkM Tissue up vs Young Adult SkM Tissue	25.2679	28.7619	5.18548	1
7843	cg03477080	CCRL2	5.24795e-14	Unclassified_Cell_type_specific		0.000410569	3.84643	0.650663	Aged Adult SkM Tissue up vs Young Adult SkM Tissue	0.0585644	Aged Adult SkM Tissue up vs Young Adult SkM Tissue	25.2504	20.9022	3.77107	1
28045	cg16133088	EFCAB4B	5.26002e-14	Promoter_Associated	Island	0.000347977	3.90158	0.926057	Aged Adult SkM Tissue up vs Young Adult SkM Tissue	0.0946663	Aged Adult SkM Tissue up vs Young Adult SkM Tissue	25.247	41.1463	7.42441	1
729730	cg15728109		5.2664e-14			1.39229e-05	4.93272	0.762415	Aged Adult SkM Tissue up vs Young Adult SkM Tissue	0.0421206	Aged Adult SkM Tissue up vs Young Adult SkM Tissue	25.2452	17.4468	3.14831	1
367965	cg21143188		5.33694e-14			0.000863571	3.59467	0.432614	Aged Adult SkM Tissue up vs Young Adult SkM Tissue	0.0738473	Aged Adult SkM Tissue up vs Young Adult SkM Tissue	25.2253	10.5693	1.90876	1
187296	cg16745604	CASP10	5.44328e-14			1.59075e-05	4.89117	0.822524	Aged Adult SkM Tissue up vs Young Adult SkM Tissue	0.0972158	Aged Adult SkM Tissue up vs Young Adult SkM Tissue	25.1958	20.6123	3.72684	1
449885	cg08833992	ANO3	5.65536e-14			5.93645e-06	5.19712	0.780733	Aged Adult SkM Tissue up vs Young Adult SkM Tissue	0.127838	Aged Adult SkM Tissue up vs Young Adult SkM Tissue	25.1387	16.4115	2.97405	1
381536	cg18785582	IKBKE	5.6838e-14	Promoter_Associated		0.000858024	3.59688	0.633825	Aged Adult SkM Tissue up vs Young Adult SkM Tissue	0.0640805	Aged Adult SkM Tissue up vs Young Adult SkM Tissue	25.1312	22.5749	4.09218	1
567782	cg11781328	DPP9	5.79683e-14			0.000686626	-3.67303	-0.872282	Aged Adult SkM Tissue down vs Young Adult SkM Tissue	-0.146814	Aged Adult SkM Tissue down vs Young Adult SkM Tissue	25.1018	40.9542	7.43249	1
157302	cg00761700	CLMN	5.86168e-14			0.000497839	3.7818	0.736633	Aged Adult SkM Tissue up vs Young Adult SkM Tissue	0.0877289	Aged Adult SkM Tissue up vs Young Adult SkM Tissue	25.0852	27.5328	5.00004	1
66379	cg20901464		6.02928e-14		S_Shelf	0.000858439	3.59672	0.58324	Aged Adult SkM Tissue up vs Young Adult SkM Tissue	0.0822073	Aged Adult SkM Tissue up vs Young Adult SkM Tissue	25.0433	19.0502	3.46538	1
25006	cg21369949	PPP1R18	6.05843e-14	Promoter_Associated	S_Shore	1.75827e-08	6.98005	1.15194	Aged Adult SkM Tissue up vs Young Adult SkM Tissue	0.0767817	Aged Adult SkM Tissue up vs Young Adult SkM Tissue	25.0361	19.7258	3.58929	1
194	cg07675334	MAZ	6.10028e-14	Promoter_Associated_Cell_type_specific	Island	6.86096e-06	5.15238	0.745344	Aged Adult SkM Tissue up vs Young Adult SkM Tissue	0.0675748	Aged Adult SkM Tissue up vs Young Adult SkM Tissue	25.0259	15.15	2.75782	1
358588	cg13213598	FAM53A	6.27158e-14	Promoter_Associated	Island	1.6495e-06	5.5909	0.808285	Aged Adult SkM Tissue up vs Young Adult SkM Tissue	0.045252	Aged Adult SkM Tissue up vs Young Adult SkM Tissue	24.9847	15.1066	2.75444	1
428335	cg04915281	NCAPD2	6.28895e-14	Gene_Associated		8.98556e-06	-5.06884	-1.31177	Aged Adult SkM Tissue down vs Young Adult SkM Tissue	-0.162597	Aged Adult SkM Tissue down vs Young Adult SkM Tissue	24.9806	48.3984	8.82611	1
116667	cg13139203	C11orf84	6.36802e-14	Promoter_Associated	Island	0.000570343	3.73595	0.744506	Aged Adult SkM Tissue up vs Young Adult SkM Tissue	0.0385188	Aged Adult SkM Tissue up vs Young Adult SkM Tissue	24.9621	28.6776	5.23362	1
32076	cg15214448	HS3ST3A1	6.40746e-14		S_Shore	0.00032869	3.92053	0.992912	Aged Adult SkM Tissue up vs Young Adult SkM Tissue	0.15318	Aged Adult SkM Tissue up vs Young Adult SkM Tissue	24.9529	46.3	8.4528	1
774278	cg25294539		6.48495e-14			0.0001674	4.1424	0.753819	Aged Adult SkM Tissue up vs Young Adult SkM Tissue	0.123035	Aged Adult SkM Tissue up vs Young Adult SkM Tissue	24.9351	23.8873	4.36413	1
565435	cg19477460		6.81562e-14			3.24846e-05	4.66726	1.26285	Aged Adult SkM Tissue up vs Young Adult SkM Tissue	0.148932	Aged Adult SkM Tissue up vs Young Adult SkM Tissue	24.8615	52.6541	9.64821	1
280044	cg24230904	WNK1	6.83449e-14			2.03519e-05	-4.81415	-0.789721	Aged Adult SkM Tissue down vs Young Adult SkM Tissue	-0.104985	Aged Adult SkM Tissue down vs Young Adult SkM Tissue	24.8574	19.3504	3.54631	1
294068	cg00949639	CYTSB	7.01728e-14	Unclassified	Island	0.00107193	-3.52017	-0.577387	Aged Adult SkM Tissue down vs Young Adult SkM Tissue	-0.0327994	Aged Adult SkM Tissue down vs Young Adult SkM Tissue	24.8184	19.3155	3.54547	1
163099	cg26114760	ARHGAP28	7.10385e-14			0.000736651	3.64907	0.989674	Aged Adult SkM Tissue up vs Young Adult SkM Tissue	0.0940326	Aged Adult SkM Tissue up vs Young Adult SkM Tissue	24.8003	52.7721	9.69369	1
253481	cg23839081	PDE3B	7.11075e-14			2.13242e-05	4.79954	0.785797	Aged Adult SkM Tissue up vs Young Adult SkM Tissue	0.133365	Aged Adult SkM Tissue up vs Young Adult SkM Tissue	24.7989	19.2301	3.53257	1
47102	cg13029400	ZBTB38	7.15375e-14			0.00057848	3.73116	0.68253	Aged Adult SkM Tissue up vs Young Adult SkM Tissue	0.041324	Aged Adult SkM Tissue up vs Young Adult SkM Tissue	24.79	23.9971	4.40985	1
585956	cg02901916	GTDC1	7.18193e-14			6.47856e-06	5.17012	1.61425	Aged Adult SkM Tissue up vs Young Adult SkM Tissue	0.219171	Aged Adult SkM Tissue up vs Young Adult SkM Tissue	24.7842	69.8948	12.8473	1
650505	cg00840716		7.26537e-14			3.23937e-06	5.38378	1.28844	Aged Adult SkM Tissue up vs Young Adult SkM Tissue	0.155807	Aged Adult SkM Tissue up vs Young Adult SkM Tissue	24.7671	41.0349	7.54777	1
228767	cg16550413		7.44069e-14			7.63583e-07	5.82651	1.53403	Aged Adult SkM Tissue up vs Young Adult SkM Tissue	0.184545	Aged Adult SkM Tissue up vs Young Adult SkM Tissue	24.732	49.595	9.13523	1
219811	cg25992258	PRICKLE2	7.80762e-14	Unclassified_Cell_type_specific		1.00004e-06	5.74405	0.900041	Aged Adult SkM Tissue up vs Young Adult SkM Tissue	0.0615299	Aged Adult SkM Tissue up vs Young Adult SkM Tissue	24.6612	17.5157	3.23561	1
28155	cg23516634		7.82106e-14	Unclassified	Island	3.84369e-06	5.33115	1.078	Aged Adult SkM Tissue up vs Young Adult SkM Tissue	0.0952501	Aged Adult SkM Tissue up vs Young Adult SkM Tissue	24.6587	29.1668	5.38841	1
82861	cg18617005	PCDHGA4	7.93907e-14	Unclassified	Island	3.31044e-12	9.72444	1.5962	Aged Adult SkM Tissue up vs Young Adult SkM Tissue	0.0798294	Aged Adult SkM Tissue up vs Young Adult SkM Tissue	24.6367	19.2023	3.55069	1
514691	cg22468823		8.16134e-14			0.000624018	3.7055	0.687257	Aged Adult SkM Tissue up vs Young Adult SkM Tissue	0.117341	Aged Adult SkM Tissue up vs Young Adult SkM Tissue	24.5962	24.4759	4.53328	1
653879	cg09847270	SQLE	8.33766e-14	Promoter_Associated	S_Shore	0.000128069	4.22938	0.877863	Aged Adult SkM Tissue up vs Young Adult SkM Tissue	0.0709843	Aged Adult SkM Tissue up vs Young Adult SkM Tissue	24.5649	30.6155	5.67764	1
110106	cg21165491	BCL6B	8.54455e-14		S_Shelf	3.64454e-05	4.63096	1.48731	Aged Adult SkM Tissue up vs Young Adult SkM Tissue	0.115762	Aged Adult SkM Tissue up vs Young Adult SkM Tissue	24.529	73.1933	13.5935	1
8988	cg04518342	PDLIM4	8.78284e-14		Island	6.34324e-05	4.4551	1.19386	Aged Adult SkM Tissue up vs Young Adult SkM Tissue	0.102654	Aged Adult SkM Tissue up vs Young Adult SkM Tissue	24.4888	50.8733	9.46376	1
192723	cg21827683	DLC1	8.94246e-14			0.000967515	3.55558	0.64115	Aged Adult SkM Tissue up vs Young Adult SkM Tissue	0.0959609	Aged Adult SkM Tissue up vs Young Adult SkM Tissue	24.4625	23.0106	4.28516	1
83891	cg05907120	SLC12A7	8.98297e-14		Island	1.37315e-06	5.64705	1.11929	Aged Adult SkM Tissue up vs Young Adult SkM Tissue	0.054717	Aged Adult SkM Tissue up vs Young Adult SkM Tissue	24.4559	27.7939	5.17734	1
462495	cg11430077	GATA3	9.25918e-14	Promoter_Associated	N_Shore	2.00504e-06	5.53107	0.861081	Aged Adult SkM Tissue up vs Young Adult SkM Tissue	0.0899441	Aged Adult SkM Tissue up vs Young Adult SkM Tissue	24.4118	17.1157	3.19402	1
187185	cg14570433	OR10A7	9.30989e-14			0.000167625	4.14196	0.688487	Aged Adult SkM Tissue up vs Young Adult SkM Tissue	0.115081	Aged Adult SkM Tissue up vs Young Adult SkM Tissue	24.4038	19.5058	3.64123	1
287484	cg20048345		9.54057e-14			9.25165e-06	5.05979	1.08393	Aged Adult SkM Tissue up vs Young Adult SkM Tissue	0.0951833	Aged Adult SkM Tissue up vs Young Adult SkM Tissue	24.3682	32.3513	6.04797	1
575167	cg18108276		9.56182e-14			0.000704261	3.66439	0.62011	Aged Adult SkM Tissue up vs Young Adult SkM Tissue	0.0422966	Aged Adult SkM Tissue up vs Young Adult SkM Tissue	24.3649	20.1849	3.774	1
762096	cg05714729	GALNT1	9.57218e-14			1.81695e-05	-4.84964	-0.766647	Aged Adult SkM Tissue down vs Young Adult SkM Tissue	-0.0864648	Aged Adult SkM Tissue down vs Young Adult SkM Tissue	24.3634	17.6131	3.29336	1
288933	cg26857192	H19	9.59848e-14		Island	7.96814e-07	5.8135	0.895477	Aged Adult SkM Tissue up vs Young Adult SkM Tissue	0.141427	Aged Adult SkM Tissue up vs Young Adult SkM Tissue	24.3594	16.7197	3.12682	1
38882	cg08648566	SMARCA4	9.60458e-14		N_Shore	0.000211061	-4.06665	-0.314088	Aged Adult SkM Tissue down vs Young Adult SkM Tissue	-0.0113937	Aged Adult SkM Tissue down vs Young Adult SkM Tissue	24.3585	4.20345	0.786135	1
125135	cg24033558	SHF	9.94719e-14	Unclassified_Cell_type_specific	Island	2.17868e-10	8.35339	1.36451	Aged Adult SkM Tissue up vs Young Adult SkM Tissue	0.0383764	Aged Adult SkM Tissue up vs Young Adult SkM Tissue	24.3075	18.7627	3.51638	1
718949	cg18863130	ARID1B	9.96561e-14			0.000905194	-3.5785	-0.925627	Aged Adult SkM Tissue down vs Young Adult SkM Tissue	-0.144835	Aged Adult SkM Tissue down vs Young Adult SkM Tissue	24.3048	47.0424	8.81735	1
125792	cg00237631		1.00794e-13	Unclassified	Island	0.000930472	3.56903	0.400558	Aged Adult SkM Tissue up vs Young Adult SkM Tissue	0.010745	Aged Adult SkM Tissue up vs Young Adult SkM Tissue	24.2884	8.85029	1.65997	1
250043	cg05672337	MGAT4C	1.01155e-13			0.000168021	4.14119	0.622694	Aged Adult SkM Tissue up vs Young Adult SkM Tissue	0.106461	Aged Adult SkM Tissue up vs Young Adult SkM Tissue	24.2832	15.8829	2.97966	1
52136	cg11893951	ARAP3	1.05379e-13	Unclassified		1.23437e-06	5.67966	0.927008	Aged Adult SkM Tissue up vs Young Adult SkM Tissue	0.0698838	Aged Adult SkM Tissue up vs Young Adult SkM Tissue	24.2239	18.6678	3.51068	1
620067	cg27569045	ZCCHC2	1.09431e-13			0.00111621	3.50614	0.65642	Aged Adult SkM Tissue up vs Young Adult SkM Tissue	0.0612769	Aged Adult SkM Tissue up vs Young Adult SkM Tissue	24.1693	24.5073	4.61926	1
291878	cg05452570	ENG	1.10391e-13	Promoter_Associated_Cell_type_specific	S_Shore	0.000677077	3.67779	0.63809	Aged Adult SkM Tissue up vs Young Adult SkM Tissue	0.078554	Aged Adult SkM Tissue up vs Young Adult SkM Tissue	24.1567	21.0356	3.96696	1
395670	cg26601739		1.10555e-13			0.00113366	3.50076	0.614946	Aged Adult SkM Tissue up vs Young Adult SkM Tissue	0.0785876	Aged Adult SkM Tissue up vs Young Adult SkM Tissue	24.1545	21.5613	4.06647	1
396309	cg26648948	ABI2	1.14319e-13	Promoter_Associated	S_Shore	0.000307718	3.9424	0.621717	Aged Adult SkM Tissue up vs Young Adult SkM Tissue	0.104196	Aged Adult SkM Tissue up vs Young Adult SkM Tissue	24.1062	17.3429	3.27743	1
414732	cg08714849	RAPGEF3	1.15259e-13		N_Shore	6.35314e-06	5.17616	0.7696	Aged Adult SkM Tissue up vs Young Adult SkM Tissue	0.075713	Aged Adult SkM Tissue up vs Young Adult SkM Tissue	24.0944	15.4084	2.91329	1
563583	cg20930537	LARS	1.16709e-13	Gene_Associated		0.00022517	4.04542	0.854019	Aged Adult SkM Tissue up vs Young Adult SkM Tissue	0.14227	Aged Adult SkM Tissue up vs Young Adult SkM Tissue	24.0764	31.0403	5.87322	1
774269	cg18457433	RUNX1T1	1.17842e-13			8.62684e-05	4.35673	0.811941	Aged Adult SkM Tissue up vs Young Adult SkM Tissue	0.137739	Aged Adult SkM Tissue up vs Young Adult SkM Tissue	24.0625	24.1766	4.57716	1
271293	cg03156101	JMJD1C	1.20247e-13			8.47063e-05	4.36259	0.646328	Aged Adult SkM Tissue up vs Young Adult SkM Tissue	0.110575	Aged Adult SkM Tissue up vs Young Adult SkM Tissue	24.0334	15.2602	2.89258	1
689632	cg03765873		1.21971e-13			0.000366251	3.88455	0.665868	Aged Adult SkM Tissue up vs Young Adult SkM Tissue	0.110207	Aged Adult SkM Tissue up vs Young Adult SkM Tissue	24.0129	20.4112	3.87225	1
115233	cg02080909	BAIAP2	1.22701e-13	Unclassified		3.11554e-07	-6.10024	-1.73588	Aged Adult SkM Tissue down vs Young Adult SkM Tissue	-0.133616	Aged Adult SkM Tissue down vs Young Adult SkM Tissue	24.0044	56.2291	10.6712	1
298101	cg19899505	LGALS3	1.27022e-13	Unclassified	S_Shore	0.000858955	3.59651	0.705042	Aged Adult SkM Tissue up vs Young Adult SkM Tissue	0.0509613	Aged Adult SkM Tissue up vs Young Adult SkM Tissue	23.9547	26.6308	5.06449	1
233688	cg06521305	PQLC1	1.27505e-13			0.000336521	-3.91271	-0.956006	Aged Adult SkM Tissue down vs Young Adult SkM Tissue	-0.148015	Aged Adult SkM Tissue down vs Young Adult SkM Tissue	23.9492	41.3604	7.86746	1
13328	cg18026225	PLCD3	1.2858e-13		Island	3.96801e-05	4.60408	1.15892	Aged Adult SkM Tissue up vs Young Adult SkM Tissue	0.0890384	Aged Adult SkM Tissue up vs Young Adult SkM Tissue	23.9372	43.8751	8.35	1
390963	cg22539900		1.29342e-13			1.71548e-06	5.57888	0.88575	Aged Adult SkM Tissue up vs Young Adult SkM Tissue	0.145616	Aged Adult SkM Tissue up vs Young Adult SkM Tissue	23.9287	17.4492	3.32198	1
382454	cg05187404	PPP2R5A	1.29992e-13			4.08111e-05	4.59519	0.64968	Aged Adult SkM Tissue up vs Young Adult SkM Tissue	0.10812	Aged Adult SkM Tissue up vs Young Adult SkM Tissue	23.9215	13.8327	2.63427	1
529039	cg20277504	SVIL	1.30652e-13			0.00015534	-4.16674	-0.873201	Aged Adult SkM Tissue down vs Young Adult SkM Tissue	-0.116078	Aged Adult SkM Tissue down vs Young Adult SkM Tissue	23.9143	30.3822	5.78766	1
128592	cg04751028	CNBD2	1.307e-13	Unclassified		0.00014126	4.19761	0.557874	Aged Adult SkM Tissue up vs Young Adult SkM Tissue	0.0186579	Aged Adult SkM Tissue up vs Young Adult SkM Tissue	23.9137	12.2192	2.32776	1
61864	cg11006453	EIF2C2	1.31937e-13	Promoter_Associated		1.69163e-05	4.87197	0.675957	Aged Adult SkM Tissue up vs Young Adult SkM Tissue	0.0447926	Aged Adult SkM Tissue up vs Young Adult SkM Tissue	23.9003	13.3094	2.53686	1
223457	cg25361710		1.34929e-13			0.000267438	3.98879	0.670489	Aged Adult SkM Tissue up vs Young Adult SkM Tissue	0.104904	Aged Adult SkM Tissue up vs Young Adult SkM Tissue	23.8682	19.5095	3.72365	1
54050	cg06997226		1.37006e-13			1.2925e-08	7.07482	1.31496	Aged Adult SkM Tissue up vs Young Adult SkM Tissue	0.125102	Aged Adult SkM Tissue up vs Young Adult SkM Tissue	23.8463	23.8311	4.55265	1
566013	cg09147822	TTLL5	1.39644e-13			0.00106313	-3.52302	-0.75758	Aged Adult SkM Tissue down vs Young Adult SkM Tissue	-0.122327	Aged Adult SkM Tissue down vs Young Adult SkM Tissue	23.8191	31.8623	6.09388	1
394176	cg08532681		1.416e-13			0.000151338	4.17523	0.724117	Aged Adult SkM Tissue up vs Young Adult SkM Tissue	0.120047	Aged Adult SkM Tissue up vs Young Adult SkM Tissue	23.7992	20.7084	3.96392	1
50255	cg02571579	TCF7L1	1.41912e-13	Unclassified	Island	0.000532721	3.75899	1.13441	Aged Adult SkM Tissue up vs Young Adult SkM Tissue	0.15724	Aged Adult SkM Tissue up vs Young Adult SkM Tissue	23.7961	62.695	12.0024	1
643504	cg24719106	VLDLR-AS1	1.42643e-13			0.000126396	4.23364	0.657769	Aged Adult SkM Tissue up vs Young Adult SkM Tissue	0.109022	Aged Adult SkM Tissue up vs Young Adult SkM Tissue	23.7887	16.6119	3.18118	1
262751	cg13761004	PCED1A	1.46432e-13		S_Shore	0.000279248	3.97452	0.734059	Aged Adult SkM Tissue up vs Young Adult SkM Tissue	0.0355105	Aged Adult SkM Tissue up vs Young Adult SkM Tissue	23.7514	23.4373	4.49532	1
434008	cg05585141		1.46553e-13	Unclassified_Cell_type_specific		2.53757e-06	5.4588	1.37096	Aged Adult SkM Tissue up vs Young Adult SkM Tissue	0.122433	Aged Adult SkM Tissue up vs Young Adult SkM Tissue	23.7502	43.3359	8.31232	1
50066	cg24139520	EXTL3	1.4743e-13		Island	3.06644e-05	4.68543	3.55	Aged Adult SkM Tissue up vs Young Adult SkM Tissue	0.424685	Aged Adult SkM Tissue up vs Young Adult SkM Tissue	23.7417	394.272	75.6529	1
5598	cg05678033		1.4773e-13		N_Shore	0.000113574	4.26822	1.15332	Aged Adult SkM Tissue up vs Young Adult SkM Tissue	0.116182	Aged Adult SkM Tissue up vs Young Adult SkM Tissue	23.7388	50.141	9.62223	1
693455	cg02688142	DNM2	1.47891e-13			0.000214982	-4.06061	-1.00843	Aged Adult SkM Tissue down vs Young Adult SkM Tissue	-0.133146	Aged Adult SkM Tissue down vs Young Adult SkM Tissue	23.7372	42.3512	8.12787	1
629106	cg23779886		1.48106e-13			0.000673934	3.67937	0.612279	Aged Adult SkM Tissue up vs Young Adult SkM Tissue	0.0656922	Aged Adult SkM Tissue up vs Young Adult SkM Tissue	23.7352	19.0139	3.64939	1
285403	cg00075402	PIWIL4	1.48341e-13			1.60689e-05	4.88802	0.577676	Aged Adult SkM Tissue up vs Young Adult SkM Tissue	0.0984469	Aged Adult SkM Tissue up vs Young Adult SkM Tissue	23.7329	9.58917	1.84065	1
113874	cg15970666		1.48678e-13	Promoter_Associated	Island	9.66513e-08	6.45765	1.87182	Aged Adult SkM Tissue up vs Young Adult SkM Tissue	0.117511	Aged Adult SkM Tissue up vs Young Adult SkM Tissue	23.7297	57.6764	11.0725	1
565274	cg24332422	APC	1.49904e-13	Promoter_Associated		0.000985448	3.54924	0.522103	Aged Adult SkM Tissue up vs Young Adult SkM Tissue	0.0450328	Aged Adult SkM Tissue up vs Young Adult SkM Tissue	23.718	14.8472	2.85173	1
26556	cg20817902	PRDM8	1.4997e-13		Island	0.000764781	3.63627	1.58975	Aged Adult SkM Tissue up vs Young Adult SkM Tissue	0.0553254	Aged Adult SkM Tissue up vs Young Adult SkM Tissue	23.7174	131.141	25.1892	1
217881	cg04113075	RAB32	1.49999e-13		S_Shore	4.20494e-05	4.58573	0.745077	Aged Adult SkM Tissue up vs Young Adult SkM Tissue	0.0363768	Aged Adult SkM Tissue up vs Young Adult SkM Tissue	23.7171	18.1123	3.47899	1
639583	cg21273036	FEZ2	1.5315e-13		N_Shelf	2.48192e-08	-6.87408	-1.88693	Aged Adult SkM Tissue down vs Young Adult SkM Tissue	-0.265757	Aged Adult SkM Tissue down vs Young Adult SkM Tissue	23.6875	51.6331	9.93003	1
686570	cg19790494	PCDHA11	1.53473e-13		N_Shelf	0.000477112	3.79609	0.654131	Aged Adult SkM Tissue up vs Young Adult SkM Tissue	0.112133	Aged Adult SkM Tissue up vs Young Adult SkM Tissue	23.6845	20.3445	3.91313	1
617867	cg04561120		1.5396e-13			0.000384463	3.86837	0.551727	Aged Adult SkM Tissue up vs Young Adult SkM Tissue	0.0946923	Aged Adult SkM Tissue up vs Young Adult SkM Tissue	23.68	13.9348	2.68078	1
147325	cg22949584	GPC5	1.54201e-13			0.000702501	3.66525	0.676779	Aged Adult SkM Tissue up vs Young Adult SkM Tissue	0.11312	Aged Adult SkM Tissue up vs Young Adult SkM Tissue	23.6778	23.3537	4.49321	1
11440	cg16153294	H19	1.5476e-13		Island	9.1358e-06	5.0637	0.568525	Aged Adult SkM Tissue up vs Young Adult SkM Tissue	0.0742836	Aged Adult SkM Tissue up vs Young Adult SkM Tissue	23.6726	8.63253	1.66124	1
581830	cg24927115	SCN7A	1.55775e-13			0.000609276	3.7136	0.6474	Aged Adult SkM Tissue up vs Young Adult SkM Tissue	0.109596	Aged Adult SkM Tissue up vs Young Adult SkM Tissue	23.6634	20.8045	4.00518	1
118353	cg04585694		1.57536e-13		Island	1.15075e-07	6.40434	1.11731	Aged Adult SkM Tissue up vs Young Adult SkM Tissue	0.0464105	Aged Adult SkM Tissue up vs Young Adult SkM Tissue	23.6474	20.8215	4.01116	1
29799	cg22821289		1.63744e-13			0.000323958	3.92534	1.41041	Aged Adult SkM Tissue up vs Young Adult SkM Tissue	0.1327	Aged Adult SkM Tissue up vs Young Adult SkM Tissue	23.5926	88.1127	17.0139	1
120799	cg06987966		1.64051e-13		Island	9.9972e-08	6.44733	1.52395	Aged Adult SkM Tissue up vs Young Adult SkM Tissue	0.0799659	Aged Adult SkM Tissue up vs Young Adult SkM Tissue	23.5899	38.1272	7.36293	1
338909	cg18375960	MIR553	1.67692e-13			3.45497e-06	-5.36396	-1.09653	Aged Adult SkM Tissue down vs Young Adult SkM Tissue	-0.129112	Aged Adult SkM Tissue down vs Young Adult SkM Tissue	23.5588	28.4808	5.50732	1
537404	cg22810795	LINC01360	1.73109e-13			5.87682e-05	4.47944	0.939222	Aged Adult SkM Tissue up vs Young Adult SkM Tissue	0.158459	Aged Adult SkM Tissue up vs Young Adult SkM Tissue	23.5138	29.9047	5.79372	1
496739	cg24087145		1.74706e-13			8.39749e-07	5.79746	1.3462	Aged Adult SkM Tissue up vs Young Adult SkM Tissue	0.168386	Aged Adult SkM Tissue up vs Young Adult SkM Tissue	23.5009	36.6566	7.10575	1
690732	cg20157339	RRM2B	1.75344e-13		N_Shore	0.000511376	-3.77277	-1.14156	Aged Adult SkM Tissue down vs Young Adult SkM Tissue	-0.186322	Aged Adult SkM Tissue down vs Young Adult SkM Tissue	23.4957	62.2291	12.0655	1
483803	cg16715899		1.7572e-13	Unclassified_Cell_type_specific		0.000609214	3.71364	0.55294	Aged Adult SkM Tissue up vs Young Adult SkM Tissue	0.0948245	Aged Adult SkM Tissue up vs Young Adult SkM Tissue	23.4927	15.0666	2.92163	1
43712	cg25973354		1.76223e-13		Island	2.68347e-07	-6.14581	-2.10876	Aged Adult SkM Tissue down vs Young Adult SkM Tissue	-0.25457	Aged Adult SkM Tissue down vs Young Adult SkM Tissue	23.4887	79.9988	15.5155	1
564431	cg11928728		1.76333e-13			0.000120004	4.25043	1.07958	Aged Adult SkM Tissue up vs Young Adult SkM Tissue	0.147037	Aged Adult SkM Tissue up vs Young Adult SkM Tissue	23.4878	43.8343	8.50184	1
61608	cg14769786	RTN4RL1	1.80862e-13		S_Shore	1.37437e-12	10.0223	1.12631	Aged Adult SkM Tissue up vs Young Adult SkM Tissue	0.0621498	Aged Adult SkM Tissue up vs Young Adult SkM Tissue	23.452	8.56821	1.66438	1
168084	cg14344712	KIFC3	1.90032e-13	Unclassified_Cell_type_specific	Island	0.000179695	4.11928	0.874752	Aged Adult SkM Tissue up vs Young Adult SkM Tissue	0.0851108	Aged Adult SkM Tissue up vs Young Adult SkM Tissue	23.3823	30.5029	5.94286	1
130921	cg13304306	PRPS1L1	1.91295e-13			0.000602692	3.71728	0.691736	Aged Adult SkM Tissue up vs Young Adult SkM Tissue	0.110056	Aged Adult SkM Tissue up vs Young Adult SkM Tissue	23.373	23.4137	4.56349	1
359261	cg11404380	APBB2	1.92673e-13		N_Shore	0.000762329	3.63737	0.646475	Aged Adult SkM Tissue up vs Young Adult SkM Tissue	0.038033	Aged Adult SkM Tissue up vs Young Adult SkM Tissue	23.3629	21.3493	4.16291	1
437404	cg05260077		1.98279e-13		S_Shelf	0.000171956	-4.13365	-0.654615	Aged Adult SkM Tissue down vs Young Adult SkM Tissue	-0.0656224	Aged Adult SkM Tissue down vs Young Adult SkM Tissue	23.3226	16.9203	3.30501	1
109393	cg11634365	ENG	1.98974e-13			0.000252523	4.00771	0.933539	Aged Adult SkM Tissue up vs Young Adult SkM Tissue	0.0472886	Aged Adult SkM Tissue up vs Young Adult SkM Tissue	23.3177	36.6004	7.15058	1
110856	cg26345888	DAB1	1.99661e-13		S_Shore	3.91679e-05	4.60819	0.83363	Aged Adult SkM Tissue up vs Young Adult SkM Tissue	0.0455198	Aged Adult SkM Tissue up vs Young Adult SkM Tissue	23.3129	22.0703	4.31275	1
55555	cg15536165	FJX1	2.04463e-13	Unclassified	N_Shore	1.64215e-05	4.88124	0.748044	Aged Adult SkM Tissue up vs Young Adult SkM Tissue	0.0964494	Aged Adult SkM Tissue up vs Young Adult SkM Tissue	23.2795	15.8159	3.09501	1
129035	ch.11.10300781R		2.0934e-13			7.70506e-05	4.39295	0.789598	Aged Adult SkM Tissue up vs Young Adult SkM Tissue	0.0443847	Aged Adult SkM Tissue up vs Young Adult SkM Tissue	23.2465	21.7262	4.25763	1
699859	cg23943268	KL	2.13641e-13		N_Shore	0.000119507	4.25177	0.813913	Aged Adult SkM Tissue up vs Young Adult SkM Tissue	0.110732	Aged Adult SkM Tissue up vs Young Adult SkM Tissue	23.218	24.6133	4.82932	1
406827	ch.7.3273938R	PAXIP1	2.14903e-13			0.000743675	3.64583	0.724028	Aged Adult SkM Tissue up vs Young Adult SkM Tissue	0.0420289	Aged Adult SkM Tissue up vs Young Adult SkM Tissue	23.2098	26.4799	5.19741	1
698970	cg21459336	NEK11	2.16289e-13			0.000567022	3.73792	0.981265	Aged Adult SkM Tissue up vs Young Adult SkM Tissue	0.116243	Aged Adult SkM Tissue up vs Young Adult SkM Tissue	23.2008	46.2532	9.08197	1
230076	cg23760656	FERMT2	2.2122e-13			0.000107033	4.28735	1.09918	Aged Adult SkM Tissue up vs Young Adult SkM Tissue	0.169026	Aged Adult SkM Tissue up vs Young Adult SkM Tissue	23.1693	44.0554	8.66219	1
385225	cg23078268		2.24552e-13			0.000207974	4.07148	1.0959	Aged Adult SkM Tissue up vs Young Adult SkM Tissue	0.155516	Aged Adult SkM Tissue up vs Young Adult SkM Tissue	23.1484	48.5163	9.54789	1
319228	cg15046585	CRTC3	2.2466e-13		Island	0.000607868	3.71439	0.996138	Aged Adult SkM Tissue up vs Young Adult SkM Tissue	0.143825	Aged Adult SkM Tissue up vs Young Adult SkM Tissue	23.1477	48.1615	9.47835	1
702057	cg00512872	CYTH3	2.27222e-13			0.000108891	4.2818	0.744466	Aged Adult SkM Tissue up vs Young Adult SkM Tissue	0.126739	Aged Adult SkM Tissue up vs Young Adult SkM Tissue	23.1319	20.229	3.98386	1
33361	cg24724428	ELOVL2	2.33687e-13	Unclassified_Cell_type_specific	Island	9.42079e-05	4.32845	2.2146	Aged Adult SkM Tissue up vs Young Adult SkM Tissue	0.161994	Aged Adult SkM Tissue up vs Young Adult SkM Tissue	23.0928	174.876	34.4981	1
363965	cg14240440	ASPH	2.44287e-13			3.05587e-06	-5.40171	-0.988291	Aged Adult SkM Tissue down vs Young Adult SkM Tissue	-0.134448	Aged Adult SkM Tissue down vs Young Adult SkM Tissue	23.0311	22.3022	4.41139	1
209591	cg27484857	ZNRF2	2.44971e-13	Unclassified_Cell_type_specific		9.4176e-05	-4.32856	-0.918569	Aged Adult SkM Tissue down vs Young Adult SkM Tissue	-0.147876	Aged Adult SkM Tissue down vs Young Adult SkM Tissue	23.0272	29.9989	5.93479	1
48241	cg11186626	SLC51A	2.49853e-13			5.87738e-06	5.20021	1.19825	Aged Adult SkM Tissue up vs Young Adult SkM Tissue	0.177182	Aged Adult SkM Tissue up vs Young Adult SkM Tissue	22.9998	35.327	6.9972	1
13340	cg06679087	MARVELD1	2.51976e-13		Island	3.95669e-06	5.32223	0.791917	Aged Adult SkM Tissue up vs Young Adult SkM Tissue	0.0642483	Aged Adult SkM Tissue up vs Young Adult SkM Tissue	22.9881	14.7231	2.91769	1
23237	cg06641285	TIMP2	2.53565e-13		Island	8.46792e-07	5.7949	0.894128	Aged Adult SkM Tissue up vs Young Adult SkM Tissue	0.0450451	Aged Adult SkM Tissue up vs Young Adult SkM Tissue	22.9793	15.826	3.13744	1
218769	cg07175966	ITGB3	2.55517e-13			1.26686e-07	6.37497	1.19727	Aged Adult SkM Tissue up vs Young Adult SkM Tissue	0.0655336	Aged Adult SkM Tissue up vs Young Adult SkM Tissue	22.9687	23.4366	4.64836	1
200146	cg02861178	C20orf94	2.57286e-13	Unclassified		9.90704e-05	4.31226	0.749273	Aged Adult SkM Tissue up vs Young Adult SkM Tissue	0.0505325	Aged Adult SkM Tissue up vs Young Adult SkM Tissue	22.9591	20.0518	3.97868	1
752213	cg02652138	DNAH14	2.6555e-13			9.10364e-05	4.33945	0.969537	Aged Adult SkM Tissue up vs Young Adult SkM Tissue	0.152303	Aged Adult SkM Tissue up vs Young Adult SkM Tissue	22.9153	33.0911	6.5785	1
675796	cg07740572		2.68137e-13			1.86571e-06	5.55315	0.831354	Aged Adult SkM Tissue up vs Young Adult SkM Tissue	0.140736	Aged Adult SkM Tissue up vs Young Adult SkM Tissue	22.9019	14.8488	2.95366	1
757509	cg12541581		2.9125e-13			0.00046787	3.80266	0.509116	Aged Adult SkM Tissue up vs Young Adult SkM Tissue	0.0862136	Aged Adult SkM Tissue up vs Young Adult SkM Tissue	22.7877	11.8164	2.36225	1
314707	cg21207028	NRSN2	2.91359e-13		Island	4.75591e-06	5.26555	0.988	Aged Adult SkM Tissue up vs Young Adult SkM Tissue	0.0657552	Aged Adult SkM Tissue up vs Young Adult SkM Tissue	22.7872	23.2084	4.63976	1
399020	cg12254911	C14orf159	2.96893e-13			1.44219e-07	-6.33538	-1.49612	Aged Adult SkM Tissue down vs Young Adult SkM Tissue	-0.179933	Aged Adult SkM Tissue down vs Young Adult SkM Tissue	22.7613	36.7209	7.34949	1
753486	cg09994094		2.99295e-13			0.000296007	3.95525	0.664998	Aged Adult SkM Tissue up vs Young Adult SkM Tissue	0.111784	Aged Adult SkM Tissue up vs Young Adult SkM Tissue	22.7502	18.6039	3.7253	1
530183	cg11942059	COL9A1	3.08015e-13			0.000218119	4.05586	0.887731	Aged Adult SkM Tissue up vs Young Adult SkM Tissue	0.151304	Aged Adult SkM Tissue up vs Young Adult SkM Tissue	22.7107	31.4741	6.31342	1
181177	cg15980099	PEX7	3.09688e-13			0.000616592	3.70956	0.792748	Aged Adult SkM Tissue up vs Young Adult SkM Tissue	0.115175	Aged Adult SkM Tissue up vs Young Adult SkM Tissue	22.7032	29.9944	6.01857	1
423027	cg18081287		3.10092e-13			1.79839e-05	4.85285	0.963603	Aged Adult SkM Tissue up vs Young Adult SkM Tissue	0.146383	Aged Adult SkM Tissue up vs Young Adult SkM Tissue	22.7015	25.8931	5.19602	1
647227	cg07621226		3.14547e-13			2.43209e-07	6.17583	0.95516	Aged Adult SkM Tissue up vs Young Adult SkM Tissue	0.161727	Aged Adult SkM Tissue up vs Young Adult SkM Tissue	22.6819	15.6952	3.15232	1
663600	cg19300549	TINAG	3.19449e-13			0.000615953	3.70991	1.00341	Aged Adult SkM Tissue up vs Young Adult SkM Tissue	0.158916	Aged Adult SkM Tissue up vs Young Adult SkM Tissue	22.6606	47.9544	9.64045	1
133385	cg17458659	SDK1	3.1997e-13			0.000417496	3.84084	0.882068	Aged Adult SkM Tissue up vs Young Adult SkM Tissue	0.0663744	Aged Adult SkM Tissue up vs Young Adult SkM Tissue	22.6584	34.5707	6.95057	1
747052	cg14540093	REST	3.22972e-13		S_Shore	0.000980087	3.55112	0.842654	Aged Adult SkM Tissue up vs Young Adult SkM Tissue	0.0784684	Aged Adult SkM Tissue up vs Young Adult SkM Tissue	22.6456	36.8873	7.42053	1
310332	cg11148561		3.28776e-13			0.000127522	4.23077	0.628216	Aged Adult SkM Tissue up vs Young Adult SkM Tissue	0.10576	Aged Adult SkM Tissue up vs Young Adult SkM Tissue	22.6212	14.4285	2.90568	1
348329	ch.9.2793549R		3.31256e-13			4.60096e-05	4.55721	0.651314	Aged Adult SkM Tissue up vs Young Adult SkM Tissue	0.0265789	Aged Adult SkM Tissue up vs Young Adult SkM Tissue	22.6109	13.3606	2.69185	1
325999	cg10738933	NUDT1	3.33245e-13	Unclassified_Cell_type_specific		0.000266714	3.98968	0.931106	Aged Adult SkM Tissue up vs Young Adult SkM Tissue	0.0865815	Aged Adult SkM Tissue up vs Young Adult SkM Tissue	22.6027	35.613	7.17778	1
648302	cg09589182	L2HGDH	3.3422e-13			0.000400479	-3.85475	-1.10036	Aged Adult SkM Tissue down vs Young Adult SkM Tissue	-0.177296	Aged Adult SkM Tissue down vs Young Adult SkM Tissue	22.5987	53.2709	10.7386	1
710211	cg25979108	C19orf60	3.35805e-13	Promoter_Associated	Island	0.000888396	3.58494	0.619945	Aged Adult SkM Tissue up vs Young Adult SkM Tissue	0.0469427	Aged Adult SkM Tissue up vs Young Adult SkM Tissue	22.5922	19.5446	3.94103	1
336619	cg12930049		3.37792e-13			0.00108604	3.51564	0.765509	Aged Adult SkM Tissue up vs Young Adult SkM Tissue	0.130604	Aged Adult SkM Tissue up vs Young Adult SkM Tissue	22.5841	30.9758	6.24827	1
69303	cg00125159	C1orf35	3.40366e-13	Promoter_Associated	Island	2.24534e-11	9.08841	1.29387	Aged Adult SkM Tissue up vs Young Adult SkM Tissue	0.0522882	Aged Adult SkM Tissue up vs Young Adult SkM Tissue	22.5737	13.2353	2.67099	1
313132	cg11718675	OR2L8	3.56944e-13			8.60159e-05	4.35767	1.05964	Aged Adult SkM Tissue up vs Young Adult SkM Tissue	0.141584	Aged Adult SkM Tissue up vs Young Adult SkM Tissue	22.5088	38.5022	7.79248	1
737095	cg10741154	PRR5L	3.65602e-13			9.55756e-05	4.32381	0.76871	Aged Adult SkM Tissue up vs Young Adult SkM Tissue	0.0801997	Aged Adult SkM Tissue up vs Young Adult SkM Tissue	22.4761	20.5513	4.16543	1
55793	cg11864326	ABR	3.68622e-13			3.76887e-06	5.3372	1.34827	Aged Adult SkM Tissue up vs Young Adult SkM Tissue	0.151158	Aged Adult SkM Tissue up vs Young Adult SkM Tissue	22.4649	41.472	8.40994	1
19342	cg01970575	EPHB2	3.74589e-13		N_Shore	0.000665769	3.68352	0.766711	Aged Adult SkM Tissue up vs Young Adult SkM Tissue	0.0842273	Aged Adult SkM Tissue up vs Young Adult SkM Tissue	22.443	28.1285	5.70961	1
24852	cg21801539	SAMD11	3.94556e-13		Island	0.000327596	3.92164	0.516009	Aged Adult SkM Tissue up vs Young Adult SkM Tissue	0.0152577	Aged Adult SkM Tissue up vs Young Adult SkM Tissue	22.3724	11.2052	2.28164	1
87688	cg00816182		3.96953e-13	Unclassified	N_Shore	5.90628e-07	5.90497	0.93079	Aged Adult SkM Tissue up vs Young Adult SkM Tissue	0.0397193	Aged Adult SkM Tissue up vs Young Adult SkM Tissue	22.3642	16.0749	3.27444	1
633223	cg24186674		3.9769e-13		Island	0.000686465	3.67311	1.01223	Aged Adult SkM Tissue up vs Young Adult SkM Tissue	0.0889806	Aged Adult SkM Tissue up vs Young Adult SkM Tissue	22.3616	49.1273	10.0083	1
392375	cg26633764	NPR2	4.03209e-13			0.000995855	-3.54562	-0.680073	Aged Adult SkM Tissue down vs Young Adult SkM Tissue	-0.107239	Aged Adult SkM Tissue down vs Young Adult SkM Tissue	22.3429	23.779	4.84837	1
228866	cg04987071		4.03975e-13			7.74231e-05	4.39141	1.09813	Aged Adult SkM Tissue up vs Young Adult SkM Tissue	0.127316	Aged Adult SkM Tissue up vs Young Adult SkM Tissue	22.3404	40.413	8.24085	1
197826	cg17877558	PHACTR4	4.04326e-13			0.000477335	3.79594	0.713949	Aged Adult SkM Tissue up vs Young Adult SkM Tissue	0.114232	Aged Adult SkM Tissue up vs Young Adult SkM Tissue	22.3392	22.8608	4.66192	1
717070	cg25088707		4.09637e-13	Unclassified_Cell_type_specific		1.69524e-07	6.28601	1.3114	Aged Adult SkM Tissue up vs Young Adult SkM Tissue	0.214886	Aged Adult SkM Tissue up vs Young Adult SkM Tissue	22.3215	28.104	5.7357	1
377052	cg19861914	LMO7	4.10496e-13			0.000566837	-3.73803	-1.12578	Aged Adult SkM Tissue down vs Young Adult SkM Tissue	-0.16815	Aged Adult SkM Tissue down vs Young Adult SkM Tissue	22.3186	58.5618	11.9533	1
670839	cg25485092	ADAMDEC1	4.12462e-13			0.000195314	4.09204	1.13648	Aged Adult SkM Tissue up vs Young Adult SkM Tissue	0.12403	Aged Adult SkM Tissue up vs Young Adult SkM Tissue	22.3122	49.7864	10.1651	1
771519	cg21723004	TP53I3	4.12893e-13		S_Shore	0.000377174	3.87475	0.856165	Aged Adult SkM Tissue up vs Young Adult SkM Tissue	0.0755702	Aged Adult SkM Tissue up vs Young Adult SkM Tissue	22.3108	31.5114	6.4342	1
40916	cg08621624		4.1307e-13			0.000802403	3.61985	0.855343	Aged Adult SkM Tissue up vs Young Adult SkM Tissue	0.0789909	Aged Adult SkM Tissue up vs Young Adult SkM Tissue	22.3102	36.0354	7.35812	1
673008	cg22829325	C8orf31	4.24303e-13	Unclassified_Cell_type_specific		0.000121378	4.24674	0.7639	Aged Adult SkM Tissue up vs Young Adult SkM Tissue	0.0535772	Aged Adult SkM Tissue up vs Young Adult SkM Tissue	22.2738	20.8489	4.26412	1
489708	cg17283234	KRT28	4.39704e-13		S_Shelf	0.00081474	3.61463	0.68504	Aged Adult SkM Tissue up vs Young Adult SkM Tissue	0.108307	Aged Adult SkM Tissue up vs Young Adult SkM Tissue	22.2256	23.0933	4.73339	1
1049	cg19434470	RNASEK	4.41082e-13	Promoter_Associated	Island	1.07662e-12	10.1057	0.953744	Aged Adult SkM Tissue up vs Young Adult SkM Tissue	0.0507593	Aged Adult SkM Tissue up vs Young Adult SkM Tissue	22.2214	5.72567	1.17381	1
354654	cg24787238	MAD1L1	4.6136e-13			2.36694e-05	4.76682	0.803908	Aged Adult SkM Tissue up vs Young Adult SkM Tissue	0.0878755	Aged Adult SkM Tissue up vs Young Adult SkM Tissue	22.1608	18.2334	3.7482	1
320934	cg10868658	NCKAP1	4.62564e-13	Unclassified	S_Shore	0.000715549	3.65898	0.619237	Aged Adult SkM Tissue up vs Young Adult SkM Tissue	0.0379115	Aged Adult SkM Tissue up vs Young Adult SkM Tissue	22.1572	18.3585	3.77453	1
462356	cg26501039		4.6467e-13	Unclassified_Cell_type_specific		6.9049e-06	-5.15041	-1.37998	Aged Adult SkM Tissue down vs Young Adult SkM Tissue	-0.223284	Aged Adult SkM Tissue down vs Young Adult SkM Tissue	22.1511	46.0027	9.46083	1
221129	cg26886948	EFCAB11	4.69466e-13			6.61848e-05	4.44155	0.663626	Aged Adult SkM Tissue up vs Young Adult SkM Tissue	0.109702	Aged Adult SkM Tissue up vs Young Adult SkM Tissue	22.1373	14.2965	2.94203	1
671045	cg24865779	IFNGR2	4.76643e-13	Unclassified	N_Shore	0.000160372	4.15637	1.15667	Aged Adult SkM Tissue up vs Young Adult SkM Tissue	0.120005	Aged Adult SkM Tissue up vs Young Adult SkM Tissue	22.1169	49.5497	10.2061	1
511579	cg08590390	LONRF1	4.86907e-13			6.70424e-09	-7.27756	-1.57453	Aged Adult SkM Tissue down vs Young Adult SkM Tissue	-0.199729	Aged Adult SkM Tissue down vs Young Adult SkM Tissue	22.0882	29.91	6.16875	1
783820	cg02902110	ABRACL	4.87528e-13		N_Shore	0.000282289	3.97094	0.836904	Aged Adult SkM Tissue up vs Young Adult SkM Tissue	0.0779467	Aged Adult SkM Tissue up vs Young Adult SkM Tissue	22.0865	28.3804	5.85373	1
126655	cg21256968	FAM47E	4.92243e-13		S_Shore	0.00106338	-3.52294	-0.931635	Aged Adult SkM Tissue down vs Young Adult SkM Tissue	-0.132446	Aged Adult SkM Tissue down vs Young Adult SkM Tissue	22.0736	44.656	9.21614	1
29943	cg17378342	CDX1	5.01694e-13	Unclassified_Cell_type_specific	Island	0.000253612	4.00629	0.707712	Aged Adult SkM Tissue up vs Young Adult SkM Tissue	0.0357337	Aged Adult SkM Tissue up vs Young Adult SkM Tissue	22.048	19.9033	4.11242	1
217098	cg04249234	EPHA5	5.05538e-13			5.16962e-05	4.52023	0.905288	Aged Adult SkM Tissue up vs Young Adult SkM Tissue	0.140566	Aged Adult SkM Tissue up vs Young Adult SkM Tissue	22.0378	25.571	5.28593	1
577802	cg23724557	ZBTB20	5.06267e-13			0.000188889	4.10298	1.00207	Aged Adult SkM Tissue up vs Young Adult SkM Tissue	0.166084	Aged Adult SkM Tissue up vs Young Adult SkM Tissue	22.0358	38.0238	7.86081	1
187324	cg03284061		5.14753e-13			5.24117e-07	-5.94145	-1.60119	Aged Adult SkM Tissue down vs Young Adult SkM Tissue	-0.240409	Aged Adult SkM Tissue down vs Young Adult SkM Tissue	22.0135	46.2504	9.57121	1
508788	cg12569095	AP1G1	5.15256e-13			0.00097798	-3.55187	-0.862314	Aged Adult SkM Tissue down vs Young Adult SkM Tissue	-0.137462	Aged Adult SkM Tissue down vs Young Adult SkM Tissue	22.0122	37.5326	7.76758	1
640032	cg00146951	VIM	5.17263e-13	Promoter_Associated	N_Shore	0.000136245	4.20933	0.677063	Aged Adult SkM Tissue up vs Young Adult SkM Tissue	0.042877	Aged Adult SkM Tissue up vs Young Adult SkM Tissue	22.007	16.471	3.40957	1
316724	cg01955377	TFPI	5.20117e-13			3.03899e-07	6.10783	0.931582	Aged Adult SkM Tissue up vs Young Adult SkM Tissue	0.153968	Aged Adult SkM Tissue up vs Young Adult SkM Tissue	21.9997	14.8051	3.06575	1
640238	cg06065595	RIN2	5.3151e-13			1.46987e-05	4.91582	1.2721	Aged Adult SkM Tissue up vs Young Adult SkM Tissue	0.15995	Aged Adult SkM Tissue up vs Young Adult SkM Tissue	21.9706	42.5616	8.82504	1
627625	cg24926719	RABGAP1L	5.31575e-13			0.000372207	3.87917	0.979588	Aged Adult SkM Tissue up vs Young Adult SkM Tissue	0.10819	Aged Adult SkM Tissue up vs Young Adult SkM Tissue	21.9705	40.5299	8.40383	1
57175	cg02243495	PPP1R9B	5.35506e-13		Island	8.07796e-05	4.37781	0.936876	Aged Adult SkM Tissue up vs Young Adult SkM Tissue	0.0777914	Aged Adult SkM Tissue up vs Young Adult SkM Tissue	21.9606	29.0952	6.03558	1
113428	cg26874693	CUX2	5.5019e-13			8.49627e-08	6.49706	1.37486	Aged Adult SkM Tissue up vs Young Adult SkM Tissue	0.0890337	Aged Adult SkM Tissue up vs Young Adult SkM Tissue	21.9244	28.4013	5.90136	1
787918	cg17268726	NDUFA4	5.55157e-13		N_Shelf	0.000245753	-4.01666	-1.0482	Aged Adult SkM Tissue down vs Young Adult SkM Tissue	-0.164418	Aged Adult SkM Tissue down vs Young Adult SkM Tissue	21.9124	43.1692	8.97479	1
108132	cg08245830	OPTN	5.55952e-13	Promoter_Associated	N_Shore	1.78639e-06	5.56647	0.866482	Aged Adult SkM Tissue up vs Young Adult SkM Tissue	0.0275238	Aged Adult SkM Tissue up vs Young Adult SkM Tissue	21.9105	15.3582	3.19321	1
288900	cg05376962	AMPD2	5.64353e-13	Promoter_Associated	S_Shore	0.000416639	3.84152	0.824392	Aged Adult SkM Tissue up vs Young Adult SkM Tissue	0.0565217	Aged Adult SkM Tissue up vs Young Adult SkM Tissue	21.8905	29.1637	6.06917	1
294445	cg22862121		5.65154e-13	Unclassified		0.000159385	4.15838	0.880489	Aged Adult SkM Tissue up vs Young Adult SkM Tissue	0.0980821	Aged Adult SkM Tissue up vs Young Adult SkM Tissue	21.8886	28.3886	5.90838	1
45719	cg18717288	NRSN2	5.70978e-13		Island	7.95501e-07	5.814	1.02791	Aged Adult SkM Tissue up vs Young Adult SkM Tissue	0.136186	Aged Adult SkM Tissue up vs Young Adult SkM Tissue	21.8749	19.7805	4.11939	1
394182	ch.2.165408785R		5.7467e-13		S_Shore	8.20604e-05	4.37277	0.674575	Aged Adult SkM Tissue up vs Young Adult SkM Tissue	0.0370131	Aged Adult SkM Tissue up vs Young Adult SkM Tissue	21.8663	15.054	3.13629	1
323389	cg04370517	PIP5K1B	5.78339e-13	Unclassified_Cell_type_specific		0.000620798	3.70726	0.656575	Aged Adult SkM Tissue up vs Young Adult SkM Tissue	0.103548	Aged Adult SkM Tissue up vs Young Adult SkM Tissue	21.8578	19.8334	4.13363	1
143346	cg22741912	ZBED4	5.98294e-13		N_Shore	0.000228779	4.0402	0.821318	Aged Adult SkM Tissue up vs Young Adult SkM Tissue	0.0479772	Aged Adult SkM Tissue up vs Young Adult SkM Tissue	21.8126	26.0767	5.44611	1
12806	cg20979233	RGS20	6.00952e-13	Unclassified_Cell_type_specific	N_Shore	0.00081778	3.61335	0.236513	Aged Adult SkM Tissue up vs Young Adult SkM Tissue	0.00948914	Aged Adult SkM Tissue up vs Young Adult SkM Tissue	21.8067	2.70276	0.564622	1
790576	cg03315837	MYLK3	6.18581e-13			1.03759e-06	-5.73278	-1.13242	Aged Adult SkM Tissue down vs Young Adult SkM Tissue	-0.133708	Aged Adult SkM Tissue down vs Young Adult SkM Tissue	21.7683	24.5719	5.14229	1
111916	cg10502231		6.19691e-13			0.000186348	4.10741	1.304	Aged Adult SkM Tissue up vs Young Adult SkM Tissue	0.108745	Aged Adult SkM Tissue up vs Young Adult SkM Tissue	21.7659	63.463	13.2827	1
124355	cg00702638	KIF15	6.20584e-13	Promoter_Associated	Island	3.67942e-07	6.04946	2.6705	Aged Adult SkM Tissue up vs Young Adult SkM Tissue	0.0858178	Aged Adult SkM Tissue up vs Young Adult SkM Tissue	21.764	122.693	25.6816	1
605677	cg10608169	SHB	6.37032e-13			1.73554e-05	4.86397	1.53727	Aged Adult SkM Tissue up vs Young Adult SkM Tissue	0.203311	Aged Adult SkM Tissue up vs Young Adult SkM Tissue	21.7293	62.7897	13.1639	1
57701	cg01279149		6.39609e-13		S_Shelf	2.71687e-05	-4.72352	-1.25772	Aged Adult SkM Tissue down vs Young Adult SkM Tissue	-0.207698	Aged Adult SkM Tissue down vs Young Adult SkM Tissue	21.7239	44.5553	9.34335	1
638199	cg21226059	RUFY1	6.46317e-13	Promoter_Associated	N_Shore	0.000478573	3.79507	1.04543	Aged Adult SkM Tissue up vs Young Adult SkM Tissue	0.066525	Aged Adult SkM Tissue up vs Young Adult SkM Tissue	21.7101	47.6586	10.0005	1
389750	cg13600477		6.75819e-13	Unclassified		9.27098e-08	6.47038	1.26191	Aged Adult SkM Tissue up vs Young Adult SkM Tissue	0.0947961	Aged Adult SkM Tissue up vs Young Adult SkM Tissue	21.6509	23.8233	5.01265	1
369816	cg04244361		6.76596e-13	Promoter_Associated		3.74529e-06	5.33914	0.948354	Aged Adult SkM Tissue up vs Young Adult SkM Tissue	0.0623836	Aged Adult SkM Tissue up vs Young Adult SkM Tissue	21.6494	19.7593	4.15784	1
409872	cg09864050		6.8717e-13		N_Shore	8.64047e-05	4.35622	0.737168	Aged Adult SkM Tissue up vs Young Adult SkM Tissue	0.108314	Aged Adult SkM Tissue up vs Young Adult SkM Tissue	21.6289	17.9174	3.77382	1
50472	cg08871964	SPTBN4	7.06326e-13		Island	6.82239e-05	4.43186	1.46861	Aged Adult SkM Tissue up vs Young Adult SkM Tissue	0.162569	Aged Adult SkM Tissue up vs Young Adult SkM Tissue	21.5926	68.5917	14.4713	1
414920	cg06687052	VEPH1	7.16201e-13		N_Shore	0.000516157	3.76963	0.739905	Aged Adult SkM Tissue up vs Young Adult SkM Tissue	0.0545631	Aged Adult SkM Tissue up vs Young Adult SkM Tissue	21.5743	24.0446	5.07718	1
738258	cg11426285	MYCBP2	7.2819e-13			4.7433e-05	-4.54755	-1.16152	Aged Adult SkM Tissue down vs Young Adult SkM Tissue	-0.171173	Aged Adult SkM Tissue down vs Young Adult SkM Tissue	21.5524	40.6742	8.59736	1
418370	cg17133119	ACTA2	7.2862e-13		N_Shelf	1.03716e-10	8.59129	1.40022	Aged Adult SkM Tissue up vs Young Adult SkM Tissue	0.233499	Aged Adult SkM Tissue up vs Young Adult SkM Tissue	21.5516	16.5609	3.50062	1
291023	cg06636347	PLOD3	7.38214e-13	Promoter_Associated	N_Shore	0.00053216	3.75934	0.806393	Aged Adult SkM Tissue up vs Young Adult SkM Tissue	0.041703	Aged Adult SkM Tissue up vs Young Adult SkM Tissue	21.5343	28.6634	6.06371	1
331029	cg07952300	KHDRBS3	7.40317e-13			0.000233486	-4.0335	-0.97516	Aged Adult SkM Tissue down vs Young Adult SkM Tissue	-0.138648	Aged Adult SkM Tissue down vs Young Adult SkM Tissue	21.5306	36.4057	7.70291	1
415150	cg11726661	ZAK	7.76177e-13			4.94052e-05	-4.53462	-1.21723	Aged Adult SkM Tissue down vs Young Adult SkM Tissue	-0.187277	Aged Adult SkM Tissue down vs Young Adult SkM Tissue	21.4683	44.7493	9.49575	1
654102	cg09740414	SPIC	7.84329e-13			2.31646e-05	4.77358	1.08698	Aged Adult SkM Tissue up vs Young Adult SkM Tissue	0.181428	Aged Adult SkM Tissue up vs Young Adult SkM Tissue	21.4546	32.1809	6.83311	1
403665	cg15032048	TMEFF2	7.97048e-13		N_Shelf	0.000392982	3.86106	0.527216	Aged Adult SkM Tissue up vs Young Adult SkM Tissue	0.0904421	Aged Adult SkM Tissue up vs Young Adult SkM Tissue	21.4335	11.5607	2.45716	1
495245	cg15850185	AMPD2	8.03658e-13	Promoter_Associated	S_Shore	5.88456e-06	5.19983	1.07456	Aged Adult SkM Tissue up vs Young Adult SkM Tissue	0.0568931	Aged Adult SkM Tissue up vs Young Adult SkM Tissue	21.4227	26.4655	5.62792	1
269961	cg20500507		8.08481e-13	Unclassified_Cell_type_specific		0.000495076	3.78367	0.616943	Aged Adult SkM Tissue up vs Young Adult SkM Tissue	0.105368	Aged Adult SkM Tissue up vs Young Adult SkM Tissue	21.4148	16.4704	3.50374	1
361110	cg01531398	NBN	8.23508e-13			2.2515e-09	7.61663	1.65149	Aged Adult SkM Tissue up vs Young Adult SkM Tissue	0.184851	Aged Adult SkM Tissue up vs Young Adult SkM Tissue	21.3907	29.0923	6.19576	1
553220	cg12100785	CYP4X1	8.23977e-13			0.000153316	4.171	0.710934	Aged Adult SkM Tissue up vs Young Adult SkM Tissue	0.0342009	Aged Adult SkM Tissue up vs Young Adult SkM Tissue	21.3899	17.9769	3.82865	1
574928	cg07881040		8.2809e-13			0.000842707	3.60306	0.966698	Aged Adult SkM Tissue up vs Young Adult SkM Tissue	0.139655	Aged Adult SkM Tissue up vs Young Adult SkM Tissue	21.3834	44.5288	9.4865	1
257556	cg05930863	ASIC2	8.34387e-13	Unclassified		0.000334764	3.91445	0.822022	Aged Adult SkM Tissue up vs Young Adult SkM Tissue	0.0745336	Aged Adult SkM Tissue up vs Young Adult SkM Tissue	21.3735	27.2664	5.81158	1
703632	cg08063836	FRMD3	8.39443e-13			2.03694e-05	4.81388	1.14449	Aged Adult SkM Tissue up vs Young Adult SkM Tissue	0.107329	Aged Adult SkM Tissue up vs Young Adult SkM Tissue	21.3656	34.9358	7.44901	1
264834	cg11109027	LOC148696	8.42323e-13			2.433e-10	-8.31817	-2.68853	Aged Adult SkM Tissue down vs Young Adult SkM Tissue	-0.338783	Aged Adult SkM Tissue down vs Young Adult SkM Tissue	21.3611	64.554	13.7671	1
203948	cg23399379		8.4243e-13			0.000638374	3.69779	0.887219	Aged Adult SkM Tissue up vs Young Adult SkM Tissue	0.135405	Aged Adult SkM Tissue up vs Young Adult SkM Tissue	21.3609	35.5734	7.58659	1
628095	cg15461431		8.5908e-13	Unclassified		2.49334e-05	4.75049	0.67012	Aged Adult SkM Tissue up vs Young Adult SkM Tissue	0.0336662	Aged Adult SkM Tissue up vs Young Adult SkM Tissue	21.3353	12.2816	2.62238	1
651673	cg06431433	OR5F1	9.2149e-13			0.000298961	3.95196	0.873548	Aged Adult SkM Tissue up vs Young Adult SkM Tissue	0.137639	Aged Adult SkM Tissue up vs Young Adult SkM Tissue	21.2437	30.0266	6.43897	1
394324	cg09178366		9.24566e-13			0.000131619	4.22053	0.863333	Aged Adult SkM Tissue up vs Young Adult SkM Tissue	0.075518	Aged Adult SkM Tissue up vs Young Adult SkM Tissue	21.2394	25.7094	5.51431	1
360003	cg08931983	CRYBG3	9.27199e-13			0.00011211	4.2724	0.808493	Aged Adult SkM Tissue up vs Young Adult SkM Tissue	0.13166	Aged Adult SkM Tissue up vs Young Adult SkM Tissue	21.2357	21.9989	4.71928	1
506726	cg03694936	PCDHA2	9.30369e-13		N_Shore	0.000634048	3.70009	0.961948	Aged Adult SkM Tissue up vs Young Adult SkM Tissue	0.132668	Aged Adult SkM Tissue up vs Young Adult SkM Tissue	21.2312	41.5126	8.90731	1
605828	cg05062178	ITGB5	9.39888e-13	Unclassified	Island	0.000726837	3.65364	0.709868	Aged Adult SkM Tissue up vs Young Adult SkM Tissue	0.0570021	Aged Adult SkM Tissue up vs Young Adult SkM Tissue	21.218	23.1705	4.97476	1
254690	cg10380241	MPV17	9.76278e-13			3.23504e-07	-6.08875	-1.31898	Aged Adult SkM Tissue down vs Young Adult SkM Tissue	-0.183951	Aged Adult SkM Tissue down vs Young Adult SkM Tissue	21.1685	28.7366	6.18424	1
98567	cg17070073	ECHS1	9.79654e-13			0.000520137	3.76705	0.572327	Aged Adult SkM Tissue up vs Young Adult SkM Tissue	0.0921496	Aged Adult SkM Tissue up vs Young Adult SkM Tissue	21.1641	14.1323	3.04197	1
237061	cg24237200	ELMOD3	9.88124e-13		S_Shelf	2.09903e-07	-6.22079	-1.19706	Aged Adult SkM Tissue down vs Young Adult SkM Tissue	-0.175549	Aged Adult SkM Tissue down vs Young Adult SkM Tissue	21.1529	22.6589	4.87991	1
786283	cg25481364		9.90765e-13			0.000753542	3.64133	0.75493	Aged Adult SkM Tissue up vs Young Adult SkM Tissue	0.116918	Aged Adult SkM Tissue up vs Young Adult SkM Tissue	21.1494	26.2978	5.66451	1
70961	cg25156843	ABHD2	9.98367e-13			1.29285e-10	8.52045	2.18455	Aged Adult SkM Tissue up vs Young Adult SkM Tissue	0.309166	Aged Adult SkM Tissue up vs Young Adult SkM Tissue	21.1395	40.1996	8.66301	1
285377	cg08192869		1.02553e-12			0.000808842	-3.61712	-1.13293	Aged Adult SkM Tissue down vs Young Adult SkM Tissue	-0.179638	Aged Adult SkM Tissue down vs Young Adult SkM Tissue	21.1046	59.8945	12.9286	1
460399	cg02978894	SLC4A10	1.02988e-12			6.5694e-06	5.16581	1.8469	Aged Adult SkM Tissue up vs Young Adult SkM Tissue	0.143952	Aged Adult SkM Tissue up vs Young Adult SkM Tissue	21.0992	78.0193	16.8453	1
493158	cg23343875	OR10H4	1.03134e-12			9.31318e-06	5.05773	0.771991	Aged Adult SkM Tissue up vs Young Adult SkM Tissue	0.131236	Aged Adult SkM Tissue up vs Young Adult SkM Tissue	21.0973	14.219	3.07031	1
392503	cg15314827	ESRRB	1.03482e-12		Island	0.000166378	4.14439	0.992379	Aged Adult SkM Tissue up vs Young Adult SkM Tissue	0.112563	Aged Adult SkM Tissue up vs Young Adult SkM Tissue	21.093	34.9862	7.55616	1
111131	cg21862903	BAHD1	1.08785e-12		Island	4.68407e-09	7.38868	1.47536	Aged Adult SkM Tissue up vs Young Adult SkM Tissue	0.0646684	Aged Adult SkM Tissue up vs Young Adult SkM Tissue	21.0283	24.2545	5.2545	1
657553	cg07480640	PRICKLE2	1.09029e-12			3.95597e-05	4.60504	0.972	Aged Adult SkM Tissue up vs Young Adult SkM Tissue	0.132626	Aged Adult SkM Tissue up vs Young Adult SkM Tissue	21.0254	27.0979	5.87128	1
133009	cg22818556		1.12664e-12	Unclassified_Cell_type_specific	S_Shore	7.55275e-06	5.12266	0.850586	Aged Adult SkM Tissue up vs Young Adult SkM Tissue	0.0732982	Aged Adult SkM Tissue up vs Young Adult SkM Tissue	20.983	16.7356	3.63341	1
669799	cg14184180	NCAM2	1.13178e-12			9.59285e-05	4.32263	0.806725	Aged Adult SkM Tissue up vs Young Adult SkM Tissue	0.131399	Aged Adult SkM Tissue up vs Young Adult SkM Tissue	20.9771	21.1362	4.59011	1
385060	cg15908236		1.14444e-12			0.000426339	3.83382	0.609433	Aged Adult SkM Tissue up vs Young Adult SkM Tissue	0.104285	Aged Adult SkM Tissue up vs Young Adult SkM Tissue	20.9628	15.3237	3.33009	1
274702	cg17057559	PLS1	1.15295e-12			0.00109018	3.51432	0.70984	Aged Adult SkM Tissue up vs Young Adult SkM Tissue	0.101656	Aged Adult SkM Tissue up vs Young Adult SkM Tissue	20.9532	24.7295	5.37658	1
85875	cg08821656	ZBED3	1.16177e-12	Unclassified	Island	0.00021994	4.05313	1.39283	Aged Adult SkM Tissue up vs Young Adult SkM Tissue	0.133275	Aged Adult SkM Tissue up vs Young Adult SkM Tissue	20.9434	71.5466	15.5627	1
303478	cg20442645		1.19198e-12		S_Shelf	0.00012157	-4.24623	-0.716477	Aged Adult SkM Tissue down vs Young Adult SkM Tissue	-0.0744332	Aged Adult SkM Tissue down vs Young Adult SkM Tissue	20.9103	17.222	3.75202	1
726835	cg17184538	MAGI1	1.21174e-12			0.000840323	3.60404	0.564818	Aged Adult SkM Tissue up vs Young Adult SkM Tissue	0.0951848	Aged Adult SkM Tissue up vs Young Adult SkM Tissue	20.8892	14.8418	3.23673	1
676604	cg15694520	ATF7IP	1.2132e-12			0.00103761	3.53143	0.843907	Aged Adult SkM Tissue up vs Young Adult SkM Tissue	0.129874	Aged Adult SkM Tissue up vs Young Adult SkM Tissue	20.8876	34.5067	7.52587	1
115077	cg02051239	BOLA3	1.21897e-12	Promoter_Associated	S_Shore	1.85921e-06	5.55422	1.53052	Aged Adult SkM Tissue up vs Young Adult SkM Tissue	0.0870971	Aged Adult SkM Tissue up vs Young Adult SkM Tissue	20.8815	45.8693	10.0069	1
65154	cg02740007		1.24483e-12			9.38092e-06	5.05548	0.593241	Aged Adult SkM Tissue up vs Young Adult SkM Tissue	0.0392068	Aged Adult SkM Tissue up vs Young Adult SkM Tissue	20.8545	8.30738	1.8147	1
121481	cg02086858	KCNIP2	1.27238e-12	Unclassified	N_Shelf	1.93703e-08	6.95026	1.41348	Aged Adult SkM Tissue up vs Young Adult SkM Tissue	0.0800097	Aged Adult SkM Tissue up vs Young Adult SkM Tissue	20.8264	24.9183	5.45061	1
705092	cg13850577		1.29393e-12			0.00103453	3.53246	0.358759	Aged Adult SkM Tissue up vs Young Adult SkM Tissue	0.0619442	Aged Adult SkM Tissue up vs Young Adult SkM Tissue	20.8049	6.20788	1.35931	1
398808	cg13647410	MSANTD3	1.30691e-12		S_Shore	0.000666339	3.68323	1.1035	Aged Adult SkM Tissue up vs Young Adult SkM Tissue	0.177296	Aged Adult SkM Tissue up vs Young Adult SkM Tissue	20.7921	53.9897	11.8292	1
136494	cg10087519	TTN	1.3345e-12			0.000104093	-4.29633	-0.887182	Aged Adult SkM Tissue down vs Young Adult SkM Tissue	-0.104365	Aged Adult SkM Tissue down vs Young Adult SkM Tissue	20.7653	25.6151	5.61951	1
316258	cg20479584		1.33656e-12			0.000175232	4.12749	0.670666	Aged Adult SkM Tissue up vs Young Adult SkM Tissue	0.114437	Aged Adult SkM Tissue up vs Young Adult SkM Tissue	20.7633	15.8586	3.47943	1
201344	cg16010948	MYO1E	1.34105e-12			9.17839e-05	4.33683	0.71992	Aged Adult SkM Tissue up vs Young Adult SkM Tissue	0.0689224	Aged Adult SkM Tissue up vs Young Adult SkM Tissue	20.759	16.5485	3.63155	1
592335	cg08623623	NRG1-IT1	1.36203e-12			4.19386e-05	4.58657	0.814519	Aged Adult SkM Tissue up vs Young Adult SkM Tissue	0.131309	Aged Adult SkM Tissue up vs Young Adult SkM Tissue	20.7392	18.9211	4.1562	1
733412	cg03289961	HADHB	1.36208e-12			0.00103816	-3.53124	-0.7683	Aged Adult SkM Tissue down vs Young Adult SkM Tissue	-0.122312	Aged Adult SkM Tissue down vs Young Adult SkM Tissue	20.7391	28.4004	6.23842	1
520656	cg00848594	C10orf25	1.4124e-12	Unclassified	N_Shore	0.000350608	3.89908	0.960152	Aged Adult SkM Tissue up vs Young Adult SkM Tissue	0.158243	Aged Adult SkM Tissue up vs Young Adult SkM Tissue	20.6928	36.2996	7.99143	1
496270	cg25588725	CLIC1	1.43731e-12	Promoter_Associated		0.000271486	3.98383	0.756093	Aged Adult SkM Tissue up vs Young Adult SkM Tissue	0.0777618	Aged Adult SkM Tissue up vs Young Adult SkM Tissue	20.6705	21.539	4.74698	1
466626	cg06133626	EMCN	1.43947e-12			0.00018572	4.10851	0.824911	Aged Adult SkM Tissue up vs Young Adult SkM Tissue	0.135707	Aged Adult SkM Tissue up vs Young Adult SkM Tissue	20.6685	24.1036	5.31268	1
686240	cg11066580	FOXK1	1.45082e-12		Island	2.13737e-06	5.51147	0.821367	Aged Adult SkM Tissue up vs Young Adult SkM Tissue	0.0741751	Aged Adult SkM Tissue up vs Young Adult SkM Tissue	20.6585	13.2729	2.9269	1
38994	cg04484550	FLJ42875	1.45738e-12		Island	0.000653553	3.68981	1.55511	Aged Adult SkM Tissue up vs Young Adult SkM Tissue	0.223525	Aged Adult SkM Tissue up vs Young Adult SkM Tissue	20.6528	106.126	23.4091	1
543241	cg26999558		1.46335e-12			0.000256628	4.0024	0.562533	Aged Adult SkM Tissue up vs Young Adult SkM Tissue	0.0966567	Aged Adult SkM Tissue up vs Young Adult SkM Tissue	20.6476	11.7992	2.6033	1
609629	cg07226802	RHPN1	1.4768e-12		S_Shore	0.000374714	3.87694	0.539012	Aged Adult SkM Tissue up vs Young Adult SkM Tissue	0.0822133	Aged Adult SkM Tissue up vs Young Adult SkM Tissue	20.6359	11.5391	2.54735	1
661803	cg11878267	C16orf62	1.49548e-12			6.39109e-07	-5.88088	-0.953053	Aged Adult SkM Tissue down vs Young Adult SkM Tissue	-0.136426	Aged Adult SkM Tissue down vs Young Adult SkM Tissue	20.6199	15.6662	3.46114	1
13620	cg05454501	ZBED3	1.522e-12	Unclassified	Island	1.81375e-05	4.85019	1.3873	Aged Adult SkM Tissue up vs Young Adult SkM Tissue	0.137473	Aged Adult SkM Tissue up vs Young Adult SkM Tissue	20.5975	48.7488	10.7818	1
109291	cg20853880	KLF11	1.53262e-12		Island	1.75437e-06	5.57201	0.748029	Aged Adult SkM Tissue up vs Young Adult SkM Tissue	0.0329539	Aged Adult SkM Tissue up vs Young Adult SkM Tissue	20.5887	10.7342	2.37509	1
618750	cg22109675		1.5329e-12			9.65985e-05	4.32039	1.00352	Aged Adult SkM Tissue up vs Young Adult SkM Tissue	0.089665	Aged Adult SkM Tissue up vs Young Adult SkM Tissue	20.5884	32.1334	7.11008	1
285360	cg02061956	FMO5	1.5799e-12			5.83556e-08	6.61197	1.52911	Aged Adult SkM Tissue up vs Young Adult SkM Tissue	0.148216	Aged Adult SkM Tissue up vs Young Adult SkM Tissue	20.5501	31.795	7.04834	1
493558	ch.4.658374F		1.58967e-12			7.16294e-05	4.41629	0.496981	Aged Adult SkM Tissue up vs Young Adult SkM Tissue	0.0120992	Aged Adult SkM Tissue up vs Young Adult SkM Tissue	20.5422	7.52556	1.66891	1
254778	cg12033578	RAP1B	1.60677e-12	Promoter_Associated_Cell_type_specific		0.000734175	3.65021	0.574203	Aged Adult SkM Tissue up vs Young Adult SkM Tissue	0.0961633	Aged Adult SkM Tissue up vs Young Adult SkM Tissue	20.5286	14.6954	3.26109	1
660795	cg07806979	PTPRE	1.60985e-12			0.000297311	3.95379	0.542437	Aged Adult SkM Tissue up vs Young Adult SkM Tissue	0.0931741	Aged Adult SkM Tissue up vs Young Adult SkM Tissue	20.5262	11.1765	2.4805	1
22041	cg19943238	H19	1.61961e-12		Island	0.000265143	3.99163	0.617916	Aged Adult SkM Tissue up vs Young Adult SkM Tissue	0.086841	Aged Adult SkM Tissue up vs Young Adult SkM Tissue	20.5185	14.2243	3.1581	1
318175	cg09079855	ELN	1.63061e-12			0.00111698	3.50591	1.27928	Aged Adult SkM Tissue up vs Young Adult SkM Tissue	0.154952	Aged Adult SkM Tissue up vs Young Adult SkM Tissue	20.51	78.9998	17.547	1
652490	cg03945656	ADCY9	1.63988e-12			0.000831396	-3.6077	-0.684658	Aged Adult SkM Tissue down vs Young Adult SkM Tissue	-0.100071	Aged Adult SkM Tissue down vs Young Adult SkM Tissue	20.5028	21.3613	4.7463	1
747410	cg02028758		1.65062e-12		N_Shelf	0.000151941	4.17394	0.984847	Aged Adult SkM Tissue up vs Young Adult SkM Tissue	0.104974	Aged Adult SkM Tissue up vs Young Adult SkM Tissue	20.4945	33.0074	7.33694	1
815	cg15202102	PRKCDBP	1.65724e-12		Island	1.92041e-08	6.95291	1.04249	Aged Adult SkM Tissue up vs Young Adult SkM Tissue	0.041828	Aged Adult SkM Tissue up vs Young Adult SkM Tissue	20.4894	13.3249	2.96262	1
126700	cg02530971	MCFD2	1.66734e-12	Promoter_Associated	S_Shore	0.000639045	3.69743	0.686333	Aged Adult SkM Tissue up vs Young Adult SkM Tissue	0.0476249	Aged Adult SkM Tissue up vs Young Adult SkM Tissue	20.4817	20.4157	4.54086	1
228355	cg13523468	SYN2	1.67322e-12		S_Shore	0.000539132	3.75495	0.549256	Aged Adult SkM Tissue up vs Young Adult SkM Tissue	0.0935026	Aged Adult SkM Tissue up vs Young Adult SkM Tissue	20.4773	12.6748	2.81974	1
442994	cg01753950	C12orf76	1.6747e-12			0.000637838	3.69807	0.8731	Aged Adult SkM Tissue up vs Young Adult SkM Tissue	0.110724	Aged Adult SkM Tissue up vs Young Adult SkM Tissue	20.4762	33.0182	7.34592	1
316345	cg12604950	KIAA1614	1.71185e-12		Island	1.83043e-06	5.559	1.07602	Aged Adult SkM Tissue up vs Young Adult SkM Tissue	0.0772969	Aged Adult SkM Tissue up vs Young Adult SkM Tissue	20.4484	22.1632	4.93759	1
59833	cg26631178	TBKBP1	1.73423e-12		Island	3.72071e-05	4.62442	1.25523	Aged Adult SkM Tissue up vs Young Adult SkM Tissue	0.118248	Aged Adult SkM Tissue up vs Young Adult SkM Tissue	20.432	43.5479	9.70953	1
538271	cg26485689	TMEM67	1.74624e-12			3.54371e-07	-6.06093	-0.990633	Aged Adult SkM Tissue down vs Young Adult SkM Tissue	-0.122096	Aged Adult SkM Tissue down vs Young Adult SkM Tissue	20.4232	15.7833	3.52059	1
791749	cg04799722		1.79812e-12	Unclassified		4.7165e-05	4.54935	1.01	Aged Adult SkM Tissue up vs Young Adult SkM Tissue	0.0682751	Aged Adult SkM Tissue up vs Young Adult SkM Tissue	20.3863	29.0677	6.49553	1
457270	cg27510041	TINAGL1	1.80501e-12		N_Shelf	0.000139324	4.20209	0.885535	Aged Adult SkM Tissue up vs Young Adult SkM Tissue	0.0966002	Aged Adult SkM Tissue up vs Young Adult SkM Tissue	20.3814	26.1844	5.85261	1
113925	cg26159298	LOC102724190	1.81649e-12			1.39653e-11	9.24465	0.854361	Aged Adult SkM Tissue up vs Young Adult SkM Tissue	0.0420316	Aged Adult SkM Tissue up vs Young Adult SkM Tissue	20.3734	5.03378	1.12557	1
444224	cg04202120	AMN1	1.83742e-12		S_Shore	1.75124e-06	5.57256	0.690147	Aged Adult SkM Tissue up vs Young Adult SkM Tissue	0.0686009	Aged Adult SkM Tissue up vs Young Adult SkM Tissue	20.359	9.03352	2.02135	1
524604	cg01033780		1.89071e-12			0.000384267	3.86854	0.622758	Aged Adult SkM Tissue up vs Young Adult SkM Tissue	0.106756	Aged Adult SkM Tissue up vs Young Adult SkM Tissue	20.323	15.2356	3.41517	1
629121	cg04148762	ATP2B4	1.91219e-12	Promoter_Associated	Island	0.000216373	4.0585	0.788983	Aged Adult SkM Tissue up vs Young Adult SkM Tissue	0.0368286	Aged Adult SkM Tissue up vs Young Adult SkM Tissue	20.3088	22.2032	4.9805	1
563719	cg25248097		1.93493e-12			0.000882489	3.58723	1.00001	Aged Adult SkM Tissue up vs Young Adult SkM Tissue	0.147911	Aged Adult SkM Tissue up vs Young Adult SkM Tissue	20.2939	45.623	10.2414	1
121647	cg22448930	PRIC285	1.93642e-12	Promoter_Associated	Island	3.91845e-07	6.03025	0.927187	Aged Adult SkM Tissue up vs Young Adult SkM Tissue	0.0273629	Aged Adult SkM Tissue up vs Young Adult SkM Tissue	20.2929	13.8783	3.11553	1
302720	cg16370772	C14orf179	1.96783e-12	Promoter_Associated	N_Shore	9.05145e-05	4.3413	0.774067	Aged Adult SkM Tissue up vs Young Adult SkM Tissue	0.0572417	Aged Adult SkM Tissue up vs Young Adult SkM Tissue	20.2727	18.6447	4.18973	1
43925	cg12050271	FLJ42875	1.97865e-12		Island	3.93361e-11	8.90517	2.21038	Aged Adult SkM Tissue up vs Young Adult SkM Tissue	0.119691	Aged Adult SkM Tissue up vs Young Adult SkM Tissue	20.2658	36.1194	8.11929	1
12905	cg20106260	FCHSD2	1.98449e-12		N_Shore	6.18242e-06	5.18458	0.924606	Aged Adult SkM Tissue up vs Young Adult SkM Tissue	0.0709806	Aged Adult SkM Tissue up vs Young Adult SkM Tissue	20.2621	18.6422	4.19136	1
53312	cg15431659	C3orf21	2.01511e-12			1.05542e-07	6.43076	1.73875	Aged Adult SkM Tissue up vs Young Adult SkM Tissue	0.274716	Aged Adult SkM Tissue up vs Young Adult SkM Tissue	20.2429	42.8104	9.63427	1
439063	ch.1.217627000R		2.02775e-12			0.000133617	4.21565	0.638288	Aged Adult SkM Tissue up vs Young Adult SkM Tissue	0.0275418	Aged Adult SkM Tissue up vs Young Adult SkM Tissue	20.235	13.4195	3.02116	1
768225	cg03055131	FDCSP	2.08353e-12			0.000840837	3.60383	0.505401	Aged Adult SkM Tissue up vs Young Adult SkM Tissue	0.0864019	Aged Adult SkM Tissue up vs Young Adult SkM Tissue	20.201	11.4933	2.59187	1
48243	cg00973309	LMAN1L	2.09879e-12	Unclassified_Cell_type_specific		9.81145e-05	4.31538	1.17331	Aged Adult SkM Tissue up vs Young Adult SkM Tissue	0.146843	Aged Adult SkM Tissue up vs Young Adult SkM Tissue	20.1919	43.1808	9.74216	1
30150	cg06881803	RGS22	2.1524e-12			0.000130833	4.22247	0.836255	Aged Adult SkM Tissue up vs Young Adult SkM Tissue	0.0761072	Aged Adult SkM Tissue up vs Young Adult SkM Tissue	20.1603	22.8754	5.16908	1
314212	cg21282907		2.15986e-12			4.8534e-05	4.54027	0.665132	Aged Adult SkM Tissue up vs Young Adult SkM Tissue	0.0485261	Aged Adult SkM Tissue up vs Young Adult SkM Tissue	20.1559	12.5136	2.82827	1
46140	cg05306745	TIMP2	2.21166e-12		Island	0.00109224	3.51367	0.552747	Aged Adult SkM Tissue up vs Young Adult SkM Tissue	0.0374804	Aged Adult SkM Tissue up vs Young Adult SkM Tissue	20.1263	14.4086	3.26136	1
105904	cg06799422	MGA	2.24625e-12	Promoter_Associated	N_Shore	3.35495e-09	7.49237	1.25852	Aged Adult SkM Tissue up vs Young Adult SkM Tissue	0.0699135	Aged Adult SkM Tissue up vs Young Adult SkM Tissue	20.1069	16.4117	3.71834	1
53335	cg09397246	FES	2.28564e-12	Unclassified_Cell_type_specific	N_Shore	0.000924819	3.57112	0.826132	Aged Adult SkM Tissue up vs Young Adult SkM Tissue	0.0643708	Aged Adult SkM Tissue up vs Young Adult SkM Tissue	20.0852	31.0952	7.05274	1
356776	cg07710971	GPT2	2.29295e-12		S_Shore	8.40268e-09	-7.20772	-1.5932	Aged Adult SkM Tissue down vs Young Adult SkM Tissue	-0.203813	Aged Adult SkM Tissue down vs Young Adult SkM Tissue	20.0813	28.3834	6.43895	1
446271	cg10311324	RIMS2	2.29936e-12			0.000843485	3.60275	0.756818	Aged Adult SkM Tissue up vs Young Adult SkM Tissue	0.107132	Aged Adult SkM Tissue up vs Young Adult SkM Tissue	20.0778	25.6306	5.81546	1
460464	cg06017775	TMPRSS11B	2.32954e-12			0.000703808	3.66461	0.801561	Aged Adult SkM Tissue up vs Young Adult SkM Tissue	0.124244	Aged Adult SkM Tissue up vs Young Adult SkM Tissue	20.0615	27.7657	6.30501	1
64622	cg23938220	APC	2.3395e-12	Promoter_Associated		1.24355e-09	7.80237	1.64784	Aged Adult SkM Tissue up vs Young Adult SkM Tissue	0.0617063	Aged Adult SkM Tissue up vs Young Adult SkM Tissue	20.0562	25.8793	5.87821	1
431091	cg04932840	GAS2L2	2.37861e-12			7.53654e-06	5.12332	0.904456	Aged Adult SkM Tissue up vs Young Adult SkM Tissue	0.0496253	Aged Adult SkM Tissue up vs Young Adult SkM Tissue	20.0356	18.0634	4.10715	1
42384	cg17619803	NUMBL	2.40454e-12	Promoter_Associated	N_Shore	7.46686e-06	5.1262	0.672428	Aged Adult SkM Tissue up vs Young Adult SkM Tissue	0.0501813	Aged Adult SkM Tissue up vs Young Adult SkM Tissue	20.022	9.96635	2.26761	1
84027	cg04105453	CAD	2.46607e-12	Promoter_Associated	Island	4.16797e-07	6.0114	1.06996	Aged Adult SkM Tissue up vs Young Adult SkM Tissue	0.031689	Aged Adult SkM Tissue up vs Young Adult SkM Tissue	19.9906	18.3206	4.17499	1
321851	cg24060856	CCDC109B	2.48482e-12			0.000344152	3.90526	0.615051	Aged Adult SkM Tissue up vs Young Adult SkM Tissue	0.0598858	Aged Adult SkM Tissue up vs Young Adult SkM Tissue	19.9812	14.3374	3.26882	1
256739	cg04582364	FST	2.50939e-12	Promoter_Associated	S_Shore	3.80992e-06	5.33387	1.09127	Aged Adult SkM Tissue up vs Young Adult SkM Tissue	0.064078	Aged Adult SkM Tissue up vs Young Adult SkM Tissue	19.969	24.1804	5.51631	1
319390	cg07329667	AMPD2	2.51096e-12	Promoter_Associated	S_Shore	0.000941045	3.56514	0.734021	Aged Adult SkM Tissue up vs Young Adult SkM Tissue	0.0571277	Aged Adult SkM Tissue up vs Young Adult SkM Tissue	19.9682	24.4868	5.58642	1
40858	cg16483611		2.55506e-12		S_Shelf	1.01503e-05	-5.03102	-1.13172	Aged Adult SkM Tissue down vs Young Adult SkM Tissue	-0.0801591	Aged Adult SkM Tissue down vs Young Adult SkM Tissue	19.9466	29.1984	6.66855	1
500329	cg14823710	CTDSPL2	2.56481e-12			6.02667e-05	-4.47142	-1.06713	Aged Adult SkM Tissue down vs Young Adult SkM Tissue	-0.153303	Aged Adult SkM Tissue down vs Young Adult SkM Tissue	19.9419	32.8577	7.50607	1
682662	cg06818532	BBX	2.56757e-12	Promoter_Associated_Cell_type_specific		0.000395187	3.85919	1.05388	Aged Adult SkM Tissue up vs Young Adult SkM Tissue	0.116027	Aged Adult SkM Tissue up vs Young Adult SkM Tissue	19.9405	43.0186	9.82789	1
392176	cg08783913	USP13	2.59086e-12			1.18565e-07	-6.39521	-0.96404	Aged Adult SkM Tissue down vs Young Adult SkM Tissue	-0.0875788	Aged Adult SkM Tissue down vs Young Adult SkM Tissue	19.9293	13.1009	2.99467	1
706342	cg24671939	FLJ35776	2.59157e-12	Promoter_Associated		0.000390305	3.86334	0.733214	Aged Adult SkM Tissue up vs Young Adult SkM Tissue	0.0742951	Aged Adult SkM Tissue up vs Young Adult SkM Tissue	19.929	20.7658	4.74683	1
397346	cg01698567	SFTA3	2.60329e-12			0.000641626	3.69606	0.942766	Aged Adult SkM Tissue up vs Young Adult SkM Tissue	0.143814	Aged Adult SkM Tissue up vs Young Adult SkM Tissue	19.9234	37.4991	8.57429	1
696462	cg07865166	TIMP2	2.62326e-12		N_Shore	1.57855e-05	4.89357	0.89097	Aged Adult SkM Tissue up vs Young Adult SkM Tissue	0.0634734	Aged Adult SkM Tissue up vs Young Adult SkM Tissue	19.9139	19.0967	4.3686	1
737728	cg24008893	MAP4K3	2.63741e-12			0.000997176	-3.54516	-0.998728	Aged Adult SkM Tissue down vs Young Adult SkM Tissue	-0.140078	Aged Adult SkM Tissue down vs Young Adult SkM Tissue	19.9073	45.7048	10.459	1
249375	cg26800003	MYO1B	2.65265e-12			0.000196881	4.08943	0.95383	Aged Adult SkM Tissue up vs Young Adult SkM Tissue	0.159366	Aged Adult SkM Tissue up vs Young Adult SkM Tissue	19.9001	31.3184	7.16943	1
474884	cg17248495	LMNB1	2.68802e-12	Promoter_Associated	S_Shore	0.000385218	3.86772	0.640185	Aged Adult SkM Tissue up vs Young Adult SkM Tissue	0.0436214	Aged Adult SkM Tissue up vs Young Adult SkM Tissue	19.8837	15.7589	3.61052	1
341999	cg08470588		2.73951e-12			7.07769e-07	-5.8497	-1.11667	Aged Adult SkM Tissue down vs Young Adult SkM Tissue	-0.129229	Aged Adult SkM Tissue down vs Young Adult SkM Tissue	19.8603	20.9362	4.80235	1
398354	cg14795609		2.77838e-12			1.78296e-06	5.56706	0.557262	Aged Adult SkM Tissue up vs Young Adult SkM Tissue	0.0944378	Aged Adult SkM Tissue up vs Young Adult SkM Tissue	19.8428	5.75173	1.32049	1
331462	cg08012513	RBMS3	2.78455e-12			0.000686979	3.67285	0.775424	Aged Adult SkM Tissue up vs Young Adult SkM Tissue	0.130101	Aged Adult SkM Tissue up vs Young Adult SkM Tissue	19.8401	25.5825	5.87409	1
5981	cg20744163	ZMIZ1	2.78483e-12		N_Shelf	4.1283e-05	4.59155	1.4151	Aged Adult SkM Tissue up vs Young Adult SkM Tissue	0.132226	Aged Adult SkM Tissue up vs Young Adult SkM Tissue	19.84	54.5157	12.5176	1
180079	cg12666980		2.79964e-12		Island	0.000772441	3.63287	0.649832	Aged Adult SkM Tissue up vs Young Adult SkM Tissue	0.0727061	Aged Adult SkM Tissue up vs Young Adult SkM Tissue	19.8334	18.3581	4.21669	1
442533	cg08410996	ZBED3	2.89894e-12	Unclassified	Island	0.000253573	4.00634	1.02838	Aged Adult SkM Tissue up vs Young Adult SkM Tissue	0.0972839	Aged Adult SkM Tissue up vs Young Adult SkM Tissue	19.7904	37.722	8.68323	1
137205	cg16594457	OR51B5	2.90555e-12			0.000211861	4.06541	0.66385	Aged Adult SkM Tissue up vs Young Adult SkM Tissue	0.111442	Aged Adult SkM Tissue up vs Young Adult SkM Tissue	19.7876	15.2634	3.51398	1
390023	cg05840128	RARB	3.00853e-12			0.000550349	-3.748	-0.960682	Aged Adult SkM Tissue down vs Young Adult SkM Tissue	-0.146799	Aged Adult SkM Tissue down vs Young Adult SkM Tissue	19.7447	37.5263	8.65819	1
654669	cg01011898		3.0233e-12	Unclassified		3.98694e-05	4.60258	0.69188	Aged Adult SkM Tissue up vs Young Adult SkM Tissue	0.0324992	Aged Adult SkM Tissue up vs Young Adult SkM Tissue	19.7387	12.9034	2.97802	1
571980	cg16585972	EFS	3.02576e-12	Unclassified_Cell_type_specific	Island	6.60691e-07	5.87073	0.830168	Aged Adult SkM Tissue up vs Young Adult SkM Tissue	0.0637988	Aged Adult SkM Tissue up vs Young Adult SkM Tissue	19.7377	11.4175	2.63521	1
697275	cg04918982	EPB41L2	3.03093e-12	Unclassified_Cell_type_specific	N_Shore	0.00104885	3.5277	0.717898	Aged Adult SkM Tissue up vs Young Adult SkM Tissue	0.116061	Aged Adult SkM Tissue up vs Young Adult SkM Tissue	19.7356	23.6439	5.45771	1
231525	cg18718937	CCDC141	3.03913e-12			0.000731178	3.65161	0.749474	Aged Adult SkM Tissue up vs Young Adult SkM Tissue	0.106092	Aged Adult SkM Tissue up vs Young Adult SkM Tissue	19.7322	24.0463	5.55153	1
219161	cg20295084	ZNF532	3.08524e-12		N_Shore	0.000672009	-3.68034	-0.844506	Aged Adult SkM Tissue down vs Young Adult SkM Tissue	-0.129926	Aged Adult SkM Tissue down vs Young Adult SkM Tissue	19.7137	30.0278	6.939	1
250	cg27535237	STK11	3.11748e-12		Island	6.55957e-05	-4.4444	-1.30267	Aged Adult SkM Tissue down vs Young Adult SkM Tissue	-0.115945	Aged Adult SkM Tissue down vs Young Adult SkM Tissue	19.7009	48.9614	11.3216	1
33486	cg26516362	RUFY1	3.14295e-12	Promoter_Associated	Island	2.7643e-08	6.84099	1.46317	Aged Adult SkM Tissue up vs Young Adult SkM Tissue	0.0846457	Aged Adult SkM Tissue up vs Young Adult SkM Tissue	19.6909	26.0584	6.02868	1
581768	cg20979815		3.14332e-12			1.49364e-06	5.6213	0.650089	Aged Adult SkM Tissue up vs Young Adult SkM Tissue	0.103673	Aged Adult SkM Tissue up vs Young Adult SkM Tissue	19.6908	7.61837	1.76255	1
127265	cg13121907		3.18192e-12			2.12848e-05	4.80011	1.10612	Aged Adult SkM Tissue up vs Young Adult SkM Tissue	0.146979	Aged Adult SkM Tissue up vs Young Adult SkM Tissue	19.6758	30.2248	6.99797	1
146158	cg06470127	HRK	3.18316e-12			4.66589e-08	6.68047	1.31462	Aged Adult SkM Tissue up vs Young Adult SkM Tissue	0.127649	Aged Adult SkM Tissue up vs Young Adult SkM Tissue	19.6753	22.0412	5.10335	1
587263	cg07067827	ABLIM1	3.22674e-12			1.11721e-05	5.00122	0.777392	Aged Adult SkM Tissue up vs Young Adult SkM Tissue	0.0680457	Aged Adult SkM Tissue up vs Young Adult SkM Tissue	19.6586	13.7407	3.18416	1
5180	cg05518778		3.24942e-12		S_Shelf	2.13528e-05	4.79911	0.627703	Aged Adult SkM Tissue up vs Young Adult SkM Tissue	0.0957117	Aged Adult SkM Tissue up vs Young Adult SkM Tissue	19.65	9.7247	2.25452	1
599525	cg19179053	WAPAL	3.25061e-12			0.000188131	4.1043	0.493152	Aged Adult SkM Tissue up vs Young Adult SkM Tissue	0.0849065	Aged Adult SkM Tissue up vs Young Adult SkM Tissue	19.6496	8.20663	1.90262	1
778209	cg15404093		3.25142e-12			6.45628e-06	5.17118	0.926135	Aged Adult SkM Tissue up vs Young Adult SkM Tissue	0.152111	Aged Adult SkM Tissue up vs Young Adult SkM Tissue	19.6493	18.2324	4.22705	1
477308	cg04714058		3.25617e-12			0.000110552	4.27692	0.462898	Aged Adult SkM Tissue up vs Young Adult SkM Tissue	0.0794946	Aged Adult SkM Tissue up vs Young Adult SkM Tissue	19.6475	6.65799	1.54375	1
116742	cg22010909	ATP11A	3.26494e-12		S_Shore	2.29394e-06	-5.48978	-1.24798	Aged Adult SkM Tissue down vs Young Adult SkM Tissue	-0.0740822	Aged Adult SkM Tissue down vs Young Adult SkM Tissue	19.6442	29.3676	6.81044	1
437723	cg18166979		3.27058e-12			0.000938464	3.56608	0.609155	Aged Adult SkM Tissue up vs Young Adult SkM Tissue	0.103579	Aged Adult SkM Tissue up vs Young Adult SkM Tissue	19.6421	16.5801	3.84539	1
707218	cg26878949	PTCH1	3.29316e-12		Island	0.00022652	4.04346	0.967695	Aged Adult SkM Tissue up vs Young Adult SkM Tissue	0.0705241	Aged Adult SkM Tissue up vs Young Adult SkM Tissue	19.6336	32.5311	7.54813	1
463138	cg14039251	SH3PXD2A	3.31153e-12			8.40482e-11	-8.65906	-1.48384	Aged Adult SkM Tissue down vs Young Adult SkM Tissue	-0.119828	Aged Adult SkM Tissue down vs Young Adult SkM Tissue	19.6268	16.6729	3.86993	1
402104	cg15009813	TNFSF12	3.38363e-12	Unclassified	N_Shore	0.000272849	3.98218	0.692309	Aged Adult SkM Tissue up vs Young Adult SkM Tissue	0.0407789	Aged Adult SkM Tissue up vs Young Adult SkM Tissue	19.6004	17.1376	3.98315	1
634580	cg06326971	KIFC3	3.38631e-12	Unclassified_Cell_type_specific	Island	9.77309e-06	5.04278	1.02928	Aged Adult SkM Tissue up vs Young Adult SkM Tissue	0.106665	Aged Adult SkM Tissue up vs Young Adult SkM Tissue	19.5995	23.6213	5.49035	1
361043	cg00524818	B3GAT2	3.41491e-12			0.00102235	3.53655	0.635996	Aged Adult SkM Tissue up vs Young Adult SkM Tissue	0.102616	Aged Adult SkM Tissue up vs Young Adult SkM Tissue	19.5892	18.327	4.26204	1
418759	cg13203009	RAD51C	3.44971e-12			0.000323456	3.92586	0.690775	Aged Adult SkM Tissue up vs Young Adult SkM Tissue	0.111685	Aged Adult SkM Tissue up vs Young Adult SkM Tissue	19.5768	17.5336	4.08011	1
14743	cg04137003	GPR20	3.47207e-12			1.65423e-05	4.87895	0.986861	Aged Adult SkM Tissue up vs Young Adult SkM Tissue	0.0677339	Aged Adult SkM Tissue up vs Young Adult SkM Tissue	19.5689	23.1607	5.39171	1
193893	cg17294600	TMEM232	3.49871e-12			0.000112081	4.27249	0.604267	Aged Adult SkM Tissue up vs Young Adult SkM Tissue	0.10239	Aged Adult SkM Tissue up vs Young Adult SkM Tissue	19.5595	11.3183	2.63612	1
254711	cg20520115	HK2	3.51282e-12	Promoter_Associated	S_Shore	0.00109093	-3.51408	-0.683268	Aged Adult SkM Tissue down vs Young Adult SkM Tissue	-0.101246	Aged Adult SkM Tissue down vs Young Adult SkM Tissue	19.5546	21.3863	4.98227	1
698235	cg04721103		3.5151e-12			0.000221863	4.05028	0.527966	Aged Adult SkM Tissue up vs Young Adult SkM Tissue	0.090229	Aged Adult SkM Tissue up vs Young Adult SkM Tissue	19.5538	9.61171	2.23929	1
355062	cg03326552	MAML3	3.57357e-12			1.13768e-06	5.70461	2.12899	Aged Adult SkM Tissue up vs Young Adult SkM Tissue	0.332661	Aged Adult SkM Tissue up vs Young Adult SkM Tissue	19.5337	78.7058	18.3554	1
116799	cg24888989	KIF15	3.6031e-12	Promoter_Associated	Island	1.41903e-06	5.63699	2.52875	Aged Adult SkM Tissue up vs Young Adult SkM Tissue	0.0739965	Aged Adult SkM Tissue up vs Young Adult SkM Tissue	19.5236	113.66	26.5209	1
439909	cg00156147	TENM2	3.63982e-12			4.96666e-05	4.53295	0.869192	Aged Adult SkM Tissue up vs Young Adult SkM Tissue	0.0780428	Aged Adult SkM Tissue up vs Young Adult SkM Tissue	19.5113	20.7531	4.8455	1
87016	cg05343535	BFAR	3.66775e-12	Promoter_Associated_Cell_type_specific	S_Shore	5.6917e-05	4.48963	0.520984	Aged Adult SkM Tissue up vs Young Adult SkM Tissue	0.0152781	Aged Adult SkM Tissue up vs Young Adult SkM Tissue	19.5019	7.59682	1.77458	1
580518	cg11605358		3.66872e-12			0.000345948	3.90353	0.835301	Aged Adult SkM Tissue up vs Young Adult SkM Tissue	0.134239	Aged Adult SkM Tissue up vs Young Adult SkM Tissue	19.5016	25.8326	6.03447	1
314767	cg01303998	SRSF10	3.67786e-12			1.057e-05	-5.01844	-0.925534	Aged Adult SkM Tissue down vs Young Adult SkM Tissue	-0.125675	Aged Adult SkM Tissue down vs Young Adult SkM Tissue	19.4986	19.1857	4.48246	1
51449	cg22900266		3.68295e-12	Unclassified_Cell_type_specific	S_Shore	0.000168477	-4.14031	-1.28206	Aged Adult SkM Tissue down vs Young Adult SkM Tissue	-0.148587	Aged Adult SkM Tissue down vs Young Adult SkM Tissue	19.4969	54.0809	12.6363	1
715064	cg19307809	PPM1E	3.71429e-12			0.000885527	3.58605	0.571844	Aged Adult SkM Tissue up vs Young Adult SkM Tissue	0.0979906	Aged Adult SkM Tissue up vs Young Adult SkM Tissue	19.4866	14.3346	3.35113	1
497236	cg14712390	CASP2	3.73032e-12	NonGene_Associated	N_Shore	3.57406e-05	4.63712	0.818883	Aged Adult SkM Tissue up vs Young Adult SkM Tissue	0.0714984	Aged Adult SkM Tissue up vs Young Adult SkM Tissue	19.4813	17.5748	4.10974	1
665070	cg04753786	SEPW1	3.75229e-12	Promoter_Associated	Island	0.00033854	3.91072	0.646754	Aged Adult SkM Tissue up vs Young Adult SkM Tissue	0.0710753	Aged Adult SkM Tissue up vs Young Adult SkM Tissue	19.4742	15.4082	3.6044	1
51672	cg14210275	TMEM107	3.8627e-12	Promoter_Associated	Island	0.000741249	3.64694	0.667547	Aged Adult SkM Tissue up vs Young Adult SkM Tissue	0.0416342	Aged Adult SkM Tissue up vs Young Adult SkM Tissue	19.4389	18.841	4.41544	1
17243	cg05972871	EFCAB4B	3.98663e-12	Promoter_Associated	Island	0.000504306	3.77745	1.12196	Aged Adult SkM Tissue up vs Young Adult SkM Tissue	0.0946932	Aged Adult SkM Tissue up vs Young Adult SkM Tissue	19.4005	49.5106	11.6259	1
129506	cg25902697		4.017e-12	Promoter_Associated		2.58098e-08	6.86206	1.52633	Aged Adult SkM Tissue up vs Young Adult SkM Tissue	0.135865	Aged Adult SkM Tissue up vs Young Adult SkM Tissue	19.3913	27.7538	6.52014	1
53322	cg16538178	KIAA0182	4.03578e-12	Promoter_Associated	Island	1.59613e-06	5.60097	0.967038	Aged Adult SkM Tissue up vs Young Adult SkM Tissue	0.088663	Aged Adult SkM Tissue up vs Young Adult SkM Tissue	19.3856	16.7173	3.92851	1
109560	cg03039974	FTL	4.07022e-12	Promoter_Associated	N_Shore	6.37699e-13	10.2857	1.37169	Aged Adult SkM Tissue up vs Young Adult SkM Tissue	0.038278	Aged Adult SkM Tissue up vs Young Adult SkM Tissue	19.3753	9.96829	2.34376	1
187977	cg05537630	SOX2-OT	4.08587e-12			7.02713e-05	4.42241	0.827906	Aged Adult SkM Tissue up vs Young Adult SkM Tissue	0.14061	Aged Adult SkM Tissue up vs Young Adult SkM Tissue	19.3706	19.6388	4.61862	1
22854	cg12557214		4.15169e-12			0.000315249	3.93438	0.344943	Aged Adult SkM Tissue up vs Young Adult SkM Tissue	0.0553299	Aged Adult SkM Tissue up vs Young Adult SkM Tissue	19.3513	4.30306	1.013	1
580149	cg27032787		4.24789e-12			0.00019662	4.08986	0.655886	Aged Adult SkM Tissue up vs Young Adult SkM Tissue	0.034112	Aged Adult SkM Tissue up vs Young Adult SkM Tissue	19.3235	14.3765	3.38928	1
642081	cg16657340	PODXL	4.2845e-12	Unclassified_Cell_type_specific	Island	1.82468e-05	4.84831	1.07296	Aged Adult SkM Tissue up vs Young Adult SkM Tissue	0.0789588	Aged Adult SkM Tissue up vs Young Adult SkM Tissue	19.3131	27.3632	6.4544	1
13428	cg04206484	C7orf50	4.32838e-12		S_Shore	0.000864512	3.5943	1.03917	Aged Adult SkM Tissue up vs Young Adult SkM Tissue	0.108737	Aged Adult SkM Tissue up vs Young Adult SkM Tissue	19.3008	46.6708	11.0157	1
471613	cg19543782	CCNY	4.3789e-12			3.88763e-05	4.61055	0.654111	Aged Adult SkM Tissue up vs Young Adult SkM Tissue	0.0558385	Aged Adult SkM Tissue up vs Young Adult SkM Tissue	19.2868	11.2301	2.65256	1
109752	cg03469862		4.38264e-12	Unclassified_Cell_type_specific	Island	0.000402024	3.85346	1.37795	Aged Adult SkM Tissue up vs Young Adult SkM Tissue	0.107206	Aged Adult SkM Tissue up vs Young Adult SkM Tissue	19.2857	71.3396	16.8514	1
767426	cg27146152	XAF1	4.39083e-12	Promoter_Associated_Cell_type_specific		0.00103137	3.53351	0.725731	Aged Adult SkM Tissue up vs Young Adult SkM Tissue	0.0258008	Aged Adult SkM Tissue up vs Young Adult SkM Tissue	19.2835	23.5315	5.55912	1
520910	cg12845950		4.48685e-12			0.000228833	4.04012	0.850511	Aged Adult SkM Tissue up vs Young Adult SkM Tissue	0.0545597	Aged Adult SkM Tissue up vs Young Adult SkM Tissue	19.2573	24.6885	5.84036	1
698371	cg09239756	CKAP4	4.49817e-12		Island	0.000915875	3.57447	0.670682	Aged Adult SkM Tissue up vs Young Adult SkM Tissue	0.057664	Aged Adult SkM Tissue up vs Young Adult SkM Tissue	19.2543	19.6094	4.63958	1
253229	cg11765227	SIK2	4.5118e-12			1.27703e-05	-4.95964	-0.897882	Aged Adult SkM Tissue down vs Young Adult SkM Tissue	-0.103198	Aged Adult SkM Tissue down vs Young Adult SkM Tissue	19.2507	18.2521	4.31924	1
357925	cg20884650	EPHA2	4.51796e-12	Unclassified	N_Shore	0.000470033	3.80111	0.910704	Aged Adult SkM Tissue up vs Young Adult SkM Tissue	0.0705566	Aged Adult SkM Tissue up vs Young Adult SkM Tissue	19.249	31.9645	7.56486	1
396865	cg19246545	NEBL	4.68876e-12			0.000110816	4.27615	1.02232	Aged Adult SkM Tissue up vs Young Adult SkM Tissue	0.137976	Aged Adult SkM Tissue up vs Young Adult SkM Tissue	19.2043	31.7537	7.53248	1
344766	cg18233217		4.69445e-12			9.62364e-05	4.3216	0.738123	Aged Adult SkM Tissue up vs Young Adult SkM Tissue	0.125095	Aged Adult SkM Tissue up vs Young Adult SkM Tissue	19.2028	16.2054	3.84447	1
774557	cg01543871	GABRB2	4.71834e-12			0.000137574	4.20619	0.768755	Aged Adult SkM Tissue up vs Young Adult SkM Tissue	0.129273	Aged Adult SkM Tissue up vs Young Adult SkM Tissue	19.1967	18.5504	4.40218	1
123615	cg10215766	GATAD2A	4.80721e-12		Island	0.000951101	3.56147	1.36449	Aged Adult SkM Tissue up vs Young Adult SkM Tissue	0.0766168	Aged Adult SkM Tissue up vs Young Adult SkM Tissue	19.1742	81.4189	19.3441	1
630240	cg00685984	WIPI1	4.814e-12		N_Shore	0.000103339	-4.29867	-1.03074	Aged Adult SkM Tissue down vs Young Adult SkM Tissue	-0.153783	Aged Adult SkM Tissue down vs Young Adult SkM Tissue	19.1725	31.8889	7.57708	1
785355	cg25822200	C14orf159	4.84776e-12	Gene_Associated		0.000172602	-4.13242	-0.611194	Aged Adult SkM Tissue down vs Young Adult SkM Tissue	-0.104584	Aged Adult SkM Tissue down vs Young Adult SkM Tissue	19.1641	12.1273	2.88282	1
159309	cg25420314	NUCB1	4.94803e-12			0.000237268	4.02822	0.989323	Aged Adult SkM Tissue up vs Young Adult SkM Tissue	0.123538	Aged Adult SkM Tissue up vs Young Adult SkM Tissue	19.1395	33.397	7.9491	1
582372	cg23686174	SERPINB8	4.9566e-12	Promoter_Associated	N_Shore	0.000832679	3.60717	0.377239	Aged Adult SkM Tissue up vs Young Adult SkM Tissue	0.011697	Aged Adult SkM Tissue up vs Young Adult SkM Tissue	19.1374	6.05495	1.44135	1
209244	cg02973416	SLC25A22	4.96384e-12	Promoter_Associated	N_Shore	0.000196071	4.09078	0.974892	Aged Adult SkM Tissue up vs Young Adult SkM Tissue	0.0686994	Aged Adult SkM Tissue up vs Young Adult SkM Tissue	19.1356	31.4392	7.48462	1
669808	cg15892763	ARHGEF12	5.00247e-12			0.000119367	-4.25215	-0.995473	Aged Adult SkM Tissue down vs Young Adult SkM Tissue	-0.165895	Aged Adult SkM Tissue down vs Young Adult SkM Tissue	19.1263	30.3251	7.2229	1
314214	cg06153102		5.01103e-12		N_Shelf	0.0010018	3.54356	0.704558	Aged Adult SkM Tissue up vs Young Adult SkM Tissue	0.102811	Aged Adult SkM Tissue up vs Young Adult SkM Tissue	19.1243	21.8708	5.20981	1
88874	cg14362312	ADAMTS13	5.11694e-12		Island	1.16794e-12	10.0779	2.20952	Aged Adult SkM Tissue up vs Young Adult SkM Tissue	0.104559	Aged Adult SkM Tissue up vs Young Adult SkM Tissue	19.0992	26.5582	6.3347	1
198860	cg16230982	PDE7A	5.12474e-12			6.29013e-08	-6.58901	-1.77242	Aged Adult SkM Tissue down vs Young Adult SkM Tissue	-0.245753	Aged Adult SkM Tissue down vs Young Adult SkM Tissue	19.0973	39.9755	9.53592	1
731233	cg08313399	ANKS6	5.17485e-12	Unclassified		4.08351e-08	6.72132	1.04422	Aged Adult SkM Tissue up vs Young Adult SkM Tissue	0.05132	Aged Adult SkM Tissue up vs Young Adult SkM Tissue	19.0857	13.3262	3.18084	1
736769	cg14599390	AHCYL2	5.21888e-12			0.000733578	-3.65049	-0.863699	Aged Adult SkM Tissue down vs Young Adult SkM Tissue	-0.132089	Aged Adult SkM Tissue down vs Young Adult SkM Tissue	19.0755	30.8905	7.37717	1
379100	cg26445322		5.35327e-12			0.000357468	3.89263	0.881566	Aged Adult SkM Tissue up vs Young Adult SkM Tissue	0.0656949	Aged Adult SkM Tissue up vs Young Adult SkM Tissue	19.0451	28.2574	6.75914	1
469354	cg01236747	PLEKHM3	5.46701e-12			1.45467e-06	5.62939	0.647705	Aged Adult SkM Tissue up vs Young Adult SkM Tissue	0.0545799	Aged Adult SkM Tissue up vs Young Adult SkM Tissue	19.0199	7.28394	1.74461	1
483039	cg13232999	CRISPLD1	5.49385e-12			0.00102959	3.53411	0.789605	Aged Adult SkM Tissue up vs Young Adult SkM Tissue	0.12304	Aged Adult SkM Tissue up vs Young Adult SkM Tissue	19.014	27.4575	6.57851	1
136113	cg11488290	PTPRR	5.5262e-12			0.000346963	3.90255	0.795357	Aged Adult SkM Tissue up vs Young Adult SkM Tissue	0.123365	Aged Adult SkM Tissue up vs Young Adult SkM Tissue	19.007	22.8385	5.47387	1
598115	cg05376904	TIMP2	5.58768e-12		N_Shore	0.00105855	3.52452	0.699456	Aged Adult SkM Tissue up vs Young Adult SkM Tissue	0.0744349	Aged Adult SkM Tissue up vs Young Adult SkM Tissue	18.9938	21.6401	5.19026	1
749261	cg11637968	FNIP2	5.59485e-12			8.19398e-05	4.37324	1.2036	Aged Adult SkM Tissue up vs Young Adult SkM Tissue	0.148409	Aged Adult SkM Tissue up vs Young Adult SkM Tissue	18.9923	41.6162	9.98222	1
90753	cg05211864	P3H4	5.61718e-12		S_Shore	8.38811e-07	5.7978	0.913924	Aged Adult SkM Tissue up vs Young Adult SkM Tissue	0.0308907	Aged Adult SkM Tissue up vs Young Adult SkM Tissue	18.9875	13.6486	3.27463	1
177864	cg23350224		5.71223e-12			0.000853615	-3.59865	-0.975122	Aged Adult SkM Tissue down vs Young Adult SkM Tissue	-0.108449	Aged Adult SkM Tissue down vs Young Adult SkM Tissue	18.9675	40.2879	9.67624	1
313930	cg06330230		5.73807e-12	Promoter_Associated_Cell_type_specific		0.000654276	-3.68943	-0.783222	Aged Adult SkM Tissue down vs Young Adult SkM Tissue	-0.0418238	Aged Adult SkM Tissue down vs Young Adult SkM Tissue	18.9621	24.7208	5.93907	1
410046	cg04165814	POLR3A	5.84537e-12			1.76018e-06	5.571	1.65804	Aged Adult SkM Tissue up vs Young Adult SkM Tissue	0.25236	Aged Adult SkM Tissue up vs Young Adult SkM Tissue	18.94	48.5322	11.6733	1
45526	cg09206890	CUGBP1	5.86834e-12			5.73601e-05	4.48716	0.535542	Aged Adult SkM Tissue up vs Young Adult SkM Tissue	0.084282	Aged Adult SkM Tissue up vs Young Adult SkM Tissue	18.9353	7.80265	1.8772	1
630331	cg21262449	OR2AK2	5.88727e-12			0.000822198	3.61151	0.972062	Aged Adult SkM Tissue up vs Young Adult SkM Tissue	0.145491	Aged Adult SkM Tissue up vs Young Adult SkM Tissue	18.9315	39.6754	9.54726	1
270312	cg24253902	LIMK2	5.96225e-12	Promoter_Associated	S_Shore	0.000394881	3.85945	0.608015	Aged Adult SkM Tissue up vs Young Adult SkM Tissue	0.0594594	Aged Adult SkM Tissue up vs Young Adult SkM Tissue	18.9164	13.5814	3.27074	1
612177	cg01833417	ATP1A1	6.00636e-12	Promoter_Associated	S_Shore	1.88747e-09	7.67171	1.18806	Aged Adult SkM Tissue up vs Young Adult SkM Tissue	0.0700301	Aged Adult SkM Tissue up vs Young Adult SkM Tissue	18.9076	13.1177	3.16055	1
293245	cg12689670	LAMC1	6.02217e-12			0.000141912	4.19611	1.40565	Aged Adult SkM Tissue up vs Young Adult SkM Tissue	0.174428	Aged Adult SkM Tissue up vs Young Adult SkM Tissue	18.9045	61.369	14.7885	1
629287	cg00829269		6.02804e-12	Promoter_Associated	S_Shore	0.00073183	3.65131	0.40798	Aged Adult SkM Tissue up vs Young Adult SkM Tissue	0.0172909	Aged Adult SkM Tissue up vs Young Adult SkM Tissue	18.9033	6.82727	1.64532	1
100984	cg17314888	ELN	6.07325e-12			0.000452977	3.81352	1.4772	Aged Adult SkM Tissue up vs Young Adult SkM Tissue	0.178576	Aged Adult SkM Tissue up vs Young Adult SkM Tissue	18.8944	82.0142	19.7741	1
118021	cg21107590	PYCARD-AS1	6.19037e-12	Promoter_Associated	Island	4.34961e-06	5.29307	1.39125	Aged Adult SkM Tissue up vs Young Adult SkM Tissue	0.0836654	Aged Adult SkM Tissue up vs Young Adult SkM Tissue	18.8717	37.7166	9.10463	1
182722	cg27505805	JPH2	6.36116e-12			1.36775e-09	-7.77252	-2.07127	Aged Adult SkM Tissue down vs Young Adult SkM Tissue	-0.278049	Aged Adult SkM Tissue down vs Young Adult SkM Tissue	18.8394	38.7029	9.35876	1
372489	cg01406077	UNC79	6.36741e-12			0.0004796	3.79435	1.19685	Aged Adult SkM Tissue up vs Young Adult SkM Tissue	0.12018	Aged Adult SkM Tissue up vs Young Adult SkM Tissue	18.8382	54.2216	13.1122	1
125634	cg05917732	SYNE1	6.39464e-12	Promoter_Associated	Island	4.39712e-09	7.4083	1.5181	Aged Adult SkM Tissue up vs Young Adult SkM Tissue	0.045359	Aged Adult SkM Tissue up vs Young Adult SkM Tissue	18.8331	22.8777	5.5339	1
27140	cg04883903	NOS1	6.44733e-12		Island	8.29533e-05	4.3693	1.25377	Aged Adult SkM Tissue up vs Young Adult SkM Tissue	0.0939172	Aged Adult SkM Tissue up vs Young Adult SkM Tissue	18.8234	44.837	10.8512	1
111286	cg04353853	LRFN2	6.44867e-12	Unclassified	Island	1.68893e-08	6.99243	1.66211	Aged Adult SkM Tissue up vs Young Adult SkM Tissue	0.0797992	Aged Adult SkM Tissue up vs Young Adult SkM Tissue	18.8232	30.767	7.44619	1
367046	cg08421007	LOC101927901	6.54282e-12			0.000202207	-4.08069	-1.1292	Aged Adult SkM Tissue down vs Young Adult SkM Tissue	-0.159356	Aged Adult SkM Tissue down vs Young Adult SkM Tissue	18.806	41.6581	10.0913	1
354230	cg27621724	FAM65C	6.72782e-12			1.22827e-06	5.68117	1.05728	Aged Adult SkM Tissue up vs Young Adult SkM Tissue	0.0601744	Aged Adult SkM Tissue up vs Young Adult SkM Tissue	18.7729	18.8088	4.56426	1
469965	cg00538439	SLC12A8	6.7318e-12			6.41745e-05	4.45139	0.68479	Aged Adult SkM Tissue up vs Young Adult SkM Tissue	0.0629181	Aged Adult SkM Tissue up vs Young Adult SkM Tissue	18.7722	12.8519	3.11883	1
253164	cg12128624	DNAJB6	6.76295e-12			0.000832432	-3.60727	-1.13415	Aged Adult SkM Tissue down vs Young Adult SkM Tissue	-0.173166	Aged Adult SkM Tissue down vs Young Adult SkM Tissue	18.7668	53.6661	13.0272	1
534045	cg21337411		6.81638e-12			0.00060725	3.71473	0.878356	Aged Adult SkM Tissue up vs Young Adult SkM Tissue	0.116888	Aged Adult SkM Tissue up vs Young Adult SkM Tissue	18.7574	30.338	7.36807	1
643641	cg12066726		6.88936e-12			0.000109966	4.27863	0.71597	Aged Adult SkM Tissue up vs Young Adult SkM Tissue	0.0749579	Aged Adult SkM Tissue up vs Young Adult SkM Tissue	18.7448	15.1841	3.69018	1
684086	cg26807961		6.90042e-12	Promoter_Associated_Cell_type_specific	Island	0.000593538	3.72247	1.32739	Aged Adult SkM Tissue up vs Young Adult SkM Tissue	0.188135	Aged Adult SkM Tissue up vs Young Adult SkM Tissue	18.7429	68.9451	16.7574	1
245630	cg18592307	WDR76	7.17472e-12	Promoter_Associated	S_Shore	4.15292e-06	5.30733	0.885064	Aged Adult SkM Tissue up vs Young Adult SkM Tissue	0.0345926	Aged Adult SkM Tissue up vs Young Adult SkM Tissue	18.6969	15.0416	3.66493	1
19820	cg19151082	PMS1	7.1899e-12			1.21648e-07	6.38737	0.881082	Aged Adult SkM Tissue up vs Young Adult SkM Tissue	0.131329	Aged Adult SkM Tissue up vs Young Adult SkM Tissue	18.6944	10.2903	2.5076	1
260813	cg12303015	ZFAT	7.51793e-12			6.16356e-06	5.18552	1.12623	Aged Adult SkM Tissue up vs Young Adult SkM Tissue	0.127792	Aged Adult SkM Tissue up vs Young Adult SkM Tissue	18.6418	25.438	6.21636	1
520455	cg03068843	DLC1	7.6055e-12		N_Shelf	1.7012e-05	4.87021	0.901835	Aged Adult SkM Tissue up vs Young Adult SkM Tissue	0.11777	Aged Adult SkM Tissue up vs Young Adult SkM Tissue	18.6282	18.478	4.51884	1
342864	cg09310194	ANK3	7.73899e-12			0.000844643	3.60228	0.645073	Aged Adult SkM Tissue up vs Young Adult SkM Tissue	0.108113	Aged Adult SkM Tissue up vs Young Adult SkM Tissue	18.6077	17.2617	4.22603	1
5698	cg20718214	KCNIP2	7.74696e-12	Unclassified	N_Shelf	4.05425e-13	10.4425	1.5269	Aged Adult SkM Tissue up vs Young Adult SkM Tissue	0.0641926	Aged Adult SkM Tissue up vs Young Adult SkM Tissue	18.6065	11.508	2.81758	1
342492	cg15205153	PPFIA2	7.89932e-12			0.00059445	3.72195	0.54156	Aged Adult SkM Tissue up vs Young Adult SkM Tissue	0.0924756	Aged Adult SkM Tissue up vs Young Adult SkM Tissue	18.5836	11.3817	2.7901	1
441958	cg17807824		7.97605e-12	Promoter_Associated	S_Shore	6.42016e-05	4.45125	0.996393	Aged Adult SkM Tissue up vs Young Adult SkM Tissue	0.0913086	Aged Adult SkM Tissue up vs Young Adult SkM Tissue	18.5722	26.9208	6.60336	1
424637	cg19895144		8.14367e-12			0.000828833	3.60875	0.496576	Aged Adult SkM Tissue up vs Young Adult SkM Tissue	0.0842051	Aged Adult SkM Tissue up vs Young Adult SkM Tissue	18.5478	10.1596	2.49531	1
587972	cg14818609	SNX31	8.231e-12			1.9121e-05	4.83368	0.628915	Aged Adult SkM Tissue up vs Young Adult SkM Tissue	0.107713	Aged Adult SkM Tissue up vs Young Adult SkM Tissue	18.5353	9.07727	2.23099	1
29149	cg23175074	CALHM2	8.32234e-12		S_Shore	9.09527e-07	5.77306	0.84128	Aged Adult SkM Tissue up vs Young Adult SkM Tissue	0.0445706	Aged Adult SkM Tissue up vs Young Adult SkM Tissue	18.5224	11.3787	2.79858	1
781952	cg11299991	PTX3	8.52342e-12		N_Shore	0.000556835	3.74405	0.685857	Aged Adult SkM Tissue up vs Young Adult SkM Tissue	0.0781338	Aged Adult SkM Tissue up vs Young Adult SkM Tissue	18.4944	17.9536	4.42235	1
478177	cg08013274		8.76733e-12		N_Shelf	3.38414e-05	4.65435	0.594768	Aged Adult SkM Tissue up vs Young Adult SkM Tissue	0.0909463	Aged Adult SkM Tissue up vs Young Adult SkM Tissue	18.4614	8.72102	2.15201	1
122205	cg24932788	SOX9	8.76833e-12	Unclassified	Island	6.27831e-08	6.58959	1.25145	Aged Adult SkM Tissue up vs Young Adult SkM Tissue	0.0624096	Aged Adult SkM Tissue up vs Young Adult SkM Tissue	18.4612	19.2617	4.75308	1
474554	cg04442913		8.77131e-12			0.000233366	4.03367	1.12399	Aged Adult SkM Tissue up vs Young Adult SkM Tissue	0.153391	Aged Adult SkM Tissue up vs Young Adult SkM Tissue	18.4608	41.4672	10.2328	1
717031	cg21703926	OR2T12	9.07758e-12			0.000601355	3.71804	0.747027	Aged Adult SkM Tissue up vs Young Adult SkM Tissue	0.125786	Aged Adult SkM Tissue up vs Young Adult SkM Tissue	18.4208	21.512	5.32003	1
742832	cg26622211		9.11671e-12		S_Shore	5.27319e-06	5.2337	1.06489	Aged Adult SkM Tissue up vs Young Adult SkM Tissue	0.116235	Aged Adult SkM Tissue up vs Young Adult SkM Tissue	18.4157	22.0551	5.45583	1
728007	cg25304146	WBP11P1	9.24075e-12			0.000361463	-3.88893	-0.610674	Aged Adult SkM Tissue down vs Young Adult SkM Tissue	-0.100867	Aged Adult SkM Tissue down vs Young Adult SkM Tissue	18.4	13.1251	3.24958	1
183247	cg17125581		9.27901e-12			0.000809568	3.61681	0.937876	Aged Adult SkM Tissue up vs Young Adult SkM Tissue	0.150261	Aged Adult SkM Tissue up vs Young Adult SkM Tissue	18.3951	35.7825	8.86152	1
699243	cg01767494	INTS6	9.29627e-12	Unclassified_Cell_type_specific		0.000108174	4.28394	0.854354	Aged Adult SkM Tissue up vs Young Adult SkM Tissue	0.143629	Aged Adult SkM Tissue up vs Young Adult SkM Tissue	18.393	21.1626	5.24154	1
191061	cg20199595	RUFY1	9.29733e-12	Promoter_Associated	Island	0.000293887	3.95763	1.15356	Aged Adult SkM Tissue up vs Young Adult SkM Tissue	0.0682322	Aged Adult SkM Tissue up vs Young Adult SkM Tissue	18.3928	45.2051	11.1964	1
667690	cg06028322	FAM49A	9.57914e-12	Unclassified_Cell_type_specific		8.48021e-06	5.08678	1.02398	Aged Adult SkM Tissue up vs Young Adult SkM Tissue	0.165722	Aged Adult SkM Tissue up vs Young Adult SkM Tissue	18.3581	21.5203	5.34028	1
255647	cg07676191	NDUFAF5	9.70989e-12			1.48254e-06	-5.62358	-1.1179	Aged Adult SkM Tissue down vs Young Adult SkM Tissue	-0.149712	Aged Adult SkM Tissue down vs Young Adult SkM Tissue	18.3423	20.9682	5.20773	1
125004	cg19694010		9.80317e-12		Island	1.08166e-10	8.57777	1.5828	Aged Adult SkM Tissue up vs Young Adult SkM Tissue	0.0507893	Aged Adult SkM Tissue up vs Young Adult SkM Tissue	18.3312	18.0558	4.48714	1
610861	cg10171170	AHI1	9.83392e-12			0.000452968	3.81352	0.949945	Aged Adult SkM Tissue up vs Young Adult SkM Tissue	0.114263	Aged Adult SkM Tissue up vs Young Adult SkM Tissue	18.3275	32.8984	8.17735	1
3980	cg16560824	DENND3	9.90339e-12			0.000144796	4.18958	0.722091	Aged Adult SkM Tissue up vs Young Adult SkM Tissue	0.0416433	Aged Adult SkM Tissue up vs Young Adult SkM Tissue	18.3193	15.7427	3.91481	1
470131	ch.12.1121679R	ATP5G2	9.95983e-12		N_Shore	0.000613714	3.71115	0.73179	Aged Adult SkM Tissue up vs Young Adult SkM Tissue	0.0738733	Aged Adult SkM Tissue up vs Young Adult SkM Tissue	18.3127	20.5986	5.1242	1
415639	cg01313170		9.96175e-12			1.15517e-05	4.99084	1.06337	Aged Adult SkM Tissue up vs Young Adult SkM Tissue	0.172311	Aged Adult SkM Tissue up vs Young Adult SkM Tissue	18.3125	24.0488	5.98256	1
444697	cg26982695		1.00063e-11		Island	4.09605e-05	4.59403	0.855391	Aged Adult SkM Tissue up vs Young Adult SkM Tissue	0.0948034	Aged Adult SkM Tissue up vs Young Adult SkM Tissue	18.3073	18.3608	4.56887	1
640188	cg06050992		1.00146e-11	Unclassified	N_Shore	0.000114196	4.26645	0.802608	Aged Adult SkM Tissue up vs Young Adult SkM Tissue	0.0735948	Aged Adult SkM Tissue up vs Young Adult SkM Tissue	18.3064	18.7414	4.66381	1
4336	cg22245494	SYNM	1.00217e-11			6.64779e-08	-6.57209	-1.80576	Aged Adult SkM Tissue down vs Young Adult SkM Tissue	-0.123926	Aged Adult SkM Tissue down vs Young Adult SkM Tissue	18.3055	39.9781	9.94904	1
348887	cg10318771	ADAM23	1.00966e-11			0.000515738	3.76991	0.834121	Aged Adult SkM Tissue up vs Young Adult SkM Tissue	0.132028	Aged Adult SkM Tissue up vs Young Adult SkM Tissue	18.2969	25.912	6.45156	1
69706	cg19999161	HOXA3	1.02707e-11		Island	0.00066387	3.68449	0.728296	Aged Adult SkM Tissue up vs Young Adult SkM Tissue	0.0949664	Aged Adult SkM Tissue up vs Young Adult SkM Tissue	18.2771	20.6583	5.14909	1
112002	cg26804360	HDAC4	1.03565e-11			4.06232e-06	-5.31412	-1.99667	Aged Adult SkM Tissue down vs Young Adult SkM Tissue	-0.118064	Aged Adult SkM Tissue down vs Young Adult SkM Tissue	18.2674	74.6022	18.6044	1
432604	cg25225070		1.03662e-11			0.000507371	3.77542	0.861722	Aged Adult SkM Tissue up vs Young Adult SkM Tissue	0.0494556	Aged Adult SkM Tissue up vs Young Adult SkM Tissue	18.2663	27.5285	6.86552	1
93752	cg07354927	MDFI	1.04988e-11	Unclassified_Cell_type_specific	Island	0.000104895	4.29386	0.433817	Aged Adult SkM Tissue up vs Young Adult SkM Tissue	0.0210509	Aged Adult SkM Tissue up vs Young Adult SkM Tissue	18.2516	5.38945	1.34519	1
146138	cg23182048		1.06021e-11			0.0007403	3.64738	0.535124	Aged Adult SkM Tissue up vs Young Adult SkM Tissue	0.058856	Aged Adult SkM Tissue up vs Young Adult SkM Tissue	18.2402	11.358	2.83671	1
72139	cg03514009		1.06927e-11	Unclassified_Cell_type_specific		0.000975189	3.55285	0.362129	Aged Adult SkM Tissue up vs Young Adult SkM Tissue	0.0239936	Aged Adult SkM Tissue up vs Young Adult SkM Tissue	18.2304	5.47893	1.36912	1
389771	cg05295198	LYPLA1	1.08085e-11			0.000520982	3.7665	0.566002	Aged Adult SkM Tissue up vs Young Adult SkM Tissue	0.0968633	Aged Adult SkM Tissue up vs Young Adult SkM Tissue	18.2179	11.9011	2.97597	1
226769	cg18040409	SAPS2	1.08376e-11		N_Shelf	0.000392447	3.86151	0.762203	Aged Adult SkM Tissue up vs Young Adult SkM Tissue	0.117054	Aged Adult SkM Tissue up vs Young Adult SkM Tissue	18.2148	20.5295	5.13446	1
52513	cg26280553	KIAA1614	1.11268e-11		Island	2.66408e-09	7.56416	1.13101	Aged Adult SkM Tissue up vs Young Adult SkM Tissue	0.075796	Aged Adult SkM Tissue up vs Young Adult SkM Tissue	18.1843	11.7607	2.9463	1
506561	cg08263875		1.11804e-11			0.000173977	4.12983	0.898889	Aged Adult SkM Tissue up vs Young Adult SkM Tissue	0.150573	Aged Adult SkM Tissue up vs Young Adult SkM Tissue	18.1788	24.9137	6.24332	1
13352	cg23930334	SLC22A20	1.12062e-11	Unclassified	Island	3.98431e-05	4.60278	1.46678	Aged Adult SkM Tissue up vs Young Adult SkM Tissue	0.153247	Aged Adult SkM Tissue up vs Young Adult SkM Tissue	18.1761	53.3973	13.3832	1
410048	cg24823912	ALDH2	1.13049e-11			7.19378e-06	-5.13773	-1.28519	Aged Adult SkM Tissue down vs Young Adult SkM Tissue	-0.190967	Aged Adult SkM Tissue down vs Young Adult SkM Tissue	18.166	32.8836	8.24636	1
628357	cg09137291		1.13059e-11			5.16876e-05	4.52028	1.06237	Aged Adult SkM Tissue up vs Young Adult SkM Tissue	0.16981	Aged Adult SkM Tissue up vs Young Adult SkM Tissue	18.1659	29.0271	7.27927	1
619546	cg25407483		1.13441e-11			0.000859237	3.5964	0.789612	Aged Adult SkM Tissue up vs Young Adult SkM Tissue	0.106418	Aged Adult SkM Tissue up vs Young Adult SkM Tissue	18.162	25.3269	6.35272	1
206487	cg02810826	ADAMTS9	1.16013e-11			1.22223e-05	4.97329	1.10589	Aged Adult SkM Tissue up vs Young Adult SkM Tissue	0.159935	Aged Adult SkM Tissue up vs Young Adult SkM Tissue	18.1361	25.9423	6.51638	1
481704	cg21744360		1.22014e-11			0.000502485	3.77867	0.693117	Aged Adult SkM Tissue up vs Young Adult SkM Tissue	0.0405074	Aged Adult SkM Tissue up vs Young Adult SkM Tissue	18.078	17.5959	4.43407	1
286453	cg00832367	LINC00211	1.23266e-11			0.000636961	-3.69854	-0.807608	Aged Adult SkM Tissue down vs Young Adult SkM Tissue	-0.109733	Aged Adult SkM Tissue down vs Young Adult SkM Tissue	18.0663	24.9193	6.28361	1
750174	cg26636531		1.23421e-11			0.000211888	4.06537	1.12945	Aged Adult SkM Tissue up vs Young Adult SkM Tissue	0.143869	Aged Adult SkM Tissue up vs Young Adult SkM Tissue	18.0648	40.3364	10.172	1
426058	cg03861379		1.25529e-11			0.000699518	3.66669	0.582946	Aged Adult SkM Tissue up vs Young Adult SkM Tissue	0.0941871	Aged Adult SkM Tissue up vs Young Adult SkM Tissue	18.0454	13.1947	3.331	1
503599	cg05824594	CACNA1C	1.26028e-11			3.01954e-05	4.69028	0.764743	Aged Adult SkM Tissue up vs Young Adult SkM Tissue	0.0945962	Aged Adult SkM Tissue up vs Young Adult SkM Tissue	18.0408	13.8745	3.5035	1
175388	cg21717601	MIR548W	1.26488e-11			0.000658423	3.68729	0.700504	Aged Adult SkM Tissue up vs Young Adult SkM Tissue	0.114654	Aged Adult SkM Tissue up vs Young Adult SkM Tissue	18.0366	18.8317	4.75638	1
517176	cg13808438	MAN2A1	1.26702e-11			0.000225799	4.0445	0.785176	Aged Adult SkM Tissue up vs Young Adult SkM Tissue	0.122369	Aged Adult SkM Tissue up vs Young Adult SkM Tissue	18.0347	19.6625	4.96675	1
33537	cg10198479		1.28297e-11		N_Shore	0.000489878	3.78722	0.690495	Aged Adult SkM Tissue up vs Young Adult SkM Tissue	0.0445084	Aged Adult SkM Tissue up vs Young Adult SkM Tissue	18.0203	17.3288	4.38075	1
240966	cg03805543		1.28879e-11			1.36093e-05	4.93982	1.31447	Aged Adult SkM Tissue up vs Young Adult SkM Tissue	0.166592	Aged Adult SkM Tissue up vs Young Adult SkM Tissue	18.0151	36.9013	9.33137	1
587750	cg08102116		1.29942e-11		Island	0.000592385	3.72312	0.762896	Aged Adult SkM Tissue up vs Young Adult SkM Tissue	0.0549813	Aged Adult SkM Tissue up vs Young Adult SkM Tissue	18.0057	21.8702	5.5333	1
121176	cg15992535	NRG2	1.3081e-11		Island	0.00020927	4.06945	1.91923	Aged Adult SkM Tissue up vs Young Adult SkM Tissue	0.187335	Aged Adult SkM Tissue up vs Young Adult SkM Tissue	17.9981	115.807	29.3123	1
787173	cg13424649	OR4S1	1.3224e-11			0.00111906	3.50526	0.796999	Aged Adult SkM Tissue up vs Young Adult SkM Tissue	0.126037	Aged Adult SkM Tissue up vs Young Adult SkM Tissue	17.9856	26.8984	6.81308	1
434556	cg14517250		1.3273e-11	Promoter_Associated	N_Shore	1.23702e-05	4.96954	0.765024	Aged Adult SkM Tissue up vs Young Adult SkM Tissue	0.0408283	Aged Adult SkM Tissue up vs Young Adult SkM Tissue	17.9814	12.3273	3.1231	1
7249	cg09416400	GRAMD3	1.34034e-11	Promoter_Associated	N_Shore	3.10375e-10	8.24065	0.889982	Aged Adult SkM Tissue up vs Young Adult SkM Tissue	0.0318086	Aged Adult SkM Tissue up vs Young Adult SkM Tissue	17.9701	6.06344	1.53712	1
84624	cg13230172	TMEM136	1.34162e-11	Unclassified	Island	0.000214328	4.06161	1.18125	Aged Adult SkM Tissue up vs Young Adult SkM Tissue	0.0614459	Aged Adult SkM Tissue up vs Young Adult SkM Tissue	17.9691	43.968	11.1469	1
197859	cg26605447	PELO	1.34994e-11	Promoter_Associated_Cell_type_specific	S_Shore	0.00108896	3.51471	0.762837	Aged Adult SkM Tissue up vs Young Adult SkM Tissue	0.0401815	Aged Adult SkM Tissue up vs Young Adult SkM Tissue	17.962	24.4774	6.20802	1
46652	cg15423357		1.37987e-11			1.81096e-07	6.26585	1.06884	Aged Adult SkM Tissue up vs Young Adult SkM Tissue	0.0565108	Aged Adult SkM Tissue up vs Young Adult SkM Tissue	17.9369	15.0987	3.83473	1
424867	cg20244854	FAM65C	1.39683e-11			9.3919e-07	5.76325	1.16354	Aged Adult SkM Tissue up vs Young Adult SkM Tissue	0.085545	Aged Adult SkM Tissue up vs Young Adult SkM Tissue	17.9229	21.1331	5.37152	1
489516	cg16935996	S1PR3	1.39968e-11		S_Shore	5.28485e-06	5.23302	0.909006	Aged Adult SkM Tissue up vs Young Adult SkM Tissue	0.0789685	Aged Adult SkM Tissue up vs Young Adult SkM Tissue	17.9206	15.6426	3.97647	1
19895	cg16498920	DNMT3A	1.40299e-11	Unclassified	Island	3.27399e-09	7.49997	1.25815	Aged Adult SkM Tissue up vs Young Adult SkM Tissue	0.101132	Aged Adult SkM Tissue up vs Young Adult SkM Tissue	17.9179	14.5868	3.70863	1
785401	cg15449188	SLC12A8	1.40518e-11			7.06734e-05	4.42059	0.813733	Aged Adult SkM Tissue up vs Young Adult SkM Tissue	0.132638	Aged Adult SkM Tissue up vs Young Adult SkM Tissue	17.9161	17.562	4.46553	1
220530	cg03974193	MAP4K4	1.43552e-11	Unclassified_Cell_type_specific	S_Shore	0.000118924	4.25335	0.819406	Aged Adult SkM Tissue up vs Young Adult SkM Tissue	0.131225	Aged Adult SkM Tissue up vs Young Adult SkM Tissue	17.8917	19.2094	4.89108	1
192310	cg10402328	ATP2C1	1.45453e-11			0.000380087	-3.87219	-0.786362	Aged Adult SkM Tissue down vs Young Adult SkM Tissue	-0.0988747	Aged Adult SkM Tissue down vs Young Adult SkM Tissue	17.8767	21.3278	5.43501	1
605653	ch.18.807506F		1.48755e-11			0.000271784	3.98347	0.770833	Aged Adult SkM Tissue up vs Young Adult SkM Tissue	0.052185	Aged Adult SkM Tissue up vs Young Adult SkM Tissue	17.8511	19.337	4.93476	1
130475	cg17457918	LOC102724058	1.49718e-11			3.17968e-05	4.674	0.827234	Aged Adult SkM Tissue up vs Young Adult SkM Tissue	0.138713	Aged Adult SkM Tissue up vs Young Adult SkM Tissue	17.8437	16.1693	4.12807	1
537071	cg01082288		1.51328e-11			7.11437e-05	4.41847	0.6423	Aged Adult SkM Tissue up vs Young Adult SkM Tissue	0.107614	Aged Adult SkM Tissue up vs Young Adult SkM Tissue	17.8315	10.9006	2.78485	1
595142	cg08884591	SCGB2A2	1.54738e-11			0.00111882	3.50533	0.766692	Aged Adult SkM Tissue up vs Young Adult SkM Tissue	0.130509	Aged Adult SkM Tissue up vs Young Adult SkM Tissue	17.8062	24.6423	6.30452	1
179815	cg03534166	GRID1	1.58113e-11			0.000234589	4.03195	0.79679	Aged Adult SkM Tissue up vs Young Adult SkM Tissue	0.131555	Aged Adult SkM Tissue up vs Young Adult SkM Tissue	17.7816	20.0889	5.14665	1
171181	ch.19.16613897R		1.58884e-11			4.10024e-05	4.59371	0.680502	Aged Adult SkM Tissue up vs Young Adult SkM Tissue	0.021803	Aged Adult SkM Tissue up vs Young Adult SkM Tissue	17.7761	11.2848	2.89201	1
443365	cg01266696		1.59308e-11			2.61215e-05	4.73587	1.04943	Aged Adult SkM Tissue up vs Young Adult SkM Tissue	0.107753	Aged Adult SkM Tissue up vs Young Adult SkM Tissue	17.7731	25.2464	6.47109	1
68667	cg14557185	WWTR1	1.61172e-11		Island	5.92998e-06	5.19746	1.12212	Aged Adult SkM Tissue up vs Young Adult SkM Tissue	0.0496042	Aged Adult SkM Tissue up vs Young Adult SkM Tissue	17.7599	23.9477	6.14277	1
104242	cg18909924	MT1M	1.6472e-11	Unclassified_Cell_type_specific	Island	3.41319e-07	6.07239	1.88575	Aged Adult SkM Tissue up vs Young Adult SkM Tissue	0.115275	Aged Adult SkM Tissue up vs Young Adult SkM Tissue	17.7352	49.4782	12.7092	1
80415	cg12611243	NDST1	1.66167e-11			0.000180867	4.11716	1.10988	Aged Adult SkM Tissue up vs Young Adult SkM Tissue	0.176273	Aged Adult SkM Tissue up vs Young Adult SkM Tissue	17.7253	37.2629	9.57691	1
153315	cg15473360	ELAC2	1.67436e-11			0.000918527	3.57347	0.718292	Aged Adult SkM Tissue up vs Young Adult SkM Tissue	0.10138	Aged Adult SkM Tissue up vs Young Adult SkM Tissue	17.7166	20.7076	5.32463	1
543600	cg14268184	NEURL1B	1.67765e-11			0.000851366	3.59956	0.872371	Aged Adult SkM Tissue up vs Young Adult SkM Tissue	0.118231	Aged Adult SkM Tissue up vs Young Adult SkM Tissue	17.7144	30.0994	7.74057	1
677688	cg03411401		1.69517e-11			8.28746e-05	4.3696	1.00832	Aged Adult SkM Tissue up vs Young Adult SkM Tissue	0.157868	Aged Adult SkM Tissue up vs Young Adult SkM Tissue	17.7026	27.2695	7.01746	1
22523	cg14742079	CDC42EP1	1.76876e-11	Unclassified_Cell_type_specific	Island	0.000170868	4.13571	0.76995	Aged Adult SkM Tissue up vs Young Adult SkM Tissue	0.082954	Aged Adult SkM Tissue up vs Young Adult SkM Tissue	17.6546	17.7014	4.56764	1
71824	cg09172548	EFCAB4B	1.81282e-11	Promoter_Associated	Island	0.00020932	4.06937	1.17437	Aged Adult SkM Tissue up vs Young Adult SkM Tissue	0.103327	Aged Adult SkM Tissue up vs Young Adult SkM Tissue	17.6268	42.4671	10.9754	1
623832	cg13016411	SETBP1	1.83016e-11		S_Shelf	0.00073913	-3.64792	-0.930747	Aged Adult SkM Tissue down vs Young Adult SkM Tissue	-0.152701	Aged Adult SkM Tissue down vs Young Adult SkM Tissue	17.616	33.1747	8.57908	1
26853	cg00213967	CAND2	1.83315e-11	Promoter_Associated	S_Shore	1.64607e-05	4.8805	0.711289	Aged Adult SkM Tissue up vs Young Adult SkM Tissue	0.0364128	Aged Adult SkM Tissue up vs Young Adult SkM Tissue	17.6142	10.8232	2.79919	1
362393	cg03529796	MGLL	1.87535e-11			5.99459e-06	5.19411	1.0369	Aged Adult SkM Tissue up vs Young Adult SkM Tissue	0.10038	Aged Adult SkM Tissue up vs Young Adult SkM Tissue	17.5885	20.2771	5.25192	1
556820	cg03639825	EPB41L3	1.89199e-11			0.00113264	3.50107	0.860603	Aged Adult SkM Tissue up vs Young Adult SkM Tissue	0.146063	Aged Adult SkM Tissue up vs Young Adult SkM Tissue	17.5786	30.7265	7.96291	1
3840	cg14602646		1.91204e-11			0.000188988	4.10281	0.424073	Aged Adult SkM Tissue up vs Young Adult SkM Tissue	0.0675593	Aged Adult SkM Tissue up vs Young Adult SkM Tissue	17.5667	5.4292	1.40795	1
562010	cg11902992		1.91791e-11	Unclassified		0.000555004	3.74516	0.662501	Aged Adult SkM Tissue up vs Young Adult SkM Tissue	0.0619849	Aged Adult SkM Tissue up vs Young Adult SkM Tissue	17.5632	15.8988	4.12383	1
746756	cg19122030		1.96773e-11			2.12327e-05	4.80088	0.714263	Aged Adult SkM Tissue up vs Young Adult SkM Tissue	0.121555	Aged Adult SkM Tissue up vs Young Adult SkM Tissue	17.5344	11.2277	2.91704	1
687322	cg23997074	RCAN1	1.97087e-11			0.000149359	4.1795	1.27674	Aged Adult SkM Tissue up vs Young Adult SkM Tissue	0.185256	Aged Adult SkM Tissue up vs Young Adult SkM Tissue	17.5326	47.3294	12.2978	1
568674	cg27521567	ILF3	1.9821e-11			1.5343e-05	-4.90244	-0.813719	Aged Adult SkM Tissue down vs Young Adult SkM Tissue	-0.0764425	Aged Adult SkM Tissue down vs Young Adult SkM Tissue	17.5262	13.9681	3.63071	1
691830	cg18083415	SYNM	2.00812e-11			0.00010855	-4.28281	-0.931021	Aged Adult SkM Tissue down vs Young Adult SkM Tissue	-0.117946	Aged Adult SkM Tissue down vs Young Adult SkM Tissue	17.5115	23.9393	6.22772	1
761259	cg04251230		2.02108e-11			0.000978382	3.55173	0.615594	Aged Adult SkM Tissue up vs Young Adult SkM Tissue	0.103901	Aged Adult SkM Tissue up vs Young Adult SkM Tissue	17.5043	15.2119	3.95894	1
530098	cg03142243	TMEM204	2.03341e-11		N_Shelf	0.00034285	3.90652	0.45583	Aged Adult SkM Tissue up vs Young Adult SkM Tissue	0.0658837	Aged Adult SkM Tissue up vs Young Adult SkM Tissue	17.4975	6.89174	1.7943	1
536131	cg26724497	IGFBP5	2.03511e-11		Island	0.000233038	4.03414	0.839847	Aged Adult SkM Tissue up vs Young Adult SkM Tissue	0.0463821	Aged Adult SkM Tissue up vs Young Adult SkM Tissue	17.4966	21.9371	5.71173	1
405277	cg09910460		2.06089e-11			0.000225173	4.04542	0.708205	Aged Adult SkM Tissue up vs Young Adult SkM Tissue	0.119508	Aged Adult SkM Tissue up vs Young Adult SkM Tissue	17.4824	15.4996	4.03888	1
420898	cg15689969	TRIO	2.13462e-11			0.000134499	4.21351	1.22151	Aged Adult SkM Tissue up vs Young Adult SkM Tissue	0.153901	Aged Adult SkM Tissue up vs Young Adult SkM Tissue	17.443	42.4089	11.0758	1
645213	cg23461814	SCRN1	2.13854e-11		S_Shore	0.000405042	3.85096	0.709773	Aged Adult SkM Tissue up vs Young Adult SkM Tissue	0.108321	Aged Adult SkM Tissue up vs Young Adult SkM Tissue	17.441	17.1395	4.47682	1
64331	cg11511680	IFNGR2	2.15872e-11	Unclassified	N_Shore	9.85009e-08	6.45186	1.62279	Aged Adult SkM Tissue up vs Young Adult SkM Tissue	0.142048	Aged Adult SkM Tissue up vs Young Adult SkM Tissue	17.4304	31.8999	8.33724	1
613096	cg27541691	TUBG2	2.16244e-11	Promoter_Associated	N_Shore	0.00107929	3.5178	1.05504	Aged Adult SkM Tissue up vs Young Adult SkM Tissue	0.131149	Aged Adult SkM Tissue up vs Young Adult SkM Tissue	17.4285	45.3506	11.854	1
276806	cg26755962	RAPGEF4	2.18791e-11			5.08236e-06	5.24507	0.878828	Aged Adult SkM Tissue up vs Young Adult SkM Tissue	0.100987	Aged Adult SkM Tissue up vs Young Adult SkM Tissue	17.4154	14.1438	3.69976	1
475918	cg11912272	SPATS2L	2.2091e-11			0.000246279	4.01596	0.943383	Aged Adult SkM Tissue up vs Young Adult SkM Tissue	0.157917	Aged Adult SkM Tissue up vs Young Adult SkM Tissue	17.4046	27.7837	7.27222	1
184034	cg12945092		2.23317e-11			0.000290924	3.96098	0.70801	Aged Adult SkM Tissue up vs Young Adult SkM Tissue	0.118281	Aged Adult SkM Tissue up vs Young Adult SkM Tissue	17.3925	16.0755	4.21058	1
105514	cg12204732	DOCK1	2.23999e-11		Island	1.83052e-13	10.7206	1.37345	Aged Adult SkM Tissue up vs Young Adult SkM Tissue	0.0216844	Aged Adult SkM Tissue up vs Young Adult SkM Tissue	17.3891	8.25643	2.163	1
585536	cg20841603	OR2A2	2.25309e-11			0.00032463	3.92466	0.700175	Aged Adult SkM Tissue up vs Young Adult SkM Tissue	0.116533	Aged Adult SkM Tissue up vs Young Adult SkM Tissue	17.3826	16.0049	4.19448	1
787536	cg15154249		2.33854e-11	Unclassified		2.35593e-05	4.76828	0.917715	Aged Adult SkM Tissue up vs Young Adult SkM Tissue	0.0730068	Aged Adult SkM Tissue up vs Young Adult SkM Tissue	17.3411	18.582	4.88157	1
207230	cg01244439		2.34164e-11			0.000279609	-3.97409	-0.967701	Aged Adult SkM Tissue down vs Young Adult SkM Tissue	-0.120023	Aged Adult SkM Tissue down vs Young Adult SkM Tissue	17.3396	29.7421	7.81402	1
684994	cg24397554	CHKA	2.36116e-11			5.86374e-07	5.90718	1.15058	Aged Adult SkM Tissue up vs Young Adult SkM Tissue	0.111764	Aged Adult SkM Tissue up vs Young Adult SkM Tissue	17.3303	19.0198	4.99967	1
352136	cg03895810	STK10	2.36915e-11		N_Shore	6.48256e-05	4.44817	1.03653	Aged Adult SkM Tissue up vs Young Adult SkM Tissue	0.116481	Aged Adult SkM Tissue up vs Young Adult SkM Tissue	17.3266	27.2171	7.156	1
37526	cg22619549	PKD2L1	2.41859e-11			0.000379053	3.8731	0.813025	Aged Adult SkM Tissue up vs Young Adult SkM Tissue	0.122951	Aged Adult SkM Tissue up vs Young Adult SkM Tissue	17.3035	22.0574	5.80711	1
519468	cg16366639		2.4232e-11			5.08697e-05	-4.52535	-0.812	Aged Adult SkM Tissue down vs Young Adult SkM Tissue	-0.0988774	Aged Adult SkM Tissue down vs Young Adult SkM Tissue	17.3014	16.1145	4.24303	1
136663	cg06503456	ABCC1	2.43236e-11			1.58119e-05	4.89305	0.786521	Aged Adult SkM Tissue up vs Young Adult SkM Tissue	0.066699	Aged Adult SkM Tissue up vs Young Adult SkM Tissue	17.2972	12.929	3.4051	1
651366	cg03934865		2.4335e-11	Promoter_Associated	Island	0.00070334	3.66484	0.684322	Aged Adult SkM Tissue up vs Young Adult SkM Tissue	0.0596745	Aged Adult SkM Tissue up vs Young Adult SkM Tissue	17.2967	17.4462	4.59493	1
9743	cg09954251		2.49225e-11			7.53559e-05	4.40007	0.699438	Aged Adult SkM Tissue up vs Young Adult SkM Tissue	0.102649	Aged Adult SkM Tissue up vs Young Adult SkM Tissue	17.2702	12.6242	3.33003	1
362250	cg24676767		2.50582e-11			0.000351652	3.89809	0.829535	Aged Adult SkM Tissue up vs Young Adult SkM Tissue	0.105363	Aged Adult SkM Tissue up vs Young Adult SkM Tissue	17.2641	22.6171	5.96807	1
544151	cg24670950	ANKEF1	2.53566e-11		N_Shore	0.000504211	3.77752	0.765814	Aged Adult SkM Tissue up vs Young Adult SkM Tissue	0.113905	Aged Adult SkM Tissue up vs Young Adult SkM Tissue	17.251	20.5104	5.41628	1
272204	cg07978494	PTPRN2	2.58613e-11		N_Shore	0.000113308	4.26897	0.782614	Aged Adult SkM Tissue up vs Young Adult SkM Tissue	0.121522	Aged Adult SkM Tissue up vs Young Adult SkM Tissue	17.2291	16.7509	4.42911	1
267490	cg17371857	ARHGEF3	2.63857e-11			0.000810902	3.61625	0.968526	Aged Adult SkM Tissue up vs Young Adult SkM Tissue	0.127296	Aged Adult SkM Tissue up vs Young Adult SkM Tissue	17.2068	35.7055	9.45312	1
188941	cg15269875	H19	2.68286e-11		Island	0.00023637	4.02947	0.85525	Aged Adult SkM Tissue up vs Young Adult SkM Tissue	0.102258	Aged Adult SkM Tissue up vs Young Adult SkM Tissue	17.1884	22.4002	5.93689	1
95251	cg13467765		2.73276e-11		Island	1.74018e-10	8.42521	1.62179	Aged Adult SkM Tissue up vs Young Adult SkM Tissue	0.0538972	Aged Adult SkM Tissue up vs Young Adult SkM Tissue	17.168	18.4025	4.88313	1
91168	cg14058998	SEPW1	2.79644e-11	Promoter_Associated	Island	9.78826e-06	5.04229	1.66173	Aged Adult SkM Tissue up vs Young Adult SkM Tissue	0.0707755	Aged Adult SkM Tissue up vs Young Adult SkM Tissue	17.1425	53.8597	14.313	1
439404	cg21117503		2.81864e-11			0.000892829	3.58323	0.7793	Aged Adult SkM Tissue up vs Young Adult SkM Tissue	0.129308	Aged Adult SkM Tissue up vs Young Adult SkM Tissue	17.1338	23.4444	6.23345	1
780883	cg17836675	UMODL1	2.8419e-11			0.00082922	3.60859	0.72309	Aged Adult SkM Tissue up vs Young Adult SkM Tissue	0.041638	Aged Adult SkM Tissue up vs Young Adult SkM Tissue	17.1247	19.8911	5.29148	1
375472	cg03230469	GDNF	2.92473e-11	Unclassified	Island	0.000396395	3.85817	1.10675	Aged Adult SkM Tissue up vs Young Adult SkM Tissue	0.0966883	Aged Adult SkM Tissue up vs Young Adult SkM Tissue	17.093	40.6895	10.8444	1
125845	cg05166473	BANP	2.92624e-11		S_Shore	2.32157e-05	4.77289	0.649768	Aged Adult SkM Tissue up vs Young Adult SkM Tissue	0.0221969	Aged Adult SkM Tissue up vs Young Adult SkM Tissue	17.0924	9.16396	2.44243	1
498193	cg23293329	TMEM107	2.94572e-11	Promoter_Associated	Island	0.00040739	3.84903	1.10146	Aged Adult SkM Tissue up vs Young Adult SkM Tissue	0.0793365	Aged Adult SkM Tissue up vs Young Adult SkM Tissue	17.0851	40.4739	10.792	1
458456	cg08568756	LOC646736	2.95999e-11			0.000123056	-4.2423	-0.804757	Aged Adult SkM Tissue down vs Young Adult SkM Tissue	-0.126436	Aged Adult SkM Tissue down vs Young Adult SkM Tissue	17.0797	17.7801	4.74236	1
149385	cg16986634		2.98353e-11		S_Shelf	1.35471e-06	-5.65119	-1.05783	Aged Adult SkM Tissue down vs Young Adult SkM Tissue	-0.167059	Aged Adult SkM Tissue down vs Young Adult SkM Tissue	17.071	17.3038	4.61768	1
31506	cg13096007	SOD3	3.01238e-11		S_Shore	2.68815e-06	5.4411	1.02887	Aged Adult SkM Tissue up vs Young Adult SkM Tissue	0.0893499	Aged Adult SkM Tissue up vs Young Adult SkM Tissue	17.0604	17.6468	4.71214	1
607073	cg10561392	FILIP1L	3.05475e-11	Promoter_Associated	S_Shore	0.000759279	3.63874	0.906185	Aged Adult SkM Tissue up vs Young Adult SkM Tissue	0.152532	Aged Adult SkM Tissue up vs Young Adult SkM Tissue	17.045	30.5813	8.17335	1
36603	cg13184736	GNG12	3.05725e-11		S_Shore	0.000681584	3.67553	0.431344	Aged Adult SkM Tissue up vs Young Adult SkM Tissue	0.0208345	Aged Adult SkM Tissue up vs Young Adult SkM Tissue	17.0441	6.7906	1.81499	1
693421	cg03828860	CNTROB	3.06062e-11	Promoter_Associated	S_Shore	0.000141841	4.19628	0.732348	Aged Adult SkM Tissue up vs Young Adult SkM Tissue	0.0318557	Aged Adult SkM Tissue up vs Young Adult SkM Tissue	17.0429	15.0168	4.01398	1
557092	ch.2.1365132F		3.06213e-11			5.74355e-05	4.48674	0.954273	Aged Adult SkM Tissue up vs Young Adult SkM Tissue	0.0433351	Aged Adult SkM Tissue up vs Young Adult SkM Tissue	17.0424	22.3018	5.96143	1
763322	cg09075209	LDAH	3.10176e-11			0.000365411	3.88531	0.680347	Aged Adult SkM Tissue up vs Young Adult SkM Tissue	0.113161	Aged Adult SkM Tissue up vs Young Adult SkM Tissue	17.0282	15.1044	4.04089	1
747481	cg14204124	FRMPD1	3.12503e-11	Unclassified_Cell_type_specific	S_Shore	9.76454e-06	5.04305	0.954972	Aged Adult SkM Tissue up vs Young Adult SkM Tissue	0.0616609	Aged Adult SkM Tissue up vs Young Adult SkM Tissue	17.02	17.6556	4.72567	1
255319	cg09963257	BAHD1	3.1376e-11			0.00103729	3.53153	1.01501	Aged Adult SkM Tissue up vs Young Adult SkM Tissue	0.146304	Aged Adult SkM Tissue up vs Young Adult SkM Tissue	17.0156	40.6618	10.8863	1
510138	cg24457614	NRXN1	3.18042e-11			0.000513669	3.77126	0.633943	Aged Adult SkM Tissue up vs Young Adult SkM Tissue	0.10763	Aged Adult SkM Tissue up vs Young Adult SkM Tissue	17.0007	13.897	3.72388	1
363508	cg27360098	ELN	3.18237e-11			3.94889e-07	6.02789	1.84514	Aged Adult SkM Tissue up vs Young Adult SkM Tissue	0.151024	Aged Adult SkM Tissue up vs Young Adult SkM Tissue	17	46.079	12.348	1
408263	cg10305875	TCF7L2	3.18611e-11			0.000807801	3.61756	0.622515	Aged Adult SkM Tissue up vs Young Adult SkM Tissue	0.106594	Aged Adult SkM Tissue up vs Young Adult SkM Tissue	16.9987	14.5617	3.90245	1
598423	cg17675043		3.31309e-11			1.1636e-05	-4.98857	-1.06417	Aged Adult SkM Tissue down vs Young Adult SkM Tissue	-0.0545961	Aged Adult SkM Tissue down vs Young Adult SkM Tissue	16.9558	22.3212	5.99707	1
707890	cg11948469	SVIL	3.35441e-11			7.00135e-07	-5.85302	-0.994064	Aged Adult SkM Tissue down vs Young Adult SkM Tissue	-0.0998756	Aged Adult SkM Tissue down vs Young Adult SkM Tissue	16.9422	14.1373	3.80135	1
506779	cg00277065	MTUS1	3.36973e-11			0.000896818	3.5817	1.13478	Aged Adult SkM Tissue up vs Young Adult SkM Tissue	0.108003	Aged Adult SkM Tissue up vs Young Adult SkM Tissue	16.9372	49.1832	13.2286	1
674451	cg15535138		3.37771e-11	Unclassified	Island	0.000111325	4.27467	0.760056	Aged Adult SkM Tissue up vs Young Adult SkM Tissue	0.0482525	Aged Adult SkM Tissue up vs Young Adult SkM Tissue	16.9346	15.4878	4.16633	1
21576	cg07702750	TRIL	3.4263e-11		Island	1.08837e-11	9.32707	1.36366	Aged Adult SkM Tissue up vs Young Adult SkM Tissue	0.0686865	Aged Adult SkM Tissue up vs Young Adult SkM Tissue	16.919	10.4622	2.81703	1
105994	cg08789022	SLC30A3	3.50512e-11		Island	0.0008041	3.61913	1.58241	Aged Adult SkM Tissue up vs Young Adult SkM Tissue	0.173105	Aged Adult SkM Tissue up vs Young Adult SkM Tissue	16.8941	93.4317	25.1942	1
72229	cg19250790	GNG7	3.56742e-11	Unclassified	Island	1.04022e-08	7.14179	1.01754	Aged Adult SkM Tissue up vs Young Adult SkM Tissue	0.0469201	Aged Adult SkM Tissue up vs Young Adult SkM Tissue	16.8749	9.90954	2.67519	1
644124	cg19923097		3.61118e-11			0.00111129	-3.50768	-1.06325	Aged Adult SkM Tissue down vs Young Adult SkM Tissue	-0.172318	Aged Adult SkM Tissue down vs Young Adult SkM Tissue	16.8615	44.8185	12.1088	1
415017	cg03595140	FNBP1	3.61165e-11	Unclassified_Cell_type_specific		2.78985e-05	-4.71518	-0.752685	Aged Adult SkM Tissue down vs Young Adult SkM Tissue	-0.0879372	Aged Adult SkM Tissue down vs Young Adult SkM Tissue	16.8614	12.4294	3.35813	1
284706	cg10416963	PRDM5	3.63281e-11	Promoter_Associated_Cell_type_specific	S_Shore	3.95855e-05	4.60484	1.20979	Aged Adult SkM Tissue up vs Young Adult SkM Tissue	0.106533	Aged Adult SkM Tissue up vs Young Adult SkM Tissue	16.855	33.6551	9.09627	1
525075	cg14834078	LOC100288797	3.65477e-11	Unclassified_Cell_type_specific		0.000588051	3.72561	0.490347	Aged Adult SkM Tissue up vs Young Adult SkM Tissue	0.0443229	Aged Adult SkM Tissue up vs Young Adult SkM Tissue	16.8484	8.44303	2.28286	1
134492	cg15456742	LOC148696	3.81747e-11			1.66079e-08	-6.9976	-2.61268	Aged Adult SkM Tissue down vs Young Adult SkM Tissue	-0.336993	Aged Adult SkM Tissue down vs Young Adult SkM Tissue	16.8009	67.7539	18.3714	1
103188	cg24031277	NT5C3	3.88135e-11	Promoter_Associated	Island	9.93757e-08	6.44916	0.937244	Aged Adult SkM Tissue up vs Young Adult SkM Tissue	0.0270719	Aged Adult SkM Tissue up vs Young Adult SkM Tissue	16.7829	10.254	2.78335	1
372091	cg24661805	KSR1	3.88446e-11			8.30949e-05	-4.36875	-0.824046	Aged Adult SkM Tissue down vs Young Adult SkM Tissue	-0.104788	Aged Adult SkM Tissue down vs Young Adult SkM Tissue	16.782	17.2727	4.68875	1
251274	cg10027944	NCOA1	3.93551e-11			5.24819e-05	-4.51543	-1.13932	Aged Adult SkM Tissue down vs Young Adult SkM Tissue	-0.159231	Aged Adult SkM Tissue down vs Young Adult SkM Tissue	16.7678	30.881	8.38991	1
107996	cg11724984	KDM2B	3.95811e-11		Island	7.32879e-05	4.40897	1.29869	Aged Adult SkM Tissue up vs Young Adult SkM Tissue	0.0990437	Aged Adult SkM Tissue up vs Young Adult SkM Tissue	16.7616	42.0707	11.4342	1
65	cg19231170	C1QTNF1	3.96246e-11	Unclassified	Island	1.20659e-07	6.38986	0.933809	Aged Adult SkM Tissue up vs Young Adult SkM Tissue	0.0456212	Aged Adult SkM Tissue up vs Young Adult SkM Tissue	16.7604	10.3549	2.81451	1
152999	cg12738800		3.97238e-11			0.000196648	4.08982	1.21939	Aged Adult SkM Tissue up vs Young Adult SkM Tissue	0.09881	Aged Adult SkM Tissue up vs Young Adult SkM Tissue	16.7577	43.0937	11.715	1
134576	cg04310212	LOC101928445	3.98834e-11			0.00064435	3.69462	0.637347	Aged Adult SkM Tissue up vs Young Adult SkM Tissue	0.063579	Aged Adult SkM Tissue up vs Young Adult SkM Tissue	16.7533	14.4225	3.92175	1
194158	cg19030123	CLEC16A	3.99579e-11			8.78398e-07	-5.7837	-0.864142	Aged Adult SkM Tissue down vs Young Adult SkM Tissue	-0.0682345	Aged Adult SkM Tissue down vs Young Adult SkM Tissue	16.7513	10.8176	2.94189	1
176480	cg05933762	NR4A3	4.02376e-11	Unclassified	Island	0.000385078	3.86784	0.840634	Aged Adult SkM Tissue up vs Young Adult SkM Tissue	0.0525936	Aged Adult SkM Tissue up vs Young Adult SkM Tissue	16.7437	22.88	6.2251	1
240408	cg17610751	KANSL1-AS1	4.13793e-11	Promoter_Associated	S_Shore	1.64179e-06	5.59233	1.04962	Aged Adult SkM Tissue up vs Young Adult SkM Tissue	0.177275	Aged Adult SkM Tissue up vs Young Adult SkM Tissue	16.7133	17.0321	4.64243	1
505830	cg19326543	LIMS2	4.16535e-11	Unclassified_Cell_type_specific	S_Shore	0.000775541	3.6315	0.750515	Aged Adult SkM Tissue up vs Young Adult SkM Tissue	0.0950508	Aged Adult SkM Tissue up vs Young Adult SkM Tissue	16.7062	20.6419	5.6288	1
16125	cg22522688	SSH1	4.26392e-11	Unclassified_Cell_type_specific		0.000267053	3.98926	1.08213	Aged Adult SkM Tissue up vs Young Adult SkM Tissue	0.165117	Aged Adult SkM Tissue up vs Young Adult SkM Tissue	16.6808	35.507	9.69702	1
578680	cg21442881	DENND3	4.36121e-11			0.000139869	4.20082	0.561425	Aged Adult SkM Tissue up vs Young Adult SkM Tissue	0.0494309	Aged Adult SkM Tissue up vs Young Adult SkM Tissue	16.6564	8.60642	2.35387	1
85863	cg18097224	TCF7	4.40285e-11	Promoter_Associated	Island	8.39704e-05	4.36539	1.70525	Aged Adult SkM Tissue up vs Young Adult SkM Tissue	0.163771	Aged Adult SkM Tissue up vs Young Adult SkM Tissue	16.6461	73.4803	20.1094	1
625821	cg04441687		4.43721e-11			1.7083e-05	4.86891	0.933612	Aged Adult SkM Tissue up vs Young Adult SkM Tissue	0.121773	Aged Adult SkM Tissue up vs Young Adult SkM Tissue	16.6377	17.6966	4.8455	1
771530	cg22489305	DNAH11	4.47113e-11			5.39143e-06	5.22685	0.973767	Aged Adult SkM Tissue up vs Young Adult SkM Tissue	0.0834333	Aged Adult SkM Tissue up vs Young Adult SkM Tissue	16.6295	16.6969	4.57402	1
259895	cg03569909	FAAHP1	4.67399e-11	Unclassified		5.26199e-06	5.23435	1.07457	Aged Adult SkM Tissue up vs Young Adult SkM Tissue	0.0545665	Aged Adult SkM Tissue up vs Young Adult SkM Tissue	16.5815	20.2159	5.55405	1
171438	cg08651422	DAZL	4.74463e-11			0.00044524	3.81929	0.918989	Aged Adult SkM Tissue up vs Young Adult SkM Tissue	0.142354	Aged Adult SkM Tissue up vs Young Adult SkM Tissue	16.5654	27.7449	7.62997	1
145566	cg26094805	TBCD	4.79407e-11	Unclassified	Island	0.00109289	3.51346	0.570201	Aged Adult SkM Tissue up vs Young Adult SkM Tissue	0.0798287	Aged Adult SkM Tissue up vs Young Adult SkM Tissue	16.5542	12.6131	3.471	1
532125	cg23047271	PRICKLE2	4.85771e-11	Unclassified_Cell_type_specific		6.43995e-06	5.17196	0.857381	Aged Adult SkM Tissue up vs Young Adult SkM Tissue	0.0463646	Aged Adult SkM Tissue up vs Young Adult SkM Tissue	16.54	13.1492	3.62163	1
594565	cg00318947	HOXA3	4.91573e-11		N_Shore	0.000290357	3.96162	0.552158	Aged Adult SkM Tissue up vs Young Adult SkM Tissue	0.060476	Aged Adult SkM Tissue up vs Young Adult SkM Tissue	16.5272	9.28767	2.56005	1
358685	cg02516288	MTX1	4.92781e-11		N_Shore	0.000402286	-3.85324	-0.663681	Aged Adult SkM Tissue down vs Young Adult SkM Tissue	-0.0679776	Aged Adult SkM Tissue down vs Young Adult SkM Tissue	16.5246	14.1815	3.90961	1
270228	cg07514797	CR1	4.94875e-11			0.000345698	3.90377	0.711899	Aged Adult SkM Tissue up vs Young Adult SkM Tissue	0.12024	Aged Adult SkM Tissue up vs Young Adult SkM Tissue	16.52	15.893	4.38265	1
649219	cg13249591	S100A10	5.14763e-11	Promoter_Associated_Cell_type_specific	Island	3.18468e-06	5.38902	1.05688	Aged Adult SkM Tissue up vs Young Adult SkM Tissue	0.0692526	Aged Adult SkM Tissue up vs Young Adult SkM Tissue	16.4777	18.3341	5.06879	1
161941	cg06277814	JUNB	5.37641e-11		S_Shore	0.00103388	3.53267	0.698089	Aged Adult SkM Tissue up vs Young Adult SkM Tissue	0.0421089	Aged Adult SkM Tissue up vs Young Adult SkM Tissue	16.431	18.5612	5.14616	1
340692	cg01623884		5.40195e-11			0.000735537	3.64958	0.639004	Aged Adult SkM Tissue up vs Young Adult SkM Tissue	0.104644	Aged Adult SkM Tissue up vs Young Adult SkM Tissue	16.426	14.5673	4.04008	1
482806	cg02269571		5.55266e-11		S_Shelf	0.000185859	4.10827	0.740818	Aged Adult SkM Tissue up vs Young Adult SkM Tissue	0.0640144	Aged Adult SkM Tissue up vs Young Adult SkM Tissue	16.3965	15.4235	4.28523	1
77244	cg09866102	PYCARD	5.63738e-11	Promoter_Associated	Island	2.38439e-06	5.47791	0.95844	Aged Adult SkM Tissue up vs Young Adult SkM Tissue	0.0698991	Aged Adult SkM Tissue up vs Young Adult SkM Tissue	16.3803	14.506	4.03429	1
537184	cg08521073	HRK	5.66477e-11		N_Shelf	4.06392e-07	6.01912	1.1928	Aged Adult SkM Tissue up vs Young Adult SkM Tissue	0.0967208	Aged Adult SkM Tissue up vs Young Adult SkM Tissue	16.3751	18.603	5.17535	1
648540	cg26933579	NDUFS7	5.70748e-11		Island	9.17978e-05	-4.33678	-0.765559	Aged Adult SkM Tissue down vs Young Adult SkM Tissue	-0.122918	Aged Adult SkM Tissue down vs Young Adult SkM Tissue	16.3671	14.7544	4.10669	1
201861	cg26684673	UBASH3B	5.80309e-11	Unclassified_Cell_type_specific		0.000573037	3.73436	0.727338	Aged Adult SkM Tissue up vs Young Adult SkM Tissue	0.0768233	Aged Adult SkM Tissue up vs Young Adult SkM Tissue	16.3494	17.9419	4.9993	1
149582	cg17006841	STARD4-AS1	5.83424e-11			0.000730355	3.65199	0.493486	Aged Adult SkM Tissue up vs Young Adult SkM Tissue	0.0849468	Aged Adult SkM Tissue up vs Young Adult SkM Tissue	16.3436	8.63306	2.40634	1
251578	cg01736264	PDIK1L	5.84408e-11			0.00103256	-3.53311	-0.978165	Aged Adult SkM Tissue down vs Young Adult SkM Tissue	-0.152647	Aged Adult SkM Tissue down vs Young Adult SkM Tissue	16.3418	36.2357	10.1013	1
58794	cg05052324	PAX7	6.01164e-11	Unclassified_Cell_type_specific	Island	6.73677e-11	8.73053	1.10019	Aged Adult SkM Tissue up vs Young Adult SkM Tissue	0.0578614	Aged Adult SkM Tissue up vs Young Adult SkM Tissue	16.3117	7.49347	2.09279	1
98709	cg09953239	ESRRB	6.05875e-11		Island	1.74874e-11	9.17053	2.19495	Aged Adult SkM Tissue up vs Young Adult SkM Tissue	0.0970238	Aged Adult SkM Tissue up vs Young Adult SkM Tissue	16.3034	27.0187	7.54967	1
168535	cg07327489	RAPGEF1	6.07139e-11	Unclassified		2.23161e-06	5.49824	0.860442	Aged Adult SkM Tissue up vs Young Adult SkM Tissue	0.0410099	Aged Adult SkM Tissue up vs Young Adult SkM Tissue	16.3012	11.5489	3.22749	1
80086	cg08715791	NPAS4	6.13455e-11	Unclassified	Island	2.40853e-05	4.76136	1.28491	Aged Adult SkM Tissue up vs Young Adult SkM Tissue	0.0873926	Aged Adult SkM Tissue up vs Young Adult SkM Tissue	16.2901	34.3191	9.59736	1
461466	cg16097030	PYCR1	6.36583e-11		S_Shore	3.72401e-05	-4.62414	-1.03009	Aged Adult SkM Tissue down vs Young Adult SkM Tissue	-0.124348	Aged Adult SkM Tissue down vs Young Adult SkM Tissue	16.2508	23.3286	6.53967	1
59432	cg22943986	HOXA2	6.58025e-11	Unclassified_Cell_type_specific	N_Shore	0.000606719	3.71503	0.929202	Aged Adult SkM Tissue up vs Young Adult SkM Tissue	0.076747	Aged Adult SkM Tissue up vs Young Adult SkM Tissue	16.2156	29.3465	8.2445	1
705812	cg10933035	CIRBP	6.62305e-11		N_Shore	6.48897e-05	-4.44785	-1.31943	Aged Adult SkM Tissue down vs Young Adult SkM Tissue	-0.19341	Aged Adult SkM Tissue down vs Young Adult SkM Tissue	16.2087	41.2616	11.5968	1
10519	cg13400203		6.65538e-11	Unclassified	Island	1.62749e-05	4.88404	0.836654	Aged Adult SkM Tissue up vs Young Adult SkM Tissue	0.050057	Aged Adult SkM Tissue up vs Young Adult SkM Tissue	16.2036	13.7553	3.86724	1
281048	cg16906831	MSANTD3	6.67199e-11		S_Shore	0.000359505	3.89074	0.992871	Aged Adult SkM Tissue up vs Young Adult SkM Tissue	0.157939	Aged Adult SkM Tissue up vs Young Adult SkM Tissue	16.2009	30.5202	8.58202	1
2985	cg02101742	TFDP1	6.69751e-11		Island	0.000573704	3.73396	0.691525	Aged Adult SkM Tissue up vs Young Adult SkM Tissue	0.0877646	Aged Adult SkM Tissue up vs Young Adult SkM Tissue	16.1969	16.0707	4.52006	1
101717	cg18004701	PTPRN2	6.81433e-11		Island	8.91569e-05	4.34615	1.71702	Aged Adult SkM Tissue up vs Young Adult SkM Tissue	0.0986391	Aged Adult SkM Tissue up vs Young Adult SkM Tissue	16.1785	73.0478	20.5688	1
159661	cg04821250		7.04259e-11			0.000892924	3.58319	1.18997	Aged Adult SkM Tissue up vs Young Adult SkM Tissue	0.0983607	Aged Adult SkM Tissue up vs Young Adult SkM Tissue	16.1437	51.5063	14.5345	1
68037	cg10477526		7.16846e-11	Unclassified		0.000370125	3.88104	0.807888	Aged Adult SkM Tissue up vs Young Adult SkM Tissue	0.109897	Aged Adult SkM Tissue up vs Young Adult SkM Tissue	16.1249	20.213	5.7105	1
671989	cg24502614	MIR1263	7.26832e-11			0.000649865	3.69173	0.82727	Aged Adult SkM Tissue up vs Young Adult SkM Tissue	0.139049	Aged Adult SkM Tissue up vs Young Adult SkM Tissue	16.1103	23.4027	6.61765	1
395679	cg13477354	S1PR1	7.30852e-11	Promoter_Associated	S_Shelf	4.9427e-06	5.25367	0.916469	Aged Adult SkM Tissue up vs Young Adult SkM Tissue	0.0824569	Aged Adult SkM Tissue up vs Young Adult SkM Tissue	16.1045	14.177	4.01032	1
401612	cg14136249		7.32702e-11			0.000164795	4.14751	0.669063	Aged Adult SkM Tissue up vs Young Adult SkM Tissue	0.113666	Aged Adult SkM Tissue up vs Young Adult SkM Tissue	16.1018	12.1217	3.42948	1
168295	cg14456663	C6	7.38291e-11			1.11167e-05	5.00277	1.99387	Aged Adult SkM Tissue up vs Young Adult SkM Tissue	0.16652	Aged Adult SkM Tissue up vs Young Adult SkM Tissue	16.0938	73.9533	20.9334	1
98549	cg03087610	AIFM2	7.48857e-11	Unclassified	Island	1.35503e-09	7.77544	1.05721	Aged Adult SkM Tissue up vs Young Adult SkM Tissue	0.0203424	Aged Adult SkM Tissue up vs Young Adult SkM Tissue	16.0788	8.59917	2.43637	1
343850	cg07538471		7.55118e-11			2.15967e-05	4.79556	0.999117	Aged Adult SkM Tissue up vs Young Adult SkM Tissue	0.114478	Aged Adult SkM Tissue up vs Young Adult SkM Tissue	16.0701	20.179	5.72035	1
772840	ch.17.30079097F		7.64577e-11			6.45765e-07	5.87771	0.731144	Aged Adult SkM Tissue up vs Young Adult SkM Tissue	0.0285324	Aged Adult SkM Tissue up vs Young Adult SkM Tissue	16.0569	7.18753	2.03919	1
72451	cg22496665		7.68074e-11	Unclassified	N_Shore	2.6632e-08	6.85243	1.10654	Aged Adult SkM Tissue up vs Young Adult SkM Tissue	0.133104	Aged Adult SkM Tissue up vs Young Adult SkM Tissue	16.0521	12.1089	3.43647	1
385579	cg08683307	CLASP2	7.68442e-11			0.00111485	-3.50657	-0.750502	Aged Adult SkM Tissue down vs Young Adult SkM Tissue	-0.0756162	Aged Adult SkM Tissue down vs Young Adult SkM Tissue	16.0516	21.2709	6.03683	1
256586	cg00073044		7.96421e-11			0.000902694	3.57945	0.862408	Aged Adult SkM Tissue up vs Young Adult SkM Tissue	0.112613	Aged Adult SkM Tissue up vs Young Adult SkM Tissue	16.014	26.8917	7.64998	1
28172	cg02457644	LIN37	8.0947e-11		N_Shore	0.000179035	-4.12048	-1.29833	Aged Adult SkM Tissue down vs Young Adult SkM Tissue	-0.144728	Aged Adult SkM Tissue down vs Young Adult SkM Tissue	15.9969	45.9446	13.084	1
738372	cg14061619	SH3BP4	8.10471e-11		Island	9.80148e-06	5.04188	1.20418	Aged Adult SkM Tissue up vs Young Adult SkM Tissue	0.0714413	Aged Adult SkM Tissue up vs Young Adult SkM Tissue	15.9956	26.3955	7.51745	1
729910	cg19468472	OR9A2	8.32727e-11			1.47437e-05	4.91487	1.26345	Aged Adult SkM Tissue up vs Young Adult SkM Tissue	0.19811	Aged Adult SkM Tissue up vs Young Adult SkM Tissue	15.9672	30.5244	8.70884	1
97934	cg11071401	CACNA1G	8.40354e-11		Island	0.000180086	4.11857	0.989137	Aged Adult SkM Tissue up vs Young Adult SkM Tissue	0.140331	Aged Adult SkM Tissue up vs Young Adult SkM Tissue	15.9576	26.6265	7.60129	1
549132	cg22215994	LINC00307	8.48347e-11			0.000825033	3.61033	0.802637	Aged Adult SkM Tissue up vs Young Adult SkM Tissue	0.125553	Aged Adult SkM Tissue up vs Young Adult SkM Tissue	15.9477	22.8018	6.51347	1
265652	cg04616529	CLEC16A	8.92104e-11	Unclassified_Cell_type_specific		0.000454643	3.81229	0.683517	Aged Adult SkM Tissue up vs Young Adult SkM Tissue	0.0654634	Aged Adult SkM Tissue up vs Young Adult SkM Tissue	15.895	14.7814	4.23639	1
32217	cg06817490		9.25137e-11			5.22351e-10	8.07556	1.31544	Aged Adult SkM Tissue up vs Young Adult SkM Tissue	0.0789944	Aged Adult SkM Tissue up vs Young Adult SkM Tissue	15.8571	12.1715	3.49675	1
92290	cg26344233	FHL2	9.27827e-11	Unclassified_Cell_type_specific	Island	2.58763e-08	6.86127	1.09183	Aged Adult SkM Tissue up vs Young Adult SkM Tissue	0.0307836	Aged Adult SkM Tissue up vs Young Adult SkM Tissue	15.854	11.6137	3.33713	1
227450	cg08378342	SH3PXD2B	9.28244e-11	Unclassified	N_Shore	0.000831849	3.60751	0.538239	Aged Adult SkM Tissue up vs Young Adult SkM Tissue	0.059676	Aged Adult SkM Tissue up vs Young Adult SkM Tissue	15.8536	10.2091	2.93362	1
635821	cg02893102	RNF180	9.34704e-11			0.00105727	3.52494	0.940868	Aged Adult SkM Tissue up vs Young Adult SkM Tissue	0.146311	Aged Adult SkM Tissue up vs Young Adult SkM Tissue	15.8463	32.6595	9.38908	1
256215	cg01632881	TSPAN15	9.41568e-11	Unclassified_Cell_type_specific		4.93903e-05	4.53472	0.789167	Aged Adult SkM Tissue up vs Young Adult SkM Tissue	0.0835714	Aged Adult SkM Tissue up vs Young Adult SkM Tissue	15.8387	13.8766	3.99122	1
[truncated: 16,129 more rows]

## Sheet: 1b
Column #	Probeset ID	Gene Symbol	p-value(Attribute)	Regulatory_Feature_Group	Relation_to_UCSC_CpG_Island	p-value(Aged Adult SkM Tissue vs. Young Adult SkM Tissue)	T(Aged Adult SkM Tissue vs. Young Adult SkM Tissue)	Difference(Aged Adult SkM Tissue vs. Young Adult SkM Tissue)	Difference(Aged Adult SkM Tissue vs. Young Adult SkM Tissue) (Description)	Beta Difference(Aged Adult SkM Tissue vs. Young Adult SkM Tissue)	Beta Difference(Aged Adult SkM Tissue vs. Young Adult SkM Tissue) (Description)	F(Attribute)	SS(Attribute)	SS(Error)	F(Error)
[truncated: 6,828 more rows]

[truncated: 7 more sheets: 1c, 1d, 1e, 1f, 1g, 1h, 1i]
