# Supplementary material for: DNA methylation across the genome in aged human skeletal muscle tissue and muscle-derived cells: the role of HOX genes and physical activity
Source: Sci Rep. 2020 Sep 21;10:15360. doi: 10.1038/s41598-020-72730-z (PMC7506549; doi:10.1038/s41598-020-72730-z)
Supplement: Supplementary file 12 — Suppl. File 2 [file 41598_2020_72730_MOESM12_ESM.xlsx]

## Sheet: Title_Authors
Title: DNA methylation across the genome in aged human skeletal muscle tissue and stem cells: The role of HOX genes and physical activity
Authors: Turner DC, Gorski PP, Maasar MF, Seaborne RA, Baumert P, Brown AD, Kitchen MO, Erskine RM, Dos-Remedios I, Voisin S, Eynon N, Sultanov RI, Borisov OV, Larin AK, Semenova EA, Popov DV, Generozov EV, Stewart CE, Drust B, Owens DJ, Ahmetov II, Sharples AP.

## Sheet: 2a
2-way ANOVA (Age x Time) FDR 0.05: 40,854 CpG gene list
Column #	Probeset ID	Gene Symbol	Regulatory_Feature_Group	Relation_to_UCSC_CpG_Island	p-value(Time * Age)	p-value(0 h * Aged Cells vs. 0 h * Young Cells)	T(0 h * Aged Cells vs. 0 h * Young Cells)	Difference(0 h * Aged Cells vs. 0 h * Young Cells)	Difference(0 h * Aged Cells vs. 0 h * Young Cells) (Description)	Beta Difference(0 h * Aged Cells vs. 0 h * Young Cells)	Beta Difference(0 h * Aged Cells vs. 0 h * Young Cells) (Description)	p-value(72 h * Aged Cells vs. 72 h * Young Cells)	T(72 h * Aged Cells vs. 72 h * Young Cells)	Difference(72 h * Aged Cells vs. 72 h * Young Cells)	Difference(72 h * Aged Cells vs. 72 h * Young Cells) (Description)	Beta Difference(72 h * Aged Cells vs. 72 h * Young Cells)	Beta Difference(72 h * Aged Cells vs. 72 h * Young Cells) (Description)	p-value(7 d * Aged Cells vs. 7 d * Young Cells)	T(7 d * Aged Cells vs. 7 d * Young Cells)	Difference(7 d * Aged Cells vs. 7 d * Young Cells)	Difference(7 d * Aged Cells vs. 7 d * Young Cells) (Description)	Beta Difference(7 d * Aged Cells vs. 7 d * Young Cells)	Beta Difference(7 d * Aged Cells vs. 7 d * Young Cells) (Description)	p-value(10 d * Aged Cells vs. 10 d * Young Cells)	Estimate(10 d * Aged Cells vs. 10 d * Young Cells)	F(10 d * Aged Cells vs. 10 d * Young Cells)	T(10 d * Aged Cells vs. 10 d * Young Cells)	Difference(10 d * Aged Cells vs. 10 d * Young Cells)	Difference(10 d * Aged Cells vs. 10 d * Young Cells) (Description)	Beta Difference(10 d * Aged Cells vs. 10 d * Young Cells)	Beta Difference(10 d * Aged Cells vs. 10 d * Young Cells) (Description)	F(Time * Age)	SS(Time * Age)	SS(Error)	F(Error)
415411	cg15783800	ALPK2			2.17009e-20	5.29011e-17	17.5741	3.86077	0 h * Aged Cells up vs 0 h * Young Cells	0.257083	0 h * Aged Cells up vs 0 h * Young Cells	1.82672e-16	16.7707	3.68428	72 h * Aged Cells up vs 72 h * Young Cells	0.274057	72 h * Aged Cells up vs 72 h * Young Cells	3.60158e-06	5.70365	1.41358	7 d * Aged Cells up vs 7 d * Young Cells	0.0447514	7 d * Aged Cells up vs 7 d * Young Cells	1.10054e-13	3.96814	170.902	13.073	3.96814	10 d * Aged Cells up vs 10 d * Young Cells	0.279084	10 d * Aged Cells up vs 10 d * Young Cells	135.182	116.247	3.56257	1
446341	cg13828068	RMI1			2.05666e-18	1.32753e-13	12.9749	2.82668	0 h * Aged Cells up vs 0 h * Young Cells	0.443612	0 h * Aged Cells up vs 0 h * Young Cells	1.6432e-14	14.0985	3.07146	72 h * Aged Cells up vs 72 h * Young Cells	0.48373	72 h * Aged Cells up vs 72 h * Young Cells	2.53095e-11	10.4276	2.56287	7 d * Aged Cells up vs 7 d * Young Cells	0.408712	7 d * Aged Cells up vs 7 d * Young Cells	5.01391e-13	3.70088	151.16	12.2947	3.70088	10 d * Aged Cells up vs 10 d * Young Cells	0.561676	10 d * Aged Cells up vs 10 d * Young Cells	97.4598	82.4203	3.50355	1
271021	cg04218962	ALPK2			4.84778e-18	1.55085e-14	14.1306	3.33256	0 h * Aged Cells up vs 0 h * Young Cells	0.332028	0 h * Aged Cells up vs 0 h * Young Cells	2.48538e-14	13.8705	3.27121	72 h * Aged Cells up vs 72 h * Young Cells	0.344943	72 h * Aged Cells up vs 72 h * Young Cells	0.00572414	2.98392	0.793912	7 d * Aged Cells up vs 7 d * Young Cells	0.0390515	7 d * Aged Cells up vs 7 d * Young Cells	6.88686e-11	3.25249	99.6253	9.98125	3.25249	10 d * Aged Cells up vs 10 d * Young Cells	0.359517	10 d * Aged Cells up vs 10 d * Young Cells	91.5856	90.7668	4.10582	1
200550	cg06930314		Unclassified_Cell_type_specific		5.03747e-18	1.31069e-14	14.2243	3.76328	0 h * Aged Cells up vs 0 h * Young Cells	0.278755	0 h * Aged Cells up vs 0 h * Young Cells	1.4279e-14	14.1765	3.75065	72 h * Aged Cells up vs 72 h * Young Cells	0.30883	72 h * Aged Cells up vs 72 h * Young Cells	0.00679027	2.91502	0.870051	7 d * Aged Cells up vs 7 d * Young Cells	0.0255624	7 d * Aged Cells up vs 7 d * Young Cells	1.2381e-11	3.93099	115.639	10.7536	3.93099	10 d * Aged Cells up vs 10 d * Young Cells	0.310787	10 d * Aged Cells up vs 10 d * Young Cells	91.3307	113.908	5.16696	1
248296	cg06360604	CAPZB	Promoter_Associated_Cell_type_specific		3.98535e-17	9.98406e-14	13.1241	3.53203	0 h * Aged Cells up vs 0 h * Young Cells	0.318455	0 h * Aged Cells up vs 0 h * Young Cells	2.0083e-13	12.7602	3.4341	72 h * Aged Cells up vs 72 h * Young Cells	0.308377	72 h * Aged Cells up vs 72 h * Young Cells	7.24586e-08	7.14753	2.17009	7 d * Aged Cells up vs 7 d * Young Cells	0.130266	7 d * Aged Cells up vs 7 d * Young Cells	4.07443e-11	3.79803	104.324	10.2139	3.79803	10 d * Aged Cells up vs 10 d * Young Cells	0.328092	10 d * Aged Cells up vs 10 d * Young Cells	78.5453	101.366	5.34653	1
703470	cg04564998				2.11399e-16	3.34932e-13	12.4985	4.89207	0 h * Aged Cells up vs 0 h * Young Cells	0.524163	0 h * Aged Cells up vs 0 h * Young Cells	4.74453e-13	12.3225	4.82317	72 h * Aged Cells up vs 72 h * Young Cells	0.542008	72 h * Aged Cells up vs 72 h * Young Cells	0.00365491	3.16212	1.3963	7 d * Aged Cells up vs 7 d * Young Cells	0.0663395	7 d * Aged Cells up vs 7 d * Young Cells	5.01666e-10	4.93644	83.3169	9.12781	4.93644	10 d * Aged Cells up vs 10 d * Young Cells	0.539036	10 d * Aged Cells up vs 10 d * Young Cells	69.4802	189.667	11.3092	1
175974	cg09234546	MBNL2			2.62155e-16	9.2933e-13	11.9875	3.89099	0 h * Aged Cells up vs 0 h * Young Cells	0.505899	0 h * Aged Cells up vs 0 h * Young Cells	3.26783e-12	11.3775	3.69298	72 h * Aged Cells up vs 72 h * Young Cells	0.478319	72 h * Aged Cells up vs 72 h * Young Cells	1.90475e-11	10.5565	3.86561	7 d * Aged Cells up vs 7 d * Young Cells	0.501572	7 d * Aged Cells up vs 7 d * Young Cells	8.29859e-09	3.58164	63.7785	7.98614	3.58164	10 d * Aged Cells up vs 10 d * Young Cells	0.482155	10 d * Aged Cells up vs 10 d * Young Cells	68.3852	128.377	7.77726	1
630132	cg24144570				2.46969e-15	4.49649e-12	11.2259	4.41421	0 h * Aged Cells up vs 0 h * Young Cells	0.48124	0 h * Aged Cells up vs 0 h * Young Cells	1.24533e-11	10.7509	4.22741	72 h * Aged Cells up vs 72 h * Young Cells	0.467028	72 h * Aged Cells up vs 72 h * Young Cells	0.0556132	1.99415	0.884618	7 d * Aged Cells up vs 7 d * Young Cells	0.0344887	7 d * Aged Cells up vs 7 d * Young Cells	1.75754e-09	4.67735	74.1162	8.60908	4.67735	10 d * Aged Cells up vs 10 d * Young Cells	0.501335	10 d * Aged Cells up vs 10 d * Young Cells	57.8882	159.483	11.4136	1
588472	cg07805058		Unclassified		1.41566e-14	2.33129e-11	10.4648	3.92741	0 h * Aged Cells up vs 0 h * Young Cells	0.348974	0 h * Aged Cells up vs 0 h * Young Cells	3.99083e-11	10.2231	3.83672	72 h * Aged Cells up vs 72 h * Young Cells	0.371425	72 h * Aged Cells up vs 72 h * Young Cells	0.816295	0.234435	0.0992581	7 d * Aged Cells up vs 7 d * Young Cells	0.00336577	7 d * Aged Cells up vs 7 d * Young Cells	1.16894e-08	4.07127	61.6428	7.85129	4.07127	10 d * Aged Cells up vs 10 d * Young Cells	0.406012	10 d * Aged Cells up vs 10 d * Young Cells	50.7685	127.412	10.3972	1
391121	cg19744804	SNAP25			1.76165e-14	3.45462e-10	9.28506	2.4883	0 h * Aged Cells up vs 0 h * Young Cells	0.3332	0 h * Aged Cells up vs 0 h * Young Cells	1.5253e-11	10.6578	2.8562	72 h * Aged Cells up vs 72 h * Young Cells	0.404036	72 h * Aged Cells up vs 72 h * Young Cells	0.982077	0.0226595	0.00685072	7 d * Aged Cells up vs 7 d * Young Cells	0.00156259	7 d * Aged Cells up vs 7 d * Young Cells	1.156e-09	3.25137	77.1023	8.78079	3.25137	10 d * Aged Cells up vs 10 d * Young Cells	0.448508	10 d * Aged Cells up vs 10 d * Young Cells	49.9357	63.9017	5.30153	1
135126	cg06842049				3.10596e-14	3.16293e-11	10.3272	2.77529	0 h * Aged Cells up vs 0 h * Young Cells	0.19862	0 h * Aged Cells up vs 0 h * Young Cells	8.55512e-11	9.886	2.65671	72 h * Aged Cells up vs 72 h * Young Cells	0.201171	72 h * Aged Cells up vs 72 h * Young Cells	0.177419	1.38235	0.419092	7 d * Aged Cells up vs 7 d * Young Cells	0.0144215	7 d * Aged Cells up vs 7 d * Young Cells	2.01639e-08	2.83626	58.3469	7.63851	2.83626	10 d * Aged Cells up vs 10 d * Young Cells	0.22163	10 d * Aged Cells up vs 10 d * Young Cells	47.8336	61.5524	5.33104	1
135673	cg00296578	CRIM1			3.26307e-14	3.37847e-11	10.2977	3.48915	0 h * Aged Cells up vs 0 h * Young Cells	0.454779	0 h * Aged Cells up vs 0 h * Young Cells	6.15169e-11	10.031	3.39881	72 h * Aged Cells up vs 72 h * Young Cells	0.431615	72 h * Aged Cells up vs 72 h * Young Cells	0.012635	2.65868	1.01628	7 d * Aged Cells up vs 7 d * Young Cells	0.0865937	7 d * Aged Cells up vs 7 d * Young Cells	3.27018e-09	3.91263	69.8468	8.35744	3.91263	10 d * Aged Cells up vs 10 d * Young Cells	0.47841	10 d * Aged Cells up vs 10 d * Young Cells	47.6545	97.4835	8.47474	1
673601	cg09952551				5.39207e-14	2.17487e-10	9.48205	4.12659	0 h * Aged Cells up vs 0 h * Young Cells	0.524143	0 h * Aged Cells up vs 0 h * Young Cells	4.58773e-11	10.161	4.42208	72 h * Aged Cells up vs 72 h * Young Cells	0.572555	72 h * Aged Cells up vs 72 h * Young Cells	0.226694	1.23514	0.606417	7 d * Aged Cells up vs 7 d * Young Cells	0.0362594	7 d * Aged Cells up vs 7 d * Young Cells	1.70304e-07	4.10416	46.5847	6.8253	4.10416	10 d * Aged Cells up vs 10 d * Young Cells	0.563348	10 d * Aged Cells up vs 10 d * Young Cells	45.8661	154.786	13.9811	1
590808	cg18089380				7.76942e-14	3.80021e-11	10.245	3.81444	0 h * Aged Cells up vs 0 h * Young Cells	0.440732	0 h * Aged Cells up vs 0 h * Young Cells	1.22889e-10	9.7281	3.62199	72 h * Aged Cells up vs 72 h * Young Cells	0.427403	72 h * Aged Cells up vs 72 h * Young Cells	0.00191925	3.41205	1.43318	7 d * Aged Cells up vs 7 d * Young Cells	0.104529	7 d * Aged Cells up vs 7 d * Young Cells	1.1975e-07	3.57924	48.4079	6.95758	3.57924	10 d * Aged Cells up vs 10 d * Young Cells	0.418777	10 d * Aged Cells up vs 10 d * Young Cells	44.6038	110.172	10.233	1
675894	cg11499323	PRDM11			8.11372e-14	1.08102e-10	9.78384	3.0536	0 h * Aged Cells up vs 0 h * Young Cells	0.25542	0 h * Aged Cells up vs 0 h * Young Cells	9.29894e-11	9.84953	3.0741	72 h * Aged Cells up vs 72 h * Young Cells	0.270663	72 h * Aged Cells up vs 72 h * Young Cells	0.00311389	3.22487	1.13549	7 d * Aged Cells up vs 7 d * Young Cells	0.0518044	7 d * Aged Cells up vs 7 d * Young Cells	5.63363e-08	3.12357	52.4651	7.24328	3.12357	10 d * Aged Cells up vs 10 d * Young Cells	0.269835	10 d * Aged Cells up vs 10 d * Young Cells	44.456	77.1611	7.19065	1
88111	cg26792755	MRPS33	Promoter_Associated	Island	1.68981e-13	9.77653e-11	9.82765	3.74155	0 h * Aged Cells up vs 0 h * Young Cells	0.214211	0 h * Aged Cells up vs 0 h * Young Cells	1.09883e-10	9.77672	3.72216	72 h * Aged Cells up vs 72 h * Young Cells	0.213304	72 h * Aged Cells up vs 72 h * Young Cells	0.307627	1.03848	0.446034	7 d * Aged Cells up vs 7 d * Young Cells	0.0111888	7 d * Aged Cells up vs 7 d * Young Cells	1.26038e-07	3.64979	48.1401	6.93831	3.64979	10 d * Aged Cells up vs 10 d * Young Cells	0.216915	10 d * Aged Cells up vs 10 d * Young Cells	42.0218	108.528	10.6996	1
882	cg10763234			Island	2.02878e-13	2.22549e-11	10.4858	3.39972	0 h * Aged Cells up vs 0 h * Young Cells	0.267163	0 h * Aged Cells up vs 0 h * Young Cells	1.27489e-10	9.71216	3.14888	72 h * Aged Cells up vs 72 h * Young Cells	0.251167	72 h * Aged Cells up vs 72 h * Young Cells	0.0677469	1.89759	0.694081	7 d * Aged Cells up vs 7 d * Young Cells	0.0350729	7 d * Aged Cells up vs 7 d * Young Cells	7.71834e-06	2.43174	29.4664	5.4283	2.43174	10 d * Aged Cells up vs 10 d * Young Cells	0.215151	10 d * Aged Cells up vs 10 d * Young Cells	41.4341	77.6073	7.75969	1
764418	cg01186551	FOXP1			2.50637e-13	7.35264e-10	-8.96807	-2.5269	0 h * Aged Cells down vs 0 h * Young Cells	-0.298722	0 h * Aged Cells down vs 0 h * Young Cells	6.7002e-10	-9.00677	-2.5378	72 h * Aged Cells down vs 72 h * Young Cells	-0.313672	72 h * Aged Cells down vs 72 h * Young Cells	0.28015	1.10054	0.349833	7 d * Aged Cells up vs 7 d * Young Cells	0.021795	7 d * Aged Cells up vs 7 d * Young Cells	1.32523e-07	-2.69384	47.8786	-6.91944	-2.69384	10 d * Aged Cells down vs 10 d * Young Cells	-0.331406	10 d * Aged Cells down vs 10 d * Young Cells	40.7637	57.6653	5.86058	1
311607	cg09981830				3.02288e-13	1.61996e-10	9.60859	2.51677	0 h * Aged Cells up vs 0 h * Young Cells	0.120378	0 h * Aged Cells up vs 0 h * Young Cells	2.85227e-11	10.3737	2.71718	72 h * Aged Cells up vs 72 h * Young Cells	0.139984	72 h * Aged Cells up vs 72 h * Young Cells	0.890586	0.138776	0.0410078	7 d * Aged Cells up vs 7 d * Young Cells	0.000930319	7 d * Aged Cells up vs 7 d * Young Cells	2.38655e-06	2.1182	34.2562	5.85288	2.1182	10 d * Aged Cells up vs 10 d * Young Cells	0.0935241	10 d * Aged Cells up vs 10 d * Young Cells	40.1776	49.1152	5.06444	1
462252	cg08750946	RRAS2			3.4509e-13	2.5288e-11	10.428	2.49658	0 h * Aged Cells up vs 0 h * Young Cells	0.139649	0 h * Aged Cells up vs 0 h * Young Cells	6.77071e-10	9.00241	2.15528	72 h * Aged Cells up vs 72 h * Young Cells	0.112644	72 h * Aged Cells up vs 72 h * Young Cells	0.000779661	3.75264	1.01356	7 d * Aged Cells up vs 7 d * Young Cells	0.0356867	7 d * Aged Cells up vs 7 d * Young Cells	6.11941e-07	2.10067	40.3275	6.35039	2.10067	10 d * Aged Cells up vs 10 d * Young Cells	0.111568	10 d * Aged Cells up vs 10 d * Young Cells	39.7679	40.6149	4.23109	1
611764	cg05458851				4.592e-13	5.85608e-10	9.06299	2.04234	0 h * Aged Cells up vs 0 h * Young Cells	0.0876494	0 h * Aged Cells up vs 0 h * Young Cells	3.04181e-09	8.38661	1.88992	72 h * Aged Cells up vs 72 h * Young Cells	0.0862992	72 h * Aged Cells up vs 72 h * Young Cells	0.852306	0.187846	0.0477557	7 d * Aged Cells up vs 7 d * Young Cells	0.000720346	7 d * Aged Cells up vs 7 d * Young Cells	1.61854e-07	2.1311	46.8454	6.84437	2.1311	10 d * Aged Cells up vs 10 d * Young Cells	0.0871501	10 d * Aged Cells up vs 10 d * Young Cells	38.8967	35.1956	3.74866	1
378373	cg12938917	C3orf21			5.05071e-13	8.76061e-11	-9.87561	-2.39422	0 h * Aged Cells down vs 0 h * Young Cells	-0.245552	0 h * Aged Cells down vs 0 h * Young Cells	5.02456e-10	-9.12715	-2.21276	72 h * Aged Cells down vs 72 h * Young Cells	-0.238014	72 h * Aged Cells down vs 72 h * Young Cells	0.958989	0.0518691	0.0141865	7 d * Aged Cells up vs 7 d * Young Cells	-0.000168721	7 d * Aged Cells down vs 7 d * Young Cells	2.62514e-07	-2.23218	44.405	-6.66371	-2.23218	10 d * Aged Cells down vs 10 d * Young Cells	-0.23265	10 d * Aged Cells down vs 10 d * Young Cells	38.6101	40.4357	4.33874	1
135253	cg15956680				5.92419e-13	1.65881e-09	-8.63268	-2.92525	0 h * Aged Cells down vs 0 h * Young Cells	-0.372311	0 h * Aged Cells down vs 0 h * Young Cells	1.16174e-10	-9.75251	-3.30472	72 h * Aged Cells down vs 72 h * Young Cells	-0.418564	72 h * Aged Cells down vs 72 h * Young Cells	0.276396	-1.10935	-0.424085	7 d * Aged Cells down vs 7 d * Young Cells	-0.0263243	7 d * Aged Cells down vs 7 d * Young Cells	2.55766e-06	-2.72855	33.9625	-5.82774	-2.72855	10 d * Aged Cells down vs 10 d * Young Cells	-0.361972	10 d * Aged Cells down vs 10 d * Young Cells	38.1342	78.0214	8.47616	1
639675	cg00275828	KRTAP2-4			9.40304e-13	6.64437e-10	9.01026	1.45538	0 h * Aged Cells up vs 0 h * Young Cells	0.0675614	0 h * Aged Cells up vs 0 h * Young Cells	1.7962e-09	8.6002	1.38915	72 h * Aged Cells up vs 72 h * Young Cells	0.0683455	72 h * Aged Cells up vs 72 h * Young Cells	0.0390032	2.16205	0.393979	7 d * Aged Cells up vs 7 d * Young Cells	0.0147766	7 d * Aged Cells up vs 7 d * Young Cells	1.01867e-07	1.5664	49.2602	7.01856	1.5664	10 d * Aged Cells up vs 10 d * Young Cells	0.0740794	10 d * Aged Cells up vs 10 d * Young Cells	36.7849	17.1007	1.92594	1
662525	cg24405567				1.05224e-12	1.65371e-10	9.5997	3.91949	0 h * Aged Cells up vs 0 h * Young Cells	0.422385	0 h * Aged Cells up vs 0 h * Young Cells	6.69423e-10	9.00714	3.67755	72 h * Aged Cells up vs 72 h * Young Cells	0.412297	72 h * Aged Cells up vs 72 h * Young Cells	0.0196053	2.4707	1.13805	7 d * Aged Cells up vs 7 d * Young Cells	0.0874915	7 d * Aged Cells up vs 7 d * Young Cells	4.16616e-07	3.66256	42.15	6.4923	3.66256	10 d * Aged Cells up vs 10 d * Young Cells	0.413288	10 d * Aged Cells up vs 10 d * Young Cells	36.4629	108.307	12.3057	1
605503	cg25655489				1.09862e-12	1.50986e-09	8.67115	3.24786	0 h * Aged Cells up vs 0 h * Young Cells	0.399417	0 h * Aged Cells up vs 0 h * Young Cells	4.47968e-10	9.17539	3.43673	72 h * Aged Cells up vs 72 h * Young Cells	0.442597	72 h * Aged Cells up vs 72 h * Young Cells	0.721684	-0.359691	-0.151991	7 d * Aged Cells down vs 7 d * Young Cells	-0.0115789	7 d * Aged Cells down vs 7 d * Young Cells	3.68977e-07	3.38322	42.7359	6.53727	3.38322	10 d * Aged Cells up vs 10 d * Young Cells	0.415238	10 d * Aged Cells up vs 10 d * Young Cells	36.34	90.8428	10.3563	1
132706	cg16109381	CHRM5			1.1359e-12	9.41687e-10	8.86542	3.45076	0 h * Aged Cells up vs 0 h * Young Cells	0.483801	0 h * Aged Cells up vs 0 h * Young Cells	7.41267e-10	8.96469	3.4894	72 h * Aged Cells up vs 72 h * Young Cells	0.508573	72 h * Aged Cells up vs 72 h * Young Cells	2.27422e-05	5.03928	2.21285	7 d * Aged Cells up vs 7 d * Young Cells	0.27483	7 d * Aged Cells up vs 7 d * Young Cells	3.55027e-06	3.07027	32.5909	5.70885	3.07027	10 d * Aged Cells up vs 10 d * Young Cells	0.467472	10 d * Aged Cells up vs 10 d * Young Cells	36.2453	97.8464	11.1839	1
195748	cg03036910				1.16324e-12	4.39604e-09	8.23871	2.51019	0 h * Aged Cells up vs 0 h * Young Cells	0.371959	0 h * Aged Cells up vs 0 h * Young Cells	9.69181e-10	8.85352	2.69751	72 h * Aged Cells up vs 72 h * Young Cells	0.407925	72 h * Aged Cells up vs 72 h * Young Cells	0.0536845	2.01117	0.691295	7 d * Aged Cells up vs 7 d * Young Cells	0.0860127	7 d * Aged Cells up vs 7 d * Young Cells	6.19494e-08	3.03404	51.9422	7.2071	3.03404	10 d * Aged Cells up vs 10 d * Young Cells	0.464193	10 d * Aged Cells up vs 10 d * Young Cells	36.1778	59.8412	6.85264	1
5768	cg18939596		Unclassified_Cell_type_specific	N_Shore	1.39001e-12	1.95499e-09	8.56569	2.32708	0 h * Aged Cells up vs 0 h * Young Cells	0.286251	0 h * Aged Cells up vs 0 h * Young Cells	5.61315e-10	9.08072	2.467	72 h * Aged Cells up vs 72 h * Young Cells	0.295273	72 h * Aged Cells up vs 72 h * Young Cells	3.76984e-05	4.85743	1.48875	7 d * Aged Cells up vs 7 d * Young Cells	0.153559	7 d * Aged Cells up vs 7 d * Young Cells	1.51772e-07	2.57824	47.1762	6.86849	2.57824	10 d * Aged Cells up vs 10 d * Young Cells	0.297614	10 d * Aged Cells up vs 10 d * Young Cells	35.6764	46.9182	5.4483	1
530730	cg14445725	WWC2			1.45351e-12	2.12794e-09	8.53122	3.28123	0 h * Aged Cells up vs 0 h * Young Cells	0.321034	0 h * Aged Cells up vs 0 h * Young Cells	1.13395e-09	8.78872	3.38027	72 h * Aged Cells up vs 72 h * Young Cells	0.340215	72 h * Aged Cells up vs 72 h * Young Cells	0.0249515	2.36471	1.02605	7 d * Aged Cells up vs 7 d * Young Cells	0.0566233	7 d * Aged Cells up vs 7 d * Young Cells	1.29483e-07	3.68177	47.9995	6.92817	3.68177	10 d * Aged Cells up vs 10 d * Young Cells	0.345354	10 d * Aged Cells up vs 10 d * Young Cells	35.5516	93.7073	10.9198	1
215608	cg15957807	PDGFC			1.53173e-12	4.22161e-10	9.20037	2.43329	0 h * Aged Cells up vs 0 h * Young Cells	0.371382	0 h * Aged Cells up vs 0 h * Young Cells	2.46083e-09	8.47226	2.24072	72 h * Aged Cells up vs 72 h * Young Cells	0.339648	72 h * Aged Cells up vs 72 h * Young Cells	0.449345	0.766891	0.228818	7 d * Aged Cells up vs 7 d * Young Cells	0.0315365	7 d * Aged Cells up vs 7 d * Young Cells	8.24578e-07	2.28055	38.9471	6.24076	2.28055	10 d * Aged Cells up vs 10 d * Young Cells	0.359991	10 d * Aged Cells up vs 10 d * Young Cells	35.4056	44.1277	5.16344	1
29798	cg22821289				1.65205e-12	1.56679e-09	8.65601	3.12333	0 h * Aged Cells up vs 0 h * Young Cells	0.292519	0 h * Aged Cells up vs 0 h * Young Cells	3.41542e-08	7.43489	2.68272	72 h * Aged Cells up vs 72 h * Young Cells	0.272282	72 h * Aged Cells up vs 72 h * Young Cells	3.28134e-07	6.58077	2.67883	7 d * Aged Cells up vs 7 d * Young Cells	0.255761	7 d * Aged Cells up vs 7 d * Young Cells	8.90652e-08	3.52445	49.9753	7.06932	3.52445	10 d * Aged Cells up vs 10 d * Young Cells	0.322182	10 d * Aged Cells up vs 10 d * Young Cells	35.196	81.6503	9.61091	1
346347	cg14834313	LOC101928940			1.66216e-12	3.27698e-09	8.3566	2.53647	0 h * Aged Cells up vs 0 h * Young Cells	0.23757	0 h * Aged Cells up vs 0 h * Young Cells	1.59045e-09	8.64988	2.62548	72 h * Aged Cells up vs 72 h * Young Cells	0.243924	72 h * Aged Cells up vs 72 h * Young Cells	0.353187	-0.943566	-0.323102	7 d * Aged Cells down vs 7 d * Young Cells	-0.0165648	7 d * Aged Cells down vs 7 d * Young Cells	2.48133e-07	2.80346	44.6851	6.68469	2.80346	10 d * Aged Cells up vs 10 d * Young Cells	0.27682	10 d * Aged Cells up vs 10 d * Young Cells	35.1791	57.7493	6.80083	1
492919	cg15978937				1.85769e-12	1.78613e-10	9.56654	2.44603	0 h * Aged Cells up vs 0 h * Young Cells	0.350075	0 h * Aged Cells up vs 0 h * Young Cells	1.92789e-09	8.57137	2.19158	72 h * Aged Cells up vs 72 h * Young Cells	0.313503	72 h * Aged Cells up vs 72 h * Young Cells	6.67975e-05	4.65129	1.34168	7 d * Aged Cells up vs 7 d * Young Cells	0.215633	7 d * Aged Cells up vs 7 d * Young Cells	6.00269e-06	1.94976	30.4592	5.51899	1.94976	10 d * Aged Cells up vs 10 d * Young Cells	0.282778	10 d * Aged Cells up vs 10 d * Young Cells	34.8729	40.6225	4.8259	1
687721	cg17819732				1.93052e-12	1.5137e-10	9.63786	3.17942	0 h * Aged Cells up vs 0 h * Young Cells	0.243657	0 h * Aged Cells up vs 0 h * Young Cells	4.10424e-09	8.2662	2.72692	72 h * Aged Cells up vs 72 h * Young Cells	0.229162	72 h * Aged Cells up vs 72 h * Young Cells	0.00036782	4.03092	1.50016	7 d * Aged Cells up vs 7 d * Young Cells	0.0769519	7 d * Aged Cells up vs 7 d * Young Cells	2.33181e-06	2.67162	34.3549	5.86131	2.67162	10 d * Aged Cells up vs 10 d * Young Cells	0.221107	10 d * Aged Cells up vs 10 d * Young Cells	34.7676	67.4173	8.03336	1
413505	cg11377213	FRMD4B			2.09637e-12	3.4363e-08	-7.43255	-1.46188	0 h * Aged Cells down vs 0 h * Young Cells	-0.162568	0 h * Aged Cells down vs 0 h * Young Cells	3.7574e-10	-9.24952	-1.81926	72 h * Aged Cells down vs 72 h * Young Cells	-0.205784	72 h * Aged Cells down vs 72 h * Young Cells	0.195188	1.32601	0.294231	7 d * Aged Cells up vs 7 d * Young Cells	0.0189057	7 d * Aged Cells up vs 7 d * Young Cells	3.68279e-06	-1.54784	32.4396	-5.69558	-1.54784	10 d * Aged Cells down vs 10 d * Young Cells	-0.180264	10 d * Aged Cells down vs 10 d * Young Cells	34.5428	23.8106	2.85571	1
451106	cg25695232	ALS2CR11			2.176e-12	7.36052e-10	8.96763	3.22911	0 h * Aged Cells up vs 0 h * Young Cells	0.275119	0 h * Aged Cells up vs 0 h * Young Cells	1.56072e-09	8.6576	3.11747	72 h * Aged Cells up vs 72 h * Young Cells	0.254853	72 h * Aged Cells up vs 72 h * Young Cells	0.316782	1.01867	0.413816	7 d * Aged Cells up vs 7 d * Young Cells	0.0160009	7 d * Aged Cells up vs 7 d * Young Cells	3.28465e-06	2.85433	32.9133	5.73701	2.85433	10 d * Aged Cells up vs 10 d * Young Cells	0.245921	10 d * Aged Cells up vs 10 d * Young Cells	34.4415	79.571	9.57135	1
207109	cg05191919				2.41494e-12	2.04701e-09	8.54698	2.86639	0 h * Aged Cells up vs 0 h * Young Cells	0.203774	0 h * Aged Cells up vs 0 h * Young Cells	1.79223e-09	8.60111	2.88454	72 h * Aged Cells up vs 72 h * Young Cells	0.231897	72 h * Aged Cells up vs 72 h * Young Cells	0.167911	1.41433	0.535108	7 d * Aged Cells up vs 7 d * Young Cells	0.0174827	7 d * Aged Cells up vs 7 d * Young Cells	1.95358e-07	3.1389	45.8862	6.77394	3.1389	10 d * Aged Cells up vs 10 d * Young Cells	0.229213	10 d * Aged Cells up vs 10 d * Young Cells	34.1598	68.4579	8.30248	1
360759	cg10868011	LOC101929268			2.82479e-12	8.85822e-11	9.87076	2.19627	0 h * Aged Cells up vs 0 h * Young Cells	0.0998595	0 h * Aged Cells up vs 0 h * Young Cells	9.14355e-09	7.94788	1.76843	72 h * Aged Cells up vs 72 h * Young Cells	0.0777139	72 h * Aged Cells up vs 72 h * Young Cells	0.00331581	3.20031	0.803333	7 d * Aged Cells up vs 7 d * Young Cells	0.024419	7 d * Aged Cells up vs 7 d * Young Cells	9.02447e-07	1.90843	38.5351	6.20767	1.90843	10 d * Aged Cells up vs 10 d * Young Cells	0.0865817	10 d * Aged Cells up vs 10 d * Young Cells	33.7398	29.763	3.65455	1
19354	cg11945668				2.91416e-12	2.35432e-09	8.49019	3.24145	0 h * Aged Cells up vs 0 h * Young Cells	0.323295	0 h * Aged Cells up vs 0 h * Young Cells	2.17875e-09	8.52163	3.25346	72 h * Aged Cells up vs 72 h * Young Cells	0.311857	72 h * Aged Cells up vs 72 h * Young Cells	0.539587	0.62079	0.267383	7 d * Aged Cells up vs 7 d * Young Cells	0.014998	7 d * Aged Cells up vs 7 d * Young Cells	2.74472e-07	3.50647	44.1844	6.64713	3.50647	10 d * Aged Cells up vs 10 d * Young Cells	0.363324	10 d * Aged Cells up vs 10 d * Young Cells	33.6569	87.4141	10.7599	1
645307	cg07212747	HMOX2			2.96418e-12	7.17574e-10	8.97821	2.34214	0 h * Aged Cells up vs 0 h * Young Cells	0.160084	0 h * Aged Cells up vs 0 h * Young Cells	1.54338e-08	7.74257	2.0198	72 h * Aged Cells up vs 72 h * Young Cells	0.144255	72 h * Aged Cells up vs 72 h * Young Cells	0.0865045	1.77436	0.522195	7 d * Aged Cells up vs 7 d * Young Cells	0.0260369	7 d * Aged Cells up vs 7 d * Young Cells	6.05131e-08	2.60097	52.0711	7.21603	2.60097	10 d * Aged Cells up vs 10 d * Young Cells	0.169911	10 d * Aged Cells up vs 10 d * Young Cells	33.6117	40.7569	5.02355	1
654838	cg06319505	UBAP1			5.45055e-12	4.24691e-09	8.25252	3.2114	0 h * Aged Cells up vs 0 h * Young Cells	0.483066	0 h * Aged Cells up vs 0 h * Young Cells	1.29835e-08	7.81014	3.03926	72 h * Aged Cells up vs 72 h * Young Cells	0.466599	72 h * Aged Cells up vs 72 h * Young Cells	2.73446e-06	5.80348	2.5478	7 d * Aged Cells up vs 7 d * Young Cells	0.3816	7 d * Aged Cells up vs 7 d * Young Cells	8.58529e-07	3.34756	38.7626	6.22596	3.34756	10 d * Aged Cells up vs 10 d * Young Cells	0.491636	10 d * Aged Cells up vs 10 d * Young Cells	32.0272	86.417	11.1784	1
159834	cg21823502	ANAPC11		N_Shelf	5.94987e-12	1.34398e-08	7.79662	2.92034	0 h * Aged Cells up vs 0 h * Young Cells	0.27778	0 h * Aged Cells up vs 0 h * Young Cells	4.69137e-09	8.21271	3.07619	72 h * Aged Cells up vs 72 h * Young Cells	0.294717	72 h * Aged Cells up vs 72 h * Young Cells	8.23789e-07	6.24112	2.63728	7 d * Aged Cells up vs 7 d * Young Cells	0.230769	7 d * Aged Cells up vs 7 d * Young Cells	1.65076e-06	3.09847	35.8438	5.98697	3.09847	10 d * Aged Cells up vs 10 d * Young Cells	0.310597	10 d * Aged Cells up vs 10 d * Young Cells	31.8046	79.5072	10.3566	1
778693	cg03626985	TPK1			6.75201e-12	0.880932	-0.151114	-0.0120388	0 h * Aged Cells down vs 0 h * Young Cells	-0.00132611	0 h * Aged Cells down vs 0 h * Young Cells	0.955324	-0.0565084	-0.00450185	72 h * Aged Cells down vs 72 h * Young Cells	-0.000801125	72 h * Aged Cells down vs 72 h * Young Cells	0.35779	0.934445	0.0839845	7 d * Aged Cells up vs 7 d * Young Cells	0.0121639	7 d * Aged Cells up vs 7 d * Young Cells	4.01279e-14	1.49812	185.229	13.6099	1.49812	10 d * Aged Cells up vs 10 d * Young Cells	0.16881	10 d * Aged Cells up vs 10 d * Young Cells	31.4858	3.56068	0.46851	1
214084	cg07454297		Unclassified_Cell_type_specific		6.9395e-12	1.36999e-07	-6.90695	-1.69593	0 h * Aged Cells down vs 0 h * Young Cells	-0.255351	0 h * Aged Cells down vs 0 h * Young Cells	9.37595e-09	-7.93799	-1.94909	72 h * Aged Cells down vs 72 h * Young Cells	-0.292781	72 h * Aged Cells down vs 72 h * Young Cells	0.00373913	3.15315	0.873444	7 d * Aged Cells up vs 7 d * Young Cells	0.083635	7 d * Aged Cells up vs 7 d * Young Cells	0.000133981	-1.4926	19.3559	-4.39954	-1.4926	10 d * Aged Cells down vs 10 d * Young Cells	-0.240298	10 d * Aged Cells down vs 10 d * Young Cells	31.4171	33.75	4.45048	1
340441	cg06458239	ZNF549	Promoter_Associated	Island	8.03416e-12	2.22355e-07	6.72559	2.33539	0 h * Aged Cells up vs 0 h * Young Cells	0.34327	0 h * Aged Cells up vs 0 h * Young Cells	6.63551e-08	7.18096	2.49351	72 h * Aged Cells up vs 72 h * Young Cells	0.377546	72 h * Aged Cells up vs 72 h * Young Cells	3.00544e-09	8.39146	3.28726	7 d * Aged Cells up vs 7 d * Young Cells	0.501184	7 d * Aged Cells up vs 7 d * Young Cells	5.97016e-07	3.05115	40.4431	6.35949	3.05115	10 d * Aged Cells up vs 10 d * Young Cells	0.445981	10 d * Aged Cells up vs 10 d * Young Cells	31.052	66.713	8.90063	1
140925	cg22443921				8.47029e-12	8.0736e-09	7.997	3.44522	0 h * Aged Cells up vs 0 h * Young Cells	0.273962	0 h * Aged Cells up vs 0 h * Young Cells	7.1923e-09	8.04273	3.46492	72 h * Aged Cells up vs 72 h * Young Cells	0.298319	72 h * Aged Cells up vs 72 h * Young Cells	7.70496e-06	5.42892	2.63858	7 d * Aged Cells up vs 7 d * Young Cells	0.175387	7 d * Aged Cells up vs 7 d * Young Cells	7.88439e-07	3.72463	39.1527	6.25721	3.72463	10 d * Aged Cells up vs 10 d * Young Cells	0.320285	10 d * Aged Cells up vs 10 d * Young Cells	30.9211	102.258	13.7007	1
348926	cg01055105				1.02355e-11	7.30126e-09	8.03678	3.93541	0 h * Aged Cells up vs 0 h * Young Cells	0.527404	0 h * Aged Cells up vs 0 h * Young Cells	2.27328e-08	7.59201	3.71762	72 h * Aged Cells up vs 72 h * Young Cells	0.510189	72 h * Aged Cells up vs 72 h * Young Cells	0.0006226	3.83643	2.11935	7 d * Aged Cells up vs 7 d * Young Cells	0.22823	7 d * Aged Cells up vs 7 d * Young Cells	1.37605e-07	4.672	47.683	6.90529	4.672	10 d * Aged Cells up vs 10 d * Young Cells	0.595386	10 d * Aged Cells up vs 10 d * Young Cells	30.4564	130.124	17.7002	1
714744	cg14801656	LINC00271	Unclassified_Cell_type_specific		1.02413e-11	8.89424e-08	7.06985	2.24874	0 h * Aged Cells up vs 0 h * Young Cells	0.330743	0 h * Aged Cells up vs 0 h * Young Cells	3.80106e-09	8.29698	2.63906	72 h * Aged Cells up vs 72 h * Young Cells	0.386049	72 h * Aged Cells up vs 72 h * Young Cells	0.92084	-0.100245	-0.0359716	7 d * Aged Cells down vs 7 d * Young Cells	-0.00428956	7 d * Aged Cells down vs 7 d * Young Cells	1.38588e-07	3.03358	47.6461	6.90261	3.03358	10 d * Aged Cells up vs 10 d * Young Cells	0.449578	10 d * Aged Cells up vs 10 d * Young Cells	30.455	54.901	7.46829	1
331453	cg09276573	PLCH1			1.04782e-11	8.24026e-08	7.09876	2.45597	0 h * Aged Cells up vs 0 h * Young Cells	0.228503	0 h * Aged Cells up vs 0 h * Young Cells	1.30329e-07	6.92571	2.3961	72 h * Aged Cells up vs 72 h * Young Cells	0.241476	72 h * Aged Cells up vs 72 h * Young Cells	0.722439	-0.358672	-0.139993	7 d * Aged Cells down vs 7 d * Young Cells	-0.00577232	7 d * Aged Cells down vs 7 d * Young Cells	6.41512e-06	2.62677	30.1951	5.495	2.62677	10 d * Aged Cells up vs 10 d * Young Cells	0.259347	10 d * Aged Cells up vs 10 d * Young Cells	30.3993	64.8346	8.83575	1
579529	cg07382801	DAP			1.13885e-11	2.55136e-09	8.45763	3.1261	0 h * Aged Cells up vs 0 h * Young Cells	0.467093	0 h * Aged Cells up vs 0 h * Young Cells	6.13546e-09	8.10578	2.99605	72 h * Aged Cells up vs 72 h * Young Cells	0.452121	72 h * Aged Cells up vs 72 h * Young Cells	0.001156	3.60482	1.50316	7 d * Aged Cells up vs 7 d * Young Cells	0.21958	7 d * Aged Cells up vs 7 d * Young Cells	1.1212e-06	3.12967	37.5547	6.12819	3.12967	10 d * Aged Cells up vs 10 d * Young Cells	0.477711	10 d * Aged Cells up vs 10 d * Young Cells	30.197	73.508	10.0849	1
656935	cg24591398	LMNA		Island	1.18323e-11	7.27615e-08	-7.14595	-1.01882	0 h * Aged Cells down vs 0 h * Young Cells	-0.0947276	0 h * Aged Cells down vs 0 h * Young Cells	1.18939e-10	-9.74229	-1.38899	72 h * Aged Cells down vs 72 h * Young Cells	-0.138498	72 h * Aged Cells down vs 72 h * Young Cells	0.389869	0.872936	0.140407	7 d * Aged Cells up vs 7 d * Young Cells	0.0103044	7 d * Aged Cells up vs 7 d * Young Cells	2.06245e-05	-0.999633	25.75	-5.07444	-0.999633	10 d * Aged Cells down vs 10 d * Young Cells	-0.0930244	10 d * Aged Cells down vs 10 d * Young Cells	30.1045	10.9037	1.50052	1
604925	cg15097438	P2RX5-TAX1BP3			1.19713e-11	3.04718e-10	-9.33827	-1.63416	0 h * Aged Cells down vs 0 h * Young Cells	-0.120403	0 h * Aged Cells down vs 0 h * Young Cells	8.62166e-09	-7.97106	-1.3949	72 h * Aged Cells down vs 72 h * Young Cells	-0.104226	72 h * Aged Cells down vs 72 h * Young Cells	0.388976	-0.874602	-0.172666	7 d * Aged Cells down vs 7 d * Young Cells	-0.0130586	7 d * Aged Cells down vs 7 d * Young Cells	1.64083e-05	-1.24685	26.5917	-5.15672	-1.24685	10 d * Aged Cells down vs 10 d * Young Cells	-0.0932164	10 d * Aged Cells down vs 10 d * Young Cells	30.0764	16.4114	2.26058	1
787366	cg11124651				1.19849e-11	5.82904e-09	8.12615	2.87067	0 h * Aged Cells up vs 0 h * Young Cells	0.29015	0 h * Aged Cells up vs 0 h * Young Cells	1.35529e-08	7.79334	2.75311	72 h * Aged Cells up vs 72 h * Young Cells	0.288335	72 h * Aged Cells up vs 72 h * Young Cells	0.336461	0.977387	0.389523	7 d * Aged Cells up vs 7 d * Young Cells	0.0189016	7 d * Aged Cells up vs 7 d * Young Cells	2.39284e-06	2.85635	34.245	5.85192	2.85635	10 d * Aged Cells up vs 10 d * Young Cells	0.265231	10 d * Aged Cells up vs 10 d * Young Cells	30.0736	66.8724	9.21215	1
666582	cg12331331	NOL10	Gene_Associated		1.21624e-11	9.88339e-09	7.91724	2.45802	0 h * Aged Cells up vs 0 h * Young Cells	0.385665	0 h * Aged Cells up vs 0 h * Young Cells	2.03899e-08	7.63419	2.37014	72 h * Aged Cells up vs 72 h * Young Cells	0.383936	72 h * Aged Cells up vs 72 h * Young Cells	0.807977	0.245267	0.085905	7 d * Aged Cells up vs 7 d * Young Cells	0.00478314	7 d * Aged Cells up vs 7 d * Young Cells	3.709e-06	2.44212	32.4104	5.69301	2.44212	10 d * Aged Cells up vs 10 d * Young Cells	0.397823	10 d * Aged Cells up vs 10 d * Young Cells	30.0382	51.5892	7.11517	1
670652	cg24622122	TMEM67	Unclassified_Cell_type_specific		1.24595e-11	9.05942e-09	7.95153	2.45303	0 h * Aged Cells up vs 0 h * Young Cells	0.350036	0 h * Aged Cells up vs 0 h * Young Cells	6.36663e-08	7.19669	2.22017	72 h * Aged Cells up vs 72 h * Young Cells	0.321495	72 h * Aged Cells up vs 72 h * Young Cells	0.947948	0.0658515	0.0229185	7 d * Aged Cells up vs 7 d * Young Cells	0.00478878	7 d * Aged Cells up vs 7 d * Young Cells	3.91102e-07	2.77733	42.4543	6.5157	2.77733	10 d * Aged Cells up vs 10 d * Young Cells	0.381155	10 d * Aged Cells up vs 10 d * Young Cells	29.98	50.8394	7.02536	1
90560	cg24576026	2009-09-01			1.38451e-11	8.61562e-09	-7.97134	-3.1904	0 h * Aged Cells down vs 0 h * Young Cells	-0.33224	0 h * Aged Cells down vs 0 h * Young Cells	9.07562e-09	-7.95082	-3.18219	72 h * Aged Cells down vs 72 h * Young Cells	-0.335667	72 h * Aged Cells down vs 72 h * Young Cells	0.530705	-0.634537	-0.286509	7 d * Aged Cells down vs 7 d * Young Cells	-0.0127849	7 d * Aged Cells down vs 7 d * Young Cells	2.20541e-06	-3.25251	34.5927	-5.88156	-3.25251	10 d * Aged Cells down vs 10 d * Young Cells	-0.355385	10 d * Aged Cells down vs 10 d * Young Cells	29.7272	84.8485	11.8247	1
143881	cg01486321				1.64734e-11	1.5982e-08	-7.72895	-2.26761	0 h * Aged Cells down vs 0 h * Young Cells	-0.220471	0 h * Aged Cells down vs 0 h * Young Cells	1.72069e-07	-6.82144	-2.00136	72 h * Aged Cells down vs 72 h * Young Cells	-0.202644	72 h * Aged Cells down vs 72 h * Young Cells	0.806541	0.247141	0.0818013	7 d * Aged Cells up vs 7 d * Young Cells	0.00277344	7 d * Aged Cells up vs 7 d * Young Cells	1.14404e-06	-2.48125	37.4644	-6.12081	-2.48125	10 d * Aged Cells down vs 10 d * Young Cells	-0.235527	10 d * Aged Cells down vs 10 d * Young Cells	29.3144	44.9616	6.35419	1
383851	cg12010093	LINC01169			1.85677e-11	2.84628e-08	-7.5051	-2.30092	0 h * Aged Cells down vs 0 h * Young Cells	-0.30687	0 h * Aged Cells down vs 0 h * Young Cells	3.59805e-09	-8.31902	-2.55045	72 h * Aged Cells down vs 72 h * Young Cells	-0.34055	72 h * Aged Cells down vs 72 h * Young Cells	0.17976	1.37468	0.475461	7 d * Aged Cells up vs 7 d * Young Cells	0.03985	7 d * Aged Cells up vs 7 d * Young Cells	2.40219e-06	-2.47829	34.2284	-5.85051	-2.47829	10 d * Aged Cells down vs 10 d * Young Cells	-0.333124	10 d * Aged Cells down vs 10 d * Young Cells	29.0331	48.6235	6.93831	1
417185	cg08324157				1.99544e-11	1.21142e-08	7.83729	2.74092	0 h * Aged Cells up vs 0 h * Young Cells	0.410934	0 h * Aged Cells up vs 0 h * Young Cells	9.74525e-08	7.0353	2.46044	72 h * Aged Cells up vs 72 h * Young Cells	0.374807	72 h * Aged Cells up vs 72 h * Young Cells	0.0959162	-1.72094	-0.678989	7 d * Aged Cells down vs 7 d * Young Cells	-0.0684993	7 d * Aged Cells down vs 7 d * Young Cells	1.3139e-06	2.93324	36.8476	6.07023	2.93324	10 d * Aged Cells up vs 10 d * Young Cells	0.432168	10 d * Aged Cells up vs 10 d * Young Cells	28.8648	62.906	9.02865	1
689413	cg05202317				2.00681e-11	1.08181e-07	-6.99587	-1.46043	0 h * Aged Cells down vs 0 h * Young Cells	-0.179163	0 h * Aged Cells down vs 0 h * Young Cells	4.01238e-08	-7.37303	-1.53917	72 h * Aged Cells down vs 72 h * Young Cells	-0.187768	72 h * Aged Cells down vs 72 h * Young Cells	3.81992e-08	-7.39189	-1.74085	7 d * Aged Cells down vs 7 d * Young Cells	-0.213963	7 d * Aged Cells down vs 7 d * Young Cells	1.06046e-06	-1.77348	37.8049	-6.14857	-1.77348	10 d * Aged Cells down vs 10 d * Young Cells	-0.226542	10 d * Aged Cells down vs 10 d * Young Cells	28.8516	22.4033	3.21693	1
151663	cg13936628	DCSTAMP			2.21777e-11	1.4816e-08	-7.75852	-2.51904	0 h * Aged Cells down vs 0 h * Young Cells	-0.348168	0 h * Aged Cells down vs 0 h * Young Cells	3.92306e-09	-8.2843	-2.68975	72 h * Aged Cells down vs 72 h * Young Cells	-0.373587	72 h * Aged Cells down vs 72 h * Young Cells	0.0222087	-2.41617	-0.885014	7 d * Aged Cells down vs 7 d * Young Cells	-0.122642	7 d * Aged Cells down vs 7 d * Young Cells	6.38331e-06	-2.46592	30.2148	-5.4968	-2.46592	10 d * Aged Cells down vs 10 d * Young Cells	-0.352541	10 d * Aged Cells down vs 10 d * Young Cells	28.6196	53.7574	7.7817	1
519081	cg03274046	ADAM12			2.24522e-11	2.3023e-08	7.5871	1.89855	0 h * Aged Cells up vs 0 h * Young Cells	0.290362	0 h * Aged Cells up vs 0 h * Young Cells	6.27919e-09	8.09658	2.02604	72 h * Aged Cells up vs 72 h * Young Cells	0.311163	72 h * Aged Cells up vs 72 h * Young Cells	5.86991e-06	5.52706	1.5603	7 d * Aged Cells up vs 7 d * Young Cells	0.248249	7 d * Aged Cells up vs 7 d * Young Cells	1.80008e-05	1.7714	26.2491	5.12339	1.7714	10 d * Aged Cells up vs 10 d * Young Cells	0.264159	10 d * Aged Cells up vs 10 d * Young Cells	28.5912	31.8998	4.62228	1
235767	cg12548558				2.26104e-11	1.5065e-08	7.75201	2.9654	0 h * Aged Cells up vs 0 h * Young Cells	0.45741	0 h * Aged Cells up vs 0 h * Young Cells	5.42988e-09	8.15439	3.11932	72 h * Aged Cells up vs 72 h * Young Cells	0.479671	72 h * Aged Cells up vs 72 h * Young Cells	0.000896994	3.7002	1.59684	7 d * Aged Cells up vs 7 d * Young Cells	0.259488	7 d * Aged Cells up vs 7 d * Young Cells	4.00184e-07	3.43935	42.3436	6.5072	3.43935	10 d * Aged Cells up vs 10 d * Young Cells	0.520009	10 d * Aged Cells up vs 10 d * Young Cells	28.575	74.5053	10.8019	1
780686	cg07244783	STX18	Unclassified		2.32696e-11	2.79813e-09	8.4203	2.49324	0 h * Aged Cells up vs 0 h * Young Cells	0.353481	0 h * Aged Cells up vs 0 h * Young Cells	4.64066e-08	7.31732	2.16665	72 h * Aged Cells up vs 72 h * Young Cells	0.314537	72 h * Aged Cells up vs 72 h * Young Cells	0.000896984	3.7002	1.23603	7 d * Aged Cells up vs 7 d * Young Cells	0.145348	7 d * Aged Cells up vs 7 d * Young Cells	0.000169215	1.76524	18.617	4.31474	1.76524	10 d * Aged Cells up vs 10 d * Young Cells	0.277662	10 d * Aged Cells up vs 10 d * Young Cells	28.5086	44.5362	6.47197	1
210075	cg00180865	FSTL5			2.44057e-11	1.8135e-08	7.67973	2.1939	0 h * Aged Cells up vs 0 h * Young Cells	0.224043	0 h * Aged Cells up vs 0 h * Young Cells	2.07944e-08	7.62656	2.17871	72 h * Aged Cells up vs 72 h * Young Cells	0.224328	72 h * Aged Cells up vs 72 h * Young Cells	0.20527	1.29578	0.417609	7 d * Aged Cells up vs 7 d * Young Cells	0.0267404	7 d * Aged Cells up vs 7 d * Young Cells	6.15333e-07	2.5058	40.3017	6.34836	2.5058	10 d * Aged Cells up vs 10 d * Young Cells	0.239582	10 d * Aged Cells up vs 10 d * Young Cells	28.3989	41.2959	6.02428	1
386245	cg05555521	SNCAIP			2.46809e-11	5.78052e-07	6.37138	1.40697	0 h * Aged Cells up vs 0 h * Young Cells	0.214972	0 h * Aged Cells up vs 0 h * Young Cells	9.17857e-08	7.05794	1.55858	72 h * Aged Cells up vs 72 h * Young Cells	0.234814	72 h * Aged Cells up vs 72 h * Young Cells	0.136442	1.53167	0.381577	7 d * Aged Cells up vs 7 d * Young Cells	0.0656662	7 d * Aged Cells up vs 7 d * Young Cells	1.35899e-05	1.59408	27.2957	5.22453	1.59408	10 d * Aged Cells up vs 10 d * Young Cells	0.220677	10 d * Aged Cells up vs 10 d * Young Cells	28.3732	24.6531	3.59968	1
347156	cg13932637	NEBL			2.61737e-11	3.41574e-07	6.56588	1.3358	0 h * Aged Cells up vs 0 h * Young Cells	0.220328	0 h * Aged Cells up vs 0 h * Young Cells	5.08187e-08	7.28261	1.48161	72 h * Aged Cells up vs 72 h * Young Cells	0.250545	72 h * Aged Cells up vs 72 h * Young Cells	4.2426e-08	7.35165	1.68733	7 d * Aged Cells up vs 7 d * Young Cells	0.281997	7 d * Aged Cells up vs 7 d * Young Cells	1.78246e-06	1.67508	35.5098	5.95901	1.67508	10 d * Aged Cells up vs 10 d * Young Cells	0.279031	10 d * Aged Cells up vs 10 d * Young Cells	28.2386	20.8258	3.05534	1
701798	cg02762945	CAMK2G			2.80673e-11	8.59417e-09	-7.97232	-2.96224	0 h * Aged Cells down vs 0 h * Young Cells	-0.377391	0 h * Aged Cells down vs 0 h * Young Cells	1.28039e-08	-7.81559	-2.90401	72 h * Aged Cells down vs 72 h * Young Cells	-0.376967	72 h * Aged Cells down vs 72 h * Young Cells	0.72785	-0.351371	-0.147289	7 d * Aged Cells down vs 7 d * Young Cells	-0.0127607	7 d * Aged Cells down vs 7 d * Young Cells	7.7059e-06	-2.78714	29.4727	-5.42888	-2.78714	10 d * Aged Cells down vs 10 d * Young Cells	-0.374592	10 d * Aged Cells down vs 10 d * Young Cells	28.0793	69.075	10.1914	1
220388	cg17147440	TPM1		S_Shore	2.83608e-11	1.56616e-08	7.73685	1.41045	0 h * Aged Cells up vs 0 h * Young Cells	0.125336	0 h * Aged Cells up vs 0 h * Young Cells	7.62989e-06	5.43245	0.990353	72 h * Aged Cells up vs 72 h * Young Cells	0.0896884	72 h * Aged Cells up vs 72 h * Young Cells	0.0457949	-2.08692	-0.429208	7 d * Aged Cells down vs 7 d * Young Cells	-0.0208619	7 d * Aged Cells down vs 7 d * Young Cells	4.76964e-07	1.62274	41.5032	6.4423	1.62274	10 d * Aged Cells up vs 10 d * Young Cells	0.13413	10 d * Aged Cells up vs 10 d * Young Cells	28.0556	16.6139	2.4533	1
392367	cg20589096	MOBKL1A			3.10495e-11	4.95947e-09	8.19052	3.66105	0 h * Aged Cells up vs 0 h * Young Cells	0.392531	0 h * Aged Cells up vs 0 h * Young Cells	1.07035e-07	6.99989	3.12885	72 h * Aged Cells up vs 72 h * Young Cells	0.351637	72 h * Aged Cells up vs 72 h * Young Cells	0.000311317	4.09216	2.06355	7 d * Aged Cells up vs 7 d * Young Cells	0.159457	7 d * Aged Cells up vs 7 d * Young Cells	2.54005e-06	3.60076	33.9918	5.83024	3.60076	10 d * Aged Cells up vs 10 d * Young Cells	0.374075	10 d * Aged Cells up vs 10 d * Young Cells	27.8503	99.1473	14.7486	1
455483	cg25766247		Unclassified		3.35273e-11	5.6071e-08	7.24508	2.99833	0 h * Aged Cells up vs 0 h * Young Cells	0.294655	0 h * Aged Cells up vs 0 h * Young Cells	3.4998e-08	7.42551	3.073	72 h * Aged Cells up vs 72 h * Young Cells	0.304733	72 h * Aged Cells up vs 72 h * Young Cells	0.671137	0.428939	0.200263	7 d * Aged Cells up vs 7 d * Young Cells	0.00711929	7 d * Aged Cells up vs 7 d * Young Cells	2.45316e-07	3.82479	44.742	6.68895	3.82479	10 d * Aged Cells up vs 10 d * Young Cells	0.352183	10 d * Aged Cells up vs 10 d * Young Cells	27.6772	84.4612	12.6426	1
666069	cg01322848	ESRRG			3.50679e-11	2.198e-09	8.51806	2.43521	0 h * Aged Cells up vs 0 h * Young Cells	0.220081	0 h * Aged Cells up vs 0 h * Young Cells	1.07789e-07	6.99724	2.00042	72 h * Aged Cells up vs 72 h * Young Cells	0.172962	72 h * Aged Cells up vs 72 h * Young Cells	0.0676626	1.8982	0.612218	7 d * Aged Cells up vs 7 d * Young Cells	0.0358675	7 d * Aged Cells up vs 7 d * Young Cells	2.57961e-06	2.30079	33.9264	5.82463	2.30079	10 d * Aged Cells up vs 10 d * Young Cells	0.175982	10 d * Aged Cells up vs 10 d * Young Cells	27.5763	40.1598	6.03329	1
355374	cg10546044	NFATC2			3.9056e-11	1.73841e-08	7.69619	1.02648	0 h * Aged Cells up vs 0 h * Young Cells	0.12978	0 h * Aged Cells up vs 0 h * Young Cells	3.63152e-08	7.41131	0.988486	72 h * Aged Cells up vs 72 h * Young Cells	0.126865	72 h * Aged Cells up vs 72 h * Young Cells	0.47529	0.7233	0.108833	7 d * Aged Cells up vs 7 d * Young Cells	0.0113246	7 d * Aged Cells up vs 7 d * Young Cells	1.17486e-05	0.972459	27.8461	5.27694	0.972459	10 d * Aged Cells up vs 10 d * Young Cells	0.121299	10 d * Aged Cells up vs 10 d * Young Cells	27.3358	8.66457	1.31315	1
216612	cg09511697				3.99528e-11	8.83672e-09	7.96134	2.4312	0 h * Aged Cells up vs 0 h * Young Cells	0.375094	0 h * Aged Cells up vs 0 h * Young Cells	1.23194e-08	7.83071	2.39131	72 h * Aged Cells up vs 72 h * Young Cells	0.365683	72 h * Aged Cells up vs 72 h * Young Cells	0.00170782	3.45671	1.19087	7 d * Aged Cells up vs 7 d * Young Cells	0.196831	7 d * Aged Cells up vs 7 d * Young Cells	8.96077e-06	2.2677	28.8853	5.3745	2.2677	10 d * Aged Cells up vs 10 d * Young Cells	0.332204	10 d * Aged Cells up vs 10 d * Young Cells	27.2854	45.338	6.88387	1
771216	cg17374045	SULF2			4.16882e-11	2.23317e-08	-7.59891	-1.97016	0 h * Aged Cells down vs 0 h * Young Cells	-0.241388	0 h * Aged Cells down vs 0 h * Young Cells	4.97971e-08	-7.29036	-1.89016	72 h * Aged Cells down vs 72 h * Young Cells	-0.226463	72 h * Aged Cells down vs 72 h * Young Cells	0.0545856	-2.00315	-0.585911	7 d * Aged Cells down vs 7 d * Young Cells	-0.0606854	7 d * Aged Cells down vs 7 d * Young Cells	4.08736e-07	-2.32827	42.2418	-6.49937	-2.32827	10 d * Aged Cells down vs 10 d * Young Cells	-0.280808	10 d * Aged Cells down vs 10 d * Young Cells	27.191	32.5678	4.96207	1
552533	cg02711271	SYNPO	Unclassified	N_Shore	4.26434e-11	2.74801e-09	-8.42761	-2.23054	0 h * Aged Cells down vs 0 h * Young Cells	-0.30113	0 h * Aged Cells down vs 0 h * Young Cells	1.74614e-07	-6.81594	-1.80398	72 h * Aged Cells down vs 72 h * Young Cells	-0.257402	72 h * Aged Cells down vs 72 h * Young Cells	0.00531999	-3.01327	-0.899729	7 d * Aged Cells down vs 7 d * Young Cells	-0.104286	7 d * Aged Cells down vs 7 d * Young Cells	3.80108e-05	-1.77526	23.5658	-4.85446	-1.77526	10 d * Aged Cells down vs 10 d * Young Cells	-0.255851	10 d * Aged Cells down vs 10 d * Young Cells	27.1409	33.8767	5.17102	1
145186	cg14155810	CYP7B1			4.83176e-11	3.95127e-08	7.37892	1.87019	0 h * Aged Cells up vs 0 h * Young Cells	0.309419	0 h * Aged Cells up vs 0 h * Young Cells	3.22989e-08	7.45638	1.88982	72 h * Aged Cells up vs 72 h * Young Cells	0.31296	72 h * Aged Cells up vs 72 h * Young Cells	0.00122507	3.5829	1.02446	7 d * Aged Cells up vs 7 d * Young Cells	0.162362	7 d * Aged Cells up vs 7 d * Young Cells	2.39964e-06	2.04894	34.233	5.85089	2.04894	10 d * Aged Cells up vs 10 d * Young Cells	0.336942	10 d * Aged Cells up vs 10 d * Young Cells	26.8658	30.7504	4.74188	1
674838	cg19795700				5.29437e-11	2.58117e-08	7.54286	3.70698	0 h * Aged Cells up vs 0 h * Young Cells	0.512756	0 h * Aged Cells up vs 0 h * Young Cells	2.93792e-08	7.49288	3.68242	72 h * Aged Cells up vs 72 h * Young Cells	0.516094	72 h * Aged Cells up vs 72 h * Young Cells	0.228558	1.23007	0.681994	7 d * Aged Cells up vs 7 d * Young Cells	0.0486059	7 d * Aged Cells up vs 7 d * Young Cells	4.81648e-06	3.80163	31.3433	5.59851	3.80163	10 d * Aged Cells up vs 10 d * Young Cells	0.531826	10 d * Aged Cells up vs 10 d * Young Cells	26.666	114.76	17.8292	1
698028	cg09402623	LYST			5.4962e-11	6.21693e-09	8.10054	3.16045	0 h * Aged Cells up vs 0 h * Young Cells	0.450729	0 h * Aged Cells up vs 0 h * Young Cells	1.88837e-07	6.78663	2.64782	72 h * Aged Cells up vs 72 h * Young Cells	0.384143	72 h * Aged Cells up vs 72 h * Young Cells	0.00269464	3.28117	1.44421	7 d * Aged Cells up vs 7 d * Young Cells	0.180971	7 d * Aged Cells up vs 7 d * Young Cells	1.66615e-06	3.22559	35.8034	5.98359	3.22559	10 d * Aged Cells up vs 10 d * Young Cells	0.475382	10 d * Aged Cells up vs 10 d * Young Cells	26.5846	72.1045	11.2365	1
197039	cg14436500	ABTB2	Unclassified		5.70052e-11	2.47692e-08	7.5588	2.84167	0 h * Aged Cells up vs 0 h * Young Cells	0.268935	0 h * Aged Cells up vs 0 h * Young Cells	5.23525e-08	7.27125	2.73357	72 h * Aged Cells up vs 72 h * Young Cells	0.25821	72 h * Aged Cells up vs 72 h * Young Cells	0.227444	1.23309	0.522978	7 d * Aged Cells up vs 7 d * Young Cells	0.0285417	7 d * Aged Cells up vs 7 d * Young Cells	2.08575e-06	3.06564	34.8317	5.90184	3.06564	10 d * Aged Cells up vs 10 d * Young Cells	0.271871	10 d * Aged Cells up vs 10 d * Young Cells	26.5054	66.7482	10.4329	1
194981	cg20386482	TANGO6			6.46961e-11	9.15491e-09	7.94739	2.46464	0 h * Aged Cells up vs 0 h * Young Cells	0.281675	0 h * Aged Cells up vs 0 h * Young Cells	7.58811e-09	8.02152	2.48763	72 h * Aged Cells up vs 72 h * Young Cells	0.306712	72 h * Aged Cells up vs 72 h * Young Cells	0.0707097	1.87631	0.65645	7 d * Aged Cells up vs 7 d * Young Cells	0.0665331	7 d * Aged Cells up vs 7 d * Young Cells	3.86789e-06	2.4329	32.2377	5.67783	2.4329	10 d * Aged Cells up vs 10 d * Young Cells	0.259982	10 d * Aged Cells up vs 10 d * Young Cells	26.2322	44.9529	7.09941	1
209629	cg06176471	ATP1B1			7.10798e-11	3.70416e-08	7.4037	2.36628	0 h * Aged Cells up vs 0 h * Young Cells	0.145453	0 h * Aged Cells up vs 0 h * Young Cells	2.48344e-08	7.55778	2.41552	72 h * Aged Cells up vs 72 h * Young Cells	0.162835	72 h * Aged Cells up vs 72 h * Young Cells	0.00165178	3.46944	1.25096	7 d * Aged Cells up vs 7 d * Young Cells	0.0563172	7 d * Aged Cells up vs 7 d * Young Cells	2.4921e-05	2.21082	25.0638	5.00637	2.21082	10 d * Aged Cells up vs 10 d * Young Cells	0.146267	10 d * Aged Cells up vs 10 d * Young Cells	26.0306	47.3786	7.54045	1
520625	cg07363131			N_Shore	7.60926e-11	1.7773e-08	7.68758	2.37248	0 h * Aged Cells up vs 0 h * Young Cells	0.15982	0 h * Aged Cells up vs 0 h * Young Cells	1.02695e-08	7.90216	2.43871	72 h * Aged Cells up vs 72 h * Young Cells	0.17401	72 h * Aged Cells up vs 72 h * Young Cells	0.882346	-0.149306	-0.0519827	7 d * Aged Cells down vs 7 d * Young Cells	-0.00157626	7 d * Aged Cells down vs 7 d * Young Cells	1.57674e-05	2.20499	26.7398	5.17105	2.20499	10 d * Aged Cells up vs 10 d * Young Cells	0.162422	10 d * Aged Cells up vs 10 d * Young Cells	25.8855	43.9285	7.03057	1
707499	cg12369218	VWC2L			8.12562e-11	2.63263e-08	7.53523	1.95014	0 h * Aged Cells up vs 0 h * Young Cells	0.302167	0 h * Aged Cells up vs 0 h * Young Cells	7.029e-08	7.15907	1.85278	72 h * Aged Cells up vs 72 h * Young Cells	0.286512	72 h * Aged Cells up vs 72 h * Young Cells	0.000206844	4.24163	1.23842	7 d * Aged Cells up vs 7 d * Young Cells	0.205628	7 d * Aged Cells up vs 7 d * Young Cells	1.81858e-06	2.12825	35.4228	5.95171	2.12825	10 d * Aged Cells up vs 10 d * Young Cells	0.332811	10 d * Aged Cells up vs 10 d * Young Cells	25.7463	30.7266	4.94424	1
459378	cg05276753				8.68057e-11	3.86919e-08	7.38697	3.92643	0 h * Aged Cells up vs 0 h * Young Cells	0.45702	0 h * Aged Cells up vs 0 h * Young Cells	9.91017e-09	7.91617	4.20772	72 h * Aged Cells up vs 72 h * Young Cells	0.492428	72 h * Aged Cells up vs 72 h * Young Cells	0.00301144	3.23793	1.94163	7 d * Aged Cells up vs 7 d * Young Cells	0.154298	7 d * Aged Cells up vs 7 d * Young Cells	2.24514e-05	3.70436	25.4411	5.04391	3.70436	10 d * Aged Cells up vs 10 d * Young Cells	0.466199	10 d * Aged Cells up vs 10 d * Young Cells	25.6068	128.909	20.8558	1
296892	cg24659873		Unclassified_Cell_type_specific		8.72068e-11	2.33234e-08	7.58207	4.95902	0 h * Aged Cells up vs 0 h * Young Cells	0.565946	0 h * Aged Cells up vs 0 h * Young Cells	1.57271e-07	6.85514	4.48358	72 h * Aged Cells up vs 72 h * Young Cells	0.560225	72 h * Aged Cells up vs 72 h * Young Cells	0.00610203	2.9582	2.18275	7 d * Aged Cells up vs 7 d * Young Cells	0.194671	7 d * Aged Cells up vs 7 d * Young Cells	3.73399e-06	5.14254	32.3827	5.69058	5.14254	10 d * Aged Cells up vs 10 d * Young Cells	0.636748	10 d * Aged Cells up vs 10 d * Young Cells	25.5971	195.106	31.5777	1
678094	cg00395990	PDZD3			9.21718e-11	0.0560046	-1.99076	-0.275676	0 h * Aged Cells down vs 0 h * Young Cells	-0.0471367	0 h * Aged Cells down vs 0 h * Young Cells	0.000812155	3.73739	0.517544	72 h * Aged Cells up vs 72 h * Young Cells	0.0885598	72 h * Aged Cells up vs 72 h * Young Cells	1.93758e-08	7.654	1.19574	7 d * Aged Cells up vs 7 d * Young Cells	0.19839	7 d * Aged Cells up vs 7 d * Young Cells	1.66347e-06	1.14498	35.8104	5.98418	1.14498	10 d * Aged Cells up vs 10 d * Young Cells	0.182875	10 d * Aged Cells up vs 10 d * Young Cells	25.4808	8.70632	1.41554	1
130527	cg00092623				9.42401e-11	2.85659e-08	7.50371	3.09414	0 h * Aged Cells up vs 0 h * Young Cells	0.363749	0 h * Aged Cells up vs 0 h * Young Cells	5.84079e-08	7.22951	2.98108	72 h * Aged Cells up vs 72 h * Young Cells	0.341303	72 h * Aged Cells up vs 72 h * Young Cells	0.0135442	2.62935	1.22315	7 d * Aged Cells up vs 7 d * Young Cells	0.103914	7 d * Aged Cells up vs 7 d * Young Cells	2.16106e-06	3.35517	34.6796	5.88894	3.35517	10 d * Aged Cells up vs 10 d * Young Cells	0.369348	10 d * Aged Cells up vs 10 d * Young Cells	25.4342	77.0568	12.5514	1
373463	cg24752967	SORBS3		S_Shelf	9.50505e-11	3.70017e-08	7.40412	2.17447	0 h * Aged Cells up vs 0 h * Young Cells	0.267405	0 h * Aged Cells up vs 0 h * Young Cells	1.05346e-07	7.00589	2.05752	72 h * Aged Cells up vs 72 h * Young Cells	0.267289	72 h * Aged Cells up vs 72 h * Young Cells	0.907286	-0.117485	-0.0389252	7 d * Aged Cells down vs 7 d * Young Cells	-0.0021593	7 d * Aged Cells down vs 7 d * Young Cells	1.98341e-05	2.06483	25.8929	5.0885	2.06483	10 d * Aged Cells up vs 10 d * Young Cells	0.271255	10 d * Aged Cells up vs 10 d * Young Cells	25.4163	39.0605	6.36686	1
328200	cg01874808	RBM22			9.83109e-11	1.07459e-07	6.99839	3.53148	0 h * Aged Cells up vs 0 h * Young Cells	0.467265	0 h * Aged Cells up vs 0 h * Young Cells	1.84208e-07	6.79592	3.42931	72 h * Aged Cells up vs 72 h * Young Cells	0.45717	72 h * Aged Cells up vs 72 h * Young Cells	2.33617e-05	5.02962	2.86326	7 d * Aged Cells up vs 7 d * Young Cells	0.29823	7 d * Aged Cells up vs 7 d * Young Cells	1.01915e-06	4.29706	37.9839	6.16311	4.29706	10 d * Aged Cells up vs 10 d * Young Cells	0.530053	10 d * Aged Cells up vs 10 d * Young Cells	25.3458	114.997	18.7966	1
684248	cg05840726				1.10565e-10	5.02704e-08	7.28675	2.99812	0 h * Aged Cells up vs 0 h * Young Cells	0.374263	0 h * Aged Cells up vs 0 h * Young Cells	6.43359e-08	7.19271	2.95943	72 h * Aged Cells up vs 72 h * Young Cells	0.380813	72 h * Aged Cells up vs 72 h * Young Cells	0.00028742	4.12143	1.91307	7 d * Aged Cells up vs 7 d * Young Cells	0.17882	7 d * Aged Cells up vs 7 d * Young Cells	1.88415e-06	3.3762	35.2695	5.93882	3.3762	10 d * Aged Cells up vs 10 d * Young Cells	0.382084	10 d * Aged Cells up vs 10 d * Young Cells	25.1015	75.7171	12.4967	1
378681	cg16775985				1.15402e-10	5.88382e-07	6.36485	1.06388	0 h * Aged Cells up vs 0 h * Young Cells	0.0343432	0 h * Aged Cells up vs 0 h * Young Cells	1.47151e-09	8.68169	1.45113	72 h * Aged Cells up vs 72 h * Young Cells	0.0546015	72 h * Aged Cells up vs 72 h * Young Cells	0.000285599	4.12376	0.777613	7 d * Aged Cells up vs 7 d * Young Cells	0.0224549	7 d * Aged Cells up vs 7 d * Young Cells	0.000147741	1.00787	19.045	4.36405	1.00787	10 d * Aged Cells up vs 10 d * Young Cells	0.0352577	10 d * Aged Cells up vs 10 d * Young Cells	25.0129	12.4518	2.06238	1
169730	cg20560873				1.17779e-10	9.13785e-08	7.05962	3.36501	0 h * Aged Cells up vs 0 h * Young Cells	0.31429	0 h * Aged Cells up vs 0 h * Young Cells	3.62078e-08	7.41245	3.53318	72 h * Aged Cells up vs 72 h * Young Cells	0.337316	72 h * Aged Cells up vs 72 h * Young Cells	0.0233758	2.3936	1.28713	7 d * Aged Cells up vs 7 d * Young Cells	0.058378	7 d * Aged Cells up vs 7 d * Young Cells	0.000108501	2.94785	20.0344	4.47598	2.94785	10 d * Aged Cells up vs 10 d * Young Cells	0.315032	10 d * Aged Cells up vs 10 d * Young Cells	24.9709	101.089	16.7715	1
411026	cg18257574		Promoter_Associated		1.17935e-10	1.49273e-08	7.75559	2.94187	0 h * Aged Cells up vs 0 h * Young Cells	0.207504	0 h * Aged Cells up vs 0 h * Young Cells	2.6803e-08	7.5283	2.85566	72 h * Aged Cells up vs 72 h * Young Cells	0.206123	72 h * Aged Cells up vs 72 h * Young Cells	0.000147038	4.36579	1.86827	7 d * Aged Cells up vs 7 d * Young Cells	0.110897	7 d * Aged Cells up vs 7 d * Young Cells	1.62176e-05	2.70489	26.6351	5.16092	2.70489	10 d * Aged Cells up vs 10 d * Young Cells	0.191505	10 d * Aged Cells up vs 10 d * Young Cells	24.9681	64.0129	10.6214	1
216714	cg15639451	ADGRF5			1.25233e-10	4.05083e-07	6.50269	1.98748	0 h * Aged Cells up vs 0 h * Young Cells	0.271163	0 h * Aged Cells up vs 0 h * Young Cells	2.44596e-08	7.56366	2.31175	72 h * Aged Cells up vs 72 h * Young Cells	0.318341	72 h * Aged Cells up vs 72 h * Young Cells	0.450746	0.764499	0.263605	7 d * Aged Cells up vs 7 d * Young Cells	0.0385906	7 d * Aged Cells up vs 7 d * Young Cells	2.48771e-07	2.82255	44.6723	6.68374	2.82255	10 d * Aged Cells up vs 10 d * Young Cells	0.375161	10 d * Aged Cells up vs 10 d * Young Cells	24.8446	41.3535	6.89574	1
315601	cg03114059	NMT2			1.26015e-10	5.79996e-08	-7.23219	-2.32116	0 h * Aged Cells down vs 0 h * Young Cells	-0.30463	0 h * Aged Cells down vs 0 h * Young Cells	4.36322e-08	-7.34091	-2.35606	72 h * Aged Cells down vs 72 h * Young Cells	-0.308486	72 h * Aged Cells down vs 72 h * Young Cells	0.941358	-0.0742033	-0.0268675	7 d * Aged Cells down vs 7 d * Young Cells	0.00214115	7 d * Aged Cells up vs 7 d * Young Cells	3.24289e-05	-2.17808	24.1241	-4.91162	-2.17808	10 d * Aged Cells down vs 10 d * Young Cells	-0.285717	10 d * Aged Cells down vs 10 d * Young Cells	24.8318	45.5768	7.60388	1
603254	cg05423480				1.30831e-10	1.57289e-07	6.8551	1.93893	0 h * Aged Cells up vs 0 h * Young Cells	0.203317	0 h * Aged Cells up vs 0 h * Young Cells	3.84175e-08	7.3897	2.09014	72 h * Aged Cells up vs 72 h * Young Cells	0.223496	72 h * Aged Cells up vs 72 h * Young Cells	0.0196781	2.46909	0.787866	7 d * Aged Cells up vs 7 d * Young Cells	0.0632587	7 d * Aged Cells up vs 7 d * Young Cells	6.87519e-05	1.81369	21.5378	4.64089	1.81369	10 d * Aged Cells up vs 10 d * Young Cells	0.211681	10 d * Aged Cells up vs 10 d * Young Cells	24.7549	35.2875	5.90554	1
717637	cg23683079				1.41222e-10	2.22552e-08	7.60023	3.88083	0 h * Aged Cells up vs 0 h * Young Cells	0.479565	0 h * Aged Cells up vs 0 h * Young Cells	3.63411e-08	7.41104	3.78422	72 h * Aged Cells up vs 72 h * Young Cells	0.489423	72 h * Aged Cells up vs 72 h * Young Cells	0.084202	1.78817	1.03009	7 d * Aged Cells up vs 7 d * Young Cells	0.119625	7 d * Aged Cells up vs 7 d * Young Cells	5.58651e-05	3.32707	22.2383	4.71575	3.32707	10 d * Aged Cells up vs 10 d * Young Cells	0.464163	10 d * Aged Cells up vs 10 d * Young Cells	24.5988	114.281	19.2468	1
634730	cg20333383				1.45896e-10	4.60775e-08	7.32004	2.342	0 h * Aged Cells up vs 0 h * Young Cells	0.127098	0 h * Aged Cells up vs 0 h * Young Cells	5.14291e-08	7.27805	2.32856	72 h * Aged Cells up vs 72 h * Young Cells	0.131256	72 h * Aged Cells up vs 72 h * Young Cells	0.684666	0.410211	0.148064	7 d * Aged Cells up vs 7 d * Young Cells	0.00363906	7 d * Aged Cells up vs 7 d * Young Cells	4.18976e-06	2.49719	31.9102	5.64891	2.49719	10 d * Aged Cells up vs 10 d * Young Cells	0.12894	10 d * Aged Cells up vs 10 d * Young Cells	24.5326	44.7458	7.5563	1
642283	cg20250109	LINC00535			1.47181e-10	2.35907e-08	7.57766	1.89683	0 h * Aged Cells up vs 0 h * Young Cells	0.161308	0 h * Aged Cells up vs 0 h * Young Cells	5.83808e-07	6.36773	1.59396	72 h * Aged Cells up vs 72 h * Young Cells	0.141999	72 h * Aged Cells up vs 72 h * Young Cells	0.917824	0.104078	0.0293914	7 d * Aged Cells up vs 7 d * Young Cells	0.00349922	7 d * Aged Cells up vs 7 d * Young Cells	9.08048e-06	1.8572	28.8339	5.36972	1.8572	10 d * Aged Cells up vs 10 d * Young Cells	0.170308	10 d * Aged Cells up vs 10 d * Young Cells	24.5148	27.3702	4.62542	1
709089	cg02313670	MAP4K4			1.63154e-10	1.88732e-07	6.78684	2.08715	0 h * Aged Cells up vs 0 h * Young Cells	0.214117	0 h * Aged Cells up vs 0 h * Young Cells	9.89345e-08	7.02959	2.1618	72 h * Aged Cells up vs 72 h * Young Cells	0.199788	72 h * Aged Cells up vs 72 h * Young Cells	0.0280493	2.31245	0.80228	7 d * Aged Cells up vs 7 d * Young Cells	0.0470137	7 d * Aged Cells up vs 7 d * Young Cells	1.02708e-05	2.2628	28.3593	5.32535	2.2628	10 d * Aged Cells up vs 10 d * Young Cells	0.208028	10 d * Aged Cells up vs 10 d * Young Cells	24.3062	40.9592	6.98127	1
34265	cg15972148	RASA3		S_Shore	1.66549e-10	9.01978e-08	7.06454	1.99116	0 h * Aged Cells up vs 0 h * Young Cells	0.238935	0 h * Aged Cells up vs 0 h * Young Cells	2.28728e-08	7.58963	2.13915	72 h * Aged Cells up vs 72 h * Young Cells	0.269367	72 h * Aged Cells up vs 72 h * Young Cells	0.314044	1.02456	0.32578	7 d * Aged Cells up vs 7 d * Young Cells	0.02736	7 d * Aged Cells up vs 7 d * Young Cells	0.000270305	1.61378	17.172	4.14391	1.61378	10 d * Aged Cells up vs 10 d * Young Cells	0.227732	10 d * Aged Cells up vs 10 d * Young Cells	24.2647	34.3464	5.86416	1
267737	cg25947600			S_Shore	1.66599e-10	0.000589321	-3.85683	-0.470738	0 h * Aged Cells down vs 0 h * Young Cells	-0.0802992	0 h * Aged Cells down vs 0 h * Young Cells	0.000149629	4.35944	0.532084	72 h * Aged Cells up vs 72 h * Young Cells	0.0901708	72 h * Aged Cells up vs 72 h * Young Cells	5.35018e-07	6.3999	0.881232	7 d * Aged Cells up vs 7 d * Young Cells	0.150665	7 d * Aged Cells up vs 7 d * Young Cells	5.52973e-07	1.07723	40.8031	6.38773	1.07723	10 d * Aged Cells up vs 10 d * Young Cells	0.184081	10 d * Aged Cells up vs 10 d * Young Cells	24.2641	6.4406	1.09967	1
155546	cg19805775				1.71129e-10	2.69676e-07	-6.65369	-2.15431	0 h * Aged Cells down vs 0 h * Young Cells	-0.33636	0 h * Aged Cells down vs 0 h * Young Cells	1.91526e-08	-7.6585	-2.47964	72 h * Aged Cells down vs 72 h * Young Cells	-0.378687	72 h * Aged Cells down vs 72 h * Young Cells	0.000539343	-3.88968	-1.42078	7 d * Aged Cells down vs 7 d * Young Cells	-0.196095	7 d * Aged Cells down vs 7 d * Young Cells	0.000103315	-2.01031	20.1934	-4.49371	-2.01031	10 d * Aged Cells down vs 10 d * Young Cells	-0.322105	10 d * Aged Cells down vs 10 d * Young Cells	24.2101	45.222	7.73843	1
573399	cg17400205				1.73396e-10	5.49316e-08	7.25291	1.72244	0 h * Aged Cells up vs 0 h * Young Cells	0.281168	0 h * Aged Cells up vs 0 h * Young Cells	1.00716e-08	7.90981	1.87844	72 h * Aged Cells up vs 72 h * Young Cells	0.307134	72 h * Aged Cells up vs 72 h * Young Cells	0.207559	1.28908	0.345365	7 d * Aged Cells up vs 7 d * Young Cells	0.0518921	7 d * Aged Cells up vs 7 d * Young Cells	0.000962909	1.20542	13.4954	3.6736	1.20542	10 d * Aged Cells up vs 10 d * Young Cells	0.203481	10 d * Aged Cells up vs 10 d * Young Cells	24.1837	24.3025	4.1632	1
411405	cg16349894	OPCML			1.84988e-10	2.53132e-08	7.5504	2.22749	0 h * Aged Cells up vs 0 h * Young Cells	0.135477	0 h * Aged Cells up vs 0 h * Young Cells	9.95348e-08	7.02731	2.07318	72 h * Aged Cells up vs 72 h * Young Cells	0.134859	72 h * Aged Cells up vs 72 h * Young Cells	0.370927	0.908838	0.302483	7 d * Aged Cells up vs 7 d * Young Cells	0.0107182	7 d * Aged Cells up vs 7 d * Young Cells	1.85021e-05	2.08439	26.148	5.11351	2.08439	10 d * Aged Cells up vs 10 d * Young Cells	0.119412	10 d * Aged Cells up vs 10 d * Young Cells	24.054	37.3031	6.42476	1
409641	cg09948538				1.90241e-10	1.31872e-07	6.92129	2.04379	0 h * Aged Cells up vs 0 h * Young Cells	0.149615	0 h * Aged Cells up vs 0 h * Young Cells	2.09022e-07	6.74868	1.99282	72 h * Aged Cells up vs 72 h * Young Cells	0.149359	72 h * Aged Cells up vs 72 h * Young Cells	0.0314145	2.26131	0.753319	7 d * Aged Cells up vs 7 d * Young Cells	0.0342654	7 d * Aged Cells up vs 7 d * Young Cells	1.16989e-06	2.49398	37.3644	6.11264	2.49398	10 d * Aged Cells up vs 10 d * Young Cells	0.177439	10 d * Aged Cells up vs 10 d * Young Cells	23.9981	37.2856	6.43671	1
574083	cg23768418	GAS7			1.91853e-10	3.74191e-07	6.53207	2.4907	0 h * Aged Cells up vs 0 h * Young Cells	0.393628	0 h * Aged Cells up vs 0 h * Young Cells	7.52325e-07	6.27443	2.39247	72 h * Aged Cells up vs 72 h * Young Cells	0.377685	72 h * Aged Cells up vs 72 h * Young Cells	1.17875e-06	6.10988	2.62828	7 d * Aged Cells up vs 7 d * Young Cells	0.403632	7 d * Aged Cells up vs 7 d * Young Cells	1.55599e-06	3.16557	36.1023	6.00852	3.16557	10 d * Aged Cells up vs 10 d * Young Cells	0.48788	10 d * Aged Cells up vs 10 d * Young Cells	23.9812	62.1266	10.7326	1
167684	cg22688072			S_Shelf	1.94626e-10	2.73352e-07	6.64865	3.00867	0 h * Aged Cells up vs 0 h * Young Cells	0.443151	0 h * Aged Cells up vs 0 h * Young Cells	7.2041e-08	7.14973	3.23541	72 h * Aged Cells up vs 72 h * Young Cells	0.485903	72 h * Aged Cells up vs 72 h * Young Cells	0.532911	0.631111	0.322192	7 d * Aged Cells up vs 7 d * Young Cells	0.0500565	7 d * Aged Cells up vs 7 d * Young Cells	7.96218e-07	3.91007	39.1076	6.25361	3.91007	10 d * Aged Cells up vs 10 d * Young Cells	0.567703	10 d * Aged Cells up vs 10 d * Young Cells	23.9526	87.3972	15.1163	1
447726	cg03461013	CYP1B1-AS1	Unclassified_Cell_type_specific		1.95655e-10	1.06151e-07	-7.00302	-2.29151	0 h * Aged Cells down vs 0 h * Young Cells	-0.367565	0 h * Aged Cells down vs 0 h * Young Cells	3.77468e-07	-6.52884	-2.13635	72 h * Aged Cells down vs 72 h * Young Cells	-0.34719	72 h * Aged Cells down vs 72 h * Young Cells	0.304985	-1.04427	-0.385495	7 d * Aged Cells down vs 7 d * Young Cells	-0.061549	7 d * Aged Cells down vs 7 d * Young Cells	6.89069e-06	-2.47271	29.9122	-5.4692	-2.47271	10 d * Aged Cells down vs 10 d * Young Cells	-0.395391	10 d * Aged Cells down vs 10 d * Young Cells	23.9421	45.6771	7.9038	1
433087	cg23584734	FRMD4A			1.98976e-10	2.97271e-07	6.61746	2.30488	0 h * Aged Cells up vs 0 h * Young Cells	0.365765	0 h * Aged Cells up vs 0 h * Young Cells	6.00077e-08	7.21922	2.51448	72 h * Aged Cells up vs 72 h * Young Cells	0.398167	72 h * Aged Cells up vs 72 h * Young Cells	0.00145873	3.51675	1.38187	7 d * Aged Cells up vs 7 d * Young Cells	0.226564	7 d * Aged Cells up vs 7 d * Young Cells	2.0546e-06	2.84289	34.8963	5.90731	2.84289	10 d * Aged Cells up vs 10 d * Young Cells	0.442763	10 d * Aged Cells up vs 10 d * Young Cells	23.9086	51.6812	8.95525	1
263917	cg27218041	FGGY			2.00059e-10	6.47234e-08	7.19043	2.81203	0 h * Aged Cells up vs 0 h * Young Cells	0.346116	0 h * Aged Cells up vs 0 h * Young Cells	1.03566e-07	7.01232	2.74237	72 h * Aged Cells up vs 72 h * Young Cells	0.348593	72 h * Aged Cells up vs 72 h * Young Cells	6.86993e-05	4.64116	2.04767	7 d * Aged Cells up vs 7 d * Young Cells	0.227767	7 d * Aged Cells up vs 7 d * Young Cells	4.62843e-05	2.58481	22.8823	4.78355	2.58481	10 d * Aged Cells up vs 10 d * Young Cells	0.343167	10 d * Aged Cells up vs 10 d * Young Cells	23.8978	65.1255	11.29	1
173699	cg03553443				2.08828e-10	0.76666	-0.299546	-0.0605046	0 h * Aged Cells down vs 0 h * Young Cells	-0.0114857	0 h * Aged Cells down vs 0 h * Young Cells	0.196887	-1.32083	-0.266791	72 h * Aged Cells down vs 72 h * Young Cells	-0.0311722	72 h * Aged Cells down vs 72 h * Young Cells	0.901381	-0.125006	-0.0284854	7 d * Aged Cells down vs 7 d * Young Cells	-0.00355957	7 d * Aged Cells down vs 7 d * Young Cells	1.14556e-10	2.72349	95.2304	9.7586	2.72349	10 d * Aged Cells up vs 10 d * Young Cells	0.14074	10 d * Aged Cells up vs 10 d * Young Cells	23.8126	17.3109	3.0117	1
357586	cg01093786	MAML2			2.15892e-10	1.03273e-07	7.01339	2.26073	0 h * Aged Cells up vs 0 h * Young Cells	0.144051	0 h * Aged Cells up vs 0 h * Young Cells	5.36447e-07	6.39892	2.06265	72 h * Aged Cells up vs 72 h * Young Cells	0.133357	72 h * Aged Cells up vs 72 h * Young Cells	0.720967	0.36066	0.131155	7 d * Aged Cells up vs 7 d * Young Cells	0.002868	7 d * Aged Cells up vs 7 d * Young Cells	4.32722e-06	2.51073	31.7784	5.63723	2.51073	10 d * Aged Cells up vs 10 d * Young Cells	0.164514	10 d * Aged Cells up vs 10 d * Young Cells	23.7468	43.9651	7.67014	1
26503	cg16909962	RAB4A	Promoter_Associated	Island	2.2646e-10	4.06575e-07	6.50133	2.35146	0 h * Aged Cells up vs 0 h * Young Cells	0.18381	0 h * Aged Cells up vs 0 h * Young Cells	4.38331e-07	6.47351	2.3414	72 h * Aged Cells up vs 72 h * Young Cells	0.200539	72 h * Aged Cells up vs 72 h * Young Cells	4.16634e-07	6.49229	2.64912	7 d * Aged Cells up vs 7 d * Young Cells	0.263287	7 d * Aged Cells up vs 7 d * Young Cells	6.81805e-06	2.73512	29.954	5.47303	2.73512	10 d * Aged Cells up vs 10 d * Young Cells	0.220516	10 d * Aged Cells up vs 10 d * Young Cells	23.6524	55.1328	9.65685	1
117937	cg25288034				2.39317e-10	2.36624e-08	7.57649	3.69892	0 h * Aged Cells up vs 0 h * Young Cells	0.4481	0 h * Aged Cells up vs 0 h * Young Cells	3.92319e-08	7.38165	3.6038	72 h * Aged Cells up vs 72 h * Young Cells	0.422698	72 h * Aged Cells up vs 72 h * Young Cells	0.299337	1.05678	0.582047	7 d * Aged Cells up vs 7 d * Young Cells	0.0329969	7 d * Aged Cells up vs 7 d * Young Cells	3.70052e-05	3.28114	23.6596	4.86411	3.28114	10 d * Aged Cells up vs 10 d * Young Cells	0.417258	10 d * Aged Cells up vs 10 d * Young Cells	23.5437	99.9889	17.5945	1
453347	cg20346503			S_Shelf	2.47877e-10	6.23339e-08	7.20474	2.93056	0 h * Aged Cells up vs 0 h * Young Cells	0.270434	0 h * Aged Cells up vs 0 h * Young Cells	7.04668e-08	7.15812	2.9116	72 h * Aged Cells up vs 72 h * Young Cells	0.274487	72 h * Aged Cells up vs 72 h * Young Cells	0.00062915	3.83254	1.75868	7 d * Aged Cells up vs 7 d * Young Cells	0.103916	7 d * Aged Cells up vs 7 d * Young Cells	2.09748e-05	2.8485	25.6885	5.06838	2.8485	10 d * Aged Cells up vs 10 d * Young Cells	0.261539	10 d * Aged Cells up vs 10 d * Young Cells	23.4747	69.2037	12.2132	1
199373	cg10711145	PHACTR4			2.54707e-10	1.42201e-07	6.89295	1.8922	0 h * Aged Cells up vs 0 h * Young Cells	0.268407	0 h * Aged Cells up vs 0 h * Young Cells	5.50688e-08	7.25195	1.99075	72 h * Aged Cells up vs 72 h * Young Cells	0.273445	72 h * Aged Cells up vs 72 h * Young Cells	0.0313067	2.26287	0.700792	7 d * Aged Cells up vs 7 d * Young Cells	0.113239	7 d * Aged Cells up vs 7 d * Young Cells	2.99505e-07	2.5089	43.754	6.61468	2.5089	10 d * Aged Cells up vs 10 d * Young Cells	0.352717	10 d * Aged Cells up vs 10 d * Young Cells	23.4215	31.4486	5.56271	1
721682	cg09019048	LOC100506403			2.73513e-10	5.4153e-09	8.15546	1.38081	0 h * Aged Cells up vs 0 h * Young Cells	0.201833	0 h * Aged Cells up vs 0 h * Young Cells	1.99354e-07	6.76637	1.14563	72 h * Aged Cells up vs 72 h * Young Cells	0.164253	72 h * Aged Cells up vs 72 h * Young Cells	0.992374	-0.00964123	-0.00184156	7 d * Aged Cells down vs 7 d * Young Cells	-0.000688642	7 d * Aged Cells down vs 7 d * Young Cells	3.44836e-05	1.14384	23.9074	4.88952	1.14384	10 d * Aged Cells up vs 10 d * Young Cells	0.165813	10 d * Aged Cells up vs 10 d * Young Cells	23.2825	11.8923	2.1161	1
197055	cg12545986				2.94298e-10	1.12147e-05	5.29369	1.21109	0 h * Aged Cells up vs 0 h * Young Cells	0.0810758	0 h * Aged Cells up vs 0 h * Young Cells	5.67787e-08	7.24029	1.65643	72 h * Aged Cells up vs 72 h * Young Cells	0.121827	72 h * Aged Cells up vs 72 h * Young Cells	0.527847	-0.638987	-0.164921	7 d * Aged Cells down vs 7 d * Young Cells	-0.00640323	7 d * Aged Cells down vs 7 d * Young Cells	1.11904e-06	1.93737	37.5633	6.12889	1.93737	10 d * Aged Cells up vs 10 d * Young Cells	0.14433	10 d * Aged Cells up vs 10 d * Young Cells	23.1403	21.5808	3.86365	1
113145	cg19546012	C19orf21	Unclassified_Cell_type_specific		2.99687e-10	4.14503e-07	6.49418	3.34935	0 h * Aged Cells up vs 0 h * Young Cells	0.268979	0 h * Aged Cells up vs 0 h * Young Cells	5.33494e-09	8.16141	4.20921	72 h * Aged Cells up vs 72 h * Young Cells	0.337183	72 h * Aged Cells up vs 72 h * Young Cells	0.0016128	3.47855	2.02395	7 d * Aged Cells up vs 7 d * Young Cells	0.150457	7 d * Aged Cells up vs 7 d * Young Cells	2.36903e-05	3.58055	25.2465	5.02459	3.58055	10 d * Aged Cells up vs 10 d * Young Cells	0.31095	10 d * Aged Cells up vs 10 d * Young Cells	23.1052	109.507	19.6352	1
540242	cg22410676	STXBP6			3.1264e-10	1.36694e-07	6.90779	2.55085	0 h * Aged Cells up vs 0 h * Young Cells	0.282544	0 h * Aged Cells up vs 0 h * Young Cells	6.64954e-07	6.31982	2.33373	72 h * Aged Cells up vs 72 h * Young Cells	0.261282	72 h * Aged Cells up vs 72 h * Young Cells	0.688428	-0.40503	-0.168734	7 d * Aged Cells down vs 7 d * Young Cells	-0.00845325	7 d * Aged Cells down vs 7 d * Young Cells	4.96909e-06	2.85073	31.2172	5.58723	2.85073	10 d * Aged Cells up vs 10 d * Young Cells	0.318452	10 d * Aged Cells up vs 10 d * Young Cells	23.0234	55.9405	10.066	1
242984	cg04329455			N_Shore	3.14484e-10	7.93859e-09	-8.00367	-2.22167	0 h * Aged Cells down vs 0 h * Young Cells	-0.277052	0 h * Aged Cells down vs 0 h * Young Cells	5.94401e-07	-6.36111	-1.76573	72 h * Aged Cells down vs 72 h * Young Cells	-0.198152	72 h * Aged Cells down vs 72 h * Young Cells	0.417932	-0.821736	-0.25733	7 d * Aged Cells down vs 7 d * Young Cells	-0.0389719	7 d * Aged Cells down vs 7 d * Young Cells	7.30008e-06	-2.08964	29.6849	-5.44839	-2.08964	10 d * Aged Cells down vs 10 d * Young Cells	-0.244813	10 d * Aged Cells down vs 10 d * Young Cells	23.0121	31.5937	5.68781	1
18914	cg23752651	TNFRSF1A			3.50158e-10	1.46844e-07	6.88088	2.10624	0 h * Aged Cells up vs 0 h * Young Cells	0.214769	0 h * Aged Cells up vs 0 h * Young Cells	7.64478e-08	7.12719	2.18164	72 h * Aged Cells up vs 72 h * Young Cells	0.233822	72 h * Aged Cells up vs 72 h * Young Cells	0.00395116	3.13142	1.08137	7 d * Aged Cells up vs 7 d * Young Cells	0.0961022	7 d * Aged Cells up vs 7 d * Young Cells	6.88115e-06	2.31335	29.9177	5.4697	2.31335	10 d * Aged Cells up vs 10 d * Young Cells	0.235935	10 d * Aged Cells up vs 10 d * Young Cells	22.8057	38.0745	6.91658	1
341608	cg22633570	NPAS3			3.67686e-10	1.0972e-07	6.99054	2.54941	0 h * Aged Cells up vs 0 h * Young Cells	0.379861	0 h * Aged Cells up vs 0 h * Young Cells	9.50826e-08	7.0446	2.56912	72 h * Aged Cells up vs 72 h * Young Cells	0.378554	72 h * Aged Cells up vs 72 h * Young Cells	0.0402653	2.14725	0.883442	7 d * Aged Cells up vs 7 d * Young Cells	0.107653	7 d * Aged Cells up vs 7 d * Young Cells	3.72573e-05	2.44978	23.6358	4.86167	2.44978	10 d * Aged Cells up vs 10 d * Young Cells	0.347777	10 d * Aged Cells up vs 10 d * Young Cells	22.7123	53.8247	9.81792	1
724585	cg03058446	MRPS27			3.71378e-10	1.32934e-05	5.23247	1.33464	0 h * Aged Cells up vs 0 h * Young Cells	0.180239	0 h * Aged Cells up vs 0 h * Young Cells	2.67668e-06	5.81123	1.48226	72 h * Aged Cells up vs 72 h * Young Cells	0.209892	72 h * Aged Cells up vs 72 h * Young Cells	4.42693e-09	8.2359	2.36993	7 d * Aged Cells up vs 7 d * Young Cells	0.35323	7 d * Aged Cells up vs 7 d * Young Cells	3.40754e-05	1.72471	23.9493	4.8938	1.72471	10 d * Aged Cells up vs 10 d * Young Cells	0.227363	10 d * Aged Cells up vs 10 d * Young Cells	22.6933	26.3073	4.80262	1
392180	cg25908281	KBTBD11			4.20184e-10	8.78709e-06	-5.38155	-1.25561	0 h * Aged Cells down vs 0 h * Young Cells	-0.131369	0 h * Aged Cells down vs 0 h * Young Cells	5.02631e-08	-7.28681	-1.70013	72 h * Aged Cells down vs 72 h * Young Cells	-0.17785	72 h * Aged Cells down vs 72 h * Young Cells	0.104066	1.67814	0.441714	7 d * Aged Cells up vs 7 d * Young Cells	0.0242038	7 d * Aged Cells up vs 7 d * Young Cells	3.59014e-05	-1.57158	23.7658	-4.87501	-1.57158	10 d * Aged Cells down vs 10 d * Young Cells	-0.150511	10 d * Aged Cells down vs 10 d * Young Cells	22.4589	21.7843	4.01842	1
517535	cg16701848	GNG7		Island	4.60643e-10	6.2269e-07	6.34398	2.64244	0 h * Aged Cells up vs 0 h * Young Cells	0.233328	0 h * Aged Cells up vs 0 h * Young Cells	3.38264e-07	6.56949	2.73637	72 h * Aged Cells up vs 72 h * Young Cells	0.255542	72 h * Aged Cells up vs 72 h * Young Cells	0.782999	0.277981	0.130625	7 d * Aged Cells up vs 7 d * Young Cells	0.00629221	7 d * Aged Cells up vs 7 d * Young Cells	4.19152e-07	3.73512	42.1209	6.49006	3.73512	10 d * Aged Cells up vs 10 d * Young Cells	0.306333	10 d * Aged Cells up vs 10 d * Young Cells	22.2857	68.8932	12.8071	1
538101	cg04100564	ACAD10			4.61366e-10	0.132943	-1.54602	-0.195134	0 h * Aged Cells down vs 0 h * Young Cells	-0.0334061	0 h * Aged Cells down vs 0 h * Young Cells	0.0158371	2.5628	0.323468	72 h * Aged Cells up vs 72 h * Young Cells	0.0557279	72 h * Aged Cells up vs 72 h * Young Cells	8.94516e-09	7.95653	1.13294	7 d * Aged Cells up vs 7 d * Young Cells	0.187923	7 d * Aged Cells up vs 7 d * Young Cells	3.81964e-08	1.2891	54.6405	7.39192	1.2891	10 d * Aged Cells up vs 10 d * Young Cells	0.214043	10 d * Aged Cells up vs 10 d * Young Cells	22.2828	6.32508	1.17597	1
593093	cg14650297	RFX2	Unclassified		4.61482e-10	5.98495e-07	-6.35858	-1.32882	0 h * Aged Cells down vs 0 h * Young Cells	-0.193945	0 h * Aged Cells down vs 0 h * Young Cells	9.02214e-06	-5.37204	-1.12265	72 h * Aged Cells down vs 72 h * Young Cells	-0.171102	72 h * Aged Cells down vs 72 h * Young Cells	0.00064468	3.82348	0.901431	7 d * Aged Cells up vs 7 d * Young Cells	0.0949873	7 d * Aged Cells up vs 7 d * Young Cells	1.74699e-05	-1.48248	26.3596	-5.13416	-1.48248	10 d * Aged Cells down vs 10 d * Young Cells	-0.212284	10 d * Aged Cells down vs 10 d * Young Cells	22.2823	17.3394	3.22385	1
617665	cg22751046	GRAMD3			4.66418e-10	1.70157e-06	-5.97593	-0.892945	0 h * Aged Cells down vs 0 h * Young Cells	-0.150662	0 h * Aged Cells down vs 0 h * Young Cells	0.00160818	3.47964	0.51994	72 h * Aged Cells up vs 72 h * Young Cells	0.0882509	72 h * Aged Cells up vs 72 h * Young Cells	1.41051e-06	6.04432	1.01891	7 d * Aged Cells up vs 7 d * Young Cells	0.16663	7 d * Aged Cells up vs 7 d * Young Cells	4.08784e-07	1.34184	42.2412	6.49933	1.34184	10 d * Aged Cells up vs 10 d * Young Cells	0.216509	10 d * Aged Cells up vs 10 d * Young Cells	22.2623	8.85671	1.64817	1
648321	cg08104736	PAK2			4.67956e-10	4.46802e-07	6.46643	2.63348	0 h * Aged Cells up vs 0 h * Young Cells	0.202341	0 h * Aged Cells up vs 0 h * Young Cells	2.28919e-07	6.71474	2.7346	72 h * Aged Cells up vs 72 h * Young Cells	0.224203	72 h * Aged Cells up vs 72 h * Young Cells	0.133991	1.54169	0.708321	7 d * Aged Cells up vs 7 d * Young Cells	0.0265733	7 d * Aged Cells up vs 7 d * Young Cells	1.15023e-05	2.97363	27.9266	5.28457	2.97363	10 d * Aged Cells up vs 10 d * Young Cells	0.246677	10 d * Aged Cells up vs 10 d * Young Cells	22.2561	65.7723	12.2432	1
501650	cg19767035	CBFB			4.70945e-10	0.00855414	-2.82082	-0.306026	0 h * Aged Cells down vs 0 h * Young Cells	-0.0521579	0 h * Aged Cells down vs 0 h * Young Cells	0.0165395	2.5442	0.276015	72 h * Aged Cells up vs 72 h * Young Cells	0.0462548	72 h * Aged Cells up vs 72 h * Young Cells	4.82014e-07	6.43841	0.788003	7 d * Aged Cells up vs 7 d * Young Cells	0.134212	7 d * Aged Cells up vs 7 d * Young Cells	3.06178e-08	1.12078	55.905	7.47696	1.12078	10 d * Aged Cells up vs 10 d * Young Cells	0.191257	10 d * Aged Cells up vs 10 d * Young Cells	22.2442	4.66492	0.868815	1
494785	cg02505534	LINC00840			4.9502e-10	3.12334e-08	7.4693	3.3667	0 h * Aged Cells up vs 0 h * Young Cells	0.28738	0 h * Aged Cells up vs 0 h * Young Cells	1.04824e-07	7.00776	3.15867	72 h * Aged Cells up vs 72 h * Young Cells	0.284641	72 h * Aged Cells up vs 72 h * Young Cells	0.00571617	2.98448	1.51761	7 d * Aged Cells up vs 7 d * Young Cells	0.0873709	7 d * Aged Cells up vs 7 d * Young Cells	0.000213918	2.63399	17.8876	4.22937	2.63399	10 d * Aged Cells up vs 10 d * Young Cells	0.251219	10 d * Aged Cells up vs 10 d * Young Cells	22.1509	80.1871	14.9973	1
785990	cg18496858	WNT2			5.06611e-10	7.64841e-08	7.12701	2.08707	0 h * Aged Cells up vs 0 h * Young Cells	0.324594	0 h * Aged Cells up vs 0 h * Young Cells	5.78068e-07	6.37137	1.86579	72 h * Aged Cells up vs 72 h * Young Cells	0.288521	72 h * Aged Cells up vs 72 h * Young Cells	0.00235092	3.334	1.10144	7 d * Aged Cells up vs 7 d * Young Cells	0.154909	7 d * Aged Cells up vs 7 d * Young Cells	3.23543e-06	2.3235	32.9761	5.74248	2.3235	10 d * Aged Cells up vs 10 d * Young Cells	0.35588	10 d * Aged Cells up vs 10 d * Young Cells	22.1076	33.7804	6.33026	1
252748	cg12666899	ITGA11			5.34255e-10	1.64008e-07	-6.83942	-1.66528	0 h * Aged Cells down vs 0 h * Young Cells	-0.1868	0 h * Aged Cells down vs 0 h * Young Cells	8.19597e-07	-6.24299	-1.52006	72 h * Aged Cells down vs 72 h * Young Cells	-0.179129	72 h * Aged Cells down vs 72 h * Young Cells	0.800853	-0.254569	-0.0699264	7 d * Aged Cells down vs 7 d * Young Cells	-0.00364105	7 d * Aged Cells down vs 7 d * Young Cells	5.0374e-05	-1.59902	22.5914	-4.75304	-1.59902	10 d * Aged Cells down vs 10 d * Young Cells	-0.178473	10 d * Aged Cells down vs 10 d * Young Cells	22.0087	23.2484	4.37622	1
279588	cg20190855	MANBA			5.46149e-10	7.75457e-08	7.12179	2.35827	0 h * Aged Cells up vs 0 h * Young Cells	0.151363	0 h * Aged Cells up vs 0 h * Young Cells	1.80044e-07	6.80447	2.2532	72 h * Aged Cells up vs 72 h * Young Cells	0.155015	72 h * Aged Cells up vs 72 h * Young Cells	0.0232149	2.39665	0.895316	7 d * Aged Cells up vs 7 d * Young Cells	0.0339204	7 d * Aged Cells up vs 7 d * Young Cells	7.79519e-06	2.48197	29.4277	5.42473	2.48197	10 d * Aged Cells up vs 10 d * Young Cells	0.159801	10 d * Aged Cells up vs 10 d * Young Cells	21.9678	42.9199	8.09417	1
722539	cg15947176	C8orf46			5.55178e-10	6.18169e-07	6.34667	2.2911	0 h * Aged Cells up vs 0 h * Young Cells	0.193875	0 h * Aged Cells up vs 0 h * Young Cells	2.78284e-06	5.79712	2.09272	72 h * Aged Cells up vs 72 h * Young Cells	0.186687	72 h * Aged Cells up vs 72 h * Young Cells	0.680788	0.415564	0.169241	7 d * Aged Cells up vs 7 d * Young Cells	0.00294217	7 d * Aged Cells up vs 7 d * Young Cells	2.44196e-06	2.91516	34.1587	5.84454	2.91516	10 d * Aged Cells up vs 10 d * Young Cells	0.242209	10 d * Aged Cells up vs 10 d * Young Cells	21.9373	50.9383	9.61968	1
513514	cg20636714	NET1			5.96028e-10	5.07309e-07	6.41952	1.60695	0 h * Aged Cells up vs 0 h * Young Cells	0.167724	0 h * Aged Cells up vs 0 h * Young Cells	3.5182e-07	6.55492	1.64084	72 h * Aged Cells up vs 72 h * Young Cells	0.178174	72 h * Aged Cells up vs 72 h * Young Cells	0.749643	0.322159	0.0909783	7 d * Aged Cells up vs 7 d * Young Cells	0.00464958	7 d * Aged Cells up vs 7 d * Young Cells	9.49113e-07	2.14066	38.306	6.18919	2.14066	10 d * Aged Cells up vs 10 d * Young Cells	0.210118	10 d * Aged Cells up vs 10 d * Young Cells	21.806	24.3467	4.62555	1
54438	cg18317554	TBXAS1			6.02186e-10	9.53522e-08	-7.04353	-1.56091	0 h * Aged Cells down vs 0 h * Young Cells	-0.261029	0 h * Aged Cells down vs 0 h * Young Cells	4.904e-08	-7.29622	-1.61691	72 h * Aged Cells down vs 72 h * Young Cells	-0.266937	72 h * Aged Cells down vs 72 h * Young Cells	0.04147	-2.1335	-0.533396	7 d * Aged Cells down vs 7 d * Young Cells	-0.0862933	7 d * Aged Cells down vs 7 d * Young Cells	0.00198884	-1.04058	11.549	-3.39839	-1.04058	10 d * Aged Cells down vs 10 d * Young Cells	-0.176814	10 d * Aged Cells down vs 10 d * Young Cells	21.787	19.0651	3.62527	1
716251	cg10349208				6.15799e-10	5.10103e-07	6.4175	1.99189	0 h * Aged Cells up vs 0 h * Young Cells	0.154074	0 h * Aged Cells up vs 0 h * Young Cells	3.41598e-07	6.56585	2.03794	72 h * Aged Cells up vs 72 h * Young Cells	0.158943	72 h * Aged Cells up vs 72 h * Young Cells	0.225233	1.23913	0.433895	7 d * Aged Cells up vs 7 d * Young Cells	0.0158623	7 d * Aged Cells up vs 7 d * Young Cells	5.37486e-05	2.02836	22.3698	4.72967	2.02836	10 d * Aged Cells up vs 10 d * Young Cells	0.156249	10 d * Aged Cells up vs 10 d * Young Cells	21.7459	37.3284	7.11153	1
603339	cg09589556				6.21017e-10	6.16465e-08	7.20896	2.01226	0 h * Aged Cells up vs 0 h * Young Cells	0.262468	0 h * Aged Cells up vs 0 h * Young Cells	1.93419e-06	5.92928	1.65506	72 h * Aged Cells up vs 72 h * Young Cells	0.21526	72 h * Aged Cells up vs 72 h * Young Cells	0.000218297	4.22198	1.32952	7 d * Aged Cells up vs 7 d * Young Cells	0.151214	7 d * Aged Cells up vs 7 d * Young Cells	2.99976e-06	2.22533	33.2917	5.7699	2.22533	10 d * Aged Cells up vs 10 d * Young Cells	0.275953	10 d * Aged Cells up vs 10 d * Young Cells	21.7303	30.1685	5.75159	1
338994	cg02940090				6.2662e-10	0.00030108	4.10442	0.860615	0 h * Aged Cells up vs 0 h * Young Cells	0.138415	0 h * Aged Cells up vs 0 h * Young Cells	2.44735e-06	5.84374	1.22532	72 h * Aged Cells up vs 72 h * Young Cells	0.193528	72 h * Aged Cells up vs 72 h * Young Cells	2.82976e-09	8.41576	1.99076	7 d * Aged Cells up vs 7 d * Young Cells	0.292253	7 d * Aged Cells up vs 7 d * Young Cells	1.82738e-05	1.48275	26.1937	5.11798	1.48275	10 d * Aged Cells up vs 10 d * Young Cells	0.235587	10 d * Aged Cells up vs 10 d * Young Cells	21.7138	17.0103	3.24547	1
469295	cg20482145	MYH10			6.28791e-10	2.20618e-07	-6.72852	-1.97512	0 h * Aged Cells down vs 0 h * Young Cells	-0.307865	0 h * Aged Cells down vs 0 h * Young Cells	3.22558e-08	-7.45689	-2.18893	72 h * Aged Cells down vs 72 h * Young Cells	-0.330336	72 h * Aged Cells down vs 72 h * Young Cells	0.188924	-1.3454	-0.445546	7 d * Aged Cells down vs 7 d * Young Cells	-0.0634099	7 d * Aged Cells down vs 7 d * Young Cells	5.25302e-05	-1.92166	22.4481	-4.73794	-1.92166	10 d * Aged Cells down vs 10 d * Young Cells	-0.301701	10 d * Aged Cells down vs 10 d * Young Cells	21.7074	33.3289	6.36081	1
65680	cg23590389				6.53158e-10	4.08431e-07	6.49965	2.55736	0 h * Aged Cells up vs 0 h * Young Cells	0.279277	0 h * Aged Cells up vs 0 h * Young Cells	2.95162e-07	6.62011	2.60476	72 h * Aged Cells up vs 72 h * Young Cells	0.29574	72 h * Aged Cells up vs 72 h * Young Cells	0.000378164	4.02072	1.78474	7 d * Aged Cells up vs 7 d * Young Cells	0.175032	7 d * Aged Cells up vs 7 d * Young Cells	1.61282e-05	2.80679	26.6556	5.16291	2.80679	10 d * Aged Cells up vs 10 d * Young Cells	0.344323	10 d * Aged Cells up vs 10 d * Young Cells	21.6376	59.6867	11.4279	1
530478	cg05716567	ZC3H3		N_Shelf	6.68307e-10	7.35571e-08	-7.14182	-1.65778	0 h * Aged Cells down vs 0 h * Young Cells	-0.230244	0 h * Aged Cells down vs 0 h * Young Cells	1.17696e-06	-6.11044	-1.41837	72 h * Aged Cells down vs 72 h * Young Cells	-0.209404	72 h * Aged Cells down vs 72 h * Young Cells	0.725091	0.355091	0.0929874	7 d * Aged Cells up vs 7 d * Young Cells	0.0107699	7 d * Aged Cells up vs 7 d * Young Cells	6.45364e-05	-1.49576	21.7503	-4.66372	-1.49576	10 d * Aged Cells down vs 10 d * Young Cells	-0.212228	10 d * Aged Cells down vs 10 d * Young Cells	21.5956	20.733	3.97738	1
142514	cg08771678	NUAK1			7.17166e-10	4.14047e-07	-6.49459	-2.62506	0 h * Aged Cells down vs 0 h * Young Cells	-0.329973	0 h * Aged Cells down vs 0 h * Young Cells	2.38593e-07	-6.6993	-2.7078	72 h * Aged Cells down vs 72 h * Young Cells	-0.34275	72 h * Aged Cells down vs 72 h * Young Cells	0.181501	1.36903	0.624264	7 d * Aged Cells up vs 7 d * Young Cells	0.0413472	7 d * Aged Cells up vs 7 d * Young Cells	3.0779e-05	-2.7535	24.309	-4.93042	-2.7535	10 d * Aged Cells down vs 10 d * Young Cells	-0.363669	10 d * Aged Cells down vs 10 d * Young Cells	21.4667	62.4892	12.0598	1
123717	cg19521279			N_Shore	7.2858e-10	3.22359e-07	-6.58736	-3.26757	0 h * Aged Cells down vs 0 h * Young Cells	-0.475581	0 h * Aged Cells down vs 0 h * Young Cells	4.1301e-07	-6.49552	-3.22201	72 h * Aged Cells down vs 72 h * Young Cells	-0.480424	72 h * Aged Cells down vs 72 h * Young Cells	0.186806	1.35206	0.756619	7 d * Aged Cells up vs 7 d * Young Cells	0.0787464	7 d * Aged Cells up vs 7 d * Young Cells	2.3048e-05	-3.45049	25.346	-5.03448	-3.45049	10 d * Aged Cells down vs 10 d * Young Cells	-0.513706	10 d * Aged Cells down vs 10 d * Young Cells	21.438	93.988	18.163	1
237383	cg13735018	SYNJ2	Promoter_Associated	S_Shore	7.32337e-10	9.40846e-08	-7.04859	-2.17139	0 h * Aged Cells down vs 0 h * Young Cells	-0.312021	0 h * Aged Cells down vs 0 h * Young Cells	2.39115e-07	-6.69849	-2.06354	72 h * Aged Cells down vs 72 h * Young Cells	-0.306664	72 h * Aged Cells down vs 72 h * Young Cells	0.303394	-1.04778	-0.364145	7 d * Aged Cells down vs 7 d * Young Cells	-0.0381589	7 d * Aged Cells down vs 7 d * Young Cells	0.000249753	-1.77615	17.4125	-4.17282	-1.77615	10 d * Aged Cells down vs 10 d * Young Cells	-0.273957	10 d * Aged Cells down vs 10 d * Young Cells	21.4286	36.2351	7.00544	1
701315	cg06750596	SLC14A2			7.45227e-10	6.59409e-07	-6.3229	-3.1036	0 h * Aged Cells down vs 0 h * Young Cells	-0.436694	0 h * Aged Cells down vs 0 h * Young Cells	2.42016e-07	-6.69399	-3.28575	72 h * Aged Cells down vs 72 h * Young Cells	-0.454509	72 h * Aged Cells down vs 72 h * Young Cells	0.440093	-0.782797	-0.433477	7 d * Aged Cells down vs 7 d * Young Cells	-0.0417848	7 d * Aged Cells down vs 7 d * Young Cells	3.09002e-06	-3.9059	33.1678	-5.75915	-3.9059	10 d * Aged Cells down vs 10 d * Young Cells	-0.520891	10 d * Aged Cells down vs 10 d * Young Cells	21.3969	91.8573	17.7854	1
705600	cg17674081	KHDRBS1			7.70199e-10	0.247463	1.18032	0.117085	0 h * Aged Cells up vs 0 h * Young Cells	0.00892836	0 h * Aged Cells up vs 0 h * Young Cells	2.58593e-06	5.82375	0.577701	72 h * Aged Cells up vs 72 h * Young Cells	0.042801	72 h * Aged Cells up vs 72 h * Young Cells	3.70627e-07	6.53561	0.7314	7 d * Aged Cells up vs 7 d * Young Cells	0.0472019	7 d * Aged Cells up vs 7 d * Young Cells	4.57004e-06	0.769939	31.5562	5.61749	0.769939	10 d * Aged Cells up vs 10 d * Young Cells	0.0479465	10 d * Aged Cells up vs 10 d * Young Cells	21.3371	3.7411	0.726382	1
232659	cg04475878	MYH9			8.16096e-10	1.01579e-07	7.01963	2.74961	0 h * Aged Cells up vs 0 h * Young Cells	0.204244	0 h * Aged Cells up vs 0 h * Young Cells	6.04129e-07	6.35513	2.48932	72 h * Aged Cells up vs 72 h * Young Cells	0.207968	72 h * Aged Cells up vs 72 h * Young Cells	0.000122341	4.43249	1.95872	7 d * Aged Cells up vs 7 d * Young Cells	0.127741	7 d * Aged Cells up vs 7 d * Young Cells	2.24445e-05	2.7299	25.4422	5.04402	2.7299	10 d * Aged Cells up vs 10 d * Young Cells	0.213568	10 d * Aged Cells up vs 10 d * Young Cells	21.2323	58.0462	11.326	1
172766	cg07763160	PAQR5			8.26827e-10	2.57604e-07	6.67074	2.76774	0 h * Aged Cells up vs 0 h * Young Cells	0.41999	0 h * Aged Cells up vs 0 h * Young Cells	2.19069e-07	6.73115	2.7928	72 h * Aged Cells up vs 72 h * Young Cells	0.426334	72 h * Aged Cells up vs 72 h * Young Cells	8.88851e-05	4.54812	2.12888	7 d * Aged Cells up vs 7 d * Young Cells	0.344028	7 d * Aged Cells up vs 7 d * Young Cells	0.000405157	2.29044	15.9627	3.99534	2.29044	10 d * Aged Cells up vs 10 d * Young Cells	0.335917	10 d * Aged Cells up vs 10 d * Young Cells	21.2087	65.0549	12.7077	1
523267	cg10058885			S_Shelf	8.36556e-10	0.0964408	-1.71809	-0.213634	0 h * Aged Cells down vs 0 h * Young Cells	-0.0362004	0 h * Aged Cells down vs 0 h * Young Cells	4.53903e-05	4.79057	0.595678	72 h * Aged Cells up vs 72 h * Young Cells	0.0989187	72 h * Aged Cells up vs 72 h * Young Cells	1.37438e-08	7.78787	1.09247	7 d * Aged Cells up vs 7 d * Young Cells	0.185086	7 d * Aged Cells up vs 7 d * Young Cells	2.72756e-05	0.854542	24.7396	4.97389	0.854542	10 d * Aged Cells up vs 10 d * Young Cells	0.146288	10 d * Aged Cells up vs 10 d * Young Cells	21.1876	5.83705	1.14133	1
713094	cg10113286				8.59664e-10	4.90007e-08	-7.29652	-1.54845	0 h * Aged Cells down vs 0 h * Young Cells	-0.139606	0 h * Aged Cells down vs 0 h * Young Cells	2.02039e-05	-5.08186	-1.07846	72 h * Aged Cells down vs 72 h * Young Cells	-0.0954486	72 h * Aged Cells down vs 72 h * Young Cells	0.00410284	3.11655	0.746147	7 d * Aged Cells up vs 7 d * Young Cells	0.0435493	7 d * Aged Cells up vs 7 d * Young Cells	0.172816	-0.409824	1.95346	-1.39766	-0.409824	10 d * Aged Cells down vs 10 d * Young Cells	-0.0456668	10 d * Aged Cells down vs 10 d * Young Cells	21.1385	16.963	3.32451	1
124354	cg00702638	KIF15	Promoter_Associated	Island	8.66714e-10	2.67643e-07	6.65651	3.41023	0 h * Aged Cells up vs 0 h * Young Cells	0.127187	0 h * Aged Cells up vs 0 h * Young Cells	3.7337e-08	7.40065	3.79146	72 h * Aged Cells up vs 72 h * Young Cells	0.158832	72 h * Aged Cells up vs 72 h * Young Cells	0.0119129	2.6834	1.55092	7 d * Aged Cells up vs 7 d * Young Cells	0.0305507	7 d * Aged Cells up vs 7 d * Young Cells	0.001024	2.58405	13.3261	3.65049	2.58405	10 d * Aged Cells up vs 10 d * Young Cells	0.12935	10 d * Aged Cells up vs 10 d * Young Cells	21.1238	98.7893	19.3748	1
308830	cg18670508				8.76239e-10	3.59832e-07	6.54657	3.46863	0 h * Aged Cells up vs 0 h * Young Cells	0.444983	0 h * Aged Cells up vs 0 h * Young Cells	1.53572e-07	6.86407	3.63685	72 h * Aged Cells up vs 72 h * Young Cells	0.454005	72 h * Aged Cells up vs 72 h * Young Cells	0.000122575	4.4318	2.64906	7 d * Aged Cells up vs 7 d * Young Cells	0.257297	7 d * Aged Cells up vs 7 d * Young Cells	0.000458567	2.89147	15.5999	3.94968	2.89147	10 d * Aged Cells up vs 10 d * Young Cells	0.406815	10 d * Aged Cells up vs 10 d * Young Cells	21.1042	105.565	20.7229	1
777828	cg10671987	KDM4B			8.77401e-10	1.83495e-06	5.94845	2.16099	0 h * Aged Cells up vs 0 h * Young Cells	0.159631	0 h * Aged Cells up vs 0 h * Young Cells	1.84448e-07	6.79543	2.46869	72 h * Aged Cells up vs 72 h * Young Cells	0.179689	72 h * Aged Cells up vs 72 h * Young Cells	0.00144045	3.52154	1.44328	7 d * Aged Cells up vs 7 d * Young Cells	0.0674773	7 d * Aged Cells up vs 7 d * Young Cells	5.41938e-06	2.78879	30.868	5.5559	2.78879	10 d * Aged Cells up vs 10 d * Young Cells	0.204143	10 d * Aged Cells up vs 10 d * Young Cells	21.1018	49.6227	9.74228	1
471193	cg02737727	LOC102723354		S_Shore	9.38455e-10	0.00137519	-3.53914	-0.546999	0 h * Aged Cells down vs 0 h * Young Cells	-0.0857082	0 h * Aged Cells down vs 0 h * Young Cells	0.13922	1.52048	0.235001	72 h * Aged Cells up vs 72 h * Young Cells	0.0384798	72 h * Aged Cells up vs 72 h * Young Cells	3.76766e-06	5.68733	0.991665	7 d * Aged Cells up vs 7 d * Young Cells	0.153573	7 d * Aged Cells up vs 7 d * Young Cells	2.63335e-07	1.4228	44.3895	6.66255	1.4228	10 d * Aged Cells up vs 10 d * Young Cells	0.201132	10 d * Aged Cells up vs 10 d * Young Cells	20.9812	8.93041	1.76336	1
634731	cg14408250	APITD1-CORT			9.50004e-10	0.0029545	-3.24537	-0.402446	0 h * Aged Cells down vs 0 h * Young Cells	-0.0325794	0 h * Aged Cells down vs 0 h * Young Cells	0.00277409	3.26988	0.405486	72 h * Aged Cells up vs 72 h * Young Cells	0.0385683	72 h * Aged Cells up vs 72 h * Young Cells	1.07648e-07	6.99773	0.978969	7 d * Aged Cells up vs 7 d * Young Cells	0.0760789	7 d * Aged Cells up vs 7 d * Young Cells	1.24196e-05	0.900723	27.6355	5.25695	0.900723	10 d * Aged Cells up vs 10 d * Young Cells	0.0672099	10 d * Aged Cells up vs 10 d * Young Cells	20.9593	5.74287	1.13515	1
730157	cg19647511				9.78721e-10	3.69713e-07	6.53653	2.9627	0 h * Aged Cells up vs 0 h * Young Cells	0.248332	0 h * Aged Cells up vs 0 h * Young Cells	5.05396e-08	7.28471	3.30182	72 h * Aged Cells up vs 72 h * Young Cells	0.271996	72 h * Aged Cells up vs 72 h * Young Cells	0.000342771	4.05684	2.07442	7 d * Aged Cells up vs 7 d * Young Cells	0.156337	7 d * Aged Cells up vs 7 d * Young Cells	9.3534e-05	2.83676	20.5181	4.52969	2.83676	10 d * Aged Cells up vs 10 d * Young Cells	0.235848	10 d * Aged Cells up vs 10 d * Young Cells	20.9062	76.5279	15.1651	1
175143	cg19249188				9.98266e-10	4.66478e-07	-6.45051	-2.6798	0 h * Aged Cells down vs 0 h * Young Cells	-0.39748	0 h * Aged Cells down vs 0 h * Young Cells	8.27753e-07	-6.23935	-2.59208	72 h * Aged Cells down vs 72 h * Young Cells	-0.401435	72 h * Aged Cells down vs 72 h * Young Cells	1.02969e-06	-6.15934	-2.88676	7 d * Aged Cells down vs 7 d * Young Cells	-0.438751	7 d * Aged Cells down vs 7 d * Young Cells	0.000484829	-2.25536	15.4379	-3.92911	-2.25536	10 d * Aged Cells down vs 10 d * Young Cells	-0.34226	10 d * Aged Cells down vs 10 d * Young Cells	20.8709	64.1834	12.7403	1
445065	cg19653223	PECAM1			1.0011e-09	3.14723e-07	-6.59627	-2.33247	0 h * Aged Cells down vs 0 h * Young Cells	-0.306515	0 h * Aged Cells down vs 0 h * Young Cells	4.91959e-07	-6.43086	-2.27399	72 h * Aged Cells down vs 72 h * Young Cells	-0.312754	72 h * Aged Cells down vs 72 h * Young Cells	0.983381	0.0210112	0.0083818	7 d * Aged Cells up vs 7 d * Young Cells	-0.00211741	7 d * Aged Cells down vs 7 d * Young Cells	0.00145713	-1.7184	12.3705	-3.51717	-1.7184	10 d * Aged Cells down vs 10 d * Young Cells	-0.246008	10 d * Aged Cells down vs 10 d * Young Cells	20.8659	46.4876	9.22997	1
568710	cg03611078	C6orf201			1.00641e-09	2.75306e-07	-6.646	-1.94499	0 h * Aged Cells down vs 0 h * Young Cells	-0.219748	0 h * Aged Cells down vs 0 h * Young Cells	1.82783e-06	-5.94986	-1.74126	72 h * Aged Cells down vs 72 h * Young Cells	-0.18848	72 h * Aged Cells down vs 72 h * Young Cells	0.995181	0.00609215	0.00201138	7 d * Aged Cells up vs 7 d * Young Cells	-0.00105058	7 d * Aged Cells down vs 7 d * Young Cells	8.84532e-06	-2.17513	28.9355	-5.37917	-2.17513	10 d * Aged Cells down vs 10 d * Young Cells	-0.243772	10 d * Aged Cells down vs 10 d * Young Cells	20.8564	31.8284	6.3223	1
106596	cg02556649	TNNT3		N_Shore	1.00943e-09	2.15148e-07	-6.73789	-2.85834	0 h * Aged Cells down vs 0 h * Young Cells	-0.179826	0 h * Aged Cells down vs 0 h * Young Cells	2.36318e-07	-6.70287	-2.84349	72 h * Aged Cells down vs 72 h * Young Cells	-0.172436	72 h * Aged Cells down vs 72 h * Young Cells	0.771023	0.293774	0.140596	7 d * Aged Cells up vs 7 d * Young Cells	0.00341322	7 d * Aged Cells up vs 7 d * Young Cells	3.45276e-05	-2.86569	23.9029	-4.88906	-2.86569	10 d * Aged Cells down vs 10 d * Young Cells	-0.180935	10 d * Aged Cells down vs 10 d * Young Cells	20.8511	66.8611	13.2845	1
422938	cg20215257	PLCH1			1.10218e-09	1.32375e-06	6.0675	2.69493	0 h * Aged Cells up vs 0 h * Young Cells	0.209405	0 h * Aged Cells up vs 0 h * Young Cells	1.25048e-06	6.0883	2.70417	72 h * Aged Cells up vs 72 h * Young Cells	0.211607	72 h * Aged Cells up vs 72 h * Young Cells	0.955507	0.0562768	0.0281991	7 d * Aged Cells up vs 7 d * Young Cells	-0.00176552	7 d * Aged Cells down vs 7 d * Young Cells	9.60689e-05	2.7739	20.4306	4.52002	2.7739	10 d * Aged Cells up vs 10 d * Young Cells	0.214205	10 d * Aged Cells up vs 10 d * Young Cells	20.6951	72.7456	14.5626	1
26555	cg20817902	PRDM8		Island	1.12717e-09	2.72071e-07	6.6504	3.60437	0 h * Aged Cells up vs 0 h * Young Cells	0.277429	0 h * Aged Cells up vs 0 h * Young Cells	1.1652e-07	6.96788	3.77643	72 h * Aged Cells up vs 72 h * Young Cells	0.32965	72 h * Aged Cells up vs 72 h * Young Cells	0.135133	1.537	0.939773	7 d * Aged Cells up vs 7 d * Young Cells	0.0335906	7 d * Aged Cells up vs 7 d * Young Cells	1.52185e-05	3.88189	26.8718	5.1838	3.88189	10 d * Aged Cells up vs 10 d * Young Cells	0.341403	10 d * Aged Cells up vs 10 d * Young Cells	20.6555	108.109	21.6833	1
702456	cg25793255				1.14044e-09	2.68661e-07	6.65509	3.43411	0 h * Aged Cells up vs 0 h * Young Cells	0.337852	0 h * Aged Cells up vs 0 h * Young Cells	5.59429e-08	7.24595	3.739	72 h * Aged Cells up vs 72 h * Young Cells	0.385096	72 h * Aged Cells up vs 72 h * Young Cells	0.0412374	2.13613	1.24353	7 d * Aged Cells up vs 7 d * Young Cells	0.0844932	7 d * Aged Cells up vs 7 d * Young Cells	1.90208e-05	3.6387	26.0463	5.10356	3.6387	10 d * Aged Cells up vs 10 d * Young Cells	0.372211	10 d * Aged Cells up vs 10 d * Young Cells	20.6348	97.9002	19.6555	1
607239	cg00731232		Unclassified_Cell_type_specific	N_Shore	1.19543e-09	1.38679e-07	6.90237	3.72394	0 h * Aged Cells up vs 0 h * Young Cells	0.394849	0 h * Aged Cells up vs 0 h * Young Cells	3.4866e-07	6.55826	3.53829	72 h * Aged Cells up vs 72 h * Young Cells	0.373618	72 h * Aged Cells up vs 72 h * Young Cells	0.0164949	2.54536	1.54925	7 d * Aged Cells up vs 7 d * Young Cells	0.115163	7 d * Aged Cells up vs 7 d * Young Cells	1.55574e-05	3.85836	26.7897	5.17588	3.85836	10 d * Aged Cells up vs 10 d * Young Cells	0.400529	10 d * Aged Cells up vs 10 d * Young Cells	20.5518	106.592	21.4869	1
442270	cg14512523			S_Shore	1.24066e-09	1.2316e-05	5.25996	2.17679	0 h * Aged Cells up vs 0 h * Young Cells	0.314499	0 h * Aged Cells up vs 0 h * Young Cells	1.31078e-06	6.07109	2.51247	72 h * Aged Cells up vs 72 h * Young Cells	0.359638	72 h * Aged Cells up vs 72 h * Young Cells	0.190945	-1.33909	-0.625188	7 d * Aged Cells down vs 7 d * Young Cells	-0.0374386	7 d * Aged Cells down vs 7 d * Young Cells	2.052e-05	2.90263	25.7685	5.07627	2.90263	10 d * Aged Cells up vs 10 d * Young Cells	0.404068	10 d * Aged Cells up vs 10 d * Young Cells	20.4866	62.5174	12.6425	1
142678	cg03600395		Unclassified_Cell_type_specific		1.30584e-09	1.22753e-07	6.94825	2.00621	0 h * Aged Cells up vs 0 h * Young Cells	0.20594	0 h * Aged Cells up vs 0 h * Young Cells	1.76909e-06	5.96176	1.72137	72 h * Aged Cells up vs 72 h * Young Cells	0.185095	72 h * Aged Cells up vs 72 h * Young Cells	0.241289	-1.19625	-0.389663	7 d * Aged Cells down vs 7 d * Young Cells	-0.0176961	7 d * Aged Cells down vs 7 d * Young Cells	0.00520027	1.20576	9.1347	3.02237	1.20576	10 d * Aged Cells up vs 10 d * Young Cells	0.145142	10 d * Aged Cells up vs 10 d * Young Cells	20.3968	30.299	6.1541	1
117964	cg03047400			S_Shelf	1.30979e-09	0.00386822	-3.13979	-0.654705	0 h * Aged Cells down vs 0 h * Young Cells	-0.105063	0 h * Aged Cells down vs 0 h * Young Cells	0.100559	1.6962	0.353689	72 h * Aged Cells up vs 72 h * Young Cells	0.0586721	72 h * Aged Cells up vs 72 h * Young Cells	3.90411e-07	6.51635	1.53291	7 d * Aged Cells up vs 7 d * Young Cells	0.223157	7 d * Aged Cells up vs 7 d * Young Cells	6.65022e-08	2.06867	51.5541	7.18012	2.06867	10 d * Aged Cells up vs 10 d * Young Cells	0.28829	10 d * Aged Cells up vs 10 d * Young Cells	20.3916	15.7981	3.20962	1
329346	cg11745539	IFFO1		S_Shelf	1.317e-09	0.00265912	-3.28632	-0.535864	0 h * Aged Cells down vs 0 h * Young Cells	-0.076796	0 h * Aged Cells down vs 0 h * Young Cells	0.000198887	4.25593	0.693968	72 h * Aged Cells up vs 72 h * Young Cells	0.107306	72 h * Aged Cells up vs 72 h * Young Cells	7.88028e-07	6.25741	1.15108	7 d * Aged Cells up vs 7 d * Young Cells	0.161301	7 d * Aged Cells up vs 7 d * Young Cells	0.000154178	0.979726	18.91	4.34857	0.979726	10 d * Aged Cells up vs 10 d * Young Cells	0.122623	10 d * Aged Cells up vs 10 d * Young Cells	20.382	9.65606	1.9627	1
591062	cg21147077			Island	1.40504e-09	2.67543e-06	-5.8114	-1.6205	0 h * Aged Cells down vs 0 h * Young Cells	-0.166045	0 h * Aged Cells down vs 0 h * Young Cells	8.03648e-08	-7.10825	-1.98212	72 h * Aged Cells down vs 72 h * Young Cells	-0.210054	72 h * Aged Cells down vs 72 h * Young Cells	0.934962	-0.0823141	-0.0258946	7 d * Aged Cells down vs 7 d * Young Cells	-0.00206754	7 d * Aged Cells down vs 7 d * Young Cells	9.63965e-05	-1.74102	20.4195	-4.51879	-1.74102	10 d * Aged Cells down vs 10 d * Young Cells	-0.185095	10 d * Aged Cells down vs 10 d * Young Cells	20.2691	28.0824	5.73984	1
533492	cg16598679		Promoter_Associated	S_Shore	1.42079e-09	2.96951e-07	-6.61786	-2.88627	0 h * Aged Cells down vs 0 h * Young Cells	-0.353252	0 h * Aged Cells down vs 0 h * Young Cells	1.3827e-07	-6.90348	-3.01083	72 h * Aged Cells down vs 72 h * Young Cells	-0.374871	72 h * Aged Cells down vs 72 h * Young Cells	0.285411	-1.08833	-0.535485	7 d * Aged Cells down vs 7 d * Young Cells	-0.0555206	7 d * Aged Cells down vs 7 d * Young Cells	3.39569e-05	-2.94978	23.9616	-4.89505	-2.94978	10 d * Aged Cells down vs 10 d * Young Cells	-0.373914	10 d * Aged Cells down vs 10 d * Young Cells	20.2497	68.631	14.0411	1
60851	cg05729458	USP19		S_Shore	1.46669e-09	0.00355592	3.1729	0.315904	0 h * Aged Cells up vs 0 h * Young Cells	0.00810393	0 h * Aged Cells up vs 0 h * Young Cells	7.63018e-05	4.60327	0.458317	72 h * Aged Cells up vs 72 h * Young Cells	0.0119731	72 h * Aged Cells up vs 72 h * Young Cells	1.97552e-09	8.56144	0.961641	7 d * Aged Cells up vs 7 d * Young Cells	0.0205924	7 d * Aged Cells up vs 7 d * Young Cells	0.00316057	0.442834	10.3624	3.21906	0.442834	10 d * Aged Cells up vs 10 d * Young Cells	0.0100418	10 d * Aged Cells up vs 10 d * Young Cells	20.1945	3.56692	0.731746	1
379352	cg16868591	FBXW9		N_Shelf	1.5139e-09	0.160024	-1.44197	-0.148545	0 h * Aged Cells down vs 0 h * Young Cells	-0.0226877	0 h * Aged Cells down vs 0 h * Young Cells	0.000320054	4.08201	0.420509	72 h * Aged Cells up vs 72 h * Young Cells	0.0655128	72 h * Aged Cells up vs 72 h * Young Cells	3.75307e-07	6.53096	0.759008	7 d * Aged Cells up vs 7 d * Young Cells	0.109419	7 d * Aged Cells up vs 7 d * Young Cells	9.36723e-06	0.76271	28.7137	5.35852	0.76271	10 d * Aged Cells up vs 10 d * Young Cells	0.106643	10 d * Aged Cells up vs 10 d * Young Cells	20.1396	3.80817	0.783368	1
179958	cg27220979	ME3			1.51885e-09	8.61654e-08	-7.08185	-1.45664	0 h * Aged Cells down vs 0 h * Young Cells	-0.156506	0 h * Aged Cells down vs 0 h * Young Cells	7.21129e-07	-6.28999	-1.29377	72 h * Aged Cells down vs 72 h * Young Cells	-0.126676	72 h * Aged Cells down vs 72 h * Young Cells	0.381943	-0.887818	-0.206014	7 d * Aged Cells down vs 7 d * Young Cells	-0.0265035	7 d * Aged Cells down vs 7 d * Young Cells	4.91963e-05	-1.35322	22.6725	-4.76157	-1.35322	10 d * Aged Cells down vs 10 d * Young Cells	-0.145145	10 d * Aged Cells down vs 10 d * Young Cells	20.1339	15.1776	3.12301	1
551316	cg17259318				1.56619e-09	2.05075e-07	6.7558	1.37558	0 h * Aged Cells up vs 0 h * Young Cells	0.219281	0 h * Aged Cells up vs 0 h * Young Cells	1.33937e-05	5.22977	1.06486	72 h * Aged Cells up vs 72 h * Young Cells	0.167406	72 h * Aged Cells up vs 72 h * Young Cells	3.66491e-07	6.53977	1.50225	7 d * Aged Cells up vs 7 d * Young Cells	0.244045	7 d * Aged Cells up vs 7 d * Young Cells	0.000118882	1.24994	19.7392	4.44289	1.24994	10 d * Aged Cells up vs 10 d * Young Cells	0.199762	10 d * Aged Cells up vs 10 d * Young Cells	20.0809	14.8343	3.06044	1
403839	cg07298845	ITGAX			1.56845e-09	1.71935e-06	5.97214	1.69156	0 h * Aged Cells up vs 0 h * Young Cells	0.129265	0 h * Aged Cells up vs 0 h * Young Cells	2.67213e-06	5.81185	1.64616	72 h * Aged Cells up vs 72 h * Young Cells	0.128394	72 h * Aged Cells up vs 72 h * Young Cells	0.345273	0.959431	0.306576	7 d * Aged Cells up vs 7 d * Young Cells	0.0135582	7 d * Aged Cells up vs 7 d * Young Cells	6.99104e-07	2.46608	39.7076	6.3014	2.46608	10 d * Aged Cells up vs 10 d * Young Cells	0.16645	10 d * Aged Cells up vs 10 d * Young Cells	20.0784	28.7016	5.92211	1
684821	cg22164298	ANK2	Unclassified		1.59868e-09	8.00677e-07	6.25156	3.5746	0 h * Aged Cells up vs 0 h * Young Cells	0.51423	0 h * Aged Cells up vs 0 h * Young Cells	1.88219e-07	6.78786	3.88125	72 h * Aged Cells up vs 72 h * Young Cells	0.559782	72 h * Aged Cells up vs 72 h * Young Cells	0.000421067	3.98115	2.56812	7 d * Aged Cells up vs 7 d * Young Cells	0.339693	7 d * Aged Cells up vs 7 d * Young Cells	0.000314723	3.22984	16.7132	4.08817	3.22984	10 d * Aged Cells up vs 10 d * Young Cells	0.498602	10 d * Aged Cells up vs 10 d * Young Cells	20.0454	116.777	24.1347	1
592364	cg03742293	TARSL2			1.6336e-09	3.82842e-07	6.5236	3.26552	0 h * Aged Cells up vs 0 h * Young Cells	0.447605	0 h * Aged Cells up vs 0 h * Young Cells	1.77628e-07	6.80953	3.40865	72 h * Aged Cells up vs 72 h * Young Cells	0.458339	72 h * Aged Cells up vs 72 h * Young Cells	0.000593396	3.85427	2.17658	7 d * Aged Cells up vs 7 d * Young Cells	0.273119	7 d * Aged Cells up vs 7 d * Young Cells	0.00018117	2.96706	18.4033	4.2899	2.96706	10 d * Aged Cells up vs 10 d * Young Cells	0.430042	10 d * Aged Cells up vs 10 d * Young Cells	20.0082	89.3308	18.4967	1
468708	cg11289340				1.64425e-09	2.87902e-08	-7.50069	-2.51215	0 h * Aged Cells down vs 0 h * Young Cells	-0.398013	0 h * Aged Cells down vs 0 h * Young Cells	6.5969e-08	-7.18318	-2.4058	72 h * Aged Cells down vs 72 h * Young Cells	-0.381261	72 h * Aged Cells down vs 72 h * Young Cells	0.415691	-0.825744	-0.312001	7 d * Aged Cells down vs 7 d * Young Cells	-0.0489182	7 d * Aged Cells down vs 7 d * Young Cells	0.000828463	-1.72608	13.9126	-3.72995	-1.72608	10 d * Aged Cells down vs 10 d * Young Cells	-0.28803	10 d * Aged Cells down vs 10 d * Young Cells	19.997	39.9683	8.28039	1
199815	cg21026639	CBX5			1.67044e-09	5.37201e-08	7.26141	3.09703	0 h * Aged Cells up vs 0 h * Young Cells	0.387259	0 h * Aged Cells up vs 0 h * Young Cells	2.15523e-07	6.73724	2.87347	72 h * Aged Cells up vs 72 h * Young Cells	0.362836	72 h * Aged Cells up vs 72 h * Young Cells	0.258239	1.15322	0.554885	7 d * Aged Cells up vs 7 d * Young Cells	0.0456244	7 d * Aged Cells up vs 7 d * Young Cells	0.000375422	2.371	16.1877	4.0234	2.371	10 d * Aged Cells up vs 10 d * Young Cells	0.295194	10 d * Aged Cells up vs 10 d * Young Cells	19.9698	64.7272	13.428	1
386844	cg06558158				1.70909e-09	1.14176e-08	7.86052	2.12028	0 h * Aged Cells up vs 0 h * Young Cells	0.179066	0 h * Aged Cells up vs 0 h * Young Cells	9.20451e-07	6.20042	1.67249	72 h * Aged Cells up vs 72 h * Young Cells	0.130923	72 h * Aged Cells up vs 72 h * Young Cells	0.137469	1.52751	0.464829	7 d * Aged Cells up vs 7 d * Young Cells	0.0256468	7 d * Aged Cells up vs 7 d * Young Cells	0.000872864	1.38286	13.7672	3.71042	1.38286	10 d * Aged Cells up vs 10 d * Young Cells	0.10735	10 d * Aged Cells up vs 10 d * Young Cells	19.9305	25.8384	5.3709	1
701355	cg17971251	SEC16B			1.74464e-09	3.3371e-07	6.57452	2.26453	0 h * Aged Cells up vs 0 h * Young Cells	0.357593	0 h * Aged Cells up vs 0 h * Young Cells	4.49729e-07	6.46402	2.22647	72 h * Aged Cells up vs 72 h * Young Cells	0.347686	72 h * Aged Cells up vs 72 h * Young Cells	0.000740446	3.7719	1.46569	7 d * Aged Cells up vs 7 d * Young Cells	0.217877	7 d * Aged Cells up vs 7 d * Young Cells	7.49665e-05	2.19379	21.2489	4.60965	2.19379	10 d * Aged Cells up vs 10 d * Young Cells	0.339218	10 d * Aged Cells up vs 10 d * Young Cells	19.8952	42.0572	8.75774	1
502511	cg13965131	LINC00511			1.79147e-09	1.12704e-06	-6.12629	-1.56934	0 h * Aged Cells down vs 0 h * Young Cells	-0.260041	0 h * Aged Cells down vs 0 h * Young Cells	3.80235e-07	-6.52613	-1.67176	72 h * Aged Cells down vs 72 h * Young Cells	-0.27418	72 h * Aged Cells down vs 72 h * Young Cells	0.0163262	-2.54977	-0.736864	7 d * Aged Cells down vs 7 d * Young Cells	-0.115129	7 d * Aged Cells down vs 7 d * Young Cells	3.01179e-05	-1.74785	24.3861	-4.93823	-1.74785	10 d * Aged Cells down vs 10 d * Young Cells	-0.290114	10 d * Aged Cells down vs 10 d * Young Cells	19.8498	23.2091	4.84397	1
143612	cg24965464	PROX1			1.88572e-09	0.000153	4.35135	0.607928	0 h * Aged Cells up vs 0 h * Young Cells	0.0891162	0 h * Aged Cells up vs 0 h * Young Cells	1.7703e-06	5.96151	0.832882	72 h * Aged Cells up vs 72 h * Young Cells	0.124184	72 h * Aged Cells up vs 72 h * Young Cells	0.863121	0.17394	0.0274154	7 d * Aged Cells up vs 7 d * Young Cells	0.00382267	7 d * Aged Cells up vs 7 d * Young Cells	1.64937e-06	1.15577	35.8475	5.98728	1.15577	10 d * Aged Cells up vs 10 d * Young Cells	0.172782	10 d * Aged Cells up vs 10 d * Young Cells	19.7622	6.87313	1.44085	1
288275	cg03431521	TRPS1			1.89852e-09	9.46908e-08	-7.04616	-4.0873	0 h * Aged Cells down vs 0 h * Young Cells	-0.561793	0 h * Aged Cells down vs 0 h * Young Cells	3.46833e-07	-6.56021	-3.80541	72 h * Aged Cells down vs 72 h * Young Cells	-0.534521	72 h * Aged Cells down vs 72 h * Young Cells	0.402147	-0.850259	-0.556421	7 d * Aged Cells down vs 7 d * Young Cells	-0.0753375	7 d * Aged Cells down vs 7 d * Young Cells	8.73856e-05	-3.6502	20.7414	-4.55427	-3.6502	10 d * Aged Cells down vs 10 d * Young Cells	-0.509548	10 d * Aged Cells down vs 10 d * Young Cells	19.7507	118.417	24.8389	1
739390	cg26345916				2.01074e-09	1.09046e-06	-6.13836	-1.20778	0 h * Aged Cells down vs 0 h * Young Cells	-0.174164	0 h * Aged Cells down vs 0 h * Young Cells	1.27778e-06	-6.08041	-1.19638	72 h * Aged Cells down vs 72 h * Young Cells	-0.172806	72 h * Aged Cells down vs 72 h * Young Cells	1.63694e-05	-5.15757	-1.14485	7 d * Aged Cells down vs 7 d * Young Cells	-0.171035	7 d * Aged Cells down vs 7 d * Young Cells	1.05123e-05	-1.44549	28.2702	-5.31698	-1.44549	10 d * Aged Cells down vs 10 d * Young Cells	-0.214219	10 d * Aged Cells down vs 10 d * Young Cells	19.653	13.5571	2.85783	1
351187	cg03321133	HOXD8		Island	2.01414e-09	2.9047e-06	-5.78157	-1.81725	0 h * Aged Cells down vs 0 h * Young Cells	-0.296647	0 h * Aged Cells down vs 0 h * Young Cells	9.2031e-07	-6.20048	-1.94892	72 h * Aged Cells down vs 72 h * Young Cells	-0.318333	72 h * Aged Cells down vs 72 h * Young Cells	0.0416129	2.1319	0.755967	7 d * Aged Cells up vs 7 d * Young Cells	0.0847155	7 d * Aged Cells up vs 7 d * Young Cells	7.13073e-05	-2.00978	21.4158	-4.62772	-2.00978	10 d * Aged Cells down vs 10 d * Young Cells	-0.328009	10 d * Aged Cells down vs 10 d * Young Cells	19.6501	34.5913	7.29292	1
210603	cg05614627				2.18129e-09	8.76064e-06	5.38264	1.44824	0 h * Aged Cells up vs 0 h * Young Cells	0.0744254	0 h * Aged Cells up vs 0 h * Young Cells	8.3631e-07	6.23558	1.67773	72 h * Aged Cells up vs 72 h * Young Cells	0.0919217	72 h * Aged Cells up vs 72 h * Young Cells	0.242098	1.19415	0.362467	7 d * Aged Cells up vs 7 d * Young Cells	0.0120995	7 d * Aged Cells up vs 7 d * Young Cells	5.91549e-06	2.05368	30.5175	5.52427	2.05368	10 d * Aged Cells up vs 10 d * Young Cells	0.12936	10 d * Aged Cells up vs 10 d * Young Cells	19.5151	25.1723	5.34382	1
256958	cg07080309				2.22411e-09	2.87328e-07	6.63011	3.51569	0 h * Aged Cells up vs 0 h * Young Cells	0.495136	0 h * Aged Cells up vs 0 h * Young Cells	6.38408e-07	6.33481	3.35911	72 h * Aged Cells up vs 72 h * Young Cells	0.468374	72 h * Aged Cells up vs 72 h * Young Cells	0.114624	1.62668	0.973107	7 d * Aged Cells up vs 7 d * Young Cells	0.0983531	7 d * Aged Cells up vs 7 d * Young Cells	0.0012419	2.62128	12.8003	3.57774	2.62128	10 d * Aged Cells up vs 10 d * Young Cells	0.407816	10 d * Aged Cells up vs 10 d * Young Cells	19.4823	97.6079	20.756	1
399887	cg22405194	CYTH1		S_Shore	2.23662e-09	0.413592	-0.829511	-0.0810582	0 h * Aged Cells down vs 0 h * Young Cells	-0.0103734	0 h * Aged Cells down vs 0 h * Young Cells	0.0106636	2.72969	0.26674	72 h * Aged Cells up vs 72 h * Young Cells	0.0398917	72 h * Aged Cells up vs 72 h * Young Cells	2.01576e-08	7.63864	0.842089	7 d * Aged Cells up vs 7 d * Young Cells	0.112115	7 d * Aged Cells up vs 7 d * Young Cells	5.27906e-05	0.639461	22.4312	4.73616	0.639461	10 d * Aged Cells up vs 10 d * Young Cells	0.0840905	10 d * Aged Cells up vs 10 d * Young Cells	19.4729	3.31316	0.704876	1
567173	cg13784017				2.26398e-09	1.00594e-06	-6.16789	-2.10957	0 h * Aged Cells down vs 0 h * Young Cells	-0.256743	0 h * Aged Cells down vs 0 h * Young Cells	1.45847e-07	-6.88344	-2.3543	72 h * Aged Cells down vs 72 h * Young Cells	-0.280511	72 h * Aged Cells down vs 72 h * Young Cells	0.577958	-0.562709	-0.217124	7 d * Aged Cells down vs 7 d * Young Cells	-0.0243637	7 d * Aged Cells down vs 7 d * Young Cells	7.87966e-05	-2.1699	21.0833	-4.59166	-2.1699	10 d * Aged Cells down vs 10 d * Young Cells	-0.249042	10 d * Aged Cells down vs 10 d * Young Cells	19.4524	40.5461	8.63528	1
98572	cg05050757	ATF7	Promoter_Associated	Island	2.28806e-09	0.617316	-0.505085	-0.0461245	0 h * Aged Cells down vs 0 h * Young Cells	-0.000990303	0 h * Aged Cells down vs 0 h * Young Cells	0.40816	-0.839313	-0.0766463	72 h * Aged Cells down vs 72 h * Young Cells	-0.00159797	72 h * Aged Cells down vs 72 h * Young Cells	0.00278692	-3.26809	-0.336689	7 d * Aged Cells down vs 7 d * Young Cells	-0.00649527	7 d * Aged Cells down vs 7 d * Young Cells	6.81553e-10	1.13555	80.9938	8.99966	1.13555	10 d * Aged Cells up vs 10 d * Young Cells	0.0155035	10 d * Aged Cells up vs 10 d * Young Cells	19.4346	2.88784	0.6156	1
253393	cg05377560				2.30921e-09	6.16377e-07	6.34773	2.15707	0 h * Aged Cells up vs 0 h * Young Cells	0.138264	0 h * Aged Cells up vs 0 h * Young Cells	6.49548e-07	6.32844	2.15051	72 h * Aged Cells up vs 72 h * Young Cells	0.153559	72 h * Aged Cells up vs 72 h * Young Cells	0.0350542	2.21129	0.847733	7 d * Aged Cells up vs 7 d * Young Cells	0.0346075	7 d * Aged Cells up vs 7 d * Young Cells	2.03271e-05	2.38503	25.803	5.07967	2.38503	10 d * Aged Cells up vs 10 d * Young Cells	0.170953	10 d * Aged Cells up vs 10 d * Young Cells	19.4191	39.956	8.52419	1
152183	cg00354996	TSPAN9			2.53185e-09	6.91504e-07	6.30542	2.89205	0 h * Aged Cells up vs 0 h * Young Cells	0.26462	0 h * Aged Cells up vs 0 h * Young Cells	2.9855e-07	6.61586	3.03445	72 h * Aged Cells up vs 72 h * Young Cells	0.266514	72 h * Aged Cells up vs 72 h * Young Cells	0.000268374	4.14653	2.14558	7 d * Aged Cells up vs 7 d * Young Cells	0.164453	7 d * Aged Cells up vs 7 d * Young Cells	2.26517e-05	3.19447	25.4088	5.04072	3.19447	10 d * Aged Cells up vs 10 d * Young Cells	0.279965	10 d * Aged Cells up vs 10 d * Young Cells	19.2648	72.2125	15.5292	1
708880	cg22107011				2.56887e-09	2.42972e-06	5.84637	2.22424	0 h * Aged Cells up vs 0 h * Young Cells	0.328718	0 h * Aged Cells up vs 0 h * Young Cells	3.70385e-07	6.53586	2.48655	72 h * Aged Cells up vs 72 h * Young Cells	0.379576	72 h * Aged Cells up vs 72 h * Young Cells	0.457507	-0.753021	-0.323199	7 d * Aged Cells down vs 7 d * Young Cells	-0.0287118	7 d * Aged Cells down vs 7 d * Young Cells	1.63152e-05	2.71178	26.6128	5.15876	2.71178	10 d * Aged Cells up vs 10 d * Young Cells	0.396362	10 d * Aged Cells up vs 10 d * Young Cells	19.2405	49.6216	10.6845	1
165907	cg05405452				2.57867e-09	1.68069e-07	6.83025	3.24221	0 h * Aged Cells up vs 0 h * Young Cells	0.358975	0 h * Aged Cells up vs 0 h * Young Cells	8.97427e-07	6.20971	2.94765	72 h * Aged Cells up vs 72 h * Young Cells	0.331244	72 h * Aged Cells up vs 72 h * Young Cells	0.00157896	3.48662	1.86715	7 d * Aged Cells up vs 7 d * Young Cells	0.164968	7 d * Aged Cells up vs 7 d * Young Cells	0.000129019	2.89451	19.4765	4.41322	2.89451	10 d * Aged Cells up vs 10 d * Young Cells	0.34121	10 d * Aged Cells up vs 10 d * Young Cells	19.2342	77.223	16.6331	1
293907	cg08762229	LINC00670			2.58964e-09	4.48184e-08	7.33064	2.75627	0 h * Aged Cells up vs 0 h * Young Cells	0.37505	0 h * Aged Cells up vs 0 h * Young Cells	1.66448e-06	5.98396	2.24993	72 h * Aged Cells up vs 72 h * Young Cells	0.307158	72 h * Aged Cells up vs 72 h * Young Cells	0.540448	0.619463	0.262762	7 d * Aged Cells up vs 7 d * Young Cells	0.0284778	7 d * Aged Cells up vs 7 d * Young Cells	3.83047e-05	2.5205	23.5389	4.85169	2.5205	10 d * Aged Cells up vs 10 d * Young Cells	0.338464	10 d * Aged Cells up vs 10 d * Young Cells	19.2271	48.4324	10.4357	1
171514	cg17366478	DFNB31			2.62253e-09	3.50594e-06	5.7134	1.27026	0 h * Aged Cells up vs 0 h * Young Cells	0.194951	0 h * Aged Cells up vs 0 h * Young Cells	9.70004e-07	6.18121	1.37427	72 h * Aged Cells up vs 72 h * Young Cells	0.213453	72 h * Aged Cells up vs 72 h * Young Cells	0.755702	0.314089	0.0787805	7 d * Aged Cells up vs 7 d * Young Cells	0.012489	7 d * Aged Cells up vs 7 d * Young Cells	1.55675e-05	1.58992	26.7873	5.17564	1.58992	10 d * Aged Cells up vs 10 d * Young Cells	0.244917	10 d * Aged Cells up vs 10 d * Young Cells	19.206	16.916	3.6489	1
112669	cg12486308	LTBP4	Unclassified	Island	2.68077e-09	1.5445e-06	6.01122	1.67256	0 h * Aged Cells up vs 0 h * Young Cells	0.0639234	0 h * Aged Cells up vs 0 h * Young Cells	7.18214e-07	6.29148	1.75054	72 h * Aged Cells up vs 72 h * Young Cells	0.06574	72 h * Aged Cells up vs 72 h * Young Cells	0.0805312	1.81088	0.568428	7 d * Aged Cells up vs 7 d * Young Cells	0.0182828	7 d * Aged Cells up vs 7 d * Young Cells	6.23001e-06	2.11657	30.3113	5.50557	2.11657	10 d * Aged Cells up vs 10 d * Young Cells	0.0865823	10 d * Aged Cells up vs 10 d * Young Cells	19.1694	26.4428	5.71477	1
790744	cg06932760	SSH1	Gene_Associated_Cell_type_specific		2.73918e-09	7.73709e-07	-6.26414	-2.17172	0 h * Aged Cells down vs 0 h * Young Cells	-0.246237	0 h * Aged Cells down vs 0 h * Young Cells	1.013e-06	-6.16533	-2.13747	72 h * Aged Cells down vs 72 h * Young Cells	-0.242451	72 h * Aged Cells down vs 72 h * Young Cells	0.259354	1.15046	0.449968	7 d * Aged Cells up vs 7 d * Young Cells	0.0262157	7 d * Aged Cells up vs 7 d * Young Cells	0.000572475	-1.85266	14.9582	-3.86759	-1.85266	10 d * Aged Cells down vs 10 d * Young Cells	-0.219126	10 d * Aged Cells down vs 10 d * Young Cells	19.1336	40.9775	8.87258	1
616617	cg15194167	FGF14			2.82793e-09	1.31058e-07	6.92362	1.87301	0 h * Aged Cells up vs 0 h * Young Cells	0.108393	0 h * Aged Cells up vs 0 h * Young Cells	2.55545e-06	5.82805	1.57663	72 h * Aged Cells up vs 72 h * Young Cells	0.0943447	72 h * Aged Cells up vs 72 h * Young Cells	0.54213	0.616876	0.188266	7 d * Aged Cells up vs 7 d * Young Cells	0.00650046	7 d * Aged Cells up vs 7 d * Young Cells	0.000154435	1.6252	18.9047	4.34796	1.6252	10 d * Aged Cells up vs 10 d * Young Cells	0.0858858	10 d * Aged Cells up vs 10 d * Young Cells	19.0806	24.8811	5.40229	1
586176	cg26328626	FGF12			2.86968e-09	1.50277e-06	6.02121	1.57487	0 h * Aged Cells up vs 0 h * Young Cells	0.249881	0 h * Aged Cells up vs 0 h * Young Cells	2.19236e-06	5.88372	1.5389	72 h * Aged Cells up vs 72 h * Young Cells	0.243388	72 h * Aged Cells up vs 72 h * Young Cells	0.000106639	4.48225	1.32258	7 d * Aged Cells up vs 7 d * Young Cells	0.194446	7 d * Aged Cells up vs 7 d * Young Cells	7.2395e-06	1.97006	29.7177	5.45139	1.97006	10 d * Aged Cells up vs 10 d * Young Cells	0.299309	10 d * Aged Cells up vs 10 d * Young Cells	19.0563	23.2285	5.0499	1
618037	cg03402259				2.94138e-09	7.582e-08	7.13032	1.67987	0 h * Aged Cells up vs 0 h * Young Cells	0.252704	0 h * Aged Cells up vs 0 h * Young Cells	8.46423e-07	6.23117	1.46803	72 h * Aged Cells up vs 72 h * Young Cells	0.216721	72 h * Aged Cells up vs 72 h * Young Cells	0.0621357	1.94019	0.515677	7 d * Aged Cells up vs 7 d * Young Cells	0.0663042	7 d * Aged Cells up vs 7 d * Young Cells	0.000197495	1.38623	18.1347	4.25849	1.38623	10 d * Aged Cells up vs 10 d * Young Cells	0.210909	10 d * Aged Cells up vs 10 d * Young Cells	19.0154	18.8062	4.09727	1
259780	cg06538039	SPINT2			3.03528e-09	6.43029e-07	6.33215	2.65804	0 h * Aged Cells up vs 0 h * Young Cells	0.308802	0 h * Aged Cells up vs 0 h * Young Cells	3.26466e-07	6.58267	2.7632	72 h * Aged Cells up vs 72 h * Young Cells	0.326371	72 h * Aged Cells up vs 72 h * Young Cells	0.00151535	3.50228	1.65855	7 d * Aged Cells up vs 7 d * Young Cells	0.151255	7 d * Aged Cells up vs 7 d * Young Cells	0.000106171	2.6006	20.1048	4.48384	2.6006	10 d * Aged Cells up vs 10 d * Young Cells	0.318167	10 d * Aged Cells up vs 10 d * Young Cells	18.9635	59.5392	13.0072	1
101920	cg24901725	CHST13		Island	3.10472e-09	3.3432e-07	6.57384	2.05217	0 h * Aged Cells up vs 0 h * Young Cells	0.10282	0 h * Aged Cells up vs 0 h * Young Cells	2.82655e-06	5.79146	1.80793	72 h * Aged Cells up vs 72 h * Young Cells	0.102713	72 h * Aged Cells up vs 72 h * Young Cells	0.646115	0.463996	0.163409	7 d * Aged Cells up vs 7 d * Young Cells	0.00306928	7 d * Aged Cells up vs 7 d * Young Cells	7.08842e-06	2.35462	29.8007	5.459	2.35462	10 d * Aged Cells up vs 10 d * Young Cells	0.116182	10 d * Aged Cells up vs 10 d * Young Cells	18.9262	32.8636	7.19369	1
565481	cg06221827				3.15934e-09	3.07283e-07	6.60515	2.7137	0 h * Aged Cells up vs 0 h * Young Cells	0.321517	0 h * Aged Cells up vs 0 h * Young Cells	4.87602e-07	6.43415	2.64345	72 h * Aged Cells up vs 72 h * Young Cells	0.314502	72 h * Aged Cells up vs 72 h * Young Cells	0.000535835	3.8921	1.80398	7 d * Aged Cells up vs 7 d * Young Cells	0.180649	7 d * Aged Cells up vs 7 d * Young Cells	0.000462774	2.24018	15.5733	3.9463	2.24018	10 d * Aged Cells up vs 10 d * Young Cells	0.27744	10 d * Aged Cells up vs 10 d * Young Cells	18.8975	56.8363	12.4601	1
474045	cg20226074				3.23891e-09	5.44657e-08	7.25615	2.58816	0 h * Aged Cells up vs 0 h * Young Cells	0.118963	0 h * Aged Cells up vs 0 h * Young Cells	2.49975e-05	5.00527	1.7853	72 h * Aged Cells up vs 72 h * Young Cells	0.0831875	72 h * Aged Cells up vs 72 h * Young Cells	0.709775	-0.375835	-0.151234	7 d * Aged Cells down vs 7 d * Young Cells	-0.00268473	7 d * Aged Cells down vs 7 d * Young Cells	0.000155513	2.14156	18.8828	4.34543	2.14156	10 d * Aged Cells up vs 10 d * Young Cells	0.103258	10 d * Aged Cells up vs 10 d * Young Cells	18.8566	42.746	9.39146	1
598746	cg13111471	SAXO1			3.27094e-09	2.71552e-07	6.65111	2.13011	0 h * Aged Cells up vs 0 h * Young Cells	0.156557	0 h * Aged Cells up vs 0 h * Young Cells	2.51492e-06	5.83385	1.86837	72 h * Aged Cells up vs 72 h * Young Cells	0.143999	72 h * Aged Cells up vs 72 h * Young Cells	0.877614	0.15536	0.0561324	7 d * Aged Cells up vs 7 d * Young Cells	0.00284484	7 d * Aged Cells up vs 7 d * Young Cells	8.96633e-05	2.01118	20.6568	4.54497	2.01118	10 d * Aged Cells up vs 10 d * Young Cells	0.146869	10 d * Aged Cells up vs 10 d * Young Cells	18.8404	34.4324	7.57142	1
266886	cg25058261	TBX3		N_Shore	3.27906e-09	3.38262e-06	-5.72637	-2.26795	0 h * Aged Cells down vs 0 h * Young Cells	-0.364372	0 h * Aged Cells down vs 0 h * Young Cells	7.20188e-08	-7.14984	-2.83172	72 h * Aged Cells down vs 72 h * Young Cells	-0.445066	72 h * Aged Cells down vs 72 h * Young Cells	0.764019	-0.303045	-0.135403	7 d * Aged Cells down vs 7 d * Young Cells	-0.0220207	7 d * Aged Cells down vs 7 d * Young Cells	3.51348e-05	-2.67199	23.8416	-4.88278	-2.67199	10 d * Aged Cells down vs 10 d * Young Cells	-0.420015	10 d * Aged Cells down vs 10 d * Young Cells	18.8363	52.6463	11.579	1
439747	cg24777046		Promoter_Associated	S_Shore	3.36439e-09	9.79766e-07	6.17754	2.51041	0 h * Aged Cells up vs 0 h * Young Cells	0.193867	0 h * Aged Cells up vs 0 h * Young Cells	5.30314e-07	6.40316	2.60209	72 h * Aged Cells up vs 72 h * Young Cells	0.194997	72 h * Aged Cells up vs 72 h * Young Cells	0.0596581	1.96008	0.898607	7 d * Aged Cells up vs 7 d * Young Cells	0.0410978	7 d * Aged Cells up vs 7 d * Young Cells	1.04219e-05	2.98718	28.3033	5.32009	2.98718	10 d * Aged Cells up vs 10 d * Young Cells	0.212294	10 d * Aged Cells up vs 10 d * Young Cells	18.7942	55.3024	12.1905	1
229391	cg23844705	PBX1			3.39668e-09	5.85645e-07	6.36657	4.28582	0 h * Aged Cells up vs 0 h * Young Cells	0.59432	0 h * Aged Cells up vs 0 h * Young Cells	6.81464e-07	6.31079	4.24827	72 h * Aged Cells up vs 72 h * Young Cells	0.590897	72 h * Aged Cells up vs 72 h * Young Cells	0.000663719	3.81265	2.8955	7 d * Aged Cells up vs 7 d * Young Cells	0.367488	7 d * Aged Cells up vs 7 d * Young Cells	5.61552e-05	4.3845	22.2207	4.71389	4.3845	10 d * Aged Cells up vs 10 d * Young Cells	0.609538	10 d * Aged Cells up vs 10 d * Young Cells	18.7785	151.628	33.4518	1
367206	cg16594639				3.40206e-09	3.96945e-07	6.5102	3.47296	0 h * Aged Cells up vs 0 h * Young Cells	0.439158	0 h * Aged Cells up vs 0 h * Young Cells	1.53987e-06	6.01232	3.20736	72 h * Aged Cells up vs 72 h * Young Cells	0.41182	72 h * Aged Cells up vs 72 h * Young Cells	0.000251783	4.16987	2.50955	7 d * Aged Cells up vs 7 d * Young Cells	0.355361	7 d * Aged Cells up vs 7 d * Young Cells	4.29237e-05	3.5459	23.1428	4.8107	3.5459	10 d * Aged Cells up vs 10 d * Young Cells	0.437448	10 d * Aged Cells up vs 10 d * Young Cells	18.7759	95.2086	21.0075	1
570663	cg19853517	NRG2	Unclassified_Cell_type_specific	N_Shore	3.59956e-09	7.87574e-08	7.11591	2.20238	0 h * Aged Cells up vs 0 h * Young Cells	0.132077	0 h * Aged Cells up vs 0 h * Young Cells	5.19998e-07	6.41041	1.98402	72 h * Aged Cells up vs 72 h * Young Cells	0.13611	72 h * Aged Cells up vs 72 h * Young Cells	0.117249	1.6145	0.563724	7 d * Aged Cells up vs 7 d * Young Cells	0.0243467	7 d * Aged Cells up vs 7 d * Young Cells	0.000603243	1.64561	14.8083	3.84816	1.64561	10 d * Aged Cells up vs 10 d * Young Cells	0.103258	10 d * Aged Cells up vs 10 d * Young Cells	18.6837	31.8895	7.07108	1
237272	cg00401491	CHMP4B	Gene_Associated_Cell_type_specific		3.6082e-09	3.1393e-06	-5.75341	-2.22291	0 h * Aged Cells down vs 0 h * Young Cells	-0.338652	0 h * Aged Cells down vs 0 h * Young Cells	3.3954e-07	-6.5681	-2.53768	72 h * Aged Cells down vs 72 h * Young Cells	-0.38014	72 h * Aged Cells down vs 72 h * Young Cells	0.000812483	-3.73724	-1.62898	7 d * Aged Cells down vs 7 d * Young Cells	-0.223049	7 d * Aged Cells down vs 7 d * Young Cells	1.15033e-05	-2.82109	27.9263	-5.28454	-2.82109	10 d * Aged Cells down vs 10 d * Young Cells	-0.410915	10 d * Aged Cells down vs 10 d * Young Cells	18.6798	49.6853	11.0194	1
297500	cg03602064	GPR39			3.66349e-09	9.37351e-05	4.52891	0.890621	0 h * Aged Cells up vs 0 h * Young Cells	0.104874	0 h * Aged Cells up vs 0 h * Young Cells	7.38283e-07	6.28136	1.23524	72 h * Aged Cells up vs 72 h * Young Cells	0.137044	72 h * Aged Cells up vs 72 h * Young Cells	6.33642e-06	5.49946	1.22008	7 d * Aged Cells up vs 7 d * Young Cells	0.123948	7 d * Aged Cells up vs 7 d * Young Cells	1.16796e-05	1.4344	27.8685	5.27906	1.4344	10 d * Aged Cells up vs 10 d * Young Cells	0.15265	10 d * Aged Cells up vs 10 d * Young Cells	18.655	12.8545	2.85471	1
667977	cg06761584	FLNC	Unclassified_Cell_type_specific	N_Shore	3.828e-09	5.84085e-07	6.36755	1.85786	0 h * Aged Cells up vs 0 h * Young Cells	0.169626	0 h * Aged Cells up vs 0 h * Young Cells	5.1542e-06	5.57402	1.62633	72 h * Aged Cells up vs 72 h * Young Cells	0.175521	72 h * Aged Cells up vs 72 h * Young Cells	0.00012123	4.4358	1.46009	7 d * Aged Cells up vs 7 d * Young Cells	0.142953	7 d * Aged Cells up vs 7 d * Young Cells	0.000249424	1.68242	17.4165	4.17331	1.68242	10 d * Aged Cells up vs 10 d * Young Cells	0.182797	10 d * Aged Cells up vs 10 d * Young Cells	18.5835	28.1884	6.2841	1
301468	cg18123789	TMEM123			3.84164e-09	2.0434e-06	5.9093	2.88214	0 h * Aged Cells up vs 0 h * Young Cells	0.297118	0 h * Aged Cells up vs 0 h * Young Cells	1.50088e-06	6.02167	2.93694	72 h * Aged Cells up vs 72 h * Young Cells	0.310651	72 h * Aged Cells up vs 72 h * Young Cells	0.00424326	3.10324	1.70751	7 d * Aged Cells up vs 7 d * Young Cells	0.10339	7 d * Aged Cells up vs 7 d * Young Cells	0.000249835	2.81196	17.4115	4.1727	2.81196	10 d * Aged Cells up vs 10 d * Young Cells	0.299823	10 d * Aged Cells up vs 10 d * Young Cells	18.5777	78.7432	17.5598	1
596539	cg05066153				3.85439e-09	2.5153e-05	-5.00304	-1.44396	0 h * Aged Cells down vs 0 h * Young Cells	-0.202202	0 h * Aged Cells down vs 0 h * Young Cells	1.23508e-05	-5.25894	-1.51781	72 h * Aged Cells down vs 72 h * Young Cells	-0.213767	72 h * Aged Cells down vs 72 h * Young Cells	0.0122172	2.67282	0.870276	7 d * Aged Cells up vs 7 d * Young Cells	0.0720655	7 d * Aged Cells up vs 7 d * Young Cells	0.000127132	-1.76204	19.5237	-4.41857	-1.76204	10 d * Aged Cells down vs 10 d * Young Cells	-0.247048	10 d * Aged Cells down vs 10 d * Young Cells	18.5723	27.5657	6.14899	1
650794	cg02330195	CDH23			3.87679e-09	0.108092	1.65803	0.160253	0 h * Aged Cells up vs 0 h * Young Cells	0.027257	0 h * Aged Cells up vs 0 h * Young Cells	0.00184562	3.42704	0.331234	72 h * Aged Cells up vs 72 h * Young Cells	0.0560942	72 h * Aged Cells up vs 72 h * Young Cells	2.04616e-07	6.75663	0.736739	7 d * Aged Cells up vs 7 d * Young Cells	0.124498	7 d * Aged Cells up vs 7 d * Young Cells	1.18833e-07	0.929539	48.4482	6.96047	0.929539	10 d * Aged Cells up vs 10 d * Young Cells	0.157853	10 d * Aged Cells up vs 10 d * Young Cells	18.5629	3.08987	0.689596	1
483336	cg16991143	LASP1			4.00963e-09	3.0467e-06	5.76427	1.90136	0 h * Aged Cells up vs 0 h * Young Cells	0.106438	0 h * Aged Cells up vs 0 h * Young Cells	1.56323e-06	6.00683	1.98137	72 h * Aged Cells up vs 72 h * Young Cells	0.11579	72 h * Aged Cells up vs 72 h * Young Cells	0.0309229	2.26847	0.844149	7 d * Aged Cells up vs 7 d * Young Cells	0.0300224	7 d * Aged Cells up vs 7 d * Young Cells	2.77415e-06	2.64259	33.6197	5.79825	2.64259	10 d * Aged Cells up vs 10 d * Young Cells	0.145004	10 d * Aged Cells up vs 10 d * Young Cells	18.5083	35.8813	8.0316	1
698960	cg03708694				4.13124e-09	6.26838e-07	6.34154	1.77558	0 h * Aged Cells up vs 0 h * Young Cells	0.0965363	0 h * Aged Cells up vs 0 h * Young Cells	1.12391e-07	6.98147	1.95476	72 h * Aged Cells up vs 72 h * Young Cells	0.120404	72 h * Aged Cells up vs 72 h * Young Cells	0.0346128	2.21711	0.700326	7 d * Aged Cells up vs 7 d * Young Cells	0.0278823	7 d * Aged Cells up vs 7 d * Young Cells	0.000692321	1.46891	14.4168	3.79695	1.46891	10 d * Aged Cells up vs 10 d * Young Cells	0.0748652	10 d * Aged Cells up vs 10 d * Young Cells	18.4599	25.7861	5.78704	1
768807	cg11771909	CRTC3			4.13545e-09	1.34991e-06	6.06035	1.40414	0 h * Aged Cells up vs 0 h * Young Cells	0.151623	0 h * Aged Cells up vs 0 h * Young Cells	1.83762e-06	5.94792	1.37809	72 h * Aged Cells up vs 72 h * Young Cells	0.150473	72 h * Aged Cells up vs 72 h * Young Cells	4.28043e-05	4.8117	1.25771	7 d * Aged Cells up vs 7 d * Young Cells	0.129389	7 d * Aged Cells up vs 7 d * Young Cells	2.24466e-05	1.61473	25.4418	5.04399	1.61473	10 d * Aged Cells up vs 10 d * Young Cells	0.17225	10 d * Aged Cells up vs 10 d * Young Cells	18.4583	17.6556	3.96269	1
24879	cg08607018			Island	4.19734e-09	4.17683e-06	5.65002	2.74102	0 h * Aged Cells up vs 0 h * Young Cells	0.21882	0 h * Aged Cells up vs 0 h * Young Cells	7.39113e-07	6.28094	3.0471	72 h * Aged Cells up vs 72 h * Young Cells	0.250658	72 h * Aged Cells up vs 72 h * Young Cells	0.461694	-0.745962	-0.408269	7 d * Aged Cells down vs 7 d * Young Cells	-0.0106813	7 d * Aged Cells down vs 7 d * Young Cells	5.73976e-05	3.15447	22.1464	4.706	3.15447	10 d * Aged Cells up vs 10 d * Young Cells	0.278	10 d * Aged Cells up vs 10 d * Young Cells	18.4343	77.3059	17.3735	1
446527	cg26201728				4.19743e-09	1.67683e-07	-6.83111	-2.04221	0 h * Aged Cells down vs 0 h * Young Cells	-0.319416	0 h * Aged Cells down vs 0 h * Young Cells	8.67489e-07	-6.22215	-1.86016	72 h * Aged Cells down vs 72 h * Young Cells	-0.294675	72 h * Aged Cells down vs 72 h * Young Cells	0.000254567	-4.16585	-1.40501	7 d * Aged Cells down vs 7 d * Young Cells	-0.213663	7 d * Aged Cells down vs 7 d * Young Cells	0.000207816	-1.75138	17.9769	-4.23992	-1.75138	10 d * Aged Cells down vs 10 d * Young Cells	-0.274615	10 d * Aged Cells down vs 10 d * Young Cells	18.4343	29.3567	6.59753	1
41488	cg10729426	ZNF549	Promoter_Associated	Island	4.3267e-09	2.05311e-05	5.07608	1.49659	0 h * Aged Cells up vs 0 h * Young Cells	0.239001	0 h * Aged Cells up vs 0 h * Young Cells	1.85517e-05	5.11255	1.50734	72 h * Aged Cells up vs 72 h * Young Cells	0.247345	72 h * Aged Cells up vs 72 h * Young Cells	1.43312e-06	6.03852	2.00851	7 d * Aged Cells up vs 7 d * Young Cells	0.325897	7 d * Aged Cells up vs 7 d * Young Cells	4.50948e-06	2.29036	31.6104	5.62231	2.29036	10 d * Aged Cells up vs 10 d * Young Cells	0.359156	10 d * Aged Cells up vs 10 d * Young Cells	18.3853	28.4764	6.41673	1
359172	cg11407540	EGF			4.46901e-09	1.72161e-05	-5.13943	-2.01229	0 h * Aged Cells down vs 0 h * Young Cells	-0.307252	0 h * Aged Cells down vs 0 h * Young Cells	4.3339e-07	-6.4777	-2.53628	72 h * Aged Cells down vs 72 h * Young Cells	-0.390009	72 h * Aged Cells down vs 72 h * Young Cells	0.128878	1.5631	0.690445	7 d * Aged Cells up vs 7 d * Young Cells	0.0718176	7 d * Aged Cells up vs 7 d * Young Cells	7.28191e-06	-2.94801	29.6947	-5.44929	-2.94801	10 d * Aged Cells down vs 10 d * Young Cells	-0.448643	10 d * Aged Cells down vs 10 d * Young Cells	18.3332	50.0788	11.3166	1
182866	cg17243289	SMAD2		Island	4.51304e-09	5.6931e-07	6.377	2.27483	0 h * Aged Cells up vs 0 h * Young Cells	0.304875	0 h * Aged Cells up vs 0 h * Young Cells	1.60198e-06	5.9979	2.1396	72 h * Aged Cells up vs 72 h * Young Cells	0.282392	72 h * Aged Cells up vs 72 h * Young Cells	0.000236632	4.19254	1.68724	7 d * Aged Cells up vs 7 d * Young Cells	0.218979	7 d * Aged Cells up vs 7 d * Young Cells	2.09991e-05	2.49793	25.6843	5.06797	2.49793	10 d * Aged Cells up vs 10 d * Young Cells	0.317713	10 d * Aged Cells up vs 10 d * Young Cells	18.3175	41.5331	9.39352	1
499828	cg05029961			N_Shelf	4.53777e-09	8.7022e-07	6.221	1.28035	0 h * Aged Cells up vs 0 h * Young Cells	0.176312	0 h * Aged Cells up vs 0 h * Young Cells	3.40832e-05	4.89372	1.00718	72 h * Aged Cells up vs 72 h * Young Cells	0.146203	72 h * Aged Cells up vs 72 h * Young Cells	0.926168	-0.0934765	-0.0217039	7 d * Aged Cells down vs 7 d * Young Cells	-0.0020581	7 d * Aged Cells down vs 7 d * Young Cells	1.95137e-05	1.44867	25.9525	5.09436	1.44867	10 d * Aged Cells up vs 10 d * Young Cells	0.206334	10 d * Aged Cells up vs 10 d * Young Cells	18.3087	13.8183	3.12679	1
155091	cg15174692				4.65622e-09	2.3081e-05	5.03396	1.92844	0 h * Aged Cells up vs 0 h * Young Cells	0.214312	0 h * Aged Cells up vs 0 h * Young Cells	6.11088e-06	5.51254	2.11178	72 h * Aged Cells up vs 72 h * Young Cells	0.237693	72 h * Aged Cells up vs 72 h * Young Cells	0.199654	-1.31247	-0.567224	7 d * Aged Cells down vs 7 d * Young Cells	-0.0310346	7 d * Aged Cells down vs 7 d * Young Cells	6.62832e-06	2.90231	30.0656	5.48321	2.90231	10 d * Aged Cells up vs 10 d * Young Cells	0.304247	10 d * Aged Cells up vs 10 d * Young Cells	18.2674	47.7674	10.8332	1
360710	cg05499811	DOCK8			4.73511e-09	7.41854e-07	6.27958	3.00799	0 h * Aged Cells up vs 0 h * Young Cells	0.301754	0 h * Aged Cells up vs 0 h * Young Cells	6.20038e-06	5.50729	2.63805	72 h * Aged Cells up vs 72 h * Young Cells	0.27817	72 h * Aged Cells up vs 72 h * Young Cells	1.34019e-06	6.06299	3.27642	7 d * Aged Cells up vs 7 d * Young Cells	0.374047	7 d * Aged Cells up vs 7 d * Young Cells	0.00023439	2.77713	17.6066	4.19602	2.77713	10 d * Aged Cells up vs 10 d * Young Cells	0.260412	10 d * Aged Cells up vs 10 d * Young Cells	18.2404	74.5743	16.9377	1
243565	cg17968322	RIC1		S_Shelf	4.7594e-09	2.51955e-07	6.679	2.72784	0 h * Aged Cells up vs 0 h * Young Cells	0.394315	0 h * Aged Cells up vs 0 h * Young Cells	6.70125e-07	6.31697	2.57998	72 h * Aged Cells up vs 72 h * Young Cells	0.375658	72 h * Aged Cells up vs 72 h * Young Cells	0.313587	1.02554	0.472529	7 d * Aged Cells up vs 7 d * Young Cells	0.064493	7 d * Aged Cells up vs 7 d * Young Cells	0.000127114	2.49349	19.5242	4.41862	2.49349	10 d * Aged Cells up vs 10 d * Young Cells	0.363268	10 d * Aged Cells up vs 10 d * Young Cells	18.2322	54.1901	12.3134	1
163152	cg03604763	WDR63			4.8234e-09	6.4582e-06	5.49259	1.77107	0 h * Aged Cells up vs 0 h * Young Cells	0.185539	0 h * Aged Cells up vs 0 h * Young Cells	7.757e-07	6.2632	2.01955	72 h * Aged Cells up vs 72 h * Young Cells	0.23468	72 h * Aged Cells up vs 72 h * Young Cells	0.331036	0.988599	0.359622	7 d * Aged Cells up vs 7 d * Young Cells	0.0281325	7 d * Aged Cells up vs 7 d * Young Cells	1.57032e-05	2.30449	26.755	5.17252	2.30449	10 d * Aged Cells up vs 10 d * Young Cells	0.230894	10 d * Aged Cells up vs 10 d * Young Cells	18.2109	33.7374	7.67505	1
689309	cg05666276			N_Shore	4.83279e-09	3.74661e-06	5.68936	1.3692	0 h * Aged Cells up vs 0 h * Young Cells	0.17059	0 h * Aged Cells up vs 0 h * Young Cells	8.6287e-07	6.22411	1.49789	72 h * Aged Cells up vs 72 h * Young Cells	0.191638	72 h * Aged Cells up vs 72 h * Young Cells	0.925402	0.0944491	0.025643	7 d * Aged Cells up vs 7 d * Young Cells	0.00563808	7 d * Aged Cells up vs 7 d * Young Cells	0.000384833	1.33483	16.1145	4.01429	1.33483	10 d * Aged Cells up vs 10 d * Young Cells	0.175284	10 d * Aged Cells up vs 10 d * Young Cells	18.2078	18.79	4.27533	1
147035	cg19908114				4.84957e-09	5.26155e-06	-5.56657	-2.11758	0 h * Aged Cells down vs 0 h * Young Cells	-0.287639	0 h * Aged Cells down vs 0 h * Young Cells	4.09812e-07	-6.4984	-2.47206	72 h * Aged Cells down vs 72 h * Young Cells	-0.331525	72 h * Aged Cells down vs 72 h * Young Cells	0.315093	1.0223	0.438731	7 d * Aged Cells up vs 7 d * Young Cells	0.0252483	7 d * Aged Cells up vs 7 d * Young Cells	0.000587414	-2.02783	14.8844	-3.85803	-2.02783	10 d * Aged Cells down vs 10 d * Young Cells	-0.273998	10 d * Aged Cells down vs 10 d * Young Cells	18.2022	46.9346	10.6824	1
276518	cg13218193				4.85828e-09	2.99138e-07	6.61513	2.83979	0 h * Aged Cells up vs 0 h * Young Cells	0.315244	0 h * Aged Cells up vs 0 h * Young Cells	1.6302e-07	6.84168	2.93704	72 h * Aged Cells up vs 72 h * Young Cells	0.334956	72 h * Aged Cells up vs 72 h * Young Cells	0.0924707	1.73996	0.842663	7 d * Aged Cells up vs 7 d * Young Cells	0.0881258	7 d * Aged Cells up vs 7 d * Young Cells	9.50291e-05	2.68336	20.4662	4.52396	2.68336	10 d * Aged Cells up vs 10 d * Young Cells	0.290488	10 d * Aged Cells up vs 10 d * Young Cells	18.1993	59.7605	13.6037	1
744663	cg16581455				4.85938e-09	2.62654e-06	5.81809	2.48665	0 h * Aged Cells up vs 0 h * Young Cells	0.395172	0 h * Aged Cells up vs 0 h * Young Cells	7.32286e-06	5.44726	2.32816	72 h * Aged Cells up vs 72 h * Young Cells	0.367137	72 h * Aged Cells up vs 72 h * Young Cells	0.468948	0.733824	0.35383	7 d * Aged Cells up vs 7 d * Young Cells	0.0618286	7 d * Aged Cells up vs 7 d * Young Cells	9.84797e-06	3.15376	28.5208	5.34049	3.15376	10 d * Aged Cells up vs 10 d * Young Cells	0.478505	10 d * Aged Cells up vs 10 d * Young Cells	18.199	59.2352	13.4844	1
515207	cg09212398				4.89896e-09	8.0862e-06	-5.41151	-1.69641	0 h * Aged Cells down vs 0 h * Young Cells	-0.2005	0 h * Aged Cells down vs 0 h * Young Cells	7.05295e-07	-6.29816	-1.97436	72 h * Aged Cells down vs 72 h * Young Cells	-0.234657	72 h * Aged Cells down vs 72 h * Young Cells	0.383236	0.885376	0.313118	7 d * Aged Cells up vs 7 d * Young Cells	0.0189795	7 d * Aged Cells up vs 7 d * Young Cells	5.89225e-05	-2.03425	22.0575	-4.69654	-2.03425	10 d * Aged Cells down vs 10 d * Young Cells	-0.237955	10 d * Aged Cells down vs 10 d * Young Cells	18.186	31.8439	7.25418	1
334043	cg15995356	DLG1			4.89931e-09	2.34201e-07	-6.70623	-3.11916	0 h * Aged Cells down vs 0 h * Young Cells	-0.413668	0 h * Aged Cells down vs 0 h * Young Cells	6.53683e-07	-6.3261	-2.94236	72 h * Aged Cells down vs 72 h * Young Cells	-0.388521	72 h * Aged Cells down vs 72 h * Young Cells	0.314968	-1.02257	-0.536559	7 d * Aged Cells down vs 7 d * Young Cells	-0.0742433	7 d * Aged Cells down vs 7 d * Young Cells	0.000545575	-2.49695	15.0965	-3.88543	-2.49695	10 d * Aged Cells down vs 10 d * Young Cells	-0.337719	10 d * Aged Cells down vs 10 d * Young Cells	18.1859	70.0997	15.9691	1
442930	cg14286948	FOXO3			4.91217e-09	6.55665e-07	6.32499	1.78055	0 h * Aged Cells up vs 0 h * Young Cells	0.0867373	0 h * Aged Cells up vs 0 h * Young Cells	8.31275e-07	6.2378	1.756	72 h * Aged Cells up vs 72 h * Young Cells	0.0939674	72 h * Aged Cells up vs 72 h * Young Cells	0.230474	1.22489	0.389007	7 d * Aged Cells up vs 7 d * Young Cells	0.0116878	7 d * Aged Cells up vs 7 d * Young Cells	0.000182697	1.66742	18.3771	4.28685	1.66742	10 d * Aged Cells up vs 10 d * Young Cells	0.0787255	10 d * Aged Cells up vs 10 d * Young Cells	18.1817	25.6735	5.84993	1
690388	cg01145124	USP34			4.91252e-09	0.000546266	-3.88496	-0.751999	0 h * Aged Cells down vs 0 h * Young Cells	-0.0991122	0 h * Aged Cells down vs 0 h * Young Cells	0.0217573	2.42519	0.469436	72 h * Aged Cells up vs 72 h * Young Cells	0.0677232	72 h * Aged Cells up vs 72 h * Young Cells	2.3067e-06	5.86524	1.28081	7 d * Aged Cells up vs 7 d * Young Cells	0.153885	7 d * Aged Cells up vs 7 d * Young Cells	1.47015e-07	1.84018	47.3405	6.88045	1.84018	10 d * Aged Cells up vs 10 d * Young Cells	0.216576	10 d * Aged Cells up vs 10 d * Young Cells	18.1816	12.1383	2.76583	1
287323	cg17879636	CRYGS			4.9375e-09	8.33195e-07	6.23695	1.73854	0 h * Aged Cells up vs 0 h * Young Cells	0.288353	0 h * Aged Cells up vs 0 h * Young Cells	1.17525e-06	6.11097	1.70342	72 h * Aged Cells up vs 72 h * Young Cells	0.282439	72 h * Aged Cells up vs 72 h * Young Cells	0.00022739	4.20709	1.32301	7 d * Aged Cells up vs 7 d * Young Cells	0.219239	7 d * Aged Cells up vs 7 d * Young Cells	6.47908e-05	1.79567	21.737	4.6623	1.79567	10 d * Aged Cells up vs 10 d * Young Cells	0.298253	10 d * Aged Cells up vs 10 d * Young Cells	18.1735	25.161	5.73573	1
63508	cg09412808	KIAA1211		Island	4.97218e-09	0.000463187	-3.94598	-0.498048	0 h * Aged Cells down vs 0 h * Young Cells	-0.0751613	0 h * Aged Cells down vs 0 h * Young Cells	0.0186102	2.49332	0.314699	72 h * Aged Cells up vs 72 h * Young Cells	0.0490793	72 h * Aged Cells up vs 72 h * Young Cells	9.42883e-07	6.1916	0.881632	7 d * Aged Cells up vs 7 d * Young Cells	0.125757	7 d * Aged Cells up vs 7 d * Young Cells	1.92127e-05	0.889398	26.0095	5.09995	0.889398	10 d * Aged Cells up vs 10 d * Young Cells	0.121914	10 d * Aged Cells up vs 10 d * Young Cells	18.1623	5.15547	1.17597	1
162414	cg01195526	SP110			5.29302e-09	0.0141087	-2.61204	-0.257595	0 h * Aged Cells down vs 0 h * Young Cells	-0.0376543	0 h * Aged Cells down vs 0 h * Young Cells	0.644898	0.465715	0.0459281	72 h * Aged Cells up vs 72 h * Young Cells	0.00727756	72 h * Aged Cells up vs 72 h * Young Cells	9.19212e-05	4.53598	0.504657	7 d * Aged Cells up vs 7 d * Young Cells	0.0741766	7 d * Aged Cells up vs 7 d * Young Cells	7.36764e-08	0.973066	50.9968	7.1412	0.973066	10 d * Aged Cells up vs 10 d * Young Cells	0.139128	10 d * Aged Cells up vs 10 d * Young Cells	18.0627	3.13013	0.717924	1
346164	cg17107853				5.2984e-09	6.16613e-08	7.20887	1.94864	0 h * Aged Cells up vs 0 h * Young Cells	0.0969656	0 h * Aged Cells up vs 0 h * Young Cells	1.45856e-05	5.19909	1.40538	72 h * Aged Cells up vs 72 h * Young Cells	0.0652536	72 h * Aged Cells up vs 72 h * Young Cells	0.807385	0.246039	0.0750304	7 d * Aged Cells up vs 7 d * Young Cells	0.00171469	7 d * Aged Cells up vs 7 d * Young Cells	9.5755e-05	1.68862	20.4413	4.5212	1.68862	10 d * Aged Cells up vs 10 d * Young Cells	0.0741697	10 d * Aged Cells up vs 10 d * Young Cells	18.0611	23.5147	5.39379	1
322567	cg27112766	LSAMP			5.30732e-09	4.52468e-06	5.6211	1.11908	0 h * Aged Cells up vs 0 h * Young Cells	0.189927	0 h * Aged Cells up vs 0 h * Young Cells	9.42258e-06	5.35639	1.06638	72 h * Aged Cells up vs 72 h * Young Cells	0.180836	72 h * Aged Cells up vs 72 h * Young Cells	9.00397e-05	4.54346	1.02046	7 d * Aged Cells up vs 7 d * Young Cells	0.170277	7 d * Aged Cells up vs 7 d * Young Cells	1.38887e-05	1.435	27.214	5.2167	1.435	10 d * Aged Cells up vs 10 d * Young Cells	0.242511	10 d * Aged Cells up vs 10 d * Young Cells	18.0585	12.7534	2.92581	1
282537	cg06204755				5.32561e-09	1.42245e-07	6.89283	2.56541	0 h * Aged Cells up vs 0 h * Young Cells	0.406485	0 h * Aged Cells up vs 0 h * Young Cells	3.053e-06	5.76352	2.1451	72 h * Aged Cells up vs 72 h * Young Cells	0.347882	72 h * Aged Cells up vs 72 h * Young Cells	0.0761496	1.83917	0.772235	7 d * Aged Cells up vs 7 d * Young Cells	0.119639	7 d * Aged Cells up vs 7 d * Young Cells	2.41523e-05	2.58031	25.1767	5.01764	2.58031	10 d * Aged Cells up vs 10 d * Young Cells	0.406544	10 d * Aged Cells up vs 10 d * Young Cells	18.053	44.5586	10.2255	1
416181	cg07229496	MED7		S_Shore	5.34064e-09	6.70825e-07	6.31658	2.21528	0 h * Aged Cells up vs 0 h * Young Cells	0.217393	0 h * Aged Cells up vs 0 h * Young Cells	8.38771e-06	5.39832	1.89323	72 h * Aged Cells up vs 72 h * Young Cells	0.197784	72 h * Aged Cells up vs 72 h * Young Cells	5.13528e-06	5.57535	2.2059	7 d * Aged Cells up vs 7 d * Young Cells	0.228534	7 d * Aged Cells up vs 7 d * Young Cells	0.000101457	2.18071	20.2525	4.50028	2.18071	10 d * Aged Cells up vs 10 d * Young Cells	0.216046	10 d * Aged Cells up vs 10 d * Young Cells	18.0485	39.5545	9.07935	1
28395	cg22118655	ELFN2	Unclassified_Cell_type_specific	Island	5.35873e-09	0.00029504	4.11185	0.402147	0 h * Aged Cells up vs 0 h * Young Cells	0.0525977	0 h * Aged Cells up vs 0 h * Young Cells	0.436013	-0.789873	-0.0772513	72 h * Aged Cells down vs 72 h * Young Cells	-0.0107255	72 h * Aged Cells down vs 72 h * Young Cells	6.3651e-07	-6.3359	-0.699076	7 d * Aged Cells down vs 7 d * Young Cells	-0.0840796	7 d * Aged Cells down vs 7 d * Young Cells	1.30498e-05	-0.70798	27.4485	-5.23913	-0.70798	10 d * Aged Cells down vs 10 d * Young Cells	-0.0836878	10 d * Aged Cells down vs 10 d * Young Cells	18.0431	3.07519	0.70609	1
757902	cg04065966	LINC01094			5.39039e-09	4.28266e-07	6.4821	3.03053	0 h * Aged Cells up vs 0 h * Young Cells	0.391103	0 h * Aged Cells up vs 0 h * Young Cells	1.07539e-05	5.30879	2.48198	72 h * Aged Cells up vs 72 h * Young Cells	0.321752	72 h * Aged Cells up vs 72 h * Young Cells	0.000136904	4.39171	2.31635	7 d * Aged Cells up vs 7 d * Young Cells	0.290364	7 d * Aged Cells up vs 7 d * Young Cells	0.000130046	2.84898	19.4512	4.41035	2.84898	10 d * Aged Cells up vs 10 d * Young Cells	0.33325	10 d * Aged Cells up vs 10 d * Young Cells	18.0338	70.2353	16.135	1
592117	cg06444855	OSMR-AS1			5.43422e-09	0.0205378	-2.45044	-0.419968	0 h * Aged Cells down vs 0 h * Young Cells	-0.0689483	0 h * Aged Cells down vs 0 h * Young Cells	0.00243724	3.32006	0.569007	72 h * Aged Cells up vs 72 h * Young Cells	0.0920101	72 h * Aged Cells up vs 72 h * Young Cells	4.01691e-06	5.66415	1.09515	7 d * Aged Cells up vs 7 d * Young Cells	0.179945	7 d * Aged Cells up vs 7 d * Young Cells	2.45478e-06	1.38355	34.1365	5.84264	1.38355	10 d * Aged Cells up vs 10 d * Young Cells	0.233193	10 d * Aged Cells up vs 10 d * Young Cells	18.0209	9.43154	2.16823	1
557273	cg03974488				5.5995e-09	3.11964e-07	6.59954	2.21068	0 h * Aged Cells up vs 0 h * Young Cells	0.31948	0 h * Aged Cells up vs 0 h * Young Cells	1.10102e-06	6.13483	2.05502	72 h * Aged Cells up vs 72 h * Young Cells	0.299951	72 h * Aged Cells up vs 72 h * Young Cells	0.401269	0.851866	0.321923	7 d * Aged Cells up vs 7 d * Young Cells	0.0436133	7 d * Aged Cells up vs 7 d * Young Cells	7.9191e-05	2.12434	21.0667	4.58985	2.12434	10 d * Aged Cells up vs 10 d * Young Cells	0.319191	10 d * Aged Cells up vs 10 d * Young Cells	17.9735	35.9352	8.28302	1
404926	cg07489440				5.72628e-09	3.83363e-07	6.5231	2.66269	0 h * Aged Cells up vs 0 h * Young Cells	0.264641	0 h * Aged Cells up vs 0 h * Young Cells	1.18989e-06	6.10644	2.49261	72 h * Aged Cells up vs 72 h * Young Cells	0.253074	72 h * Aged Cells up vs 72 h * Young Cells	0.00362969	3.16484	1.45742	7 d * Aged Cells up vs 7 d * Young Cells	0.124577	7 d * Aged Cells up vs 7 d * Young Cells	0.000300438	2.31534	16.8527	4.1052	2.31534	10 d * Aged Cells up vs 10 d * Young Cells	0.235361	10 d * Aged Cells up vs 10 d * Young Cells	17.938	53.2563	12.2997	1
502266	cg12523691	PALLD			5.74356e-09	4.21293e-07	6.48817	3.03873	0 h * Aged Cells up vs 0 h * Young Cells	0.420624	0 h * Aged Cells up vs 0 h * Young Cells	8.6019e-07	6.22525	2.91559	72 h * Aged Cells up vs 72 h * Young Cells	0.393417	72 h * Aged Cells up vs 72 h * Young Cells	0.0052524	3.01838	1.59482	7 d * Aged Cells up vs 7 d * Young Cells	0.224179	7 d * Aged Cells up vs 7 d * Young Cells	0.000252731	2.6975	17.3763	4.16849	2.6975	10 d * Aged Cells up vs 10 d * Young Cells	0.39253	10 d * Aged Cells up vs 10 d * Young Cells	17.9333	70.0909	16.192	1
567291	cg08560793	FLNC	Unclassified_Cell_type_specific	N_Shore	5.80575e-09	1.26322e-06	6.08459	1.68892	0 h * Aged Cells up vs 0 h * Young Cells	0.14686	0 h * Aged Cells up vs 0 h * Young Cells	7.26376e-06	5.45019	1.51283	72 h * Aged Cells up vs 72 h * Young Cells	0.137339	72 h * Aged Cells up vs 72 h * Young Cells	1.29187e-06	6.0764	1.90279	7 d * Aged Cells up vs 7 d * Young Cells	0.156472	7 d * Aged Cells up vs 7 d * Young Cells	0.0237236	0.915496	5.69811	2.38707	0.915496	10 d * Aged Cells up vs 10 d * Young Cells	0.0916066	10 d * Aged Cells up vs 10 d * Young Cells	17.9163	24.5961	5.68746	1
522638	cg20915517	ZFHX3	Unclassified_Cell_type_specific		5.89713e-09	4.08313e-07	-6.49975	-1.8753	0 h * Aged Cells down vs 0 h * Young Cells	-0.189795	0 h * Aged Cells down vs 0 h * Young Cells	2.99106e-06	-5.77095	-1.66503	72 h * Aged Cells down vs 72 h * Young Cells	-0.171957	72 h * Aged Cells down vs 72 h * Young Cells	0.0636563	1.92833	0.627658	7 d * Aged Cells up vs 7 d * Young Cells	0.0381658	7 d * Aged Cells up vs 7 d * Young Cells	0.0131677	-1.05293	6.97626	-2.64126	-1.05293	10 d * Aged Cells down vs 10 d * Young Cells	-0.124029	10 d * Aged Cells down vs 10 d * Young Cells	17.8916	26.5376	6.14487	1
627032	cg26433640	CAMK1D			5.9037e-09	1.29231e-06	6.07628	2.56213	0 h * Aged Cells up vs 0 h * Young Cells	0.267201	0 h * Aged Cells up vs 0 h * Young Cells	3.47286e-06	5.71683	2.41057	72 h * Aged Cells up vs 72 h * Young Cells	0.250342	72 h * Aged Cells up vs 72 h * Young Cells	0.605556	-0.522114	-0.248369	7 d * Aged Cells down vs 7 d * Young Cells	-0.0138384	7 d * Aged Cells down vs 7 d * Young Cells	9.42423e-06	3.12065	28.6903	5.35633	3.12065	10 d * Aged Cells up vs 10 d * Young Cells	0.31042	10 d * Aged Cells up vs 10 d * Young Cells	17.8899	56.6758	13.1248	1
419107	cg04654868	TPD52L1			6.06511e-09	2.52798e-06	5.83197	2.10292	0 h * Aged Cells up vs 0 h * Young Cells	0.307283	0 h * Aged Cells up vs 0 h * Young Cells	8.74631e-07	6.21915	2.24253	72 h * Aged Cells up vs 72 h * Young Cells	0.325527	72 h * Aged Cells up vs 72 h * Young Cells	0.000859546	3.71617	1.51172	7 d * Aged Cells up vs 7 d * Young Cells	0.209885	7 d * Aged Cells up vs 7 d * Young Cells	7.14449e-05	2.30527	21.4093	4.62702	2.30527	10 d * Aged Cells up vs 10 d * Young Cells	0.349818	10 d * Aged Cells up vs 10 d * Young Cells	17.8473	41.3476	9.59791	1
739038	cg15374125	GABBR2			6.15378e-09	1.16457e-06	6.11431	1.8578	0 h * Aged Cells up vs 0 h * Young Cells	0.285421	0 h * Aged Cells up vs 0 h * Young Cells	1.52591e-06	6.01564	1.82782	72 h * Aged Cells up vs 72 h * Young Cells	0.275958	72 h * Aged Cells up vs 72 h * Young Cells	0.0679781	1.8959	0.649882	7 d * Aged Cells up vs 7 d * Young Cells	0.1107	7 d * Aged Cells up vs 7 d * Young Cells	4.1866e-05	2.02341	23.2293	4.81968	2.02341	10 d * Aged Cells up vs 10 d * Young Cells	0.301159	10 d * Aged Cells up vs 10 d * Young Cells	17.8245	29.3214	6.81501	1
128124	cg01409552			N_Shelf	6.38137e-09	0.982304	0.0223721	0.0033156	0 h * Aged Cells up vs 0 h * Young Cells	0.00143731	0 h * Aged Cells up vs 0 h * Young Cells	0.00113008	3.61337	0.53551	72 h * Aged Cells up vs 72 h * Young Cells	0.0902631	72 h * Aged Cells up vs 72 h * Young Cells	4.25045e-07	6.48489	1.08424	7 d * Aged Cells up vs 7 d * Young Cells	0.177191	7 d * Aged Cells up vs 7 d * Young Cells	1.91225e-06	1.21499	35.2056	5.93343	1.21499	10 d * Aged Cells up vs 10 d * Young Cells	0.191279	10 d * Aged Cells up vs 10 d * Young Cells	17.7675	6.95342	1.62134	1
12471	cg02174252		Unclassified_Cell_type_specific	Island	6.488e-09	0.752021	-0.31899	-0.0303845	0 h * Aged Cells down vs 0 h * Young Cells	-0.00133418	0 h * Aged Cells down vs 0 h * Young Cells	2.37201e-05	5.02414	0.478561	72 h * Aged Cells up vs 72 h * Young Cells	0.024408	72 h * Aged Cells up vs 72 h * Young Cells	5.44723e-07	6.39327	0.687015	7 d * Aged Cells up vs 7 d * Young Cells	0.0331096	7 d * Aged Cells up vs 7 d * Young Cells	2.84632e-06	0.761882	33.5118	5.78894	0.761882	10 d * Aged Cells up vs 10 d * Young Cells	0.0362757	10 d * Aged Cells up vs 10 d * Young Cells	17.7415	2.86816	0.669753	1
248588	cg19034971	SNTA1			6.51904e-09	7.00582e-07	6.30062	3.66672	0 h * Aged Cells up vs 0 h * Young Cells	0.389076	0 h * Aged Cells up vs 0 h * Young Cells	1.95099e-06	5.92613	3.44878	72 h * Aged Cells up vs 72 h * Young Cells	0.390246	72 h * Aged Cells up vs 72 h * Young Cells	0.0640808	1.92506	1.26388	7 d * Aged Cells up vs 7 d * Young Cells	0.112896	7 d * Aged Cells up vs 7 d * Young Cells	0.000343189	3.26173	16.4543	4.05639	3.26173	10 d * Aged Cells up vs 10 d * Young Cells	0.399937	10 d * Aged Cells up vs 10 d * Young Cells	17.734	107.018	25.0007	1
84093	cg08418872	TNFRSF1A			6.54899e-09	3.23771e-06	5.74223	3.05332	0 h * Aged Cells up vs 0 h * Young Cells	0.285871	0 h * Aged Cells up vs 0 h * Young Cells	8.11408e-07	6.24667	3.32155	72 h * Aged Cells up vs 72 h * Young Cells	0.33389	72 h * Aged Cells up vs 72 h * Young Cells	0.000128801	4.41384	2.64774	7 d * Aged Cells up vs 7 d * Young Cells	0.202068	7 d * Aged Cells up vs 7 d * Young Cells	0.00140593	2.59401	12.4662	3.53075	2.59401	10 d * Aged Cells up vs 10 d * Young Cells	0.295666	10 d * Aged Cells up vs 10 d * Young Cells	17.7268	89.3052	20.8712	1
178125	cg13154147				6.65513e-09	8.01122e-07	6.25136	2.33136	0 h * Aged Cells up vs 0 h * Young Cells	0.204572	0 h * Aged Cells up vs 0 h * Young Cells	3.64001e-06	5.69981	2.12567	72 h * Aged Cells up vs 72 h * Young Cells	0.19832	72 h * Aged Cells up vs 72 h * Young Cells	0.000872066	3.71076	1.56122	7 d * Aged Cells up vs 7 d * Young Cells	0.109778	7 d * Aged Cells up vs 7 d * Young Cells	0.000149074	2.24705	19.0165	4.36079	2.24705	10 d * Aged Cells up vs 10 d * Young Cells	0.20822	10 d * Aged Cells up vs 10 d * Young Cells	17.7016	43.8678	10.2667	1
620759	cg13929392				6.69656e-09	2.91036e-07	6.62534	1.88426	0 h * Aged Cells up vs 0 h * Young Cells	0.261153	0 h * Aged Cells up vs 0 h * Young Cells	4.04421e-06	5.6617	1.6102	72 h * Aged Cells up vs 72 h * Young Cells	0.213502	72 h * Aged Cells up vs 72 h * Young Cells	0.00508458	3.03135	0.972606	7 d * Aged Cells up vs 7 d * Young Cells	0.13748	7 d * Aged Cells up vs 7 d * Young Cells	1.24949e-05	2.0649	27.6126	5.25477	2.0649	10 d * Aged Cells up vs 10 d * Young Cells	0.277256	10 d * Aged Cells up vs 10 d * Young Cells	17.6919	25.4979	5.97074	1
695257	cg09302031	DCDC2			6.70647e-09	2.14265e-05	5.06072	1.99209	0 h * Aged Cells up vs 0 h * Young Cells	0.281249	0 h * Aged Cells up vs 0 h * Young Cells	9.0535e-07	6.20649	2.4431	72 h * Aged Cells up vs 72 h * Young Cells	0.354318	72 h * Aged Cells up vs 72 h * Young Cells	0.259147	-1.15097	-0.511124	7 d * Aged Cells down vs 7 d * Young Cells	-0.0440291	7 d * Aged Cells down vs 7 d * Young Cells	0.000715351	2.05848	14.3244	3.78476	2.05848	10 d * Aged Cells up vs 10 d * Young Cells	0.315327	10 d * Aged Cells up vs 10 d * Young Cells	17.6896	48.8397	11.4381	1
160764	cg02127375	NBEA			6.8407e-09	2.98257e-07	6.61623	1.71781	0 h * Aged Cells up vs 0 h * Young Cells	0.268331	0 h * Aged Cells up vs 0 h * Young Cells	5.60805e-06	5.54354	1.43931	72 h * Aged Cells up vs 72 h * Young Cells	0.227534	72 h * Aged Cells up vs 72 h * Young Cells	0.00354812	3.17376	0.929626	7 d * Aged Cells up vs 7 d * Young Cells	0.155772	7 d * Aged Cells up vs 7 d * Young Cells	0.000100262	1.61596	20.2911	4.50456	1.61596	10 d * Aged Cells up vs 10 d * Young Cells	0.251387	10 d * Aged Cells up vs 10 d * Young Cells	17.6586	21.2106	4.97617	1
285043	cg17105139	LOC151534	Unclassified	N_Shore	6.9484e-09	0.0238022	2.38561	0.291283	0 h * Aged Cells up vs 0 h * Young Cells	0.0222564	0 h * Aged Cells up vs 0 h * Young Cells	4.66864e-06	5.60977	0.684952	72 h * Aged Cells up vs 72 h * Young Cells	0.0533922	72 h * Aged Cells up vs 72 h * Young Cells	1.77508e-07	6.80978	0.938029	7 d * Aged Cells up vs 7 d * Young Cells	0.0698471	7 d * Aged Cells up vs 7 d * Young Cells	0.00169582	0.583619	11.9674	3.4594	0.583619	10 d * Aged Cells up vs 10 d * Young Cells	0.03898	10 d * Aged Cells up vs 10 d * Young Cells	17.6343	4.68437	1.10051	1
425315	cg03366392				6.99107e-09	2.2925e-06	5.86749	1.39061	0 h * Aged Cells up vs 0 h * Young Cells	0.114199	0 h * Aged Cells up vs 0 h * Young Cells	2.13903e-06	5.89267	1.39658	72 h * Aged Cells up vs 72 h * Young Cells	0.118641	72 h * Aged Cells up vs 72 h * Young Cells	0.00544625	3.00388	0.803161	7 d * Aged Cells up vs 7 d * Young Cells	0.0532241	7 d * Aged Cells up vs 7 d * Young Cells	6.88231e-05	1.51961	21.5344	4.64051	1.51961	10 d * Aged Cells up vs 10 d * Young Cells	0.131661	10 d * Aged Cells up vs 10 d * Young Cells	17.6247	17.6397	4.14638	1
294222	cg21794943	LYG2			7.47182e-09	0.000217062	4.22405	0.575787	0 h * Aged Cells up vs 0 h * Young Cells	0.0755958	0 h * Aged Cells up vs 0 h * Young Cells	1.33005e-05	5.23228	0.713221	72 h * Aged Cells up vs 72 h * Young Cells	0.0911324	72 h * Aged Cells up vs 72 h * Young Cells	6.60579e-05	4.65531	0.715896	7 d * Aged Cells up vs 7 d * Young Cells	0.0923653	7 d * Aged Cells up vs 7 d * Young Cells	5.81429e-07	1.19959	40.5671	6.36923	1.19959	10 d * Aged Cells up vs 10 d * Young Cells	0.148801	10 d * Aged Cells up vs 10 d * Young Cells	17.5212	5.8009	1.37161	1
543829	cg04344331				7.54622e-09	9.54877e-07	6.18697	2.20428	0 h * Aged Cells up vs 0 h * Young Cells	0.329333	0 h * Aged Cells up vs 0 h * Young Cells	1.98924e-06	5.91907	2.10883	72 h * Aged Cells up vs 72 h * Young Cells	0.311986	72 h * Aged Cells up vs 72 h * Young Cells	0.0692243	1.88688	0.758403	7 d * Aged Cells up vs 7 d * Young Cells	0.127003	7 d * Aged Cells up vs 7 d * Young Cells	1.682e-05	2.5341	26.4999	5.1478	2.5341	10 d * Aged Cells up vs 10 d * Young Cells	0.369981	10 d * Aged Cells up vs 10 d * Young Cells	17.5059	39.5935	9.37001	1
137322	cg10967572				7.66357e-09	3.26225e-05	4.90948	1.56287	0 h * Aged Cells up vs 0 h * Young Cells	0.25535	0 h * Aged Cells up vs 0 h * Young Cells	1.02986e-05	5.32437	1.69495	72 h * Aged Cells up vs 72 h * Young Cells	0.272843	72 h * Aged Cells up vs 72 h * Young Cells	0.000242518	4.18357	1.50246	7 d * Aged Cells up vs 7 d * Young Cells	0.189907	7 d * Aged Cells up vs 7 d * Young Cells	0.000422134	1.75069	15.8421	3.98022	1.75069	10 d * Aged Cells up vs 10 d * Young Cells	0.254474	10 d * Aged Cells up vs 10 d * Young Cells	17.4819	31.5668	7.48066	1
47077	cg23397147				7.72745e-09	0.000177929	-4.29647	-1.33961	0 h * Aged Cells down vs 0 h * Young Cells	-0.206392	0 h * Aged Cells down vs 0 h * Young Cells	0.0248509	2.3665	0.737859	72 h * Aged Cells up vs 72 h * Young Cells	0.106171	72 h * Aged Cells up vs 72 h * Young Cells	3.81206e-05	4.85342	1.70719	7 d * Aged Cells up vs 7 d * Young Cells	0.274538	7 d * Aged Cells up vs 7 d * Young Cells	1.06371e-05	2.28874	28.2251	5.31273	2.28874	10 d * Aged Cells up vs 10 d * Young Cells	0.368751	10 d * Aged Cells up vs 10 d * Young Cells	17.4691	30.2598	7.17623	1
150763	cg07143586	BFSP2			7.73036e-09	7.1368e-06	-5.45655	-1.46412	0 h * Aged Cells down vs 0 h * Young Cells	-0.246134	0 h * Aged Cells down vs 0 h * Young Cells	6.00729e-06	-5.51871	-1.4808	72 h * Aged Cells down vs 72 h * Young Cells	-0.248083	72 h * Aged Cells down vs 72 h * Young Cells	0.000711684	3.78667	1.14626	7 d * Aged Cells up vs 7 d * Young Cells	0.147689	7 d * Aged Cells up vs 7 d * Young Cells	0.00352821	-1.17747	10.0868	-3.17597	-1.17747	10 d * Aged Cells down vs 10 d * Young Cells	-0.19924	10 d * Aged Cells down vs 10 d * Young Cells	17.4685	22.4097	5.31472	1
33360	cg24724428	ELOVL2	Unclassified_Cell_type_specific	Island	7.87492e-09	1.81018e-06	5.95339	3.88531	0 h * Aged Cells up vs 0 h * Young Cells	0.500811	0 h * Aged Cells up vs 0 h * Young Cells	9.23941e-07	6.19904	4.04562	72 h * Aged Cells up vs 72 h * Young Cells	0.508326	72 h * Aged Cells up vs 72 h * Young Cells	0.000168705	4.31584	3.17756	7 d * Aged Cells up vs 7 d * Young Cells	0.383399	7 d * Aged Cells up vs 7 d * Young Cells	2.67491e-05	4.4914	24.8094	4.9809	4.4914	10 d * Aged Cells up vs 10 d * Young Cells	0.531754	10 d * Aged Cells up vs 10 d * Young Cells	17.4398	132.351	31.4402	1
33422	cg07735777	MRPS33	Promoter_Associated	S_Shore	7.88139e-09	4.72997e-07	6.44538	2.17779	0 h * Aged Cells up vs 0 h * Young Cells	0.139141	0 h * Aged Cells up vs 0 h * Young Cells	3.11943e-06	5.75572	1.94476	72 h * Aged Cells up vs 72 h * Young Cells	0.132566	72 h * Aged Cells up vs 72 h * Young Cells	0.617899	-0.504246	-0.19221	7 d * Aged Cells down vs 7 d * Young Cells	-0.00598901	7 d * Aged Cells down vs 7 d * Young Cells	4.21898e-05	2.24879	23.2026	4.81691	2.24879	10 d * Aged Cells up vs 10 d * Young Cells	0.15877	10 d * Aged Cells up vs 10 d * Young Cells	17.4386	35.4738	8.42746	1
574638	cg24939196				7.96923e-09	6.64729e-08	7.18029	2.02368	0 h * Aged Cells up vs 0 h * Young Cells	0.0969607	0 h * Aged Cells up vs 0 h * Young Cells	5.75167e-05	4.70525	1.32612	72 h * Aged Cells up vs 72 h * Young Cells	0.0654299	72 h * Aged Cells up vs 72 h * Young Cells	0.191757	-1.33656	-0.424969	7 d * Aged Cells down vs 7 d * Young Cells	-0.0106377	7 d * Aged Cells down vs 7 d * Young Cells	1.68058e-05	2.00475	26.503	5.14811	2.00475	10 d * Aged Cells up vs 10 d * Young Cells	0.0932246	10 d * Aged Cells up vs 10 d * Young Cells	17.4214	24.6573	5.86358	1
503754	cg02658366	TAAR2			7.99257e-09	2.4897e-05	5.00672	1.03209	0 h * Aged Cells up vs 0 h * Young Cells	0.129944	0 h * Aged Cells up vs 0 h * Young Cells	3.79395e-05	4.85514	1.00085	72 h * Aged Cells up vs 72 h * Young Cells	0.124715	72 h * Aged Cells up vs 72 h * Young Cells	0.0418913	-2.12878	-0.495068	7 d * Aged Cells down vs 7 d * Young Cells	-0.0739137	7 d * Aged Cells down vs 7 d * Young Cells	8.4065e-08	2.01976	50.285	7.0912	2.01976	10 d * Aged Cells up vs 10 d * Young Cells	0.28436	10 d * Aged Cells up vs 10 d * Young Cells	17.4169	13.1876	3.13686	1
279615	cg12827760	HLX-AS1	Unclassified_Cell_type_specific	N_Shore	8.08783e-09	4.57442e-06	-5.61714	-2.65429	0 h * Aged Cells down vs 0 h * Young Cells	-0.321468	0 h * Aged Cells down vs 0 h * Young Cells	1.02213e-06	-6.16204	-2.91177	72 h * Aged Cells down vs 72 h * Young Cells	-0.360581	72 h * Aged Cells down vs 72 h * Young Cells	0.740784	0.333998	0.178051	7 d * Aged Cells up vs 7 d * Young Cells	0.0101191	7 d * Aged Cells up vs 7 d * Young Cells	0.000183761	-2.7975	18.359	-4.28473	-2.7975	10 d * Aged Cells down vs 10 d * Young Cells	-0.35237	10 d * Aged Cells down vs 10 d * Young Cells	17.3986	69.2218	16.4827	1
32923	cg17126533	MPV17L2	Promoter_Associated	Island	8.17578e-09	0.662726	0.44066	0.0227499	0 h * Aged Cells up vs 0 h * Young Cells	0.000389479	0 h * Aged Cells up vs 0 h * Young Cells	0.697247	0.392927	0.0202855	72 h * Aged Cells up vs 72 h * Young Cells	0.000441305	72 h * Aged Cells up vs 72 h * Young Cells	2.87057e-09	-8.40998	-0.489821	7 d * Aged Cells down vs 7 d * Young Cells	-0.00959305	7 d * Aged Cells down vs 7 d * Young Cells	0.000213161	-0.301784	17.8985	-4.23066	-0.301784	10 d * Aged Cells down vs 10 d * Young Cells	-0.00578254	10 d * Aged Cells down vs 10 d * Young Cells	17.3819	0.825488	0.196749	1
314689	cg10545250	MFGE8	Unclassified_Cell_type_specific	N_Shore	8.2056e-09	6.41774e-05	-4.66573	-1.13778	0 h * Aged Cells down vs 0 h * Young Cells	-0.0939297	0 h * Aged Cells down vs 0 h * Young Cells	4.35043e-06	-5.6353	-1.37422	72 h * Aged Cells down vs 72 h * Young Cells	-0.120497	72 h * Aged Cells down vs 72 h * Young Cells	0.149378	1.48105	0.40745	7 d * Aged Cells up vs 7 d * Young Cells	0.0201708	7 d * Aged Cells up vs 7 d * Young Cells	0.000902909	-1.24591	13.6733	-3.69774	-1.24591	10 d * Aged Cells down vs 10 d * Young Cells	-0.122862	10 d * Aged Cells down vs 10 d * Young Cells	17.3763	18.4118	4.38975	1
750334	cg18385457	PTPN9		N_Shelf	8.32417e-09	0.000166778	-4.32001	-0.402837	0 h * Aged Cells down vs 0 h * Young Cells	-0.0548882	0 h * Aged Cells down vs 0 h * Young Cells	0.000577647	3.86425	0.360337	72 h * Aged Cells up vs 72 h * Young Cells	0.047278	72 h * Aged Cells up vs 72 h * Young Cells	8.92075e-08	7.06872	0.743622	7 d * Aged Cells up vs 7 d * Young Cells	0.0969035	7 d * Aged Cells up vs 7 d * Young Cells	9.48956e-05	0.582941	20.4708	4.52446	0.582941	10 d * Aged Cells up vs 10 d * Young Cells	0.0737544	10 d * Aged Cells up vs 10 d * Young Cells	17.3542	2.68878	0.641876	1
442755	cg16515745				8.39976e-09	6.64647e-06	5.48222	2.05088	0 h * Aged Cells up vs 0 h * Young Cells	0.334624	0 h * Aged Cells up vs 0 h * Young Cells	1.24211e-06	6.09075	2.27853	72 h * Aged Cells up vs 72 h * Young Cells	0.368795	72 h * Aged Cells up vs 72 h * Young Cells	4.84487e-05	4.76708	2.01189	7 d * Aged Cells up vs 7 d * Young Cells	0.307053	7 d * Aged Cells up vs 7 d * Young Cells	0.000115835	2.30134	19.8229	4.45229	2.30134	10 d * Aged Cells up vs 10 d * Young Cells	0.36892	10 d * Aged Cells up vs 10 d * Young Cells	17.3403	43.2402	10.3308	1
160272	cg12028736			S_Shelf	8.40725e-09	7.4907e-06	5.43909	1.58419	0 h * Aged Cells up vs 0 h * Young Cells	0.228781	0 h * Aged Cells up vs 0 h * Young Cells	1.78387e-06	5.95873	1.73554	72 h * Aged Cells up vs 72 h * Young Cells	0.24263	72 h * Aged Cells up vs 72 h * Young Cells	3.36215e-05	4.89863	1.60962	7 d * Aged Cells up vs 7 d * Young Cells	0.207086	7 d * Aged Cells up vs 7 d * Young Cells	9.91483e-05	1.81442	20.3275	4.50861	1.81442	10 d * Aged Cells up vs 10 d * Young Cells	0.253983	10 d * Aged Cells up vs 10 d * Young Cells	17.3389	26.2089	6.2622	1
271197	cg04992771	ZNF341-AS1			8.46457e-09	1.10367e-06	6.13395	2.36803	0 h * Aged Cells up vs 0 h * Young Cells	0.207285	0 h * Aged Cells up vs 0 h * Young Cells	2.8425e-06	5.78942	2.23503	72 h * Aged Cells up vs 72 h * Young Cells	0.195132	72 h * Aged Cells up vs 72 h * Young Cells	0.326962	0.997104	0.434266	7 d * Aged Cells up vs 7 d * Young Cells	0.0229263	7 d * Aged Cells up vs 7 d * Young Cells	4.4183e-05	2.56051	23.0427	4.80028	2.56051	10 d * Aged Cells up vs 10 d * Young Cells	0.198396	10 d * Aged Cells up vs 10 d * Young Cells	17.3284	46.0168	11.0016	1
768171	cg18810022				8.71034e-09	7.40244e-06	5.44337	2.43765	0 h * Aged Cells up vs 0 h * Young Cells	0.275184	0 h * Aged Cells up vs 0 h * Young Cells	5.46857e-07	6.39183	2.86239	72 h * Aged Cells up vs 72 h * Young Cells	0.335237	72 h * Aged Cells up vs 72 h * Young Cells	0.00354331	3.1743	1.60369	7 d * Aged Cells up vs 7 d * Young Cells	0.128578	7 d * Aged Cells up vs 7 d * Young Cells	4.11407e-05	2.98609	23.29	4.82597	2.98609	10 d * Aged Cells up vs 10 d * Young Cells	0.343089	10 d * Aged Cells up vs 10 d * Young Cells	17.2844	61.7626	14.8037	1
271834	cg15749852	TBC1D5			8.73091e-09	6.19906e-07	-6.34563	-1.98368	0 h * Aged Cells down vs 0 h * Young Cells	-0.291524	0 h * Aged Cells down vs 0 h * Young Cells	4.06519e-07	-6.50138	-2.03236	72 h * Aged Cells down vs 72 h * Young Cells	-0.302023	72 h * Aged Cells down vs 72 h * Young Cells	0.00594422	-2.96875	-1.04698	7 d * Aged Cells down vs 7 d * Young Cells	-0.135955	7 d * Aged Cells down vs 7 d * Young Cells	0.00640539	-1.26927	8.63553	-2.93863	-1.26927	10 d * Aged Cells down vs 10 d * Young Cells	-0.206016	10 d * Aged Cells down vs 10 d * Young Cells	17.2808	30.0898	7.21365	1
401813	cg07057342	C14orf126			8.79649e-09	0.000401284	-3.99888	-0.425767	0 h * Aged Cells down vs 0 h * Young Cells	-0.0733851	0 h * Aged Cells down vs 0 h * Young Cells	0.224964	1.23987	0.132011	72 h * Aged Cells up vs 72 h * Young Cells	0.0225882	72 h * Aged Cells up vs 72 h * Young Cells	4.27452e-07	6.48281	0.778689	7 d * Aged Cells up vs 7 d * Young Cells	0.132266	7 d * Aged Cells up vs 7 d * Young Cells	4.83399e-07	0.947008	41.4394	6.43735	0.947008	10 d * Aged Cells up vs 10 d * Young Cells	0.159974	10 d * Aged Cells up vs 10 d * Young Cells	17.2693	3.48823	0.836817	1
767608	cg05571063				9.15609e-09	3.79486e-08	7.39442	1.84807	0 h * Aged Cells up vs 0 h * Young Cells	0.150918	0 h * Aged Cells up vs 0 h * Young Cells	5.44345e-06	5.5543	1.38817	72 h * Aged Cells up vs 72 h * Young Cells	0.108147	72 h * Aged Cells up vs 72 h * Young Cells	0.547406	-0.608785	-0.171651	7 d * Aged Cells down vs 7 d * Young Cells	-0.00870828	7 d * Aged Cells down vs 7 d * Young Cells	0.0137058	0.906245	6.88708	2.62432	0.906245	10 d * Aged Cells up vs 10 d * Young Cells	0.0814433	10 d * Aged Cells up vs 10 d * Young Cells	17.2079	19.1523	4.61097	1
101716	cg18004701	PTPRN2		Island	9.21136e-09	6.369e-06	5.49761	2.49301	0 h * Aged Cells up vs 0 h * Young Cells	0.169766	0 h * Aged Cells up vs 0 h * Young Cells	3.29125e-07	6.57965	2.98369	72 h * Aged Cells up vs 72 h * Young Cells	0.205214	72 h * Aged Cells up vs 72 h * Young Cells	0.228439	1.23039	0.629448	7 d * Aged Cells up vs 7 d * Young Cells	0.0373175	7 d * Aged Cells up vs 7 d * Young Cells	6.40175e-05	2.92393	21.7774	4.66663	2.92393	10 d * Aged Cells up vs 10 d * Young Cells	0.194803	10 d * Aged Cells up vs 10 d * Young Cells	17.1987	63.017	15.1797	1
696760	cg23789053				9.95749e-09	1.27318e-05	5.24801	1.45215	0 h * Aged Cells up vs 0 h * Young Cells	0.2343	0 h * Aged Cells up vs 0 h * Young Cells	3.14308e-06	5.75298	1.59188	72 h * Aged Cells up vs 72 h * Young Cells	0.256014	72 h * Aged Cells up vs 72 h * Young Cells	0.0082171	2.83731	0.88571	7 d * Aged Cells up vs 7 d * Young Cells	0.12684	7 d * Aged Cells up vs 7 d * Young Cells	1.67819e-05	1.96843	26.5083	5.14862	1.96843	10 d * Aged Cells up vs 10 d * Young Cells	0.319735	10 d * Aged Cells up vs 10 d * Young Cells	17.0798	23.3013	5.65194	1
456348	cg09636245			S_Shelf	1.00718e-08	1.88529e-05	5.10675	1.85592	0 h * Aged Cells up vs 0 h * Young Cells	0.295419	0 h * Aged Cells up vs 0 h * Young Cells	3.93734e-06	5.67139	2.06112	72 h * Aged Cells up vs 72 h * Young Cells	0.325549	72 h * Aged Cells up vs 72 h * Young Cells	0.00191487	3.41293	1.39929	7 d * Aged Cells up vs 7 d * Young Cells	0.206576	7 d * Aged Cells up vs 7 d * Young Cells	2.54263e-06	2.92743	33.9875	5.82988	2.92743	10 d * Aged Cells up vs 10 d * Young Cells	0.430248	10 d * Aged Cells up vs 10 d * Young Cells	17.0624	40.1543	9.74971	1
343227	cg12757037	POLR1B			1.02913e-08	0.27897	-1.1033	-0.146042	0 h * Aged Cells down vs 0 h * Young Cells	-0.0170973	0 h * Aged Cells down vs 0 h * Young Cells	0.000604083	3.84765	0.509308	72 h * Aged Cells up vs 72 h * Young Cells	0.0631802	72 h * Aged Cells up vs 72 h * Young Cells	5.07859e-06	5.57936	0.833177	7 d * Aged Cells up vs 7 d * Young Cells	0.0952575	7 d * Aged Cells up vs 7 d * Young Cells	4.83911e-06	1.02362	31.3243	5.59681	1.02362	10 d * Aged Cells up vs 10 d * Young Cells	0.105993	10 d * Aged Cells up vs 10 d * Young Cells	17.0297	5.31667	1.2934	1
585891	cg10582407				1.04832e-08	1.28573e-06	6.07814	2.28219	0 h * Aged Cells up vs 0 h * Young Cells	0.313031	0 h * Aged Cells up vs 0 h * Young Cells	1.93903e-06	5.92837	2.22595	72 h * Aged Cells up vs 72 h * Young Cells	0.310466	72 h * Aged Cells up vs 72 h * Young Cells	0.00133458	3.5505	1.50397	7 d * Aged Cells up vs 7 d * Young Cells	0.198553	7 d * Aged Cells up vs 7 d * Young Cells	1.38848e-05	2.70644	27.2151	5.21681	2.70644	10 d * Aged Cells up vs 10 d * Young Cells	0.339141	10 d * Aged Cells up vs 10 d * Young Cells	17.0016	42.7086	10.407	1
203363	cg26261172	ANKRD35			1.05349e-08	5.32493e-07	-6.40165	-2.12991	0 h * Aged Cells down vs 0 h * Young Cells	-0.25015	0 h * Aged Cells down vs 0 h * Young Cells	2.55862e-06	-5.8276	-1.93892	72 h * Aged Cells down vs 72 h * Young Cells	-0.245085	72 h * Aged Cells down vs 72 h * Young Cells	0.00026992	-4.14443	-1.55562	7 d * Aged Cells down vs 7 d * Young Cells	-0.197142	7 d * Aged Cells down vs 7 d * Young Cells	0.000332838	-1.86993	16.5457	-4.06764	-1.86993	10 d * Aged Cells down vs 10 d * Young Cells	-0.224559	10 d * Aged Cells down vs 10 d * Young Cells	16.9942	33.52	8.17154	1
470054	cg15997778	ST7			1.05687e-08	8.61607e-06	5.38864	1.72454	0 h * Aged Cells up vs 0 h * Young Cells	0.283194	0 h * Aged Cells up vs 0 h * Young Cells	3.23264e-06	5.7428	1.83789	72 h * Aged Cells up vs 72 h * Young Cells	0.295028	72 h * Aged Cells up vs 72 h * Young Cells	5.44303e-06	5.55432	2.00537	7 d * Aged Cells up vs 7 d * Young Cells	0.317382	7 d * Aged Cells up vs 7 d * Young Cells	0.000213018	1.87086	17.9006	4.23091	1.87086	10 d * Aged Cells up vs 10 d * Young Cells	0.293266	10 d * Aged Cells up vs 10 d * Young Cells	16.9893	31.0048	7.56055	1
658698	cg04664860				1.06643e-08	7.64733e-05	-4.60246	-1.11924	0 h * Aged Cells down vs 0 h * Young Cells	-0.175296	0 h * Aged Cells down vs 0 h * Young Cells	0.00268631	3.28237	0.798218	72 h * Aged Cells up vs 72 h * Young Cells	0.132523	72 h * Aged Cells up vs 72 h * Young Cells	3.24417e-05	4.91148	1.34746	7 d * Aged Cells up vs 7 d * Young Cells	0.199369	7 d * Aged Cells up vs 7 d * Young Cells	1.00656e-05	1.79179	28.4368	5.33261	1.79179	10 d * Aged Cells up vs 10 d * Young Cells	0.254037	10 d * Aged Cells up vs 10 d * Young Cells	16.9756	17.8878	4.36548	1
363840	cg03800417	PTMA		Island	1.07407e-08	1.38955e-06	6.04979	0.450593	0 h * Aged Cells up vs 0 h * Young Cells	0.0107558	0 h * Aged Cells up vs 0 h * Young Cells	0.00154257	-3.4955	-0.260348	72 h * Aged Cells down vs 72 h * Young Cells	-0.00674355	72 h * Aged Cells down vs 72 h * Young Cells	0.00430848	-3.09721	-0.260245	7 d * Aged Cells down vs 7 d * Young Cells	-0.00591823	7 d * Aged Cells down vs 7 d * Young Cells	0.311978	-0.105896	1.05888	-1.02902	-0.105896	10 d * Aged Cells down vs 10 d * Young Cells	-0.00209112	10 d * Aged Cells down vs 10 d * Young Cells	16.9648	1.67688	0.409497	1
301097	cg16153601				1.08635e-08	2.72939e-05	4.97365	1.44566	0 h * Aged Cells up vs 0 h * Young Cells	0.224204	0 h * Aged Cells up vs 0 h * Young Cells	4.24869e-05	4.81438	1.39937	72 h * Aged Cells up vs 72 h * Young Cells	0.217224	72 h * Aged Cells up vs 72 h * Young Cells	0.93426	0.0832052	0.0272841	7 d * Aged Cells up vs 7 d * Young Cells	0.00420702	7 d * Aged Cells up vs 7 d * Young Cells	1.95835e-05	2.04543	25.9394	5.09308	2.04543	10 d * Aged Cells up vs 10 d * Young Cells	0.305794	10 d * Aged Cells up vs 10 d * Young Cells	16.9476	25.5127	6.23659	1
583797	cg17875935	GATM		N_Shelf	1.09066e-08	1.09084e-06	6.13823	2.125	0 h * Aged Cells up vs 0 h * Young Cells	0.345344	0 h * Aged Cells up vs 0 h * Young Cells	7.29144e-06	5.44881	1.88633	72 h * Aged Cells up vs 72 h * Young Cells	0.305876	72 h * Aged Cells up vs 72 h * Young Cells	0.000695188	3.79541	1.48232	7 d * Aged Cells up vs 7 d * Young Cells	0.245573	7 d * Aged Cells up vs 7 d * Young Cells	6.45482e-05	2.23077	21.7497	4.66365	2.23077	10 d * Aged Cells up vs 10 d * Young Cells	0.349166	10 d * Aged Cells up vs 10 d * Young Cells	16.9416	36.1785	8.84698	1
380294	cg02459389	ZZEF1			1.09879e-08	8.66686e-07	-6.22249	-2.37797	0 h * Aged Cells down vs 0 h * Young Cells	-0.287502	0 h * Aged Cells down vs 0 h * Young Cells	4.48793e-06	-5.62404	-2.14927	72 h * Aged Cells down vs 72 h * Young Cells	-0.260769	72 h * Aged Cells down vs 72 h * Young Cells	0.0552901	-1.99697	-0.860953	7 d * Aged Cells down vs 7 d * Young Cells	-0.0814182	7 d * Aged Cells down vs 7 d * Young Cells	7.58479e-05	-2.43178	21.21	-4.60543	-2.43178	10 d * Aged Cells down vs 10 d * Young Cells	-0.290694	10 d * Aged Cells down vs 10 d * Young Cells	16.9304	44.0568	10.7807	1
184740	cg25729432	OR8B4			1.09951e-08	1.54787e-05	5.1777	1.59515	0 h * Aged Cells up vs 0 h * Young Cells	0.157356	0 h * Aged Cells up vs 0 h * Young Cells	3.12495e-05	4.92496	1.51729	72 h * Aged Cells up vs 72 h * Young Cells	0.146114	72 h * Aged Cells up vs 72 h * Young Cells	0.702357	-0.385941	-0.134139	7 d * Aged Cells down vs 7 d * Young Cells	-0.00778421	7 d * Aged Cells down vs 7 d * Young Cells	7.97293e-05	1.95275	21.0443	4.5874	1.95275	10 d * Aged Cells up vs 10 d * Young Cells	0.192264	10 d * Aged Cells up vs 10 d * Young Cells	16.9294	28.631	7.00638	1
11310	cg27179622	LEFTY2		Island	1.11092e-08	0.0103527	2.742	0.994718	0 h * Aged Cells up vs 0 h * Young Cells	0.162017	0 h * Aged Cells up vs 0 h * Young Cells	0.00627628	2.94685	1.06903	72 h * Aged Cells up vs 72 h * Young Cells	0.175574	72 h * Aged Cells up vs 72 h * Young Cells	4.58634e-10	9.16549	3.75108	7 d * Aged Cells up vs 7 d * Young Cells	0.411252	7 d * Aged Cells up vs 7 d * Young Cells	0.033487	1.11888	4.98285	2.23223	1.11888	10 d * Aged Cells up vs 10 d * Young Cells	0.173275	10 d * Aged Cells up vs 10 d * Young Cells	16.9138	39.6616	9.71468	1
693401	cg15456415	MUS81		S_Shelf	1.13866e-08	5.6913e-06	-5.53822	-1.29549	0 h * Aged Cells down vs 0 h * Young Cells	-0.101704	0 h * Aged Cells down vs 0 h * Young Cells	6.46584e-07	-6.33012	-1.48073	72 h * Aged Cells down vs 72 h * Young Cells	-0.1221	72 h * Aged Cells down vs 72 h * Young Cells	0.936718	-0.0800874	-0.0211346	7 d * Aged Cells down vs 7 d * Young Cells	0.000852128	7 d * Aged Cells up vs 7 d * Young Cells	0.0598054	-0.633116	3.8372	-1.95888	-0.633116	10 d * Aged Cells down vs 10 d * Young Cells	-0.0603563	10 d * Aged Cells down vs 10 d * Young Cells	16.8766	16.4541	4.03914	1
476338	cg17173855	FAM167A-AS1			1.15254e-08	1.01466e-05	-5.32973	-1.38962	0 h * Aged Cells down vs 0 h * Young Cells	-0.204385	0 h * Aged Cells down vs 0 h * Young Cells	2.14876e-06	-5.89102	-1.53596	72 h * Aged Cells down vs 72 h * Young Cells	-0.22306	72 h * Aged Cells down vs 72 h * Young Cells	0.363235	0.923759	0.271717	7 d * Aged Cells up vs 7 d * Young Cells	0.021716	7 d * Aged Cells up vs 7 d * Young Cells	0.00101069	-1.31686	13.362	-3.65541	-1.31686	10 d * Aged Cells down vs 10 d * Young Cells	-0.19576	10 d * Aged Cells down vs 10 d * Young Cells	16.8583	20.4201	5.01814	1
685874	cg00901554			N_Shore	1.17979e-08	5.81925e-07	-6.36892	-2.136	0 h * Aged Cells down vs 0 h * Young Cells	-0.252839	0 h * Aged Cells down vs 0 h * Young Cells	6.99025e-06	-5.46403	-1.83252	72 h * Aged Cells down vs 72 h * Young Cells	-0.212874	72 h * Aged Cells down vs 72 h * Young Cells	0.704295	0.383298	0.145024	7 d * Aged Cells up vs 7 d * Young Cells	0.011231	7 d * Aged Cells up vs 7 d * Young Cells	0.0102974	-1.27165	7.53077	-2.74423	-1.27165	10 d * Aged Cells down vs 10 d * Young Cells	-0.153406	10 d * Aged Cells down vs 10 d * Young Cells	16.8231	33.7163	8.30295	1
49379	cg22648182			Island	1.18066e-08	0.00017415	4.30428	1.35967	0 h * Aged Cells up vs 0 h * Young Cells	0.147033	0 h * Aged Cells up vs 0 h * Young Cells	1.09876e-05	5.30105	1.67453	72 h * Aged Cells up vs 72 h * Young Cells	0.176038	72 h * Aged Cells up vs 72 h * Young Cells	7.90331e-07	6.25633	2.22956	7 d * Aged Cells up vs 7 d * Young Cells	0.219756	7 d * Aged Cells up vs 7 d * Young Cells	4.19967e-05	2.10311	23.2185	4.81856	2.10311	10 d * Aged Cells up vs 10 d * Young Cells	0.211373	10 d * Aged Cells up vs 10 d * Young Cells	16.822	29.9092	7.36591	1
279068	cg05380503	HECW1		N_Shore	1.18498e-08	3.24611e-06	5.74129	1.89133	0 h * Aged Cells up vs 0 h * Young Cells	0.105646	0 h * Aged Cells up vs 0 h * Young Cells	1.50029e-05	5.18894	1.70937	72 h * Aged Cells up vs 72 h * Young Cells	0.109869	72 h * Aged Cells up vs 72 h * Young Cells	0.505886	-0.673621	-0.250346	7 d * Aged Cells down vs 7 d * Young Cells	-0.00661381	7 d * Aged Cells down vs 7 d * Young Cells	0.000135683	2.00044	19.3157	4.39496	2.00044	10 d * Aged Cells up vs 10 d * Young Cells	0.115332	10 d * Aged Cells up vs 10 d * Young Cells	16.8165	32.5173	8.01084	1
739807	cg09504585	ZNF20		N_Shelf	1.21244e-08	0.000429957	3.97345	0.442197	0 h * Aged Cells up vs 0 h * Young Cells	0.0348703	0 h * Aged Cells up vs 0 h * Young Cells	0.000104124	4.49089	0.499782	72 h * Aged Cells up vs 72 h * Young Cells	0.0367566	72 h * Aged Cells up vs 72 h * Young Cells	2.66548e-08	7.53044	0.945446	7 d * Aged Cells up vs 7 d * Young Cells	0.0670976	7 d * Aged Cells up vs 7 d * Young Cells	0.00140507	0.542947	12.4678	3.53098	0.542947	10 d * Aged Cells up vs 10 d * Young Cells	0.0394118	10 d * Aged Cells up vs 10 d * Young Cells	16.7821	3.70345	0.914241	1
641287	cg06615209				1.23345e-08	7.93584e-07	6.25483	1.84503	0 h * Aged Cells up vs 0 h * Young Cells	0.299535	0 h * Aged Cells up vs 0 h * Young Cells	2.66236e-06	5.81318	1.71476	72 h * Aged Cells up vs 72 h * Young Cells	0.281458	72 h * Aged Cells up vs 72 h * Young Cells	0.137618	-1.52691	-0.508124	7 d * Aged Cells down vs 7 d * Young Cells	-0.0763712	7 d * Aged Cells down vs 7 d * Young Cells	0.000156648	1.76999	18.8598	4.34279	1.76999	10 d * Aged Cells up vs 10 d * Young Cells	0.293956	10 d * Aged Cells up vs 10 d * Young Cells	16.7563	25.9788	6.42305	1
683217	cg27423669				1.23491e-08	5.14604e-07	6.41425	2.68835	0 h * Aged Cells up vs 0 h * Young Cells	0.406845	0 h * Aged Cells up vs 0 h * Young Cells	1.25381e-06	6.08732	2.55132	72 h * Aged Cells up vs 72 h * Young Cells	0.38434	72 h * Aged Cells up vs 72 h * Young Cells	0.0225879	2.40872	1.13892	7 d * Aged Cells up vs 7 d * Young Cells	0.154074	7 d * Aged Cells up vs 7 d * Young Cells	0.000654034	2.21107	14.5781	3.81812	2.21107	10 d * Aged Cells up vs 10 d * Young Cells	0.347754	10 d * Aged Cells up vs 10 d * Young Cells	16.7545	52.4414	12.9671	1
122381	cg25286333	RNF207	Promoter_Associated	Island	1.25426e-08	1.16553e-06	6.11401	2.89196	0 h * Aged Cells up vs 0 h * Young Cells	0.163976	0 h * Aged Cells up vs 0 h * Young Cells	3.74184e-06	5.68982	2.69131	72 h * Aged Cells up vs 72 h * Young Cells	0.171493	72 h * Aged Cells up vs 72 h * Young Cells	0.00541302	3.00633	1.60424	7 d * Aged Cells up vs 7 d * Young Cells	0.0565298	7 d * Aged Cells up vs 7 d * Young Cells	0.000156253	2.83883	18.8678	4.34371	2.83883	10 d * Aged Cells up vs 10 d * Young Cells	0.192209	10 d * Aged Cells up vs 10 d * Young Cells	16.7312	66.6995	16.5156	1
448265	cg09856869	S100PBP		S_Shelf	1.25506e-08	0.0680017	-1.89573	-0.0954878	0 h * Aged Cells down vs 0 h * Young Cells	-0.0164458	0 h * Aged Cells down vs 0 h * Young Cells	0.0584052	1.97041	0.0992497	72 h * Aged Cells up vs 72 h * Young Cells	0.0170292	72 h * Aged Cells up vs 72 h * Young Cells	2.75257e-08	7.51802	0.427212	7 d * Aged Cells up vs 7 d * Young Cells	0.0736624	7 d * Aged Cells up vs 7 d * Young Cells	0.000342214	0.282382	16.4628	4.05744	0.282382	10 d * Aged Cells up vs 10 d * Young Cells	0.0488457	10 d * Aged Cells up vs 10 d * Young Cells	16.7303	0.756329	0.187287	1
562726	cg23641899	TNXB		N_Shelf	1.2614e-08	7.16991e-07	6.29211	1.57664	0 h * Aged Cells up vs 0 h * Young Cells	0.203178	0 h * Aged Cells up vs 0 h * Young Cells	2.28036e-06	5.86941	1.47073	72 h * Aged Cells up vs 72 h * Young Cells	0.195976	72 h * Aged Cells up vs 72 h * Young Cells	0.111174	1.64305	0.464467	7 d * Aged Cells up vs 7 d * Young Cells	0.0431007	7 d * Aged Cells up vs 7 d * Young Cells	0.0111628	0.938467	7.34745	2.71062	0.938467	10 d * Aged Cells up vs 10 d * Young Cells	0.136059	10 d * Aged Cells up vs 10 d * Young Cells	16.7227	18.7087	4.63487	1
370509	cg03224627				1.26233e-08	1.39768e-06	6.04766	2.60737	0 h * Aged Cells up vs 0 h * Young Cells	0.164027	0 h * Aged Cells up vs 0 h * Young Cells	6.97285e-06	5.46493	2.35613	72 h * Aged Cells up vs 72 h * Young Cells	0.150763	72 h * Aged Cells up vs 72 h * Young Cells	0.408687	0.838357	0.407767	7 d * Aged Cells up vs 7 d * Young Cells	0.00926668	7 d * Aged Cells up vs 7 d * Young Cells	6.8455e-05	2.76551	21.5523	4.64245	2.76551	10 d * Aged Cells up vs 10 d * Young Cells	0.173284	10 d * Aged Cells up vs 10 d * Young Cells	16.7216	55.3825	13.7213	1
187128	cg18609971				1.27729e-08	1.03555e-06	6.15727	1.81298	0 h * Aged Cells up vs 0 h * Young Cells	0.273325	0 h * Aged Cells up vs 0 h * Young Cells	1.43928e-06	6.03696	1.77756	72 h * Aged Cells up vs 72 h * Young Cells	0.267466	72 h * Aged Cells up vs 72 h * Young Cells	0.156639	1.45417	0.483044	7 d * Aged Cells up vs 7 d * Young Cells	0.0699531	7 d * Aged Cells up vs 7 d * Young Cells	0.00011347	1.81439	19.8895	4.45977	1.81439	10 d * Aged Cells up vs 10 d * Young Cells	0.27201	10 d * Aged Cells up vs 10 d * Young Cells	16.704	25.8044	6.39991	1
342161	cg02690807				1.29625e-08	8.2919e-07	-6.23872	-2.29732	0 h * Aged Cells down vs 0 h * Young Cells	-0.243853	0 h * Aged Cells down vs 0 h * Young Cells	2.9833e-06	-5.77189	-2.12542	72 h * Aged Cells down vs 72 h * Young Cells	-0.236569	72 h * Aged Cells down vs 72 h * Young Cells	0.779388	-0.282736	-0.117456	7 d * Aged Cells down vs 7 d * Young Cells	-0.0127818	7 d * Aged Cells down vs 7 d * Young Cells	0.000153141	-2.21376	18.9313	-4.35102	-2.21376	10 d * Aged Cells down vs 10 d * Young Cells	-0.239039	10 d * Aged Cells down vs 10 d * Young Cells	16.6819	40.3052	10.0096	1
479338	cg23903301	CD59	Gene_Associated_Cell_type_specific		1.30737e-08	3.81925e-06	5.68241	1.58818	0 h * Aged Cells up vs 0 h * Young Cells	0.0656432	0 h * Aged Cells up vs 0 h * Young Cells	4.73726e-06	5.6045	1.56641	72 h * Aged Cells up vs 72 h * Young Cells	0.0743637	72 h * Aged Cells up vs 72 h * Young Cells	4.84155e-06	5.59663	1.76467	7 d * Aged Cells up vs 7 d * Young Cells	0.101939	7 d * Aged Cells up vs 7 d * Young Cells	0.000558379	1.49713	15.0298	3.87683	1.49713	10 d * Aged Cells up vs 10 d * Young Cells	0.0639213	10 d * Aged Cells up vs 10 d * Young Cells	16.6692	23.2014	5.76635	1
505802	cg21971800	NXN	Unclassified_Cell_type_specific		1.31089e-08	1.32613e-06	6.06684	1.74831	0 h * Aged Cells up vs 0 h * Young Cells	0.0681181	0 h * Aged Cells up vs 0 h * Young Cells	1.81088e-06	5.95325	1.71558	72 h * Aged Cells up vs 72 h * Young Cells	0.0745616	72 h * Aged Cells up vs 72 h * Young Cells	0.0597202	1.95957	0.637067	7 d * Aged Cells up vs 7 d * Young Cells	0.0161953	7 d * Aged Cells up vs 7 d * Young Cells	9.49094e-05	1.80149	20.4703	4.52441	1.80149	10 d * Aged Cells up vs 10 d * Young Cells	0.0716471	10 d * Aged Cells up vs 10 d * Young Cells	16.6651	24.6595	6.13021	1
237713	cg22022910	HMHA1		Island	1.31983e-08	1.12829e-06	6.12588	1.99687	0 h * Aged Cells up vs 0 h * Young Cells	0.139814	0 h * Aged Cells up vs 0 h * Young Cells	1.86086e-06	5.94334	1.93737	72 h * Aged Cells up vs 72 h * Young Cells	0.135248	72 h * Aged Cells up vs 72 h * Young Cells	0.00054989	3.88251	1.42778	7 d * Aged Cells up vs 7 d * Young Cells	0.0892153	7 d * Aged Cells up vs 7 d * Young Cells	0.000104113	2.0227	20.1684	4.49093	2.0227	10 d * Aged Cells up vs 10 d * Young Cells	0.124786	10 d * Aged Cells up vs 10 d * Young Cells	16.655	31.5334	7.84379	1
409263	cg24736933	C15orf52			1.32117e-08	3.86626e-06	5.67798	3.18517	0 h * Aged Cells up vs 0 h * Young Cells	0.341852	0 h * Aged Cells up vs 0 h * Young Cells	2.88739e-06	5.78374	3.2445	72 h * Aged Cells up vs 72 h * Young Cells	0.349801	72 h * Aged Cells up vs 72 h * Young Cells	0.899684	-0.12717	-0.0804807	7 d * Aged Cells down vs 7 d * Young Cells	-0.0201222	7 d * Aged Cells down vs 7 d * Young Cells	3.6549e-05	3.77359	23.7031	4.86858	3.77359	10 d * Aged Cells up vs 10 d * Young Cells	0.381026	10 d * Aged Cells up vs 10 d * Young Cells	16.6535	93.3786	23.2296	1
268787	cg10242122	S100A1		N_Shelf	1.34427e-08	1.2561e-06	-6.08666	-2.0744	0 h * Aged Cells down vs 0 h * Young Cells	-0.300114	0 h * Aged Cells down vs 0 h * Young Cells	1.18049e-06	-6.10935	-2.08213	72 h * Aged Cells down vs 72 h * Young Cells	-0.29134	72 h * Aged Cells down vs 72 h * Young Cells	0.297138	-1.06169	-0.408205	7 d * Aged Cells down vs 7 d * Young Cells	-0.0659533	7 d * Aged Cells down vs 7 d * Young Cells	0.000166617	-2.03445	18.6656	-4.32037	-2.03445	10 d * Aged Cells down vs 10 d * Young Cells	-0.292672	10 d * Aged Cells down vs 10 d * Young Cells	16.6276	34.4127	8.5741	1
57584	cg18052616				1.35891e-08	0.0544299	-2.00453	-0.298365	0 h * Aged Cells down vs 0 h * Young Cells	-0.027978	0 h * Aged Cells down vs 0 h * Young Cells	0.000121301	4.43559	0.660216	72 h * Aged Cells up vs 72 h * Young Cells	0.0684479	72 h * Aged Cells up vs 72 h * Young Cells	1.11303e-06	6.13086	1.0295	7 d * Aged Cells up vs 7 d * Young Cells	0.099557	7 d * Aged Cells up vs 7 d * Young Cells	3.06895e-05	1.0142	24.3193	4.93146	1.0142	10 d * Aged Cells up vs 10 d * Young Cells	0.0894673	10 d * Aged Cells up vs 10 d * Young Cells	16.6115	6.55755	1.63544	1
148043	cg20922366	TOX			1.37877e-08	1.30087e-05	5.24026	1.89775	0 h * Aged Cells up vs 0 h * Young Cells	0.311311	0 h * Aged Cells up vs 0 h * Young Cells	1.52563e-05	5.18291	1.87698	72 h * Aged Cells up vs 72 h * Young Cells	0.304049	72 h * Aged Cells up vs 72 h * Young Cells	0.000359359	4.03948	1.65036	7 d * Aged Cells up vs 7 d * Young Cells	0.253415	7 d * Aged Cells up vs 7 d * Young Cells	4.67585e-05	2.39175	22.8472	4.77988	2.39175	10 d * Aged Cells up vs 10 d * Young Cells	0.384416	10 d * Aged Cells up vs 10 d * Young Cells	16.5899	38.7685	9.68136	1
225040	cg18144652	EYA1			1.38199e-08	5.66223e-06	5.54007	1.97131	0 h * Aged Cells up vs 0 h * Young Cells	0.256947	0 h * Aged Cells up vs 0 h * Young Cells	1.47469e-06	6.02809	2.14496	72 h * Aged Cells up vs 72 h * Young Cells	0.276225	72 h * Aged Cells up vs 72 h * Young Cells	0.00132304	3.55379	1.42659	7 d * Aged Cells up vs 7 d * Young Cells	0.207726	7 d * Aged Cells up vs 7 d * Young Cells	0.000112033	2.1949	19.9307	4.46438	2.1949	10 d * Aged Cells up vs 10 d * Young Cells	0.273235	10 d * Aged Cells up vs 10 d * Young Cells	16.5864	37.4192	9.34636	1
596023	cg10924802				1.3828e-08	2.35165e-05	5.02724	1.40542	0 h * Aged Cells up vs 0 h * Young Cells	0.186566	0 h * Aged Cells up vs 0 h * Young Cells	7.27019e-07	6.28701	1.7576	72 h * Aged Cells up vs 72 h * Young Cells	0.228279	72 h * Aged Cells up vs 72 h * Young Cells	1.98551e-05	5.08812	1.60472	7 d * Aged Cells up vs 7 d * Young Cells	0.199181	7 d * Aged Cells up vs 7 d * Young Cells	0.00461893	1.18569	9.42248	3.06961	1.18569	10 d * Aged Cells up vs 10 d * Young Cells	0.130905	10 d * Aged Cells up vs 10 d * Young Cells	16.5855	23.0963	5.76917	1
116798	cg24888989	KIF15	Promoter_Associated	Island	1.38386e-08	2.73598e-06	5.80328	3.23435	0 h * Aged Cells up vs 0 h * Young Cells	0.14237	0 h * Aged Cells up vs 0 h * Young Cells	4.39086e-07	6.47287	3.60754	72 h * Aged Cells up vs 72 h * Young Cells	0.157129	72 h * Aged Cells up vs 72 h * Young Cells	0.0639258	1.92625	1.21114	7 d * Aged Cells up vs 7 d * Young Cells	0.0250231	7 d * Aged Cells up vs 7 d * Young Cells	0.000889547	2.8518	13.7146	3.70332	2.8518	10 d * Aged Cells up vs 10 d * Young Cells	0.150755	10 d * Aged Cells up vs 10 d * Young Cells	16.5844	91.789	22.9293	1
431039	cg06601098		Unclassified		1.40995e-08	1.11308e-06	-6.13085	-2.73101	0 h * Aged Cells down vs 0 h * Young Cells	-0.344328	0 h * Aged Cells down vs 0 h * Young Cells	8.71075e-07	-6.22064	-2.771	72 h * Aged Cells down vs 72 h * Young Cells	-0.363162	72 h * Aged Cells down vs 72 h * Young Cells	0.927541	-0.0917325	-0.0460992	7 d * Aged Cells down vs 7 d * Young Cells	-0.00565765	7 d * Aged Cells down vs 7 d * Young Cells	0.00114429	-2.22107	13.0224	-3.60866	-2.22107	10 d * Aged Cells down vs 10 d * Young Cells	-0.30103	10 d * Aged Cells down vs 10 d * Young Cells	16.5566	58.5381	14.6476	1
726529	cg01882222			N_Shelf	1.41042e-08	0.848297	-0.193009	-0.0140023	0 h * Aged Cells down vs 0 h * Young Cells	-0.00242908	0 h * Aged Cells down vs 0 h * Young Cells	0.0123082	2.6697	0.19368	72 h * Aged Cells up vs 72 h * Young Cells	0.0335194	72 h * Aged Cells up vs 72 h * Young Cells	4.3343e-06	5.63664	0.461328	7 d * Aged Cells up vs 7 d * Young Cells	0.0796197	7 d * Aged Cells up vs 7 d * Young Cells	2.05429e-08	0.764951	58.2365	7.63129	0.764951	10 d * Aged Cells up vs 10 d * Young Cells	0.131627	10 d * Aged Cells up vs 10 d * Young Cells	16.5561	1.55262	0.388515	1
526561	cg09049079	FLNB			1.41047e-08	0.000102442	4.49678	0.811528	0 h * Aged Cells up vs 0 h * Young Cells	0.138751	0 h * Aged Cells up vs 0 h * Young Cells	5.71155e-06	5.53693	0.999243	72 h * Aged Cells up vs 72 h * Young Cells	0.170051	72 h * Aged Cells up vs 72 h * Young Cells	1.22758e-05	5.26114	1.07115	7 d * Aged Cells up vs 7 d * Young Cells	0.181679	7 d * Aged Cells up vs 7 d * Young Cells	0.000630819	0.955411	14.6808	3.83156	0.955411	10 d * Aged Cells up vs 10 d * Young Cells	0.162536	10 d * Aged Cells up vs 10 d * Young Cells	16.556	9.60777	2.40418	1
759491	cg16699546	PRH1-PRR4			1.41202e-08	0.484465	0.708215	0.26984	0 h * Aged Cells up vs 0 h * Young Cells	0.0469674	0 h * Aged Cells up vs 0 h * Young Cells	0.317377	1.0174	0.387643	72 h * Aged Cells up vs 72 h * Young Cells	0.0668793	72 h * Aged Cells up vs 72 h * Young Cells	0.5321	0.632369	0.271819	7 d * Aged Cells up vs 7 d * Young Cells	0.052298	7 d * Aged Cells up vs 7 d * Young Cells	7.99083e-09	-4.21214	64.0172	-8.00107	-4.21214	10 d * Aged Cells down vs 10 d * Young Cells	-0.36372	10 d * Aged Cells down vs 10 d * Young Cells	16.5544	42.8212	10.7163	1
611664	cg02179936				1.4322e-08	7.36696e-05	-4.61595	-0.693922	0 h * Aged Cells down vs 0 h * Young Cells	-0.109083	0 h * Aged Cells down vs 0 h * Young Cells	0.0050966	3.03041	0.455566	72 h * Aged Cells up vs 72 h * Young Cells	0.074371	72 h * Aged Cells up vs 72 h * Young Cells	4.45879e-06	5.6264	0.954218	7 d * Aged Cells up vs 7 d * Young Cells	0.144694	7 d * Aged Cells up vs 7 d * Young Cells	3.72349e-05	1.00987	23.6379	4.86189	1.00987	10 d * Aged Cells up vs 10 d * Young Cells	0.148868	10 d * Aged Cells up vs 10 d * Young Cells	16.5333	6.65767	1.66825	1
385821	cg10158280	MYO1D			1.43811e-08	1.09476e-05	5.30236	2.65173	0 h * Aged Cells up vs 0 h * Young Cells	0.367621	0 h * Aged Cells up vs 0 h * Young Cells	1.47681e-06	6.02757	3.0144	72 h * Aged Cells up vs 72 h * Young Cells	0.413669	72 h * Aged Cells up vs 72 h * Young Cells	0.827378	-0.220045	-0.124148	7 d * Aged Cells down vs 7 d * Young Cells	-0.0156769	7 d * Aged Cells down vs 7 d * Young Cells	0.000380886	2.77646	16.145	4.01808	2.77646	10 d * Aged Cells up vs 10 d * Young Cells	0.393269	10 d * Aged Cells up vs 10 d * Young Cells	16.5272	73.6515	18.4621	1
634014	cg11308335				1.4396e-08	3.38689e-06	-5.72591	-3.07574	0 h * Aged Cells down vs 0 h * Young Cells	-0.462818	0 h * Aged Cells down vs 0 h * Young Cells	8.92653e-07	-6.21167	-3.33667	72 h * Aged Cells down vs 72 h * Young Cells	-0.493863	72 h * Aged Cells down vs 72 h * Young Cells	0.000187195	-4.27799	-2.59246	7 d * Aged Cells down vs 7 d * Young Cells	-0.385961	7 d * Aged Cells down vs 7 d * Young Cells	0.00110371	-2.68843	13.1208	-3.62227	-2.68843	10 d * Aged Cells down vs 10 d * Young Cells	-0.396687	10 d * Aged Cells down vs 10 d * Young Cells	16.5257	84.9635	21.2997	1
126390	cg20312457	AFAP1			1.50167e-08	1.40361e-05	5.21291	2.2357	0 h * Aged Cells up vs 0 h * Young Cells	0.355277	0 h * Aged Cells up vs 0 h * Young Cells	6.94623e-06	5.46631	2.34437	72 h * Aged Cells up vs 72 h * Young Cells	0.373831	72 h * Aged Cells up vs 72 h * Young Cells	0.00783199	2.85695	1.3823	7 d * Aged Cells up vs 7 d * Young Cells	0.214633	7 d * Aged Cells up vs 7 d * Young Cells	1.21047e-06	3.61484	37.2122	6.10018	3.61484	10 d * Aged Cells up vs 10 d * Young Cells	0.543588	10 d * Aged Cells up vs 10 d * Young Cells	16.4631	53.9561	13.5778	1
338663	cg12758082	ATP11A	Unclassified_Cell_type_specific	N_Shelf	1.50598e-08	1.88935e-06	-5.93781	-1.41963	0 h * Aged Cells down vs 0 h * Young Cells	-0.228857	0 h * Aged Cells down vs 0 h * Young Cells	3.2727e-06	-5.73833	-1.37193	72 h * Aged Cells down vs 72 h * Young Cells	-0.222721	72 h * Aged Cells down vs 72 h * Young Cells	0.462878	0.743974	0.200665	7 d * Aged Cells up vs 7 d * Young Cells	0.0308287	7 d * Aged Cells up vs 7 d * Young Cells	0.00020944	-1.39968	17.9529	-4.23708	-1.39968	10 d * Aged Cells down vs 10 d * Young Cells	-0.225993	10 d * Aged Cells down vs 10 d * Young Cells	16.4589	16.7632	4.21947	1
44106	cg00117005	DAXX		Island	1.51037e-08	1.27202e-06	-6.08206	-1.48023	0 h * Aged Cells down vs 0 h * Young Cells	-0.246824	0 h * Aged Cells down vs 0 h * Young Cells	9.61414e-07	-6.18447	-1.50515	72 h * Aged Cells down vs 72 h * Young Cells	-0.248557	72 h * Aged Cells down vs 72 h * Young Cells	0.0860671	-1.77696	-0.487891	7 d * Aged Cells down vs 7 d * Young Cells	-0.0811705	7 d * Aged Cells down vs 7 d * Young Cells	0.000704765	-1.27458	14.3665	-3.79031	-1.27458	10 d * Aged Cells down vs 10 d * Young Cells	-0.207319	10 d * Aged Cells down vs 10 d * Young Cells	16.4546	17.3662	4.37239	1
257778	cg23492428				1.531e-08	7.49276e-06	-5.43899	-1.70875	0 h * Aged Cells down vs 0 h * Young Cells	-0.207671	0 h * Aged Cells down vs 0 h * Young Cells	1.21372e-06	-6.0992	-1.91617	72 h * Aged Cells down vs 72 h * Young Cells	-0.231776	72 h * Aged Cells down vs 72 h * Young Cells	0.417837	0.821906	0.291307	7 d * Aged Cells up vs 7 d * Young Cells	0.0274078	7 d * Aged Cells up vs 7 d * Young Cells	0.000569776	-1.67962	14.9718	-3.86934	-1.67962	10 d * Aged Cells down vs 10 d * Young Cells	-0.216021	10 d * Aged Cells down vs 10 d * Young Cells	16.4345	28.9029	7.28594	1
277996	cg21933165				1.5574e-08	4.16657e-06	5.65091	1.8483	0 h * Aged Cells up vs 0 h * Young Cells	0.298441	0 h * Aged Cells up vs 0 h * Young Cells	2.2732e-05	5.03944	1.6483	72 h * Aged Cells up vs 72 h * Young Cells	0.263602	72 h * Aged Cells up vs 72 h * Young Cells	0.0708651	-1.87522	-0.691948	7 d * Aged Cells down vs 7 d * Young Cells	-0.064326	7 d * Aged Cells down vs 7 d * Young Cells	0.00078161	1.6955	14.0753	3.75171	1.6955	10 d * Aged Cells up vs 10 d * Young Cells	0.2728	10 d * Aged Cells up vs 10 d * Young Cells	16.4092	31.2796	7.89718	1
89417	cg15695738		Unclassified	Island	1.59971e-08	7.73553e-06	5.4275	2.20041	0 h * Aged Cells up vs 0 h * Young Cells	0.104644	0 h * Aged Cells up vs 0 h * Young Cells	2.34682e-06	5.85898	2.37534	72 h * Aged Cells up vs 72 h * Young Cells	0.119406	72 h * Aged Cells up vs 72 h * Young Cells	6.07232e-05	4.68569	2.14311	7 d * Aged Cells up vs 7 d * Young Cells	0.107298	7 d * Aged Cells up vs 7 d * Young Cells	4.96979e-05	2.66522	22.6377	4.75791	2.66522	10 d * Aged Cells up vs 10 d * Young Cells	0.133456	10 d * Aged Cells up vs 10 d * Young Cells	16.3697	47.9416	12.1331	1
371638	cg04662153	ASAP2			1.62862e-08	1.7316e-06	5.96956	1.42117	0 h * Aged Cells up vs 0 h * Young Cells	0.0962057	0 h * Aged Cells up vs 0 h * Young Cells	1.26394e-06	6.08439	1.44851	72 h * Aged Cells up vs 72 h * Young Cells	0.104874	72 h * Aged Cells up vs 72 h * Young Cells	0.908353	0.116126	0.031189	7 d * Aged Cells up vs 7 d * Young Cells	0.000671847	7 d * Aged Cells up vs 7 d * Young Cells	0.000598207	1.26684	14.8323	3.85127	1.26684	10 d * Aged Cells up vs 10 d * Young Cells	0.0880048	10 d * Aged Cells up vs 10 d * Young Cells	16.3433	16.5049	4.18381	1
622889	cg00089453	SYNPO	Unclassified_Cell_type_specific	N_Shore	1.63929e-08	3.30864e-07	-6.5777	-1.28735	0 h * Aged Cells down vs 0 h * Young Cells	-0.216535	0 h * Aged Cells down vs 0 h * Young Cells	5.72794e-07	-6.37475	-1.24763	72 h * Aged Cells down vs 72 h * Young Cells	-0.211075	72 h * Aged Cells down vs 72 h * Young Cells	0.158446	-1.44763	-0.319631	7 d * Aged Cells down vs 7 d * Young Cells	-0.0548281	7 d * Aged Cells down vs 7 d * Young Cells	0.000626527	-1.03681	14.7003	-3.8341	-1.03681	10 d * Aged Cells down vs 10 d * Young Cells	-0.175915	10 d * Aged Cells down vs 10 d * Young Cells	16.3337	11.148	2.82755	1
658738	cg23575688				1.64673e-08	2.14866e-06	5.89103	2.97913	0 h * Aged Cells up vs 0 h * Young Cells	0.289454	0 h * Aged Cells up vs 0 h * Young Cells	7.90327e-07	6.25634	3.16387	72 h * Aged Cells up vs 72 h * Young Cells	0.316373	72 h * Aged Cells up vs 72 h * Young Cells	0.00279608	3.26681	1.86376	7 d * Aged Cells up vs 7 d * Young Cells	0.16857	7 d * Aged Cells up vs 7 d * Young Cells	0.000263048	2.90244	17.2546	4.15386	2.90244	10 d * Aged Cells up vs 10 d * Young Cells	0.301277	10 d * Aged Cells up vs 10 d * Young Cells	16.327	74.3991	18.8782	1
223549	cg15794525	SLC8A2			1.65888e-08	0.594745	-0.537908	-0.0627427	0 h * Aged Cells down vs 0 h * Young Cells	-0.0108841	0 h * Aged Cells down vs 0 h * Young Cells	0.000158113	4.33941	0.506158	72 h * Aged Cells up vs 72 h * Young Cells	0.0868127	72 h * Aged Cells up vs 72 h * Young Cells	1.99668e-06	5.91771	0.778711	7 d * Aged Cells up vs 7 d * Young Cells	0.13366	7 d * Aged Cells up vs 7 d * Young Cells	0.000513154	0.629847	15.2733	3.90811	0.629847	10 d * Aged Cells up vs 10 d * Young Cells	0.107704	10 d * Aged Cells up vs 10 d * Young Cells	16.3162	3.95543	1.00432	1
312434	cg10921252				1.68098e-08	0.771648	-0.292948	-0.0363182	0 h * Aged Cells down vs 0 h * Young Cells	-0.00346382	0 h * Aged Cells down vs 0 h * Young Cells	0.00102743	3.64923	0.452413	72 h * Aged Cells up vs 72 h * Young Cells	0.0418305	72 h * Aged Cells up vs 72 h * Young Cells	1.90118e-06	5.93554	0.830161	7 d * Aged Cells up vs 7 d * Young Cells	0.0674197	7 d * Aged Cells up vs 7 d * Young Cells	5.34468e-07	1.09634	40.9636	6.40028	1.09634	10 d * Aged Cells up vs 10 d * Young Cells	0.0911603	10 d * Aged Cells up vs 10 d * Young Cells	16.2968	4.46307	1.13457	1
174220	cg11838988	PLXNC1			1.69441e-08	4.07818e-06	5.65867	2.13763	0 h * Aged Cells up vs 0 h * Young Cells	0.338581	0 h * Aged Cells up vs 0 h * Young Cells	1.65684e-05	5.15322	1.94669	72 h * Aged Cells up vs 72 h * Young Cells	0.31774	72 h * Aged Cells up vs 72 h * Young Cells	4.73264e-05	4.77553	2.0352	7 d * Aged Cells up vs 7 d * Young Cells	0.33158	7 d * Aged Cells up vs 7 d * Young Cells	1.49698e-05	2.7088	26.9333	5.18973	2.7088	10 d * Aged Cells up vs 10 d * Young Cells	0.427306	10 d * Aged Cells up vs 10 d * Young Cells	16.2851	41.4086	10.5342	1
509752	cg06530743				1.70321e-08	1.82053e-06	5.95132	3.46503	0 h * Aged Cells up vs 0 h * Young Cells	0.513457	0 h * Aged Cells up vs 0 h * Young Cells	4.95188e-06	5.58849	3.25378	72 h * Aged Cells up vs 72 h * Young Cells	0.495426	72 h * Aged Cells up vs 72 h * Young Cells	7.94526e-05	4.58866	3.01403	7 d * Aged Cells up vs 7 d * Young Cells	0.441717	7 d * Aged Cells up vs 7 d * Young Cells	0.000551488	3.12248	15.0655	3.88143	3.12248	10 d * Aged Cells up vs 10 d * Young Cells	0.451935	10 d * Aged Cells up vs 10 d * Young Cells	16.2775	98.3195	25.0237	1
484669	cg23523388	ITPRIP	Unclassified_Cell_type_specific	S_Shelf	1.72505e-08	9.64243e-06	-5.34809	-2.23619	0 h * Aged Cells down vs 0 h * Young Cells	-0.291826	0 h * Aged Cells down vs 0 h * Young Cells	5.40945e-07	-6.39584	-2.67429	72 h * Aged Cells down vs 72 h * Young Cells	-0.361284	72 h * Aged Cells down vs 72 h * Young Cells	0.491943	-0.696043	-0.328333	7 d * Aged Cells down vs 7 d * Young Cells	-0.0520832	7 d * Aged Cells down vs 7 d * Young Cells	0.00102333	-2.10914	13.3279	-3.65073	-2.10914	10 d * Aged Cells down vs 10 d * Young Cells	-0.306227	10 d * Aged Cells down vs 10 d * Young Cells	16.2588	50.6494	12.9058	1
300745	cg26095478			S_Shelf	1.77935e-08	0.0111287	-2.7119	-0.304462	0 h * Aged Cells down vs 0 h * Young Cells	-0.0510533	0 h * Aged Cells down vs 0 h * Young Cells	0.00298707	3.24109	0.363874	72 h * Aged Cells up vs 72 h * Young Cells	0.0616307	72 h * Aged Cells up vs 72 h * Young Cells	7.39779e-06	5.44359	0.689467	7 d * Aged Cells up vs 7 d * Young Cells	0.113829	7 d * Aged Cells up vs 7 d * Young Cells	4.9981e-06	0.866376	31.1937	5.58513	0.866376	10 d * Aged Cells up vs 10 d * Young Cells	0.139151	10 d * Aged Cells up vs 10 d * Young Cells	16.2134	3.64131	0.930429	1
189289	cg12147622		Promoter_Associated	S_Shore	1.79241e-08	6.67141e-06	5.48087	2.85291	0 h * Aged Cells up vs 0 h * Young Cells	0.441261	0 h * Aged Cells up vs 0 h * Young Cells	2.73395e-06	5.80355	3.02087	72 h * Aged Cells up vs 72 h * Young Cells	0.470106	72 h * Aged Cells up vs 72 h * Young Cells	0.00174684	3.44808	2.02481	7 d * Aged Cells up vs 7 d * Young Cells	0.301618	7 d * Aged Cells up vs 7 d * Young Cells	7.96441e-06	3.89592	29.3437	5.41698	3.89592	10 d * Aged Cells up vs 10 d * Young Cells	0.528581	10 d * Aged Cells up vs 10 d * Young Cells	16.2027	78.2221	20.0005	1
66284	cg09203501	WIPI2		S_Shelf	1.79389e-08	0.812751	0.239046	0.0495334	0 h * Aged Cells up vs 0 h * Young Cells	0.0105106	0 h * Aged Cells up vs 0 h * Young Cells	1.7447e-05	5.13463	1.06396	72 h * Aged Cells up vs 72 h * Young Cells	0.172049	72 h * Aged Cells up vs 72 h * Young Cells	3.68394e-06	5.69546	1.33141	7 d * Aged Cells up vs 7 d * Young Cells	0.206904	7 d * Aged Cells up vs 7 d * Young Cells	1.38558e-05	1.49382	27.2229	5.21756	1.49382	10 d * Aged Cells up vs 10 d * Young Cells	0.217014	10 d * Aged Cells up vs 10 d * Young Cells	16.2015	12.3952	3.16954	1
294857	cg05729984	ACOX3	Promoter_Associated	Island	1.7955e-08	6.77899e-06	5.4751	2.00263	0 h * Aged Cells up vs 0 h * Young Cells	0.0974907	0 h * Aged Cells up vs 0 h * Young Cells	2.24401e-06	5.87525	2.149	72 h * Aged Cells up vs 72 h * Young Cells	0.117887	72 h * Aged Cells up vs 72 h * Young Cells	0.656201	0.449797	0.185607	7 d * Aged Cells up vs 7 d * Young Cells	0.00435661	7 d * Aged Cells up vs 7 d * Young Cells	3.70993e-05	2.45779	23.6507	4.8632	2.45779	10 d * Aged Cells up vs 10 d * Young Cells	0.128849	10 d * Aged Cells up vs 10 d * Young Cells	16.2002	38.6191	9.87602	1
89961	cg13070763	CCRL2	Unclassified_Cell_type_specific		1.80092e-08	2.7788e-07	6.64254	1.09485	0 h * Aged Cells up vs 0 h * Young Cells	0.0527722	0 h * Aged Cells up vs 0 h * Young Cells	4.3701e-05	4.80423	0.791854	72 h * Aged Cells up vs 72 h * Young Cells	0.0376957	72 h * Aged Cells up vs 72 h * Young Cells	0.867181	-0.168729	-0.0313747	7 d * Aged Cells down vs 7 d * Young Cells	-0.00102889	7 d * Aged Cells down vs 7 d * Young Cells	0.0024268	0.756481	11.0338	3.32172	0.756481	10 d * Aged Cells up vs 10 d * Young Cells	0.0353493	10 d * Aged Cells up vs 10 d * Young Cells	16.1958	7.83986	2.00542	1
754273	cg18105665			N_Shelf	1.81715e-08	5.53687e-06	-5.54815	-2.35919	0 h * Aged Cells down vs 0 h * Young Cells	-0.309008	0 h * Aged Cells down vs 0 h * Young Cells	1.13995e-06	-6.12212	-2.60325	72 h * Aged Cells down vs 72 h * Young Cells	-0.331239	72 h * Aged Cells down vs 72 h * Young Cells	0.147446	-1.48838	-0.713995	7 d * Aged Cells down vs 7 d * Young Cells	-0.081152	7 d * Aged Cells down vs 7 d * Young Cells	0.000348959	-2.37964	16.4047	-4.05027	-2.37964	10 d * Aged Cells down vs 10 d * Young Cells	-0.311687	10 d * Aged Cells down vs 10 d * Young Cells	16.1827	52.1366	13.3473	1
93323	cg19453488		Unclassified_Cell_type_specific	Island	1.83737e-08	3.56058e-06	5.7078	3.03935	0 h * Aged Cells up vs 0 h * Young Cells	0.336567	0 h * Aged Cells up vs 0 h * Young Cells	1.16483e-06	6.11423	3.25577	72 h * Aged Cells up vs 72 h * Young Cells	0.334757	72 h * Aged Cells up vs 72 h * Young Cells	0.0012594	3.57245	2.14608	7 d * Aged Cells up vs 7 d * Young Cells	0.237225	7 d * Aged Cells up vs 7 d * Young Cells	2.1791e-05	3.71892	25.5495	5.05465	3.71892	10 d * Aged Cells up vs 10 d * Young Cells	0.369976	10 d * Aged Cells up vs 10 d * Young Cells	16.1665	81.6779	20.9309	1
482757	cg08463186				1.85392e-08	2.56068e-06	5.82731	2.37044	0 h * Aged Cells up vs 0 h * Young Cells	0.197899	0 h * Aged Cells up vs 0 h * Young Cells	2.30702e-06	5.86519	2.38585	72 h * Aged Cells up vs 72 h * Young Cells	0.194013	72 h * Aged Cells up vs 72 h * Young Cells	0.483173	0.71033	0.325978	7 d * Aged Cells up vs 7 d * Young Cells	0.0129283	7 d * Aged Cells up vs 7 d * Young Cells	0.000107506	2.5176	20.0643	4.47932	2.5176	10 d * Aged Cells up vs 10 d * Young Cells	0.198783	10 d * Aged Cells up vs 10 d * Young Cells	16.1534	47.6266	12.2148	1
326743	cg14790976	TECTB			1.87002e-08	6.77543e-07	-6.31292	-2.16987	0 h * Aged Cells down vs 0 h * Young Cells	-0.327129	0 h * Aged Cells down vs 0 h * Young Cells	1.23887e-05	-5.25784	-1.80722	72 h * Aged Cells down vs 72 h * Young Cells	-0.280911	72 h * Aged Cells down vs 72 h * Young Cells	0.849756	0.19113	0.074114	7 d * Aged Cells up vs 7 d * Young Cells	0.00404721	7 d * Aged Cells up vs 7 d * Young Cells	0.000171484	-2.04684	18.5752	-4.30989	-2.04684	10 d * Aged Cells down vs 10 d * Young Cells	-0.317864	10 d * Aged Cells down vs 10 d * Young Cells	16.1408	33.978	8.72112	1
163282	cg02739455				1.89288e-08	1.8295e-06	5.94953	2.35105	0 h * Aged Cells up vs 0 h * Young Cells	0.362205	0 h * Aged Cells up vs 0 h * Young Cells	4.60226e-06	5.61495	2.21884	72 h * Aged Cells up vs 72 h * Young Cells	0.342065	72 h * Aged Cells up vs 72 h * Young Cells	0.0152399	2.57923	1.14984	7 d * Aged Cells up vs 7 d * Young Cells	0.168359	7 d * Aged Cells up vs 7 d * Young Cells	8.58796e-05	2.49006	20.7987	4.56056	2.49006	10 d * Aged Cells up vs 10 d * Young Cells	0.392419	10 d * Aged Cells up vs 10 d * Young Cells	16.1231	44.8613	11.5272	1
49072	cg24509398	EYA3		S_Shore	1.90595e-08	0.122221	-1.59203	-0.269772	0 h * Aged Cells down vs 0 h * Young Cells	-0.0426776	0 h * Aged Cells down vs 0 h * Young Cells	0.00135082	3.54592	0.600861	72 h * Aged Cells up vs 72 h * Young Cells	0.0939305	72 h * Aged Cells up vs 72 h * Young Cells	4.1499e-05	4.82285	0.921971	7 d * Aged Cells up vs 7 d * Young Cells	0.152687	7 d * Aged Cells up vs 7 d * Young Cells	7.26885e-06	1.276	29.7018	5.44993	1.276	10 d * Aged Cells up vs 10 d * Young Cells	0.215766	10 d * Aged Cells up vs 10 d * Young Cells	16.1131	8.24392	2.1196	1
356214	cg21183638				1.9205e-08	0.00673288	-2.91846	-0.359793	0 h * Aged Cells down vs 0 h * Young Cells	-0.0620864	0 h * Aged Cells down vs 0 h * Young Cells	0.00105867	3.63796	0.448494	72 h * Aged Cells up vs 72 h * Young Cells	0.0772197	72 h * Aged Cells up vs 72 h * Young Cells	5.02639e-06	5.58309	0.7765	7 d * Aged Cells up vs 7 d * Young Cells	0.132862	7 d * Aged Cells up vs 7 d * Young Cells	8.44881e-06	0.919095	29.1136	5.3957	0.919095	10 d * Aged Cells up vs 10 d * Young Cells	0.1568	10 d * Aged Cells up vs 10 d * Young Cells	16.102	4.36056	1.12192	1
593843	cg03263002	CYP7B1			1.94164e-08	3.7564e-05	4.85872	1.35919	0 h * Aged Cells up vs 0 h * Young Cells	0.228541	0 h * Aged Cells up vs 0 h * Young Cells	4.14527e-06	5.65277	1.58131	72 h * Aged Cells up vs 72 h * Young Cells	0.264044	72 h * Aged Cells up vs 72 h * Young Cells	0.00698986	2.90327	0.916245	7 d * Aged Cells up vs 7 d * Young Cells	0.151907	7 d * Aged Cells up vs 7 d * Young Cells	9.74385e-06	2.06568	28.5617	5.34432	2.06568	10 d * Aged Cells up vs 10 d * Young Cells	0.337111	10 d * Aged Cells up vs 10 d * Young Cells	16.0861	22.4299	5.77667	1
567652	cg23910233	XRN1			1.95109e-08	7.74001e-06	5.42729	1.64773	0 h * Aged Cells up vs 0 h * Young Cells	0.267262	0 h * Aged Cells up vs 0 h * Young Cells	7.15854e-06	5.45545	1.65628	72 h * Aged Cells up vs 72 h * Young Cells	0.266609	72 h * Aged Cells up vs 72 h * Young Cells	0.000609714	3.8442	1.31667	7 d * Aged Cells up vs 7 d * Young Cells	0.208192	7 d * Aged Cells up vs 7 d * Young Cells	0.000196229	1.78736	18.1547	4.26083	1.78736	10 d * Aged Cells up vs 10 d * Young Cells	0.296916	10 d * Aged Cells up vs 10 d * Young Cells	16.079	26.4078	6.80413	1
557699	cg18709060	PHF20			1.97668e-08	0.000528286	3.89735	0.487243	0 h * Aged Cells up vs 0 h * Young Cells	0.034452	0 h * Aged Cells up vs 0 h * Young Cells	0.00863269	2.81707	0.352187	72 h * Aged Cells up vs 72 h * Young Cells	0.0234836	72 h * Aged Cells up vs 72 h * Young Cells	4.93306e-07	6.42985	0.90687	7 d * Aged Cells up vs 7 d * Young Cells	0.0588068	7 d * Aged Cells up vs 7 d * Young Cells	7.02383e-07	1.0882	39.6859	6.29968	1.0882	10 d * Aged Cells up vs 10 d * Young Cells	0.0792253	10 d * Aged Cells up vs 10 d * Young Cells	16.0601	4.47264	1.15376	1
601479	cg20465817				2.01757e-08	4.48664e-06	-5.62415	-1.14419	0 h * Aged Cells down vs 0 h * Young Cells	-0.0991238	0 h * Aged Cells down vs 0 h * Young Cells	5.46271e-06	-5.55302	-1.12972	72 h * Aged Cells down vs 72 h * Young Cells	-0.0959585	72 h * Aged Cells down vs 72 h * Young Cells	0.106473	1.66604	0.38238	7 d * Aged Cells up vs 7 d * Young Cells	0.0226914	7 d * Aged Cells up vs 7 d * Young Cells	0.00454585	-0.864636	9.46141	-3.07594	-0.864636	10 d * Aged Cells down vs 10 d * Young Cells	-0.07586	10 d * Aged Cells down vs 10 d * Young Cells	16.0304	11.822	3.05526	1
260574	cg10162251	RNF144A			2.0222e-08	1.50362e-05	5.18814	1.60607	0 h * Aged Cells up vs 0 h * Young Cells	0.222988	0 h * Aged Cells up vs 0 h * Young Cells	2.93468e-05	4.94756	1.5316	72 h * Aged Cells up vs 72 h * Young Cells	0.213198	72 h * Aged Cells up vs 72 h * Young Cells	0.000108929	4.47456	1.56269	7 d * Aged Cells up vs 7 d * Young Cells	0.227041	7 d * Aged Cells up vs 7 d * Young Cells	5.55663e-06	2.37255	30.7677	5.54686	2.37255	10 d * Aged Cells up vs 10 d * Young Cells	0.328094	10 d * Aged Cells up vs 10 d * Young Cells	16.027	27.3669	7.07411	1
589811	cg12438903				2.0276e-08	1.66967e-06	5.98282	3.32302	0 h * Aged Cells up vs 0 h * Young Cells	0.421156	0 h * Aged Cells up vs 0 h * Young Cells	8.61223e-06	5.3888	2.99308	72 h * Aged Cells up vs 72 h * Young Cells	0.405017	72 h * Aged Cells up vs 72 h * Young Cells	2.89388e-05	4.9526	3.10333	7 d * Aged Cells up vs 7 d * Young Cells	0.400998	7 d * Aged Cells up vs 7 d * Young Cells	0.00264563	2.52354	10.8129	3.28829	2.52354	10 d * Aged Cells up vs 10 d * Young Cells	0.357481	10 d * Aged Cells up vs 10 d * Young Cells	16.0232	88.0777	22.7728	1
710923	cg03892034	SLC38A2		N_Shore	2.07854e-08	0.000130271	4.40972	1.28557	0 h * Aged Cells up vs 0 h * Young Cells	0.191789	0 h * Aged Cells up vs 0 h * Young Cells	3.43743e-07	6.56353	1.91347	72 h * Aged Cells up vs 72 h * Young Cells	0.276306	72 h * Aged Cells up vs 72 h * Young Cells	0.286283	-1.08632	-0.357283	7 d * Aged Cells down vs 7 d * Young Cells	-0.0382027	7 d * Aged Cells down vs 7 d * Young Cells	7.20764e-05	1.86252	21.3799	4.62384	1.86252	10 d * Aged Cells up vs 10 d * Young Cells	0.273917	10 d * Aged Cells up vs 10 d * Young Cells	15.9872	24.2106	6.27383	1
119054	cg27058077				2.08892e-08	4.64474e-06	5.61163	1.55073	0 h * Aged Cells up vs 0 h * Young Cells	0.0796604	0 h * Aged Cells up vs 0 h * Young Cells	1.4267e-07	6.89171	1.90447	72 h * Aged Cells up vs 72 h * Young Cells	0.0985014	72 h * Aged Cells up vs 72 h * Young Cells	0.00633242	2.94325	0.917579	7 d * Aged Cells up vs 7 d * Young Cells	0.0335201	7 d * Aged Cells up vs 7 d * Young Cells	0.000607272	1.46837	14.7893	3.84569	1.46837	10 d * Aged Cells up vs 10 d * Young Cells	0.0706329	10 d * Aged Cells up vs 10 d * Young Cells	15.98	21.7439	5.63715	1
15461	cg09657963	HEPACAM	Unclassified_Cell_type_specific	Island	2.10049e-08	9.82296e-07	6.1766	1.18716	0 h * Aged Cells up vs 0 h * Young Cells	0.0472686	0 h * Aged Cells up vs 0 h * Young Cells	4.73887e-07	6.44469	1.23869	72 h * Aged Cells up vs 72 h * Young Cells	0.0509088	72 h * Aged Cells up vs 72 h * Young Cells	0.0767603	1.83515	0.397922	7 d * Aged Cells up vs 7 d * Young Cells	0.0130187	7 d * Aged Cells up vs 7 d * Young Cells	0.000504026	1.03962	15.3253	3.91475	1.03962	10 d * Aged Cells up vs 10 d * Young Cells	0.0417705	10 d * Aged Cells up vs 10 d * Young Cells	15.972	10.5134	2.72698	1
467836	cg12662993	DAAM2			2.15537e-08	1.05002e-05	5.31739	2.03858	0 h * Aged Cells up vs 0 h * Young Cells	0.152496	0 h * Aged Cells up vs 0 h * Young Cells	2.23804e-06	5.87622	2.25282	72 h * Aged Cells up vs 72 h * Young Cells	0.180585	72 h * Aged Cells up vs 72 h * Young Cells	0.00398242	3.12832	1.35303	7 d * Aged Cells up vs 7 d * Young Cells	0.0948448	7 d * Aged Cells up vs 7 d * Young Cells	6.00376e-05	2.48425	21.9941	4.68978	2.48425	10 d * Aged Cells up vs 10 d * Young Cells	0.190737	10 d * Aged Cells up vs 10 d * Young Cells	15.9348	41.7318	10.8498	1
283336	cg02231211				2.16622e-08	1.90554e-06	5.93471	2.1781	0 h * Aged Cells up vs 0 h * Young Cells	0.159914	0 h * Aged Cells up vs 0 h * Young Cells	1.61306e-05	5.16286	1.89482	72 h * Aged Cells up vs 72 h * Young Cells	0.145083	72 h * Aged Cells up vs 72 h * Young Cells	0.540097	0.620003	0.256709	7 d * Aged Cells up vs 7 d * Young Cells	0.0115419	7 d * Aged Cells up vs 7 d * Young Cells	0.000394025	2.03123	16.0448	4.0056	2.03123	10 d * Aged Cells up vs 10 d * Young Cells	0.164352	10 d * Aged Cells up vs 10 d * Young Cells	15.9275	38.2269	9.94308	1
104266	cg10527300	COL4A1	Unclassified		2.2036e-08	1.27061e-07	-6.93527	-1.82115	0 h * Aged Cells down vs 0 h * Young Cells	-0.211469	0 h * Aged Cells down vs 0 h * Young Cells	7.06522e-06	-5.46018	-1.4338	72 h * Aged Cells down vs 72 h * Young Cells	-0.153736	72 h * Aged Cells down vs 72 h * Young Cells	0.215604	-1.26596	-0.375033	7 d * Aged Cells down vs 7 d * Young Cells	-0.0324951	7 d * Aged Cells down vs 7 d * Young Cells	0.000186251	-1.55282	18.317	-4.27984	-1.55282	10 d * Aged Cells down vs 10 d * Young Cells	-0.151581	10 d * Aged Cells down vs 10 d * Young Cells	15.9028	19.5389	5.09011	1
180887	cg25421053				2.22924e-08	2.03272e-06	-5.9112	-2.00876	0 h * Aged Cells down vs 0 h * Young Cells	-0.235066	0 h * Aged Cells down vs 0 h * Young Cells	4.89876e-07	-6.43243	-2.18589	72 h * Aged Cells down vs 72 h * Young Cells	-0.259561	72 h * Aged Cells down vs 72 h * Young Cells	0.554703	-0.597665	-0.229128	7 d * Aged Cells down vs 7 d * Young Cells	-0.0224245	7 d * Aged Cells down vs 7 d * Young Cells	0.000869446	-1.74285	13.7781	-3.71189	-1.74285	10 d * Aged Cells down vs 10 d * Young Cells	-0.207842	10 d * Aged Cells down vs 10 d * Young Cells	15.8861	32.6878	8.52448	1
514112	cg06866724				2.23291e-08	1.72904e-06	5.97009	1.75061	0 h * Aged Cells up vs 0 h * Young Cells	0.287498	0 h * Aged Cells up vs 0 h * Young Cells	7.19991e-06	5.45337	1.59909	72 h * Aged Cells up vs 72 h * Young Cells	0.265435	72 h * Aged Cells up vs 72 h * Young Cells	0.0024801	3.31332	1.09607	7 d * Aged Cells up vs 7 d * Young Cells	0.178056	7 d * Aged Cells up vs 7 d * Young Cells	0.000111675	1.80924	19.9411	4.46554	1.80924	10 d * Aged Cells up vs 10 d * Young Cells	0.300919	10 d * Aged Cells up vs 10 d * Young Cells	15.8838	24.3352	6.34718	1
600577	cg02750308	LARP7		S_Shore	2.27991e-08	0.0295209	-2.28944	-0.347103	0 h * Aged Cells down vs 0 h * Young Cells	-0.0593114	0 h * Aged Cells down vs 0 h * Young Cells	0.151554	1.47288	0.223304	72 h * Aged Cells up vs 72 h * Young Cells	0.0384851	72 h * Aged Cells up vs 72 h * Young Cells	4.54856e-07	6.45983	1.10489	7 d * Aged Cells up vs 7 d * Young Cells	0.185542	7 d * Aged Cells up vs 7 d * Young Cells	2.15136e-06	1.23396	34.6989	5.89058	1.23396	10 d * Aged Cells up vs 10 d * Young Cells	0.204797	10 d * Aged Cells up vs 10 d * Young Cells	15.8538	6.49314	1.69677	1
55725	cg08869231		Unclassified_Cell_type_specific		2.316e-08	0.280442	1.09985	0.145507	0 h * Aged Cells up vs 0 h * Young Cells	0.013687	0 h * Aged Cells up vs 0 h * Young Cells	0.000255277	4.16483	0.550994	72 h * Aged Cells up vs 72 h * Young Cells	0.0480844	72 h * Aged Cells up vs 72 h * Young Cells	6.90805e-06	5.4683	0.816149	7 d * Aged Cells up vs 7 d * Young Cells	0.071627	7 d * Aged Cells up vs 7 d * Young Cells	6.50587e-06	1.00353	30.1394	5.48994	1.00353	10 d * Aged Cells up vs 10 d * Young Cells	0.0761443	10 d * Aged Cells up vs 10 d * Young Cells	15.8312	4.93716	1.292	1
372078	cg17622246			S_Shelf	2.37123e-08	4.06051e-06	5.66024	1.54481	0 h * Aged Cells up vs 0 h * Young Cells	0.176788	0 h * Aged Cells up vs 0 h * Young Cells	3.62937e-05	4.8711	1.32943	72 h * Aged Cells up vs 72 h * Young Cells	0.147208	72 h * Aged Cells up vs 72 h * Young Cells	0.744274	-0.329329	-0.1014	7 d * Aged Cells down vs 7 d * Young Cells	-0.00524356	7 d * Aged Cells down vs 7 d * Young Cells	8.78085e-05	1.71674	20.7255	4.55253	1.71674	10 d * Aged Cells up vs 10 d * Young Cells	0.212811	10 d * Aged Cells up vs 10 d * Young Cells	15.7974	20.9666	5.49848	1
722250	cg26445249	ZHX3			2.42513e-08	2.11228e-06	-5.89724	-2.16829	0 h * Aged Cells down vs 0 h * Young Cells	-0.351291	0 h * Aged Cells down vs 0 h * Young Cells	1.06035e-05	-5.31387	-1.95379	72 h * Aged Cells down vs 72 h * Young Cells	-0.319927	72 h * Aged Cells down vs 72 h * Young Cells	4.38431e-05	-4.80306	-1.9923	7 d * Aged Cells down vs 7 d * Young Cells	-0.315505	7 d * Aged Cells down vs 7 d * Young Cells	0.000410617	-2.02721	15.9234	-3.99041	-2.02721	10 d * Aged Cells down vs 10 d * Young Cells	-0.32145	10 d * Aged Cells down vs 10 d * Young Cells	15.7651	37.9749	9.97927	1
731845	cg19689506				2.43703e-08	7.45908e-05	-4.61146	-1.40935	0 h * Aged Cells down vs 0 h * Young Cells	-0.234497	0 h * Aged Cells down vs 0 h * Young Cells	1.04265e-07	-7.00978	-2.14231	72 h * Aged Cells down vs 72 h * Young Cells	-0.348233	72 h * Aged Cells down vs 72 h * Young Cells	0.00450633	-3.07941	-1.06173	7 d * Aged Cells down vs 7 d * Young Cells	-0.175031	7 d * Aged Cells down vs 7 d * Young Cells	0.000874986	-1.56642	13.7604	-3.70951	-1.56642	10 d * Aged Cells down vs 10 d * Young Cells	-0.257858	10 d * Aged Cells down vs 10 d * Young Cells	15.7581	26.2256	6.89479	1
245578	cg13908407	ENSA		N_Shelf	2.43981e-08	3.9629e-06	-5.66905	-2.58565	0 h * Aged Cells down vs 0 h * Young Cells	-0.297706	0 h * Aged Cells down vs 0 h * Young Cells	3.72413e-06	-5.69154	-2.59591	72 h * Aged Cells down vs 72 h * Young Cells	-0.313109	72 h * Aged Cells down vs 72 h * Young Cells	0.000120504	-4.43798	-2.28356	7 d * Aged Cells down vs 7 d * Young Cells	-0.267775	7 d * Aged Cells down vs 7 d * Young Cells	0.000162454	-2.72846	18.7451	-4.32956	-2.72846	10 d * Aged Cells down vs 10 d * Young Cells	-0.325338	10 d * Aged Cells down vs 10 d * Young Cells	15.7565	58.4041	15.3562	1
503921	cg01245393				2.44452e-08	6.28654e-07	6.34047	1.66297	0 h * Aged Cells up vs 0 h * Young Cells	0.27029	0 h * Aged Cells up vs 0 h * Young Cells	1.45822e-06	6.03219	1.58211	72 h * Aged Cells up vs 72 h * Young Cells	0.26148	72 h * Aged Cells up vs 72 h * Young Cells	0.27725	1.10733	0.327649	7 d * Aged Cells up vs 7 d * Young Cells	0.0553425	7 d * Aged Cells up vs 7 d * Young Cells	0.0047989	1.10689	9.32938	3.0544	1.10689	10 d * Aged Cells up vs 10 d * Young Cells	0.180366	10 d * Aged Cells up vs 10 d * Young Cells	15.7537	19.3096	5.07796	1
671402	cg17577085	ACACA			2.44503e-08	1.18269e-06	-6.10866	-2.66036	0 h * Aged Cells down vs 0 h * Young Cells	-0.337536	0 h * Aged Cells down vs 0 h * Young Cells	3.7023e-07	-6.53601	-2.84647	72 h * Aged Cells down vs 72 h * Young Cells	-0.369671	72 h * Aged Cells down vs 72 h * Young Cells	0.094355	-1.72948	-0.849725	7 d * Aged Cells down vs 7 d * Young Cells	-0.106496	7 d * Aged Cells down vs 7 d * Young Cells	0.00196406	-2.04784	11.5818	-3.4032	-2.04784	10 d * Aged Cells down vs 10 d * Young Cells	-0.288505	10 d * Aged Cells down vs 10 d * Young Cells	15.7534	53.2387	14.0008	1
252107	cg25578993	SND1			2.47366e-08	1.00117e-05	5.33455	2.64052	0 h * Aged Cells up vs 0 h * Young Cells	0.362366	0 h * Aged Cells up vs 0 h * Young Cells	2.25122e-05	5.04294	2.49618	72 h * Aged Cells up vs 72 h * Young Cells	0.3509	72 h * Aged Cells up vs 72 h * Young Cells	2.80571e-06	5.79415	3.23556	7 d * Aged Cells up vs 7 d * Young Cells	0.408088	7 d * Aged Cells up vs 7 d * Young Cells	0.0026535	2.24814	10.8053	3.28714	2.24814	10 d * Aged Cells up vs 10 d * Young Cells	0.274329	10 d * Aged Cells up vs 10 d * Young Cells	15.7368	68.701	18.0862	1
185800	cg12878632				2.47734e-08	2.64305e-06	-5.81582	-3.08876	0 h * Aged Cells down vs 0 h * Young Cells	-0.460542	0 h * Aged Cells down vs 0 h * Young Cells	2.07702e-06	-5.90336	-3.13525	72 h * Aged Cells down vs 72 h * Young Cells	-0.458987	72 h * Aged Cells down vs 72 h * Young Cells	0.000202652	-4.24909	-2.54588	7 d * Aged Cells down vs 7 d * Young Cells	-0.355833	7 d * Aged Cells down vs 7 d * Young Cells	0.00254669	-2.42384	10.9102	-3.30306	-2.42384	10 d * Aged Cells down vs 10 d * Young Cells	-0.349899	10 d * Aged Cells down vs 10 d * Young Cells	15.7346	79.08	20.8214	1
494706	cg14736083		Promoter_Associated		2.47942e-08	1.16904e-06	-6.11291	-3.07856	0 h * Aged Cells down vs 0 h * Young Cells	-0.385082	0 h * Aged Cells down vs 0 h * Young Cells	1.98723e-06	-5.91944	-2.98112	72 h * Aged Cells down vs 72 h * Young Cells	-0.362238	72 h * Aged Cells down vs 72 h * Young Cells	0.115016	-1.62485	-0.923165	7 d * Aged Cells down vs 7 d * Young Cells	-0.107072	7 d * Aged Cells down vs 7 d * Young Cells	0.000220426	-2.93538	17.7952	-4.21844	-2.93538	10 d * Aged Cells down vs 10 d * Young Cells	-0.356161	10 d * Aged Cells down vs 10 d * Young Cells	15.7334	71.1028	18.7225	1
630338	cg18420087	ITPK1			2.48027e-08	5.01144e-06	5.58417	1.97359	0 h * Aged Cells up vs 0 h * Young Cells	0.296182	0 h * Aged Cells up vs 0 h * Young Cells	1.33529e-06	6.06433	2.1433	72 h * Aged Cells up vs 72 h * Young Cells	0.312877	72 h * Aged Cells up vs 72 h * Young Cells	0.0115699	2.69564	1.0748	7 d * Aged Cells up vs 7 d * Young Cells	0.18036	7 d * Aged Cells up vs 7 d * Young Cells	8.55057e-05	2.22782	20.8131	4.56213	2.22782	10 d * Aged Cells up vs 10 d * Young Cells	0.320706	10 d * Aged Cells up vs 10 d * Young Cells	15.733	35.0165	9.22066	1
448288	cg19179241	SPEG			2.48782e-08	8.22773e-07	6.24157	2.38316	0 h * Aged Cells up vs 0 h * Young Cells	0.139743	0 h * Aged Cells up vs 0 h * Young Cells	2.31531e-06	5.86389	2.23895	72 h * Aged Cells up vs 72 h * Young Cells	0.129921	72 h * Aged Cells up vs 72 h * Young Cells	0.465385	0.739772	0.318658	7 d * Aged Cells up vs 7 d * Young Cells	0.0100194	7 d * Aged Cells up vs 7 d * Young Cells	0.000598707	2.03162	14.8299	3.85096	2.03162	10 d * Aged Cells up vs 10 d * Young Cells	0.118745	10 d * Aged Cells up vs 10 d * Young Cells	15.7286	40.8576	10.7617	1
673787	cg11275670	POLA2			2.53513e-08	4.06295e-06	5.66003	2.35303	0 h * Aged Cells up vs 0 h * Young Cells	0.181259	0 h * Aged Cells up vs 0 h * Young Cells	1.03285e-05	5.32333	2.21306	72 h * Aged Cells up vs 72 h * Young Cells	0.180387	72 h * Aged Cells up vs 72 h * Young Cells	0.00113192	3.61276	1.6944	7 d * Aged Cells up vs 7 d * Young Cells	0.13365	7 d * Aged Cells up vs 7 d * Young Cells	5.08758e-05	2.72815	22.5575	4.74947	2.72815	10 d * Aged Cells up vs 10 d * Young Cells	0.202858	10 d * Aged Cells up vs 10 d * Young Cells	15.7017	48.3535	12.758	1
674101	cg26180015				2.5518e-08	6.8027e-07	6.31144	1.95146	0 h * Aged Cells up vs 0 h * Young Cells	0.106859	0 h * Aged Cells up vs 0 h * Young Cells	1.26876e-06	6.083	1.88083	72 h * Aged Cells up vs 72 h * Young Cells	0.106705	72 h * Aged Cells up vs 72 h * Young Cells	0.443712	0.77655	0.270875	7 d * Aged Cells up vs 7 d * Young Cells	0.0103963	7 d * Aged Cells up vs 7 d * Young Cells	0.000253761	1.7802	17.3639	4.167	1.7802	10 d * Aged Cells up vs 10 d * Young Cells	0.0997941	10 d * Aged Cells up vs 10 d * Young Cells	15.6923	26.7308	7.05708	1
685292	cg09886619	LETM2			2.55252e-08	0.00596119	-2.9676	-0.4606	0 h * Aged Cells down vs 0 h * Young Cells	-0.0780648	0 h * Aged Cells down vs 0 h * Young Cells	0.0127515	2.65481	0.412051	72 h * Aged Cells up vs 72 h * Young Cells	0.0702439	72 h * Aged Cells up vs 72 h * Young Cells	5.57392e-07	6.38479	1.11798	7 d * Aged Cells up vs 7 d * Young Cells	0.180718	7 d * Aged Cells up vs 7 d * Young Cells	3.85766e-06	1.21783	32.2486	5.67879	1.21783	10 d * Aged Cells up vs 10 d * Young Cells	0.19686	10 d * Aged Cells up vs 10 d * Young Cells	15.6919	6.73559	1.77828	1
353835	cg13557752	GPR26	Unclassified_Cell_type_specific		2.55948e-08	8.30508e-06	5.40189	2.01432	0 h * Aged Cells up vs 0 h * Young Cells	0.220611	0 h * Aged Cells up vs 0 h * Young Cells	1.49563e-05	5.19005	1.93533	72 h * Aged Cells up vs 72 h * Young Cells	0.224097	72 h * Aged Cells up vs 72 h * Young Cells	0.714656	0.369206	0.155317	7 d * Aged Cells up vs 7 d * Young Cells	0.0129242	7 d * Aged Cells up vs 7 d * Young Cells	0.000787476	1.93153	14.0544	3.74892	1.93153	10 d * Aged Cells up vs 10 d * Young Cells	0.221751	10 d * Aged Cells up vs 10 d * Young Cells	15.688	38.8685	10.2643	1
594943	cg02818077				2.59544e-08	2.72981e-06	5.8041	0.838358	0 h * Aged Cells up vs 0 h * Young Cells	0.0634447	0 h * Aged Cells up vs 0 h * Young Cells	0.000198368	4.25688	0.614874	72 h * Aged Cells up vs 72 h * Young Cells	0.0460404	72 h * Aged Cells up vs 72 h * Young Cells	9.65036e-05	4.51839	0.736285	7 d * Aged Cells up vs 7 d * Young Cells	0.0528889	7 d * Aged Cells up vs 7 d * Young Cells	3.7785e-06	1.13485	32.3339	5.68629	1.13485	10 d * Aged Cells up vs 10 d * Young Cells	0.0868156	10 d * Aged Cells up vs 10 d * Young Cells	15.6681	5.82466	1.54012	1
146190	cg26867282			S_Shelf	2.6105e-08	0.00908495	-2.79605	-0.693539	0 h * Aged Cells down vs 0 h * Young Cells	-0.11683	0 h * Aged Cells down vs 0 h * Young Cells	0.0153707	2.57558	0.638851	72 h * Aged Cells up vs 72 h * Young Cells	0.107723	72 h * Aged Cells up vs 72 h * Young Cells	3.17212e-05	4.91956	1.37664	7 d * Aged Cells up vs 7 d * Young Cells	0.230153	7 d * Aged Cells up vs 7 d * Young Cells	4.50111e-06	1.9271	31.618	5.62298	1.9271	10 d * Aged Cells up vs 10 d * Young Cells	0.307196	10 d * Aged Cells up vs 10 d * Young Cells	15.6599	17.1673	4.54165	1
59480	cg10532908	EPHB6		S_Shelf	2.61537e-08	1.15429e-05	5.2833	1.81242	0 h * Aged Cells up vs 0 h * Young Cells	0.166756	0 h * Aged Cells up vs 0 h * Young Cells	3.54345e-07	6.55227	2.24774	72 h * Aged Cells up vs 72 h * Young Cells	0.227613	72 h * Aged Cells up vs 72 h * Young Cells	0.749153	-0.322813	-0.124932	7 d * Aged Cells down vs 7 d * Young Cells	-0.0148917	7 d * Aged Cells down vs 7 d * Young Cells	0.000200005	2.01629	18.0955	4.25388	2.01629	10 d * Aged Cells up vs 10 d * Young Cells	0.226756	10 d * Aged Cells up vs 10 d * Young Cells	15.6572	32.8312	8.68705	1
158724	cg04655959	DNAJB6			2.6304e-08	1.05892e-06	-6.1491	-2.14863	0 h * Aged Cells down vs 0 h * Young Cells	-0.306946	0 h * Aged Cells down vs 0 h * Young Cells	1.69717e-05	-5.14457	-1.79763	72 h * Aged Cells down vs 72 h * Young Cells	-0.266657	72 h * Aged Cells down vs 72 h * Young Cells	0.235282	1.21204	0.477786	7 d * Aged Cells up vs 7 d * Young Cells	0.0478203	7 d * Aged Cells up vs 7 d * Young Cells	0.00361272	-1.52886	10.0278	-3.16668	-1.52886	10 d * Aged Cells down vs 10 d * Young Cells	-0.23472	10 d * Aged Cells down vs 10 d * Young Cells	15.6491	34.045	9.01291	1
542279	cg14646852	KIAA1958			2.65734e-08	0.00140538	3.5309	1.12272	0 h * Aged Cells up vs 0 h * Young Cells	0.174888	0 h * Aged Cells up vs 0 h * Young Cells	6.96846e-05	4.63602	1.47412	72 h * Aged Cells up vs 72 h * Young Cells	0.229149	72 h * Aged Cells up vs 72 h * Young Cells	2.66916e-08	7.52991	2.70112	7 d * Aged Cells up vs 7 d * Young Cells	0.412793	7 d * Aged Cells up vs 7 d * Young Cells	0.000296167	1.80588	16.8958	4.11045	1.80588	10 d * Aged Cells up vs 10 d * Young Cells	0.264346	10 d * Aged Cells up vs 10 d * Young Cells	15.6346	28.1658	7.4634	1
426876	cg04548722	LOC440335			2.66271e-08	0.997962	0.00257633	0.00015037	0 h * Aged Cells up vs 0 h * Young Cells	2.19473e-05	0 h * Aged Cells up vs 0 h * Young Cells	0.0936486	1.73339	0.101171	72 h * Aged Cells up vs 72 h * Young Cells	0.0174467	72 h * Aged Cells up vs 72 h * Young Cells	9.06488e-08	7.06266	0.465046	7 d * Aged Cells up vs 7 d * Young Cells	0.0800933	7 d * Aged Cells up vs 7 d * Young Cells	2.67347e-07	0.536843	44.3146	6.65692	0.536843	10 d * Aged Cells up vs 10 d * Young Cells	0.092394	10 d * Aged Cells up vs 10 d * Young Cells	15.6317	0.948834	0.251469	1
754533	cg22918949				2.66586e-08	3.24541e-06	-5.74137	-1.66821	0 h * Aged Cells down vs 0 h * Young Cells	-0.146861	0 h * Aged Cells down vs 0 h * Young Cells	4.59257e-06	-5.61571	-1.6317	72 h * Aged Cells down vs 72 h * Young Cells	-0.145377	72 h * Aged Cells down vs 72 h * Young Cells	0.141256	1.51239	0.495756	7 d * Aged Cells up vs 7 d * Young Cells	0.0268559	7 d * Aged Cells up vs 7 d * Young Cells	0.000104688	-1.80215	20.1505	-4.48893	-1.80215	10 d * Aged Cells down vs 10 d * Young Cells	-0.155337	10 d * Aged Cells down vs 10 d * Young Cells	15.63	23.5122	6.23211	1
431951	cg06738169	POP4	Promoter_Associated	S_Shore	2.66935e-08	7.22472e-07	-6.28931	-3.19959	0 h * Aged Cells down vs 0 h * Young Cells	-0.405056	0 h * Aged Cells down vs 0 h * Young Cells	9.75027e-06	-5.34408	-2.71871	72 h * Aged Cells down vs 72 h * Young Cells	-0.355707	72 h * Aged Cells down vs 72 h * Young Cells	0.00604909	-2.96171	-1.69981	7 d * Aged Cells down vs 7 d * Young Cells	-0.245083	7 d * Aged Cells down vs 7 d * Young Cells	0.00330815	-2.25019	10.2478	-3.20122	-2.25019	10 d * Aged Cells down vs 10 d * Young Cells	-0.25972	10 d * Aged Cells down vs 10 d * Young Cells	15.6281	72.0696	19.1049	1
530411	cg20629551	KIAA1199			2.6747e-08	2.5176e-06	-5.83347	-2.06006	0 h * Aged Cells down vs 0 h * Young Cells	-0.324536	0 h * Aged Cells down vs 0 h * Young Cells	2.87308e-06	-5.78554	-2.04313	72 h * Aged Cells down vs 72 h * Young Cells	-0.324628	72 h * Aged Cells down vs 72 h * Young Cells	0.980215	0.0250138	0.00996551	7 d * Aged Cells up vs 7 d * Young Cells	-0.00977141	7 d * Aged Cells down vs 7 d * Young Cells	3.28115e-05	-2.39451	24.0826	-4.9074	-2.39451	10 d * Aged Cells down vs 10 d * Young Cells	-0.364208	10 d * Aged Cells down vs 10 d * Young Cells	15.6253	34.7213	9.20593	1
130796	cg02240671	POC1A			2.68516e-08	0.0253653	-2.3574	-0.281269	0 h * Aged Cells down vs 0 h * Young Cells	-0.0455706	0 h * Aged Cells down vs 0 h * Young Cells	0.120129	1.60139	0.191067	72 h * Aged Cells up vs 72 h * Young Cells	0.0296838	72 h * Aged Cells up vs 72 h * Young Cells	3.85346e-07	6.52119	0.877775	7 d * Aged Cells up vs 7 d * Young Cells	0.143823	7 d * Aged Cells up vs 7 d * Young Cells	5.94585e-06	0.910399	30.4971	5.52242	0.910399	10 d * Aged Cells up vs 10 d * Young Cells	0.152154	10 d * Aged Cells up vs 10 d * Young Cells	15.6197	3.962	1.05085	1
3280	cg22511408	MED10	Promoter_Associated	Island	2.709e-08	0.281543	1.09729	0.114534	0 h * Aged Cells up vs 0 h * Young Cells	0.00255505	0 h * Aged Cells up vs 0 h * Young Cells	0.543834	0.614258	0.0641157	72 h * Aged Cells up vs 72 h * Young Cells	0.00130197	72 h * Aged Cells up vs 72 h * Young Cells	0.0141922	-2.60954	-0.307288	7 d * Aged Cells down vs 7 d * Young Cells	-0.00710075	7 d * Aged Cells down vs 7 d * Young Cells	1.06087e-08	1.13781	62.2423	7.88938	1.13781	10 d * Aged Cells up vs 10 d * Young Cells	0.018195	10 d * Aged Cells up vs 10 d * Young Cells	15.6072	3.02981	0.80425	1
21615	cg13133000				2.73258e-08	0.0101586	-2.74986	-0.322578	0 h * Aged Cells down vs 0 h * Young Cells	-0.0532808	0 h * Aged Cells down vs 0 h * Young Cells	0.475306	0.723273	0.0848451	72 h * Aged Cells up vs 72 h * Young Cells	0.0141021	72 h * Aged Cells up vs 72 h * Young Cells	2.32016e-06	5.86313	0.775928	7 d * Aged Cells up vs 7 d * Young Cells	0.121986	7 d * Aged Cells up vs 7 d * Young Cells	3.58463e-07	1.06132	42.8761	6.54798	1.06132	10 d * Aged Cells up vs 10 d * Young Cells	0.170376	10 d * Aged Cells up vs 10 d * Young Cells	15.5948	3.82378	1.01581	1
442857	cg21697667				2.74316e-08	1.4702e-05	5.19623	1.46487	0 h * Aged Cells up vs 0 h * Young Cells	0.177996	0 h * Aged Cells up vs 0 h * Young Cells	1.84561e-06	5.94634	1.67633	72 h * Aged Cells up vs 72 h * Young Cells	0.20304	72 h * Aged Cells up vs 72 h * Young Cells	0.89196	0.137022	0.0435783	7 d * Aged Cells up vs 7 d * Young Cells	-0.00113127	7 d * Aged Cells down vs 7 d * Young Cells	0.00324215	1.24999	10.2983	3.2091	1.24999	10 d * Aged Cells up vs 10 d * Young Cells	0.17228	10 d * Aged Cells up vs 10 d * Young Cells	15.5894	22.0757	5.86659	1
388423	cg26169700	CYP2D7P1		Island	2.77098e-08	6.20452e-07	6.34531	1.47386	0 h * Aged Cells up vs 0 h * Young Cells	0.180371	0 h * Aged Cells up vs 0 h * Young Cells	1.42124e-05	5.20841	1.20978	72 h * Aged Cells up vs 72 h * Young Cells	0.138422	72 h * Aged Cells up vs 72 h * Young Cells	0.00117633	3.59824	0.942887	7 d * Aged Cells up vs 7 d * Young Cells	0.0981566	7 d * Aged Cells up vs 7 d * Young Cells	0.00133002	1.13989	12.6153	3.5518	1.13989	10 d * Aged Cells up vs 10 d * Young Cells	0.120871	10 d * Aged Cells up vs 10 d * Young Cells	15.575	14.9726	3.98262	1
506737	cg25684105	TXNRD1	Unclassified_Cell_type_specific	S_Shelf	2.77126e-08	4.83931e-06	5.5968	2.70715	0 h * Aged Cells up vs 0 h * Young Cells	0.425927	0 h * Aged Cells up vs 0 h * Young Cells	1.06395e-05	5.31265	2.5697	72 h * Aged Cells up vs 72 h * Young Cells	0.402862	72 h * Aged Cells up vs 72 h * Young Cells	0.00153556	3.49724	1.90838	7 d * Aged Cells up vs 7 d * Young Cells	0.283111	7 d * Aged Cells up vs 7 d * Young Cells	3.68573e-05	3.25176	23.6736	4.86555	3.25176	10 d * Aged Cells up vs 10 d * Young Cells	0.483756	10 d * Aged Cells up vs 10 d * Young Cells	15.5749	64.9281	17.2706	1
79844	cg15954353	LOC728392	Unclassified	Island	2.78164e-08	0.000129022	4.41322	1.90547	0 h * Aged Cells up vs 0 h * Young Cells	0.09694	0 h * Aged Cells up vs 0 h * Young Cells	0.000170368	4.31227	1.86189	72 h * Aged Cells up vs 72 h * Young Cells	0.0968796	72 h * Aged Cells up vs 72 h * Young Cells	1.08957e-07	6.99317	3.40635	7 d * Aged Cells up vs 7 d * Young Cells	0.252242	7 d * Aged Cells up vs 7 d * Young Cells	0.00122146	2.13811	12.8452	3.58402	2.13811	10 d * Aged Cells up vs 10 d * Young Cells	0.127557	10 d * Aged Cells up vs 10 d * Young Cells	15.5696	51.7172	13.7613	1
357719	cg21393619	SNORA27		S_Shelf	2.79625e-08	6.81327e-06	-5.47328	-1.8247	0 h * Aged Cells down vs 0 h * Young Cells	-0.253051	0 h * Aged Cells down vs 0 h * Young Cells	2.90461e-06	-5.78158	-1.92748	72 h * Aged Cells down vs 72 h * Young Cells	-0.280522	72 h * Aged Cells down vs 72 h * Young Cells	0.00930049	2.78638	1.04798	7 d * Aged Cells up vs 7 d * Young Cells	0.114372	7 d * Aged Cells up vs 7 d * Young Cells	0.00571115	-1.37491	8.9092	-2.98483	-1.37491	10 d * Aged Cells down vs 10 d * Young Cells	-0.212838	10 d * Aged Cells down vs 10 d * Young Cells	15.5621	30.819	8.20444	1
330411	cg15881168	LRRC37BP1			2.81456e-08	0.000331735	-4.06886	-0.544915	0 h * Aged Cells down vs 0 h * Young Cells	-0.058702	0 h * Aged Cells down vs 0 h * Young Cells	0.00921198	2.79033	0.37369	72 h * Aged Cells up vs 72 h * Young Cells	0.0445399	72 h * Aged Cells up vs 72 h * Young Cells	7.4002e-05	4.61433	0.697159	7 d * Aged Cells up vs 7 d * Young Cells	0.0691091	7 d * Aged Cells up vs 7 d * Young Cells	2.97018e-05	0.914704	24.4356	4.94323	0.914704	10 d * Aged Cells up vs 10 d * Young Cells	0.0871016	10 d * Aged Cells up vs 10 d * Young Cells	15.5529	4.97034	1.32396	1
71695	cg12257170	DOT1L	Gene_Associated_Cell_type_specific	S_Shelf	2.84554e-08	1.53968e-06	-6.01236	-1.71171	0 h * Aged Cells down vs 0 h * Young Cells	-0.178325	0 h * Aged Cells down vs 0 h * Young Cells	0.000281287	-4.12933	-1.17561	72 h * Aged Cells down vs 72 h * Young Cells	-0.120632	72 h * Aged Cells down vs 72 h * Young Cells	0.0134321	2.63286	0.845628	7 d * Aged Cells up vs 7 d * Young Cells	0.0440742	7 d * Aged Cells up vs 7 d * Young Cells	0.000129006	-1.73603	19.4769	-4.41326	-1.73603	10 d * Aged Cells down vs 10 d * Young Cells	-0.157036	10 d * Aged Cells down vs 10 d * Young Cells	15.5374	22.4393	5.98317	1
307488	cg17220152	IKBKB			2.9001e-08	1.5055e-06	6.02055	3.21785	0 h * Aged Cells up vs 0 h * Young Cells	0.477103	0 h * Aged Cells up vs 0 h * Young Cells	9.15235e-06	5.36688	2.86847	72 h * Aged Cells up vs 72 h * Young Cells	0.426882	72 h * Aged Cells up vs 72 h * Young Cells	0.0911799	1.74724	1.05353	7 d * Aged Cells up vs 7 d * Young Cells	0.136718	7 d * Aged Cells up vs 7 d * Young Cells	0.000159832	3.20169	18.7964	4.33548	3.20169	10 d * Aged Cells up vs 10 d * Young Cells	0.489828	10 d * Aged Cells up vs 10 d * Young Cells	15.5105	78.949	21.0873	1
45897	cg11405200		Promoter_Associated	S_Shore	2.90188e-08	8.82661e-07	6.21579	2.49142	0 h * Aged Cells up vs 0 h * Young Cells	0.230996	0 h * Aged Cells up vs 0 h * Young Cells	7.77623e-07	6.26229	2.51006	72 h * Aged Cells up vs 72 h * Young Cells	0.230943	72 h * Aged Cells up vs 72 h * Young Cells	0.0361815	2.19675	0.993343	7 d * Aged Cells up vs 7 d * Young Cells	0.0839404	7 d * Aged Cells up vs 7 d * Young Cells	0.000569049	2.14316	14.9754	3.86981	2.14316	10 d * Aged Cells up vs 10 d * Young Cells	0.204198	10 d * Aged Cells up vs 10 d * Young Cells	15.5096	44.3982	11.8595	1
292111	cg20445181				2.93711e-08	1.38926e-06	6.04986	2.36942	0 h * Aged Cells up vs 0 h * Young Cells	0.263858	0 h * Aged Cells up vs 0 h * Young Cells	1.65262e-06	5.98656	2.34463	72 h * Aged Cells up vs 72 h * Young Cells	0.245101	72 h * Aged Cells up vs 72 h * Young Cells	0.162066	1.43471	0.633912	7 d * Aged Cells up vs 7 d * Young Cells	0.0393302	7 d * Aged Cells up vs 7 d * Young Cells	0.000810204	2.02294	13.9748	3.73829	2.02294	10 d * Aged Cells up vs 10 d * Young Cells	0.234928	10 d * Aged Cells up vs 10 d * Young Cells	15.4925	42.3428	11.3229	1
17273	cg24528463				2.99392e-08	0.0385917	-2.16697	-0.41399	0 h * Aged Cells down vs 0 h * Young Cells	-0.056273	0 h * Aged Cells down vs 0 h * Young Cells	0.00604676	2.96187	0.565852	72 h * Aged Cells up vs 72 h * Young Cells	0.0815122	72 h * Aged Cells up vs 72 h * Young Cells	1.90753e-06	5.93433	1.27902	7 d * Aged Cells up vs 7 d * Young Cells	0.162442	7 d * Aged Cells up vs 7 d * Young Cells	0.000247458	1.10238	17.4406	4.1762	1.10238	10 d * Aged Cells up vs 10 d * Young Cells	0.125286	10 d * Aged Cells up vs 10 d * Young Cells	15.4655	10.0578	2.69425	1
387508	cg14459057	RASL12		S_Shore	3.0046e-08	2.18296e-06	-5.88528	-2.88383	0 h * Aged Cells down vs 0 h * Young Cells	-0.37341	0 h * Aged Cells down vs 0 h * Young Cells	1.34958e-06	-6.06044	-2.96966	72 h * Aged Cells down vs 72 h * Young Cells	-0.387116	72 h * Aged Cells down vs 72 h * Young Cells	0.163764	-1.42874	-0.789809	7 d * Aged Cells down vs 7 d * Young Cells	-0.0782719	7 d * Aged Cells down vs 7 d * Young Cells	0.000165169	-2.92722	18.693	-4.32354	-2.92722	10 d * Aged Cells down vs 10 d * Young Cells	-0.386677	10 d * Aged Cells down vs 10 d * Young Cells	15.4604	66.1439	17.7243	1
788497	cg27397824				3.02831e-08	2.02656e-06	5.91231	1.81102	0 h * Aged Cells up vs 0 h * Young Cells	0.233812	0 h * Aged Cells up vs 0 h * Young Cells	5.7013e-06	5.53758	1.69623	72 h * Aged Cells up vs 72 h * Young Cells	0.215987	72 h * Aged Cells up vs 72 h * Young Cells	0.665125	-0.437311	-0.151121	7 d * Aged Cells down vs 7 d * Young Cells	-0.0166019	7 d * Aged Cells down vs 7 d * Young Cells	6.61491e-05	1.97007	21.6673	4.65481	1.97007	10 d * Aged Cells up vs 10 d * Young Cells	0.235312	10 d * Aged Cells up vs 10 d * Young Cells	15.4493	25.8288	6.92619	1
410870	cg18346402	TIGD1		N_Shelf	3.05388e-08	0.00173291	-3.45114	-0.594214	0 h * Aged Cells down vs 0 h * Young Cells	-0.1008	0 h * Aged Cells down vs 0 h * Young Cells	0.0905996	1.75054	0.301406	72 h * Aged Cells up vs 72 h * Young Cells	0.0481813	72 h * Aged Cells up vs 72 h * Young Cells	2.25514e-05	5.04231	0.979441	7 d * Aged Cells up vs 7 d * Young Cells	0.162803	7 d * Aged Cells up vs 7 d * Young Cells	2.10124e-06	1.40341	34.7999	5.89915	1.40341	10 d * Aged Cells up vs 10 d * Young Cells	0.236853	10 d * Aged Cells up vs 10 d * Young Cells	15.4375	8.15456	2.18839	1
546450	cg17045609	STK38	Promoter_Associated	S_Shore	3.1224e-08	0.66437	-0.438365	-0.198548	0 h * Aged Cells down vs 0 h * Young Cells	-0.0213734	0 h * Aged Cells down vs 0 h * Young Cells	0.130546	-1.55604	-0.704775	72 h * Aged Cells down vs 72 h * Young Cells	-0.0339372	72 h * Aged Cells down vs 72 h * Young Cells	0.237379	-1.20649	-0.616482	7 d * Aged Cells down vs 7 d * Young Cells	-0.0553666	7 d * Aged Cells down vs 7 d * Young Cells	1.25124e-05	-3.28817	27.6073	-5.25427	-3.28817	10 d * Aged Cells down vs 10 d * Young Cells	-0.0887546	10 d * Aged Cells down vs 10 d * Young Cells	15.4062	56.3142	15.1434	1
545691	cg19778650	WDYHV1			3.13831e-08	0.926775	0.0927059	0.0119341	0 h * Aged Cells up vs 0 h * Young Cells	0.00302454	0 h * Aged Cells up vs 0 h * Young Cells	0.00142545	3.52552	0.453844	72 h * Aged Cells up vs 72 h * Young Cells	0.0403638	72 h * Aged Cells up vs 72 h * Young Cells	4.43173e-08	7.33495	1.06524	7 d * Aged Cells up vs 7 d * Young Cells	0.0839735	7 d * Aged Cells up vs 7 d * Young Cells	6.41205e-05	0.82994	21.772	4.66605	0.82994	10 d * Aged Cells up vs 10 d * Young Cells	0.0655132	10 d * Aged Cells up vs 10 d * Young Cells	15.3991	4.547	1.22329	1
475919	cg16230523		Unclassified		3.14757e-08	3.36577e-05	4.89824	1.57112	0 h * Aged Cells up vs 0 h * Young Cells	0.190671	0 h * Aged Cells up vs 0 h * Young Cells	2.78503e-06	5.79683	1.85934	72 h * Aged Cells up vs 72 h * Young Cells	0.246552	72 h * Aged Cells up vs 72 h * Young Cells	6.66611e-05	4.65203	1.68337	7 d * Aged Cells up vs 7 d * Young Cells	0.224562	7 d * Aged Cells up vs 7 d * Young Cells	4.55e-05	2.12271	22.9413	4.7897	2.12271	10 d * Aged Cells up vs 10 d * Young Cells	0.265514	10 d * Aged Cells up vs 10 d * Young Cells	15.3949	28.2213	7.59452	1
261195	cg09137217				3.15593e-08	1.80177e-06	5.95509	2.36565	0 h * Aged Cells up vs 0 h * Young Cells	0.339753	0 h * Aged Cells up vs 0 h * Young Cells	1.03211e-05	5.32359	2.11479	72 h * Aged Cells up vs 72 h * Young Cells	0.322153	72 h * Aged Cells up vs 72 h * Young Cells	0.000764077	3.76018	1.68515	7 d * Aged Cells up vs 7 d * Young Cells	0.226497	7 d * Aged Cells up vs 7 d * Young Cells	0.000468466	2.16356	15.5377	3.94179	2.16356	10 d * Aged Cells up vs 10 d * Young Cells	0.335814	10 d * Aged Cells up vs 10 d * Young Cells	15.3912	43.2774	11.649	1
468514	cg15184223				3.19169e-08	8.20882e-06	5.40609	2.4463	0 h * Aged Cells up vs 0 h * Young Cells	0.385814	0 h * Aged Cells up vs 0 h * Young Cells	9.05115e-06	5.37088	2.43037	72 h * Aged Cells up vs 72 h * Young Cells	0.380579	72 h * Aged Cells up vs 72 h * Young Cells	0.00836871	2.82982	1.44462	7 d * Aged Cells up vs 7 d * Young Cells	0.192073	7 d * Aged Cells up vs 7 d * Young Cells	0.00127825	2.23009	12.7223	3.56683	2.23009	10 d * Aged Cells up vs 10 d * Young Cells	0.35097	10 d * Aged Cells up vs 10 d * Young Cells	15.3753	56.0971	15.1153	1
515246	cg24195177	NSUN6			3.22084e-08	0.000393717	4.00589	0.712784	0 h * Aged Cells up vs 0 h * Young Cells	0.0955773	0 h * Aged Cells up vs 0 h * Young Cells	0.00128778	3.56402	0.63416	72 h * Aged Cells up vs 72 h * Young Cells	0.0796641	72 h * Aged Cells up vs 72 h * Young Cells	6.87795e-08	7.16732	1.43874	7 d * Aged Cells up vs 7 d * Young Cells	0.176296	7 d * Aged Cells up vs 7 d * Young Cells	0.00296553	0.79752	10.523	3.24391	0.79752	10 d * Aged Cells up vs 10 d * Young Cells	0.0915451	10 d * Aged Cells up vs 10 d * Young Cells	15.3625	8.66651	2.33712	1
375550	cg14273411	CHD7			3.22147e-08	0.000111339	4.46663	1.69149	0 h * Aged Cells up vs 0 h * Young Cells	0.27401	0 h * Aged Cells up vs 0 h * Young Cells	0.000103101	4.49446	1.70203	72 h * Aged Cells up vs 72 h * Young Cells	0.270401	72 h * Aged Cells up vs 72 h * Young Cells	0.010323	-2.74319	-1.17196	7 d * Aged Cells down vs 7 d * Young Cells	-0.158577	7 d * Aged Cells down vs 7 d * Young Cells	0.000319097	2.13646	16.6718	4.08311	2.13646	10 d * Aged Cells up vs 10 d * Young Cells	0.33605	10 d * Aged Cells up vs 10 d * Young Cells	15.3623	39.2553	10.5863	1
644226	cg24239418	PPM1M	Unclassified	N_Shore	3.22341e-08	1.74623e-06	-5.96649	-1.3976	0 h * Aged Cells down vs 0 h * Young Cells	-0.119116	0 h * Aged Cells down vs 0 h * Young Cells	0.000100867	-4.50239	-1.05465	72 h * Aged Cells down vs 72 h * Young Cells	-0.0988965	72 h * Aged Cells down vs 72 h * Young Cells	0.0643454	1.92303	0.50818	7 d * Aged Cells up vs 7 d * Young Cells	0.0323179	7 d * Aged Cells up vs 7 d * Young Cells	4.20104e-05	-1.55949	23.2174	-4.81844	-1.55949	10 d * Aged Cells down vs 10 d * Young Cells	-0.139767	10 d * Aged Cells down vs 10 d * Young Cells	15.3614	15.0183	4.05033	1
715725	cg26931898	KALRN			3.30303e-08	1.11635e-05	5.29533	2.11363	0 h * Aged Cells up vs 0 h * Young Cells	0.321185	0 h * Aged Cells up vs 0 h * Young Cells	4.95494e-05	4.75899	1.89954	72 h * Aged Cells up vs 72 h * Young Cells	0.297994	72 h * Aged Cells up vs 72 h * Young Cells	0.31774	-1.01662	-0.457786	7 d * Aged Cells down vs 7 d * Young Cells	-0.051353	7 d * Aged Cells down vs 7 d * Young Cells	0.00371191	1.74056	9.96052	3.15603	1.74056	10 d * Aged Cells up vs 10 d * Young Cells	0.277059	10 d * Aged Cells up vs 10 d * Young Cells	15.3272	43.5106	11.7607	1
345707	cg16216905				3.32601e-08	8.78638e-07	6.21747	2.88398	0 h * Aged Cells up vs 0 h * Young Cells	0.443664	0 h * Aged Cells up vs 0 h * Young Cells	8.3045e-06	5.40191	2.50568	72 h * Aged Cells up vs 72 h * Young Cells	0.393702	72 h * Aged Cells up vs 72 h * Young Cells	0.0108765	2.72146	1.42412	7 d * Aged Cells up vs 7 d * Young Cells	0.222469	7 d * Aged Cells up vs 7 d * Young Cells	0.000508715	2.50678	15.2984	3.91132	2.50678	10 d * Aged Cells up vs 10 d * Young Cells	0.389225	10 d * Aged Cells up vs 10 d * Young Cells	15.3174	58.7229	15.8826	1
586175	cg25851564	DLEU1			3.3271e-08	1.46869e-07	6.88082	2.57053	0 h * Aged Cells up vs 0 h * Young Cells	0.322898	0 h * Aged Cells up vs 0 h * Young Cells	5.3609e-06	5.55982	2.07703	72 h * Aged Cells up vs 72 h * Young Cells	0.258381	72 h * Aged Cells up vs 72 h * Young Cells	0.0587717	1.96737	0.829156	7 d * Aged Cells up vs 7 d * Young Cells	0.0859938	7 d * Aged Cells up vs 7 d * Young Cells	0.00685781	1.50258	8.47395	2.91101	1.50258	10 d * Aged Cells up vs 10 d * Young Cells	0.204396	10 d * Aged Cells up vs 10 d * Young Cells	15.317	38.0892	10.3022	1
185760	cg03256036	SRGAP3			3.34432e-08	0.000590702	3.85596	0.80418	0 h * Aged Cells up vs 0 h * Young Cells	0.136919	0 h * Aged Cells up vs 0 h * Young Cells	6.65633e-06	5.48169	1.14323	72 h * Aged Cells up vs 72 h * Young Cells	0.19329	72 h * Aged Cells up vs 72 h * Young Cells	0.000398422	4.00151	0.941484	7 d * Aged Cells up vs 7 d * Young Cells	0.15811	7 d * Aged Cells up vs 7 d * Young Cells	1.11789e-05	1.52576	28.0353	5.29484	1.52576	10 d * Aged Cells up vs 10 d * Young Cells	0.249294	10 d * Aged Cells up vs 10 d * Young Cells	15.3097	11.8652	3.21074	1
199651	ch.9.991104F	GNA14			3.36736e-08	0.830017	-0.216626	-0.0770794	0 h * Aged Cells down vs 0 h * Young Cells	-0.0182386	0 h * Aged Cells down vs 0 h * Young Cells	0.758683	-0.310126	-0.110348	72 h * Aged Cells down vs 72 h * Young Cells	-0.0130356	72 h * Aged Cells down vs 72 h * Young Cells	0.71561	-0.367913	-0.147686	7 d * Aged Cells down vs 7 d * Young Cells	-0.019433	7 d * Aged Cells down vs 7 d * Young Cells	5.29997e-09	4.01371	66.6515	8.16403	4.01371	10 d * Aged Cells up vs 10 d * Young Cells	0.125037	10 d * Aged Cells up vs 10 d * Young Cells	15.3001	34.5155	9.34586	1
364661	cg03405026	MLH1			3.38556e-08	0.00195962	-3.40407	-0.366343	0 h * Aged Cells down vs 0 h * Young Cells	-0.0252013	0 h * Aged Cells down vs 0 h * Young Cells	0.460512	0.747952	0.0804941	72 h * Aged Cells up vs 72 h * Young Cells	0.00586547	72 h * Aged Cells up vs 72 h * Young Cells	6.45393e-06	5.49283	0.66689	7 d * Aged Cells up vs 7 d * Young Cells	0.0390995	7 d * Aged Cells up vs 7 d * Young Cells	8.50947e-05	0.678636	20.829	4.56387	0.678636	10 d * Aged Cells up vs 10 d * Young Cells	0.0405904	10 d * Aged Cells up vs 10 d * Young Cells	15.2926	3.15591	0.854956	1
80542	cg11642909			S_Shore	3.38946e-08	0.0130306	-2.64568	-0.349457	0 h * Aged Cells down vs 0 h * Young Cells	-0.028249	0 h * Aged Cells down vs 0 h * Young Cells	0.982629	-0.0219621	-0.00290088	72 h * Aged Cells down vs 72 h * Young Cells	0.000211156	72 h * Aged Cells up vs 72 h * Young Cells	2.76762e-06	5.79911	0.864141	7 d * Aged Cells up vs 7 d * Young Cells	0.0600684	7 d * Aged Cells up vs 7 d * Young Cells	3.16388e-05	0.898005	24.2113	4.9205	0.898005	10 d * Aged Cells up vs 10 d * Young Cells	0.0579686	10 d * Aged Cells up vs 10 d * Young Cells	15.291	4.75346	1.28788	1
205596	cg23716779	PNMAL2	Unclassified_Cell_type_specific	S_Shore	3.39584e-08	3.49616e-05	4.88456	0.836289	0 h * Aged Cells up vs 0 h * Young Cells	0.0976859	0 h * Aged Cells up vs 0 h * Young Cells	3.16112e-06	5.7509	0.984616	72 h * Aged Cells up vs 72 h * Young Cells	0.111281	72 h * Aged Cells up vs 72 h * Young Cells	0.995166	0.00611049	0.00118025	7 d * Aged Cells up vs 7 d * Young Cells	-0.00039579	7 d * Aged Cells down vs 7 d * Young Cells	0.000421868	0.94162	15.844	3.98045	0.94162	10 d * Aged Cells up vs 10 d * Young Cells	0.115263	10 d * Aged Cells up vs 10 d * Young Cells	15.2883	7.98518	2.16384	1
680743	cg17106686	FRMD8		S_Shelf	3.39909e-08	0.453836	-0.759242	-0.140623	0 h * Aged Cells down vs 0 h * Young Cells	-0.0150416	0 h * Aged Cells down vs 0 h * Young Cells	0.00167056	3.46513	0.641793	72 h * Aged Cells up vs 72 h * Young Cells	0.0740837	72 h * Aged Cells up vs 72 h * Young Cells	7.41248e-07	6.27988	1.31219	7 d * Aged Cells up vs 7 d * Young Cells	0.131836	7 d * Aged Cells up vs 7 d * Young Cells	0.00013493	1.12524	19.3334	4.39698	1.12524	10 d * Aged Cells up vs 10 d * Young Cells	0.0978483	10 d * Aged Cells up vs 10 d * Young Cells	15.287	9.3441	2.5323	1
22740	cg27076536	VAC14			3.40302e-08	5.16943e-06	5.57295	2.10848	0 h * Aged Cells up vs 0 h * Young Cells	0.120607	0 h * Aged Cells up vs 0 h * Young Cells	1.60088e-06	5.99815	2.26935	72 h * Aged Cells up vs 72 h * Young Cells	0.145356	72 h * Aged Cells up vs 72 h * Young Cells	0.75219	-0.318764	-0.136057	7 d * Aged Cells down vs 7 d * Young Cells	-0.00258216	7 d * Aged Cells down vs 7 d * Young Cells	0.000413764	2.08453	15.9009	3.9876	2.08453	10 d * Aged Cells up vs 10 d * Young Cells	0.139329	10 d * Aged Cells up vs 10 d * Young Cells	15.2854	38.986	10.5665	1
170656	cg22216159				3.44217e-08	1.21407e-05	5.26512	2.82254	0 h * Aged Cells up vs 0 h * Young Cells	0.421561	0 h * Aged Cells up vs 0 h * Young Cells	0.00013484	4.39722	2.35727	72 h * Aged Cells up vs 72 h * Young Cells	0.35387	72 h * Aged Cells up vs 72 h * Young Cells	0.293658	-1.06952	-0.646826	7 d * Aged Cells down vs 7 d * Young Cells	-0.0514473	7 d * Aged Cells down vs 7 d * Young Cells	0.000261224	3.07867	17.2757	4.15641	3.07867	10 d * Aged Cells up vs 10 d * Young Cells	0.433197	10 d * Aged Cells up vs 10 d * Young Cells	15.2694	78.1896	21.2143	1
741100	cg09089913				3.44702e-08	8.49486e-06	5.39374	2.05716	0 h * Aged Cells up vs 0 h * Young Cells	0.283708	0 h * Aged Cells up vs 0 h * Young Cells	3.15541e-06	5.75156	2.19363	72 h * Aged Cells up vs 72 h * Young Cells	0.310599	72 h * Aged Cells up vs 72 h * Young Cells	0.494839	-0.691356	-0.297472	7 d * Aged Cells down vs 7 d * Young Cells	-0.0327524	7 d * Aged Cells down vs 7 d * Young Cells	0.000409972	2.10315	15.928	3.99099	2.10315	10 d * Aged Cells up vs 10 d * Young Cells	0.308596	10 d * Aged Cells up vs 10 d * Young Cells	15.2674	39.5715	10.7378	1
192566	cg10303286	MTHFD1L			3.46045e-08	5.31042e-06	5.56323	2.22297	0 h * Aged Cells up vs 0 h * Young Cells	0.179562	0 h * Aged Cells up vs 0 h * Young Cells	9.75018e-06	5.34408	2.1354	72 h * Aged Cells up vs 72 h * Young Cells	0.170369	72 h * Aged Cells up vs 72 h * Young Cells	0.0774497	1.83063	0.825232	7 d * Aged Cells up vs 7 d * Young Cells	0.0368901	7 d * Aged Cells up vs 7 d * Young Cells	0.000995824	2.02124	13.4028	3.66098	2.02124	10 d * Aged Cells up vs 10 d * Young Cells	0.186419	10 d * Aged Cells up vs 10 d * Young Cells	15.262	43.4197	11.7863	1
264891	cg03279985			N_Shore	3.47488e-08	0.247761	-1.17956	-0.20253	0 h * Aged Cells down vs 0 h * Young Cells	-0.0342719	0 h * Aged Cells down vs 0 h * Young Cells	0.000330545	4.07018	0.698846	72 h * Aged Cells up vs 72 h * Young Cells	0.11612	72 h * Aged Cells up vs 72 h * Young Cells	4.34063e-05	4.80667	0.931065	7 d * Aged Cells up vs 7 d * Young Cells	0.157516	7 d * Aged Cells up vs 7 d * Young Cells	4.05323e-06	1.34297	32.0457	5.66089	1.34297	10 d * Aged Cells up vs 10 d * Young Cells	0.227119	10 d * Aged Cells up vs 10 d * Young Cells	15.2561	8.0139	2.1762	1
404976	cg10806025	COLGALT2			3.4889e-08	0.260495	-1.14764	-0.166946	0 h * Aged Cells down vs 0 h * Young Cells	-0.0234961	0 h * Aged Cells down vs 0 h * Young Cells	0.0156996	2.56653	0.373348	72 h * Aged Cells up vs 72 h * Young Cells	0.0514037	72 h * Aged Cells up vs 72 h * Young Cells	9.83723e-07	6.17607	1.01355	7 d * Aged Cells up vs 7 d * Young Cells	0.128613	7 d * Aged Cells up vs 7 d * Young Cells	1.8784e-05	1.02669	26.0924	5.10807	1.02669	10 d * Aged Cells up vs 10 d * Young Cells	0.121636	10 d * Aged Cells up vs 10 d * Young Cells	15.2505	5.7502	1.56206	1
129866	cg10934515				3.5123e-08	8.10995e-05	4.58125	0.973076	0 h * Aged Cells up vs 0 h * Young Cells	0.084983	0 h * Aged Cells up vs 0 h * Young Cells	0.00963475	2.77179	0.58874	72 h * Aged Cells up vs 72 h * Young Cells	0.0475357	72 h * Aged Cells up vs 72 h * Young Cells	1.79405e-07	6.8058	1.63083	7 d * Aged Cells up vs 7 d * Young Cells	0.135419	7 d * Aged Cells up vs 7 d * Young Cells	1.2453e-05	1.54252	27.6253	5.25598	1.54252	10 d * Aged Cells up vs 10 d * Young Cells	0.143668	10 d * Aged Cells up vs 10 d * Young Cells	15.2412	12.252	3.33034	1
522575	cg11423008	MIATNB			3.5149e-08	7.73743e-06	5.42741	3.30135	0 h * Aged Cells up vs 0 h * Young Cells	0.468837	0 h * Aged Cells up vs 0 h * Young Cells	3.39997e-06	5.72451	3.48208	72 h * Aged Cells up vs 72 h * Young Cells	0.511881	72 h * Aged Cells up vs 72 h * Young Cells	0.258328	1.15299	0.791215	7 d * Aged Cells up vs 7 d * Young Cells	0.133416	7 d * Aged Cells up vs 7 d * Young Cells	0.000101908	3.78092	20.238	4.49867	3.78092	10 d * Aged Cells up vs 10 d * Young Cells	0.56139	10 d * Aged Cells up vs 10 d * Young Cells	15.2401	100.474	27.3126	1
725980	cg12477914	FAM86C1			3.52048e-08	1.51563e-06	6.0181	1.10737	0 h * Aged Cells up vs 0 h * Young Cells	0.185103	0 h * Aged Cells up vs 0 h * Young Cells	6.89731e-06	5.46886	1.00631	72 h * Aged Cells up vs 72 h * Young Cells	0.167294	72 h * Aged Cells up vs 72 h * Young Cells	0.00693837	2.90627	0.603306	7 d * Aged Cells up vs 7 d * Young Cells	0.10238	7 d * Aged Cells up vs 7 d * Young Cells	0.00086073	0.944677	13.8061	3.71566	0.944677	10 d * Aged Cells up vs 10 d * Young Cells	0.155406	10 d * Aged Cells up vs 10 d * Young Cells	15.2379	9.19301	2.49938	1
563518	cg25790130			N_Shelf	3.56044e-08	2.78145e-05	-4.96685	-2.54362	0 h * Aged Cells down vs 0 h * Young Cells	-0.357397	0 h * Aged Cells down vs 0 h * Young Cells	5.77557e-06	-5.53291	-2.8335	72 h * Aged Cells down vs 72 h * Young Cells	-0.392037	72 h * Aged Cells down vs 72 h * Young Cells	0.782901	0.27811	0.160677	7 d * Aged Cells up vs 7 d * Young Cells	0.0143457	7 d * Aged Cells up vs 7 d * Young Cells	0.00197296	-2.40685	11.57	-3.40146	-2.40685	10 d * Aged Cells down vs 10 d * Young Cells	-0.366704	10 d * Aged Cells down vs 10 d * Young Cells	15.2222	71.1344	19.3599	1
125301	cg13475977	CRYL1			3.57402e-08	0.0205425	-2.45034	-0.388546	0 h * Aged Cells down vs 0 h * Young Cells	-0.0311415	0 h * Aged Cells down vs 0 h * Young Cells	0.0569361	1.98278	0.314405	72 h * Aged Cells up vs 72 h * Young Cells	0.0274223	72 h * Aged Cells up vs 72 h * Young Cells	1.2857e-08	7.81397	1.39783	7 d * Aged Cells up vs 7 d * Young Cells	0.102535	7 d * Aged Cells up vs 7 d * Young Cells	8.91888e-05	0.996192	20.6742	4.54689	0.996192	10 d * Aged Cells up vs 10 d * Young Cells	0.078171	10 d * Aged Cells up vs 10 d * Young Cells	15.2169	6.81739	1.85607	1
785729	cg15177103	TMEM131			3.57412e-08	8.18016e-07	6.2437	2.5889	0 h * Aged Cells up vs 0 h * Young Cells	0.186723	0 h * Aged Cells up vs 0 h * Young Cells	5.72716e-06	5.53595	2.29544	72 h * Aged Cells up vs 72 h * Young Cells	0.182431	72 h * Aged Cells up vs 72 h * Young Cells	0.164222	1.42713	0.667582	7 d * Aged Cells up vs 7 d * Young Cells	0.0253825	7 d * Aged Cells up vs 7 d * Young Cells	0.00593323	1.70126	8.8179	2.9695	1.70126	10 d * Aged Cells up vs 10 d * Young Cells	0.155704	10 d * Aged Cells up vs 10 d * Young Cells	15.2168	46.616	12.6915	1
700859	cg11113704				3.58838e-08	2.21217e-06	5.88045	2.90623	0 h * Aged Cells up vs 0 h * Young Cells	0.446877	0 h * Aged Cells up vs 0 h * Young Cells	5.05566e-06	5.58099	2.75823	72 h * Aged Cells up vs 72 h * Young Cells	0.424306	72 h * Aged Cells up vs 72 h * Young Cells	0.00343279	3.18673	1.77677	7 d * Aged Cells up vs 7 d * Young Cells	0.271703	7 d * Aged Cells up vs 7 d * Young Cells	0.00171041	2.36006	11.9448	3.45613	2.36006	10 d * Aged Cells up vs 10 d * Young Cells	0.35924	10 d * Aged Cells up vs 10 d * Young Cells	15.2113	66.2015	18.0303	1
554823	cg15003833				3.62538e-08	0.204482	-1.2981	-0.190384	0 h * Aged Cells down vs 0 h * Young Cells	-0.0314878	0 h * Aged Cells down vs 0 h * Young Cells	0.000385305	4.01384	0.588683	72 h * Aged Cells up vs 72 h * Young Cells	0.0938581	72 h * Aged Cells up vs 72 h * Young Cells	5.107e-07	6.41706	1.06176	7 d * Aged Cells up vs 7 d * Young Cells	0.17152	7 d * Aged Cells up vs 7 d * Young Cells	0.000246522	0.846565	17.4522	4.17758	0.846565	10 d * Aged Cells up vs 10 d * Young Cells	0.142475	10 d * Aged Cells up vs 10 d * Young Cells	15.197	5.82457	1.58784	1
169567	cg00603097	FAM69C		S_Shore	3.62947e-08	6.39455e-06	5.49616	1.48633	0 h * Aged Cells up vs 0 h * Young Cells	0.165941	0 h * Aged Cells up vs 0 h * Young Cells	5.80812e-05	4.70173	1.27149	72 h * Aged Cells up vs 72 h * Young Cells	0.149283	72 h * Aged Cells up vs 72 h * Young Cells	0.937025	-0.0796983	-0.0243149	7 d * Aged Cells down vs 7 d * Young Cells	-0.00133017	7 d * Aged Cells down vs 7 d * Young Cells	0.000132569	1.64534	19.3898	4.40338	1.64534	10 d * Aged Cells up vs 10 d * Young Cells	0.180014	10 d * Aged Cells up vs 10 d * Young Cells	15.1954	19.801	5.39853	1
703929	cg17458910	C10orf11			3.65227e-08	2.10807e-06	5.89797	1.96639	0 h * Aged Cells up vs 0 h * Young Cells	0.179705	0 h * Aged Cells up vs 0 h * Young Cells	6.58968e-06	5.48532	1.82881	72 h * Aged Cells up vs 72 h * Young Cells	0.170544	72 h * Aged Cells up vs 72 h * Young Cells	0.844422	0.198005	0.0744752	7 d * Aged Cells up vs 7 d * Young Cells	0.00288547	7 d * Aged Cells up vs 7 d * Young Cells	9.3925e-05	2.08595	20.5044	4.52818	2.08595	10 d * Aged Cells up vs 10 d * Young Cells	0.178277	10 d * Aged Cells up vs 10 d * Young Cells	15.1867	30.0788	8.20536	1
222171	cg26444727	GALNT18			3.66758e-08	8.4496e-06	5.39567	2.19792	0 h * Aged Cells up vs 0 h * Young Cells	0.340133	0 h * Aged Cells up vs 0 h * Young Cells	1.06067e-05	5.31376	2.16456	72 h * Aged Cells up vs 72 h * Young Cells	0.32031	72 h * Aged Cells up vs 72 h * Young Cells	0.34069	-0.968731	-0.445183	7 d * Aged Cells down vs 7 d * Young Cells	-0.0677477	7 d * Aged Cells down vs 7 d * Young Cells	8.90492e-05	2.55947	20.6794	4.54746	2.55947	10 d * Aged Cells up vs 10 d * Young Cells	0.391486	10 d * Aged Cells up vs 10 d * Young Cells	15.1808	44.8842	12.2489	1
592099	cg05786820				3.67879e-08	0.00364364	3.16333	0.321233	0 h * Aged Cells up vs 0 h * Young Cells	0.0463114	0 h * Aged Cells up vs 0 h * Young Cells	7.53965e-05	4.60758	0.467896	72 h * Aged Cells up vs 72 h * Young Cells	0.0651948	72 h * Aged Cells up vs 72 h * Young Cells	0.000467086	3.94288	0.451707	7 d * Aged Cells up vs 7 d * Young Cells	0.0653374	7 d * Aged Cells up vs 7 d * Young Cells	1.73132e-06	0.837598	35.6363	5.96961	0.837598	10 d * Aged Cells up vs 10 d * Young Cells	0.114227	10 d * Aged Cells up vs 10 d * Young Cells	15.1766	2.78862	0.761229	1
633384	cg12300178				3.6949e-08	4.89149e-06	5.59292	2.93248	0 h * Aged Cells up vs 0 h * Young Cells	0.452369	0 h * Aged Cells up vs 0 h * Young Cells	9.1488e-06	5.36702	2.81404	72 h * Aged Cells up vs 72 h * Young Cells	0.433917	72 h * Aged Cells up vs 72 h * Young Cells	0.000355671	4.04327	2.39165	7 d * Aged Cells up vs 7 d * Young Cells	0.364052	7 d * Aged Cells up vs 7 d * Young Cells	0.000313884	2.9624	16.7212	4.08915	2.9624	10 d * Aged Cells up vs 10 d * Young Cells	0.423855	10 d * Aged Cells up vs 10 d * Young Cells	15.1705	74.3117	20.2935	1
303780	cg26886885		Promoter_Associated		3.7326e-08	6.92396e-06	-5.46747	-1.86264	0 h * Aged Cells down vs 0 h * Young Cells	-0.212404	0 h * Aged Cells down vs 0 h * Young Cells	2.11153e-06	-5.89737	-2.0091	72 h * Aged Cells down vs 72 h * Young Cells	-0.232032	72 h * Aged Cells down vs 72 h * Young Cells	0.00064252	-3.82473	-1.46998	7 d * Aged Cells down vs 7 d * Young Cells	-0.17187	7 d * Aged Cells down vs 7 d * Young Cells	7.94444e-05	-2.15996	21.0562	-4.5887	-2.15996	10 d * Aged Cells down vs 10 d * Young Cells	-0.246908	10 d * Aged Cells down vs 10 d * Young Cells	15.1564	31.3432	8.56738	1
205398	cg15655599	LOC100507477			3.78849e-08	2.0486e-06	5.90837	3.12145	0 h * Aged Cells up vs 0 h * Young Cells	0.471512	0 h * Aged Cells up vs 0 h * Young Cells	1.80141e-06	5.95516	3.14617	72 h * Aged Cells up vs 72 h * Young Cells	0.473496	72 h * Aged Cells up vs 72 h * Young Cells	0.0362666	2.19567	1.30865	7 d * Aged Cells up vs 7 d * Young Cells	0.189888	7 d * Aged Cells up vs 7 d * Young Cells	0.00249065	2.41741	10.9672	3.31168	2.41741	10 d * Aged Cells up vs 10 d * Young Cells	0.385295	10 d * Aged Cells up vs 10 d * Young Cells	15.1357	75.2738	20.6035	1
537098	cg17351418				3.79147e-08	0.00025267	-4.16858	-0.878574	0 h * Aged Cells down vs 0 h * Young Cells	-0.0951853	0 h * Aged Cells down vs 0 h * Young Cells	4.17121e-06	-5.65051	-1.19091	72 h * Aged Cells down vs 72 h * Young Cells	-0.137508	72 h * Aged Cells down vs 72 h * Young Cells	0.86578	-0.170526	-0.0405461	7 d * Aged Cells down vs 7 d * Young Cells	-0.00359969	7 d * Aged Cells down vs 7 d * Young Cells	0.000104802	-1.3071	20.147	-4.48854	-1.3071	10 d * Aged Cells down vs 10 d * Young Cells	-0.146573	10 d * Aged Cells down vs 10 d * Young Cells	15.1346	11.9788	3.27902	1
129768	cg06068179	AFAP1	Unclassified_Cell_type_specific		3.80871e-08	6.12264e-05	4.68271	0.862409	0 h * Aged Cells up vs 0 h * Young Cells	0.12472	0 h * Aged Cells up vs 0 h * Young Cells	6.47458e-07	6.32963	1.16572	72 h * Aged Cells up vs 72 h * Young Cells	0.176446	72 h * Aged Cells up vs 72 h * Young Cells	0.0241698	2.37883	0.494249	7 d * Aged Cells up vs 7 d * Young Cells	0.0695313	7 d * Aged Cells up vs 7 d * Young Cells	0.000178643	1.09293	18.4472	4.29502	1.09293	10 d * Aged Cells up vs 10 d * Young Cells	0.163107	10 d * Aged Cells up vs 10 d * Young Cells	15.1283	9.14293	2.50377	1
283142	cg22905192				3.81307e-08	8.24087e-07	6.24098	1.84818	0 h * Aged Cells up vs 0 h * Young Cells	0.175711	0 h * Aged Cells up vs 0 h * Young Cells	9.98805e-06	5.3354	1.58	72 h * Aged Cells up vs 72 h * Young Cells	0.154599	72 h * Aged Cells up vs 72 h * Young Cells	0.0541801	2.00675	0.670426	7 d * Aged Cells up vs 7 d * Young Cells	0.0532179	7 d * Aged Cells up vs 7 d * Young Cells	0.000148771	1.78461	19.023	4.36153	1.78461	10 d * Aged Cells up vs 10 d * Young Cells	0.165718	10 d * Aged Cells up vs 10 d * Young Cells	15.1267	23.6369	6.47359	1
566044	cg08538549	UPK1B			3.82925e-08	8.32235e-06	-5.40114	-2.31692	0 h * Aged Cells down vs 0 h * Young Cells	-0.277323	0 h * Aged Cells down vs 0 h * Young Cells	3.42671e-06	-5.72168	-2.45442	72 h * Aged Cells down vs 72 h * Young Cells	-0.302681	72 h * Aged Cells down vs 72 h * Young Cells	0.395433	0.862605	0.41745	7 d * Aged Cells up vs 7 d * Young Cells	0.0257682	7 d * Aged Cells up vs 7 d * Young Cells	0.000202999	-2.51809	18.0495	-4.24847	-2.51809	10 d * Aged Cells down vs 10 d * Young Cells	-0.31619	10 d * Aged Cells down vs 10 d * Young Cells	15.1208	49.5781	13.5836	1
682205	cg08455719	SLC35F3		S_Shore	3.89711e-08	7.16196e-05	4.62614	1.20076	0 h * Aged Cells up vs 0 h * Young Cells	0.190214	0 h * Aged Cells up vs 0 h * Young Cells	4.77168e-05	4.77257	1.23876	72 h * Aged Cells up vs 72 h * Young Cells	0.196735	72 h * Aged Cells up vs 72 h * Young Cells	1.38516e-06	6.05094	1.77185	7 d * Aged Cells up vs 7 d * Young Cells	0.267377	7 d * Aged Cells up vs 7 d * Young Cells	0.000230225	1.50717	17.6615	4.20256	1.50717	10 d * Aged Cells up vs 10 d * Young Cells	0.235867	10 d * Aged Cells up vs 10 d * Young Cells	15.0965	18.1222	4.9732	1
680930	cg00406377	KRTAP2-4			3.93112e-08	8.15565e-06	5.40843	3.11605	0 h * Aged Cells up vs 0 h * Young Cells	0.447466	0 h * Aged Cells up vs 0 h * Young Cells	1.4093e-06	6.04464	3.4826	72 h * Aged Cells up vs 72 h * Young Cells	0.515549	72 h * Aged Cells up vs 72 h * Young Cells	0.00177181	3.44265	2.23766	7 d * Aged Cells up vs 7 d * Young Cells	0.300088	7 d * Aged Cells up vs 7 d * Young Cells	0.00716098	2.30336	8.37202	2.89344	2.30336	10 d * Aged Cells up vs 10 d * Young Cells	0.373288	10 d * Aged Cells up vs 10 d * Young Cells	15.0844	89.2193	24.5036	1
164597	cg10807419				3.97041e-08	1.00728e-06	6.1674	2.57888	0 h * Aged Cells up vs 0 h * Young Cells	0.209915	0 h * Aged Cells up vs 0 h * Young Cells	5.48998e-06	5.55122	2.32123	72 h * Aged Cells up vs 72 h * Young Cells	0.185344	72 h * Aged Cells up vs 72 h * Young Cells	0.807309	-0.246139	-0.116112	7 d * Aged Cells down vs 7 d * Young Cells	-0.0105153	7 d * Aged Cells down vs 7 d * Young Cells	0.00322689	1.85514	10.3102	3.21095	1.85514	10 d * Aged Cells up vs 10 d * Young Cells	0.140579	10 d * Aged Cells up vs 10 d * Young Cells	15.0706	46.952	12.9069	1
485100	cg01969666	LONP1		S_Shelf	3.97194e-08	3.73035e-06	-5.69093	-1.14142	0 h * Aged Cells down vs 0 h * Young Cells	-0.125757	0 h * Aged Cells down vs 0 h * Young Cells	3.02092e-05	-4.93714	-0.990232	72 h * Aged Cells down vs 72 h * Young Cells	-0.115303	72 h * Aged Cells down vs 72 h * Young Cells	0.000181504	4.28923	0.97053	7 d * Aged Cells up vs 7 d * Young Cells	0.0730052	7 d * Aged Cells up vs 7 d * Young Cells	0.0147298	-0.718788	6.72746	-2.59373	-0.718788	10 d * Aged Cells down vs 10 d * Young Cells	-0.0756308	10 d * Aged Cells down vs 10 d * Young Cells	15.0701	10.802	2.96952	1
506256	cg25815482				3.97304e-08	8.94157e-06	-5.37527	-2.36427	0 h * Aged Cells down vs 0 h * Young Cells	-0.354714	0 h * Aged Cells down vs 0 h * Young Cells	2.61814e-06	-5.81925	-2.55955	72 h * Aged Cells down vs 72 h * Young Cells	-0.38391	72 h * Aged Cells down vs 72 h * Young Cells	0.714289	0.369704	0.18345	7 d * Aged Cells up vs 7 d * Young Cells	0.000713229	7 d * Aged Cells up vs 7 d * Young Cells	0.000166593	-2.62565	18.666	-4.32042	-2.62565	10 d * Aged Cells down vs 10 d * Young Cells	-0.392813	10 d * Aged Cells down vs 10 d * Young Cells	15.0697	51.9472	14.281	1
216496	cg20296990	AZI1		S_Shore	3.98587e-08	4.58376e-06	-5.61641	-1.17577	0 h * Aged Cells down vs 0 h * Young Cells	-0.109728	0 h * Aged Cells down vs 0 h * Young Cells	2.79386e-06	-5.79568	-1.2133	72 h * Aged Cells down vs 72 h * Young Cells	-0.122091	72 h * Aged Cells down vs 72 h * Young Cells	0.0544233	2.00459	0.473431	7 d * Aged Cells up vs 7 d * Young Cells	0.0289651	7 d * Aged Cells up vs 7 d * Young Cells	0.00688252	-0.841594	8.46546	-2.90955	-0.841594	10 d * Aged Cells down vs 10 d * Young Cells	-0.0794189	10 d * Aged Cells down vs 10 d * Young Cells	15.0652	11.7644	3.23513	1
454611	cg21133328				4.0235e-08	3.74522e-06	5.68949	0.988761	0 h * Aged Cells up vs 0 h * Young Cells	0.143433	0 h * Aged Cells up vs 0 h * Young Cells	3.59653e-05	4.87437	0.847104	72 h * Aged Cells up vs 72 h * Young Cells	0.1221	72 h * Aged Cells up vs 72 h * Young Cells	0.607548	0.51922	0.101797	7 d * Aged Cells up vs 7 d * Young Cells	0.013476	7 d * Aged Cells up vs 7 d * Young Cells	0.00033323	0.976624	16.5422	4.06721	0.976624	10 d * Aged Cells up vs 10 d * Young Cells	0.144528	10 d * Aged Cells up vs 10 d * Young Cells	15.0522	8.10028	2.22946	1
296801	cg21250756	HNF1B			4.02375e-08	4.10344e-07	6.49792	2.17393	0 h * Aged Cells up vs 0 h * Young Cells	0.154297	0 h * Aged Cells up vs 0 h * Young Cells	4.28189e-05	4.81158	1.60975	72 h * Aged Cells up vs 72 h * Young Cells	0.114958	72 h * Aged Cells up vs 72 h * Young Cells	0.629594	0.487464	0.183985	7 d * Aged Cells up vs 7 d * Young Cells	0.00946845	7 d * Aged Cells up vs 7 d * Young Cells	0.000544055	1.79655	15.1046	3.88646	1.79655	10 d * Aged Cells up vs 10 d * Young Cells	0.124745	10 d * Aged Cells up vs 10 d * Young Cells	15.0522	30.0196	8.2624	1
763160	cg17466991	PANK2	Promoter_Associated	N_Shore	4.07428e-08	1.57211e-05	5.17211	0.756407	0 h * Aged Cells up vs 0 h * Young Cells	0.0812219	0 h * Aged Cells up vs 0 h * Young Cells	0.130203	-1.55748	-0.227778	72 h * Aged Cells down vs 72 h * Young Cells	-0.0266931	72 h * Aged Cells down vs 72 h * Young Cells	0.000127599	-4.41724	-0.728796	7 d * Aged Cells down vs 7 d * Young Cells	-0.0710049	7 d * Aged Cells down vs 7 d * Young Cells	0.000806064	-0.755781	13.9891	-3.7402	-0.755781	10 d * Aged Cells down vs 10 d * Young Cells	-0.0682595	10 d * Aged Cells down vs 10 d * Young Cells	15.0349	5.7298	1.57884	1
273438	cg18562243	SOX2OT	Unclassified_Cell_type_specific	S_Shore	4.09813e-08	1.91566e-06	5.93278	1.48309	0 h * Aged Cells up vs 0 h * Young Cells	0.0778934	0 h * Aged Cells up vs 0 h * Young Cells	1.54397e-05	5.17861	1.29456	72 h * Aged Cells up vs 72 h * Young Cells	0.0689303	72 h * Aged Cells up vs 72 h * Young Cells	0.0350317	2.21159	0.623707	7 d * Aged Cells up vs 7 d * Young Cells	0.0235332	7 d * Aged Cells up vs 7 d * Young Cells	1.72643e-05	1.77481	26.4034	5.13842	1.77481	10 d * Aged Cells up vs 10 d * Young Cells	0.0841154	10 d * Aged Cells up vs 10 d * Young Cells	15.0268	16.732	4.61297	1
188241	cg14311838			S_Shore	4.1054e-08	3.60958e-06	-5.70285	-2.44667	0 h * Aged Cells down vs 0 h * Young Cells	-0.311253	0 h * Aged Cells down vs 0 h * Young Cells	2.90245e-06	-5.78185	-2.48057	72 h * Aged Cells down vs 72 h * Young Cells	-0.321632	72 h * Aged Cells down vs 72 h * Young Cells	0.625473	-0.493361	-0.23879	7 d * Aged Cells down vs 7 d * Young Cells	-0.0209174	7 d * Aged Cells down vs 7 d * Young Cells	0.00189713	-2.02525	11.6724	-3.41649	-2.02525	10 d * Aged Cells down vs 10 d * Young Cells	-0.283371	10 d * Aged Cells down vs 10 d * Young Cells	15.0244	49.2751	13.5872	1
413906	cg11338606	LOC285692			4.17663e-08	4.03987e-05	4.83253	1.50627	0 h * Aged Cells up vs 0 h * Young Cells	0.0957326	0 h * Aged Cells up vs 0 h * Young Cells	4.82436e-05	4.76861	1.48635	72 h * Aged Cells up vs 72 h * Young Cells	0.100244	72 h * Aged Cells up vs 72 h * Young Cells	0.110153	-1.64797	-0.57949	7 d * Aged Cells down vs 7 d * Young Cells	-0.0187976	7 d * Aged Cells down vs 7 d * Young Cells	6.41814e-05	2.00937	21.7688	4.66571	2.00937	10 d * Aged Cells up vs 10 d * Young Cells	0.142534	10 d * Aged Cells up vs 10 d * Young Cells	15.0006	25.9676	7.17171	1
197444	cg16981938	MTSS1			4.22999e-08	1.17911e-05	5.27564	1.3727	0 h * Aged Cells up vs 0 h * Young Cells	0.218835	0 h * Aged Cells up vs 0 h * Young Cells	0.000115717	4.45266	1.15857	72 h * Aged Cells up vs 72 h * Young Cells	0.185077	72 h * Aged Cells up vs 72 h * Young Cells	2.05995e-05	5.07488	1.48969	7 d * Aged Cells up vs 7 d * Young Cells	0.241279	7 d * Aged Cells up vs 7 d * Young Cells	5.39326e-05	1.69994	22.3582	4.72844	1.69994	10 d * Aged Cells up vs 10 d * Young Cells	0.273451	10 d * Aged Cells up vs 10 d * Young Cells	14.9831	18.0745	4.99764	1
518577	cg20708254	DLG2			4.33523e-08	1.88269e-06	5.9391	2.89935	0 h * Aged Cells up vs 0 h * Young Cells	0.422855	0 h * Aged Cells up vs 0 h * Young Cells	3.89373e-06	5.67542	2.77062	72 h * Aged Cells up vs 72 h * Young Cells	0.403988	72 h * Aged Cells up vs 72 h * Young Cells	0.00824488	2.83593	1.56186	7 d * Aged Cells up vs 7 d * Young Cells	0.197148	7 d * Aged Cells up vs 7 d * Young Cells	0.00155127	2.35633	12.2036	3.49336	2.35633	10 d * Aged Cells up vs 10 d * Young Cells	0.34014	10 d * Aged Cells up vs 10 d * Young Cells	14.9492	63.4806	17.5923	1
406617	cg07121046	ZNF852			4.34027e-08	3.78047e-05	-4.85642	-1.47602	0 h * Aged Cells down vs 0 h * Young Cells	-0.202853	0 h * Aged Cells down vs 0 h * Young Cells	4.86836e-06	-5.59463	-1.70039	72 h * Aged Cells down vs 72 h * Young Cells	-0.235949	72 h * Aged Cells down vs 72 h * Young Cells	1.68923e-05	-5.14626	-1.76455	7 d * Aged Cells down vs 7 d * Young Cells	-0.229389	7 d * Aged Cells down vs 7 d * Young Cells	0.00093585	-1.54719	13.5741	-3.6843	-1.54719	10 d * Aged Cells down vs 10 d * Young Cells	-0.219331	10 d * Aged Cells down vs 10 d * Young Cells	14.9476	24.6029	6.81891	1
257884	cg08256536	FAM83A			4.35918e-08	9.58247e-06	5.35033	2.41847	0 h * Aged Cells up vs 0 h * Young Cells	0.359096	0 h * Aged Cells up vs 0 h * Young Cells	3.47826e-05	4.88641	2.20877	72 h * Aged Cells up vs 72 h * Young Cells	0.331942	72 h * Aged Cells up vs 72 h * Young Cells	0.11393	-1.62994	-0.831188	7 d * Aged Cells down vs 7 d * Young Cells	-0.0880515	7 d * Aged Cells down vs 7 d * Young Cells	7.68676e-05	2.87335	21.1656	4.60061	2.87335	10 d * Aged Cells up vs 10 d * Young Cells	0.416082	10 d * Aged Cells up vs 10 d * Young Cells	14.9416	54.398	15.0829	1
399182	cg15241068				4.41287e-08	1.23041e-05	5.26031	2.21478	0 h * Aged Cells up vs 0 h * Young Cells	0.185398	0 h * Aged Cells up vs 0 h * Young Cells	4.84085e-06	5.59668	2.3564	72 h * Aged Cells up vs 72 h * Young Cells	0.196476	72 h * Aged Cells up vs 72 h * Young Cells	5.70138e-05	4.70842	2.23646	7 d * Aged Cells up vs 7 d * Young Cells	0.16744	7 d * Aged Cells up vs 7 d * Young Cells	0.0021261	1.96207	11.3754	3.37274	1.96207	10 d * Aged Cells up vs 10 d * Young Cells	0.170461	10 d * Aged Cells up vs 10 d * Young Cells	14.9248	47.1421	13.0858	1
360464	cg21075900	PSG9	Unclassified_Cell_type_specific		4.41426e-08	9.81639e-05	4.51222	0.866707	0 h * Aged Cells up vs 0 h * Young Cells	0.136169	0 h * Aged Cells up vs 0 h * Young Cells	0.00118507	3.59544	0.690613	72 h * Aged Cells up vs 72 h * Young Cells	0.112552	72 h * Aged Cells up vs 72 h * Young Cells	2.46475e-07	6.68719	1.44908	7 d * Aged Cells up vs 7 d * Young Cells	0.225899	7 d * Aged Cells up vs 7 d * Young Cells	0.000272351	1.09905	17.1491	4.14115	1.09905	10 d * Aged Cells up vs 10 d * Young Cells	0.172869	10 d * Aged Cells up vs 10 d * Young Cells	14.9244	9.81123	2.7235	1
751442	cg21552276	STAU2			4.44781e-08	5.88292e-06	-5.52626	-2.2323	0 h * Aged Cells down vs 0 h * Young Cells	-0.236678	0 h * Aged Cells down vs 0 h * Young Cells	1.41372e-05	-5.21032	-2.10467	72 h * Aged Cells down vs 72 h * Young Cells	-0.233873	72 h * Aged Cells down vs 72 h * Young Cells	0.190114	1.34167	0.611414	7 d * Aged Cells up vs 7 d * Young Cells	0.0384837	7 d * Aged Cells up vs 7 d * Young Cells	2.95592e-05	-2.75992	24.4527	-4.94497	-2.75992	10 d * Aged Cells down vs 10 d * Young Cells	-0.291417	10 d * Aged Cells down vs 10 d * Young Cells	14.9139	43.3608	12.0449	1
448380	cg17553516				4.44834e-08	1.57018e-05	5.17255	1.99575	0 h * Aged Cells up vs 0 h * Young Cells	0.290241	0 h * Aged Cells up vs 0 h * Young Cells	3.36179e-06	5.7286	2.21029	72 h * Aged Cells up vs 72 h * Young Cells	0.329769	72 h * Aged Cells up vs 72 h * Young Cells	0.302014	1.05083	0.457407	7 d * Aged Cells up vs 7 d * Young Cells	0.0790901	7 d * Aged Cells up vs 7 d * Young Cells	2.66374e-05	2.65616	24.8244	4.98241	2.65616	10 d * Aged Cells up vs 10 d * Young Cells	0.395553	10 d * Aged Cells up vs 10 d * Young Cells	14.9138	39.5597	10.9892	1
384978	cg09600665	PEX5L			4.50331e-08	8.22476e-06	5.40539	2.70233	0 h * Aged Cells up vs 0 h * Young Cells	0.396871	0 h * Aged Cells up vs 0 h * Young Cells	1.68973e-05	5.14615	2.57273	72 h * Aged Cells up vs 72 h * Young Cells	0.380771	72 h * Aged Cells up vs 72 h * Young Cells	0.000160138	4.33478	2.44482	7 d * Aged Cells up vs 7 d * Young Cells	0.311566	7 d * Aged Cells up vs 7 d * Young Cells	0.000257275	2.87491	17.3221	4.16198	2.87491	10 d * Aged Cells up vs 10 d * Young Cells	0.408843	10 d * Aged Cells up vs 10 d * Young Cells	14.8969	66.341	18.4496	1
427806	cg10110002				4.55323e-08	4.71603e-06	5.60612	2.00137	0 h * Aged Cells up vs 0 h * Young Cells	0.300866	0 h * Aged Cells up vs 0 h * Young Cells	2.11488e-06	5.89679	2.10514	72 h * Aged Cells up vs 72 h * Young Cells	0.309726	72 h * Aged Cells up vs 72 h * Young Cells	0.486497	0.704898	0.283895	7 d * Aged Cells up vs 7 d * Young Cells	0.0405836	7 d * Aged Cells up vs 7 d * Young Cells	0.000505015	1.93064	15.3196	3.91402	1.93064	10 d * Aged Cells up vs 10 d * Young Cells	0.289311	10 d * Aged Cells up vs 10 d * Young Cells	14.8818	33.7945	9.40787	1
33665	cg00305774	TMEM88B	Unclassified_Cell_type_specific	N_Shore	4.55926e-08	0.047312	2.0715	0.271434	0 h * Aged Cells up vs 0 h * Young Cells	0.0129584	0 h * Aged Cells up vs 0 h * Young Cells	5.66336e-05	4.71083	0.617271	72 h * Aged Cells up vs 72 h * Young Cells	0.0332045	72 h * Aged Cells up vs 72 h * Young Cells	0.00100161	3.6588	0.54086	7 d * Aged Cells up vs 7 d * Young Cells	0.0217971	7 d * Aged Cells up vs 7 d * Young Cells	5.64811e-05	0.853058	22.2011	4.7118	0.853058	10 d * Aged Cells up vs 10 d * Young Cells	0.0368518	10 d * Aged Cells up vs 10 d * Young Cells	14.88	4.55221	1.26742	1
254542	cg14028877	COMT			4.57277e-08	8.84863e-06	5.37904	1.31537	0 h * Aged Cells up vs 0 h * Young Cells	0.218477	0 h * Aged Cells up vs 0 h * Young Cells	1.51647e-05	5.18508	1.26794	72 h * Aged Cells up vs 72 h * Young Cells	0.211723	72 h * Aged Cells up vs 72 h * Young Cells	0.000495201	3.92128	1.08178	7 d * Aged Cells up vs 7 d * Young Cells	0.17795	7 d * Aged Cells up vs 7 d * Young Cells	0.0105735	0.923488	7.47052	2.73322	0.923488	10 d * Aged Cells up vs 10 d * Young Cells	0.155742	10 d * Aged Cells up vs 10 d * Young Cells	14.8759	15.8501	4.41416	1
116449	cg17653203	MFSD10	Promoter_Associated	Island	4.60765e-08	0.0254911	2.3552	0.38948	0 h * Aged Cells up vs 0 h * Young Cells	0.0429111	0 h * Aged Cells up vs 0 h * Young Cells	4.35662e-05	4.80535	0.794663	72 h * Aged Cells up vs 72 h * Young Cells	0.086188	72 h * Aged Cells up vs 72 h * Young Cells	5.9311e-05	4.69417	0.87576	7 d * Aged Cells up vs 7 d * Young Cells	0.0921511	7 d * Aged Cells up vs 7 d * Young Cells	2.09368e-07	1.54188	45.5363	6.74806	1.54188	10 d * Aged Cells up vs 10 d * Young Cells	0.16757	10 d * Aged Cells up vs 10 d * Young Cells	14.8655	7.24367	2.01874	1
722792	cg03611456				4.61726e-08	2.93893e-06	5.77732	2.39168	0 h * Aged Cells up vs 0 h * Young Cells	0.358377	0 h * Aged Cells up vs 0 h * Young Cells	2.48583e-06	5.83808	2.41683	72 h * Aged Cells up vs 72 h * Young Cells	0.36096	72 h * Aged Cells up vs 72 h * Young Cells	0.318321	1.01538	0.474214	7 d * Aged Cells up vs 7 d * Young Cells	0.063095	7 d * Aged Cells up vs 7 d * Young Cells	0.000866153	2.12398	13.7886	3.71331	2.12398	10 d * Aged Cells up vs 10 d * Young Cells	0.336611	10 d * Aged Cells up vs 10 d * Young Cells	14.8626	45.385	12.6508	1
43408	cg00375430	ASIP			4.63926e-08	0.00459436	-3.07172	-0.379944	0 h * Aged Cells down vs 0 h * Young Cells	-0.0626035	0 h * Aged Cells down vs 0 h * Young Cells	0.334404	0.981624	0.121418	72 h * Aged Cells up vs 72 h * Young Cells	0.0204634	72 h * Aged Cells up vs 72 h * Young Cells	1.73269e-05	5.13712	0.716843	7 d * Aged Cells up vs 7 d * Young Cells	0.114739	7 d * Aged Cells up vs 7 d * Young Cells	1.93145e-06	1.01342	35.1625	5.92979	1.01342	10 d * Aged Cells up vs 10 d * Young Cells	0.157869	10 d * Aged Cells up vs 10 d * Young Cells	14.8561	4.04988	1.12937	1
593477	cg22791899				4.65364e-08	3.54007e-06	-5.70989	-1.82813	0 h * Aged Cells down vs 0 h * Young Cells	-0.293422	0 h * Aged Cells down vs 0 h * Young Cells	8.62445e-06	-5.38829	-1.72516	72 h * Aged Cells down vs 72 h * Young Cells	-0.271788	72 h * Aged Cells down vs 72 h * Young Cells	0.0750493	1.84649	0.666953	7 d * Aged Cells up vs 7 d * Young Cells	0.108342	7 d * Aged Cells up vs 7 d * Young Cells	0.00994349	-1.2204	7.61062	-2.75874	-1.2204	10 d * Aged Cells down vs 10 d * Young Cells	-0.191224	10 d * Aged Cells down vs 10 d * Young Cells	14.8519	27.1271	7.56698	1
267796	cg21593175				4.65499e-08	2.77315e-05	4.96793	2.23964	0 h * Aged Cells up vs 0 h * Young Cells	0.356451	0 h * Aged Cells up vs 0 h * Young Cells	4.12964e-06	5.65413	2.549	72 h * Aged Cells up vs 72 h * Young Cells	0.402142	72 h * Aged Cells up vs 72 h * Young Cells	8.37233e-05	4.56975	2.32414	7 d * Aged Cells up vs 7 d * Young Cells	0.364897	7 d * Aged Cells up vs 7 d * Young Cells	5.14013e-05	2.95613	22.5223	4.74577	2.95613	10 d * Aged Cells up vs 10 d * Young Cells	0.454712	10 d * Aged Cells up vs 10 d * Young Cells	14.8515	53.7823	15.0027	1
618334	cg07507836	SPECC1		N_Shelf	4.65858e-08	5.85437e-05	4.69887	0.973504	0 h * Aged Cells up vs 0 h * Young Cells	0.124048	0 h * Aged Cells up vs 0 h * Young Cells	0.000313421	4.08969	0.847297	72 h * Aged Cells up vs 72 h * Young Cells	0.113905	72 h * Aged Cells up vs 72 h * Young Cells	4.02904e-06	5.66306	1.32362	7 d * Aged Cells up vs 7 d * Young Cells	0.168721	7 d * Aged Cells up vs 7 d * Young Cells	9.18532e-05	1.29854	20.5775	4.53625	1.29854	10 d * Aged Cells up vs 10 d * Young Cells	0.158634	10 d * Aged Cells up vs 10 d * Young Cells	14.8504	11.3577	3.16849	1
176241	cg25641330				4.69249e-08	0.000308825	4.09511	0.599654	0 h * Aged Cells up vs 0 h * Young Cells	0.0917893	0 h * Aged Cells up vs 0 h * Young Cells	1.09056e-05	5.30375	0.776637	72 h * Aged Cells up vs 72 h * Young Cells	0.120586	72 h * Aged Cells up vs 72 h * Young Cells	0.905429	0.119849	0.0197988	7 d * Aged Cells up vs 7 d * Young Cells	0.00292319	7 d * Aged Cells up vs 7 d * Young Cells	8.5021e-06	1.09122	29.0891	5.39344	1.09122	10 d * Aged Cells up vs 10 d * Young Cells	0.168613	10 d * Aged Cells up vs 10 d * Young Cells	14.8405	5.66997	1.58283	1
632556	cg07318969	GABBR2			4.69255e-08	1.08884e-06	-6.1389	-2.99462	0 h * Aged Cells down vs 0 h * Young Cells	-0.425959	0 h * Aged Cells down vs 0 h * Young Cells	3.45865e-06	-5.71831	-2.78945	72 h * Aged Cells down vs 72 h * Young Cells	-0.401625	72 h * Aged Cells down vs 72 h * Young Cells	0.28411	-1.09133	-0.600588	7 d * Aged Cells down vs 7 d * Young Cells	-0.0647498	7 d * Aged Cells down vs 7 d * Young Cells	0.00432438	-2.08656	9.58365	-3.09575	-2.08656	10 d * Aged Cells down vs 10 d * Young Cells	-0.326085	10 d * Aged Cells down vs 10 d * Young Cells	14.8404	62.9235	17.5657	1
732595	cg15709273	DISC1-IT1			4.70922e-08	5.1468e-06	5.57454	1.71357	0 h * Aged Cells up vs 0 h * Young Cells	0.198491	0 h * Aged Cells up vs 0 h * Young Cells	7.2238e-07	6.28936	1.93331	72 h * Aged Cells up vs 72 h * Young Cells	0.230647	72 h * Aged Cells up vs 72 h * Young Cells	0.359308	0.931456	0.323016	7 d * Aged Cells up vs 7 d * Young Cells	0.0269782	7 d * Aged Cells up vs 7 d * Young Cells	6.82645e-05	1.97219	21.5617	4.64346	1.97219	10 d * Aged Cells up vs 10 d * Young Cells	0.211773	10 d * Aged Cells up vs 10 d * Young Cells	14.8356	24.9779	6.97512	1
771287	cg10337500	BCL7C		N_Shelf	4.71475e-08	0.138535	-1.52322	-0.281161	0 h * Aged Cells down vs 0 h * Young Cells	-0.0439955	0 h * Aged Cells down vs 0 h * Young Cells	0.000620234	3.83785	0.708401	72 h * Aged Cells up vs 72 h * Young Cells	0.105234	72 h * Aged Cells up vs 72 h * Young Cells	2.70314e-07	6.65281	1.38537	7 d * Aged Cells up vs 7 d * Young Cells	0.216411	7 d * Aged Cells up vs 7 d * Young Cells	1.32337e-05	1.33489	27.3957	5.23409	1.33489	10 d * Aged Cells up vs 10 d * Young Cells	0.210378	10 d * Aged Cells up vs 10 d * Young Cells	14.834	9.00543	2.51505	1
672407	cg14081461	INO80			4.72032e-08	0.000200085	4.25374	0.593542	0 h * Aged Cells up vs 0 h * Young Cells	0.0470407	0 h * Aged Cells up vs 0 h * Young Cells	0.000679481	3.80392	0.530776	72 h * Aged Cells up vs 72 h * Young Cells	0.0401988	72 h * Aged Cells up vs 72 h * Young Cells	1.47872e-05	5.19415	0.81764	7 d * Aged Cells up vs 7 d * Young Cells	0.0604356	7 d * Aged Cells up vs 7 d * Young Cells	4.44817e-07	1.24701	41.8361	6.46808	1.24701	10 d * Aged Cells up vs 10 d * Young Cells	0.10446	10 d * Aged Cells up vs 10 d * Young Cells	14.8324	5.14558	1.43722	1
374885	cg17292100	SPAG1			4.72981e-08	2.59294e-06	5.82276	1.61657	0 h * Aged Cells up vs 0 h * Young Cells	0.0815568	0 h * Aged Cells up vs 0 h * Young Cells	1.45978e-05	5.19879	1.44334	72 h * Aged Cells up vs 72 h * Young Cells	0.0691051	72 h * Aged Cells up vs 72 h * Young Cells	0.0544758	2.00412	0.627709	7 d * Aged Cells up vs 7 d * Young Cells	0.0188051	7 d * Aged Cells up vs 7 d * Young Cells	9.25527e-05	1.73906	20.5527	4.5335	1.73906	10 d * Aged Cells up vs 10 d * Young Cells	0.0814924	10 d * Aged Cells up vs 10 d * Young Cells	14.8296	20.3669	5.68979	1
639653	cg26721439	HIST1H3E	Promoter_Associated	N_Shore	4.74436e-08	1.9847e-06	5.9199	2.43073	0 h * Aged Cells up vs 0 h * Young Cells	0.172989	0 h * Aged Cells up vs 0 h * Young Cells	3.0822e-05	4.92991	2.02424	72 h * Aged Cells up vs 72 h * Young Cells	0.159054	72 h * Aged Cells up vs 72 h * Young Cells	0.00179679	3.4373	1.59223	7 d * Aged Cells up vs 7 d * Young Cells	0.119334	7 d * Aged Cells up vs 7 d * Young Cells	0.00011384	2.52949	19.879	4.45859	2.52949	10 d * Aged Cells up vs 10 d * Young Cells	0.186806	10 d * Aged Cells up vs 10 d * Young Cells	14.8254	44.5363	12.4454	1
341726	cg03349935	RASL12		S_Shore	4.7505e-08	2.77551e-06	-5.79807	-2.89697	0 h * Aged Cells down vs 0 h * Young Cells	-0.346512	0 h * Aged Cells down vs 0 h * Young Cells	2.46427e-06	-5.84124	-2.91854	72 h * Aged Cells down vs 72 h * Young Cells	-0.337128	72 h * Aged Cells down vs 72 h * Young Cells	0.207963	-1.2879	-0.725956	7 d * Aged Cells down vs 7 d * Young Cells	-0.0972084	7 d * Aged Cells down vs 7 d * Young Cells	4.84419e-05	-3.29103	22.7256	-4.76713	-3.29103	10 d * Aged Cells down vs 10 d * Young Cells	-0.358751	10 d * Aged Cells down vs 10 d * Young Cells	14.8236	65.9386	18.4283	1
495132	cg05177585	LAMA3			4.78889e-08	8.39561e-06	5.39798	1.43242	0 h * Aged Cells up vs 0 h * Young Cells	0.17937	0 h * Aged Cells up vs 0 h * Young Cells	3.46835e-05	4.88743	1.29694	72 h * Aged Cells up vs 72 h * Young Cells	0.158829	72 h * Aged Cells up vs 72 h * Young Cells	9.47526e-05	4.52501	1.35464	7 d * Aged Cells up vs 7 d * Young Cells	0.158604	7 d * Aged Cells up vs 7 d * Young Cells	0.000102276	1.64896	20.2263	4.49737	1.64896	10 d * Aged Cells up vs 10 d * Young Cells	0.191124	10 d * Aged Cells up vs 10 d * Young Cells	14.8126	18.5854	5.19803	1
272220	cg04969846			S_Shelf	4.80453e-08	1.28618e-05	-5.24435	-0.930268	0 h * Aged Cells down vs 0 h * Young Cells	-0.150283	0 h * Aged Cells down vs 0 h * Young Cells	3.33502e-06	-5.7315	-1.01668	72 h * Aged Cells down vs 72 h * Young Cells	-0.16237	72 h * Aged Cells down vs 72 h * Young Cells	0.219341	1.25544	0.251235	7 d * Aged Cells up vs 7 d * Young Cells	0.0310667	7 d * Aged Cells up vs 7 d * Young Cells	0.0030359	-0.792818	10.4637	-3.23477	-0.792818	10 d * Aged Cells down vs 10 d * Young Cells	-0.125861	10 d * Aged Cells down vs 10 d * Young Cells	14.8082	8.30228	2.32272	1
471784	cg11993058	DOCK4			4.80757e-08	4.05422e-05	-4.83125	-1.43434	0 h * Aged Cells down vs 0 h * Young Cells	-0.179806	0 h * Aged Cells down vs 0 h * Young Cells	5.45622e-06	-5.55345	-1.64875	72 h * Aged Cells down vs 72 h * Young Cells	-0.214096	72 h * Aged Cells down vs 72 h * Young Cells	0.32323	1.00496	0.336594	7 d * Aged Cells up vs 7 d * Young Cells	0.027515	7 d * Aged Cells up vs 7 d * Young Cells	9.25904e-05	-1.85962	20.5513	-4.53336	-1.85962	10 d * Aged Cells down vs 10 d * Young Cells	-0.24178	10 d * Aged Cells down vs 10 d * Young Cells	14.8073	23.2553	6.50648	1
374989	cg08797574		Unclassified		4.83353e-08	1.74468e-06	5.96682	1.88243	0 h * Aged Cells up vs 0 h * Young Cells	0.242123	0 h * Aged Cells up vs 0 h * Young Cells	2.07894e-06	5.90303	1.86231	72 h * Aged Cells up vs 72 h * Young Cells	0.243005	72 h * Aged Cells up vs 72 h * Young Cells	0.937856	-0.0786438	-0.0279904	7 d * Aged Cells down vs 7 d * Young Cells	-0.00298326	7 d * Aged Cells down vs 7 d * Young Cells	0.000134929	1.91666	19.3334	4.39698	1.91666	10 d * Aged Cells up vs 10 d * Young Cells	0.235006	10 d * Aged Cells up vs 10 d * Young Cells	14.7999	26.2469	7.34713	1
583700	cg22234780	PPM1L			4.85086e-08	2.03772e-06	5.91031	2.0612	0 h * Aged Cells up vs 0 h * Young Cells	0.339154	0 h * Aged Cells up vs 0 h * Young Cells	1.80171e-05	5.12307	1.78665	72 h * Aged Cells up vs 72 h * Young Cells	0.296129	72 h * Aged Cells up vs 72 h * Young Cells	0.000190141	4.27231	1.68089	7 d * Aged Cells up vs 7 d * Young Cells	0.269163	7 d * Aged Cells up vs 7 d * Young Cells	0.000247928	2.01202	17.4348	4.1755	2.01202	10 d * Aged Cells up vs 10 d * Young Cells	0.320557	10 d * Aged Cells up vs 10 d * Young Cells	14.7951	32.0626	8.97804	1
256142	cg00333708				4.90192e-08	2.85673e-06	5.78761	1.21267	0 h * Aged Cells up vs 0 h * Young Cells	0.163064	0 h * Aged Cells up vs 0 h * Young Cells	5.27052e-06	5.56596	1.16623	72 h * Aged Cells up vs 72 h * Young Cells	0.159673	72 h * Aged Cells up vs 72 h * Young Cells	0.000816463	3.73541	0.882978	7 d * Aged Cells up vs 7 d * Young Cells	0.106994	7 d * Aged Cells up vs 7 d * Young Cells	0.00520516	0.874884	9.13243	3.02199	0.874884	10 d * Aged Cells up vs 10 d * Young Cells	0.117518	10 d * Aged Cells up vs 10 d * Young Cells	14.7807	11.5624	3.24079	1
618093	cg07854113	ERGIC1			4.9228e-08	7.29624e-06	5.44858	2.26457	0 h * Aged Cells up vs 0 h * Young Cells	0.274948	0 h * Aged Cells up vs 0 h * Young Cells	3.25563e-05	4.91021	2.04081	72 h * Aged Cells up vs 72 h * Young Cells	0.260773	72 h * Aged Cells up vs 72 h * Young Cells	0.00319225	-3.21517	-1.50756	7 d * Aged Cells down vs 7 d * Young Cells	-0.0973497	7 d * Aged Cells down vs 7 d * Young Cells	0.0126924	1.5257	7.0584	2.65676	1.5257	10 d * Aged Cells up vs 10 d * Young Cells	0.215906	10 d * Aged Cells up vs 10 d * Young Cells	14.7749	45.4773	12.7517	1
507615	cg05466107	CRISPLD1			4.94299e-08	3.03642e-06	5.76549	3.04656	0 h * Aged Cells up vs 0 h * Young Cells	0.456642	0 h * Aged Cells up vs 0 h * Young Cells	1.24433e-05	5.25626	2.77747	72 h * Aged Cells up vs 72 h * Young Cells	0.428571	72 h * Aged Cells up vs 72 h * Young Cells	0.236965	1.20758	0.719876	7 d * Aged Cells up vs 7 d * Young Cells	0.0976182	7 d * Aged Cells up vs 7 d * Young Cells	1.85174e-05	3.73319	26.1449	5.11321	3.73319	10 d * Aged Cells up vs 10 d * Young Cells	0.530855	10 d * Aged Cells up vs 10 d * Young Cells	14.7694	73.4803	20.6115	1
765025	cg09803743				4.95937e-08	0.261861	1.14429	0.120353	0 h * Aged Cells up vs 0 h * Young Cells	0.00870724	0 h * Aged Cells up vs 0 h * Young Cells	0.0095815	2.77409	0.29177	72 h * Aged Cells up vs 72 h * Young Cells	0.0239352	72 h * Aged Cells up vs 72 h * Young Cells	1.42436e-06	6.04076	0.716771	7 d * Aged Cells up vs 7 d * Young Cells	0.0476794	7 d * Aged Cells up vs 7 d * Young Cells	0.000381107	0.583889	16.1433	4.01787	0.583889	10 d * Aged Cells up vs 10 d * Young Cells	0.0384723	10 d * Aged Cells up vs 10 d * Young Cells	14.7648	2.91028	0.816593	1
346919	cg11602361	FYN			4.96977e-08	1.22837e-06	6.09481	2.14844	0 h * Aged Cells up vs 0 h * Young Cells	0.29725	0 h * Aged Cells up vs 0 h * Young Cells	6.48519e-06	5.49108	1.93563	72 h * Aged Cells up vs 72 h * Young Cells	0.277664	72 h * Aged Cells up vs 72 h * Young Cells	0.000248444	4.17474	1.6602	7 d * Aged Cells up vs 7 d * Young Cells	0.205459	7 d * Aged Cells up vs 7 d * Young Cells	0.00986913	1.34517	7.62779	2.76185	1.34517	10 d * Aged Cells up vs 10 d * Young Cells	0.188107	10 d * Aged Cells up vs 10 d * Young Cells	14.762	32.684	9.17255	1
71059	cg01294198	ZBTB16		Island	4.97213e-08	0.139438	1.51961	0.213374	0 h * Aged Cells up vs 0 h * Young Cells	0.0106926	0 h * Aged Cells up vs 0 h * Young Cells	0.0285324	2.30478	0.323624	72 h * Aged Cells up vs 72 h * Young Cells	0.0161326	72 h * Aged Cells up vs 72 h * Young Cells	1.13274e-06	6.12444	0.970163	7 d * Aged Cells up vs 7 d * Young Cells	0.0379999	7 d * Aged Cells up vs 7 d * Young Cells	8.35746e-05	0.8867	20.8884	4.57039	0.8867	10 d * Aged Cells up vs 10 d * Young Cells	0.0335081	10 d * Aged Cells up vs 10 d * Young Cells	14.7613	5.18573	1.45541	1
238427	cg17898279	RNPEP			5.02243e-08	3.35417e-05	4.89948	1.28354	0 h * Aged Cells up vs 0 h * Young Cells	0.198542	0 h * Aged Cells up vs 0 h * Young Cells	3.91305e-05	4.84401	1.269	72 h * Aged Cells up vs 72 h * Young Cells	0.19843	72 h * Aged Cells up vs 72 h * Young Cells	0.000374765	4.02404	1.18929	7 d * Aged Cells up vs 7 d * Young Cells	0.188547	7 d * Aged Cells up vs 7 d * Young Cells	7.68981e-06	1.96536	29.4809	5.42963	1.96536	10 d * Aged Cells up vs 10 d * Young Cells	0.301476	10 d * Aged Cells up vs 10 d * Young Cells	14.7476	18.0344	5.06616	1
492055	cg16238540	KIAA1211L			5.02631e-08	1.04968e-05	5.31751	0.9224	0 h * Aged Cells up vs 0 h * Young Cells	0.157084	0 h * Aged Cells up vs 0 h * Young Cells	6.88386e-06	5.46956	0.948777	72 h * Aged Cells up vs 72 h * Young Cells	0.161125	72 h * Aged Cells up vs 72 h * Young Cells	0.759883	0.308532	0.060378	7 d * Aged Cells up vs 7 d * Young Cells	0.010333	7 d * Aged Cells up vs 7 d * Young Cells	0.00166173	0.830993	12.0211	3.46715	0.830993	10 d * Aged Cells up vs 10 d * Young Cells	0.142068	10 d * Aged Cells up vs 10 d * Young Cells	14.7466	7.90637	2.22119	1
694341	cg10180415	CD58	Promoter_Associated		5.0469e-08	0.00513743	-3.02722	-0.764247	0 h * Aged Cells down vs 0 h * Young Cells	-0.123555	0 h * Aged Cells down vs 0 h * Young Cells	3.0482e-05	-4.9339	-1.2456	72 h * Aged Cells down vs 72 h * Young Cells	-0.200935	72 h * Aged Cells down vs 72 h * Young Cells	0.000168817	4.3156	1.22913	7 d * Aged Cells up vs 7 d * Young Cells	0.136628	7 d * Aged Cells up vs 7 d * Young Cells	0.00905435	-0.975807	7.8257	-2.79745	-0.975807	10 d * Aged Cells down vs 10 d * Young Cells	-0.159621	10 d * Aged Cells down vs 10 d * Young Cells	14.741	16.7405	4.7048	1
309041	cg09619282	PLCL2	Unclassified_Cell_type_specific	S_Shelf	5.06642e-08	4.13607e-06	-5.65357	-1.94795	0 h * Aged Cells down vs 0 h * Young Cells	-0.255625	0 h * Aged Cells down vs 0 h * Young Cells	1.86803e-06	-5.94194	-2.04731	72 h * Aged Cells down vs 72 h * Young Cells	-0.272957	72 h * Aged Cells down vs 72 h * Young Cells	0.00124437	-3.57699	-1.3904	7 d * Aged Cells down vs 7 d * Young Cells	-0.174333	7 d * Aged Cells down vs 7 d * Young Cells	0.000416435	-1.89724	15.882	-3.98522	-1.89724	10 d * Aged Cells down vs 10 d * Young Cells	-0.254702	10 d * Aged Cells down vs 10 d * Young Cells	14.7357	31.1706	8.76343	1
395322	cg15863226	NLGN1-AS1			5.07739e-08	1.53106e-05	-5.18163	-1.91124	0 h * Aged Cells down vs 0 h * Young Cells	-0.208673	0 h * Aged Cells down vs 0 h * Young Cells	1.32268e-06	-6.06779	-2.2381	72 h * Aged Cells down vs 72 h * Young Cells	-0.277341	72 h * Aged Cells down vs 72 h * Young Cells	0.00187881	-3.42021	-1.42321	7 d * Aged Cells down vs 7 d * Young Cells	-0.178839	7 d * Aged Cells down vs 7 d * Young Cells	0.000129589	-2.24833	19.4624	-4.41163	-2.24833	10 d * Aged Cells down vs 10 d * Young Cells	-0.261249	10 d * Aged Cells down vs 10 d * Young Cells	14.7328	35.7145	10.0429	1
666955	cg03377528				5.18447e-08	1.69359e-06	-5.97764	-3.43952	0 h * Aged Cells down vs 0 h * Young Cells	-0.504374	0 h * Aged Cells down vs 0 h * Young Cells	3.51446e-06	-5.71252	-3.28697	72 h * Aged Cells down vs 72 h * Young Cells	-0.486399	72 h * Aged Cells down vs 72 h * Young Cells	0.00534104	-3.01169	-1.95499	7 d * Aged Cells down vs 7 d * Young Cells	-0.299247	7 d * Aged Cells down vs 7 d * Young Cells	0.000861637	-2.95373	13.8032	-3.71526	-2.95373	10 d * Aged Cells down vs 10 d * Young Cells	-0.445894	10 d * Aged Cells down vs 10 d * Young Cells	14.7044	86.7452	24.4399	1
411441	cg12758867	EHBP1L1		S_Shore	5.19256e-08	2.89102e-06	-5.78329	-1.53985	0 h * Aged Cells down vs 0 h * Young Cells	-0.250015	0 h * Aged Cells down vs 0 h * Young Cells	7.06989e-06	-5.45994	-1.45375	72 h * Aged Cells down vs 72 h * Young Cells	-0.240122	72 h * Aged Cells down vs 72 h * Young Cells	0.750577	0.320914	0.096396	7 d * Aged Cells up vs 7 d * Young Cells	0.0088947	7 d * Aged Cells up vs 7 d * Young Cells	0.00110444	-1.3325	13.119	-3.62202	-1.3325	10 d * Aged Cells down vs 10 d * Young Cells	-0.222716	10 d * Aged Cells down vs 10 d * Young Cells	14.7022	18.5717	5.23321	1
418572	cg01495918		Unclassified_Cell_type_specific		5.2116e-08	3.16608e-05	4.92025	2.56361	0 h * Aged Cells up vs 0 h * Young Cells	0.189308	0 h * Aged Cells up vs 0 h * Young Cells	1.20762e-05	5.26704	2.7443	72 h * Aged Cells up vs 72 h * Young Cells	0.204165	72 h * Aged Cells up vs 72 h * Young Cells	0.797359	-0.259138	-0.152322	7 d * Aged Cells down vs 7 d * Young Cells	-0.00443162	7 d * Aged Cells down vs 7 d * Young Cells	0.00233249	2.40237	11.1358	3.33704	2.40237	10 d * Aged Cells up vs 10 d * Young Cells	0.208999	10 d * Aged Cells up vs 10 d * Young Cells	14.6973	71.0936	20.0398	1
765060	cg05334419				5.25316e-08	2.74902e-05	-4.97107	-1.53453	0 h * Aged Cells down vs 0 h * Young Cells	-0.162205	0 h * Aged Cells down vs 0 h * Young Cells	4.52785e-06	-5.62084	-1.73511	72 h * Aged Cells down vs 72 h * Young Cells	-0.175438	72 h * Aged Cells down vs 72 h * Young Cells	0.739433	0.335809	0.116946	7 d * Aged Cells up vs 7 d * Young Cells	0.00381081	7 d * Aged Cells up vs 7 d * Young Cells	5.49903e-05	-2.01379	22.292	-4.72144	-2.01379	10 d * Aged Cells down vs 10 d * Young Cells	-0.200122	10 d * Aged Cells down vs 10 d * Young Cells	14.6865	24.9364	7.03422	1
637052	cg03804248	BZW2			5.2547e-08	4.06454e-06	5.65988	1.6558	0 h * Aged Cells up vs 0 h * Young Cells	0.258229	0 h * Aged Cells up vs 0 h * Young Cells	6.06167e-06	5.51546	1.61355	72 h * Aged Cells up vs 72 h * Young Cells	0.248763	72 h * Aged Cells up vs 72 h * Young Cells	0.0671402	1.90204	0.627751	7 d * Aged Cells up vs 7 d * Young Cells	0.0823856	7 d * Aged Cells up vs 7 d * Young Cells	0.00741831	1.16377	8.2891	2.87908	1.16377	10 d * Aged Cells up vs 10 d * Young Cells	0.185785	10 d * Aged Cells up vs 10 d * Young Cells	14.6861	22.3959	6.31776	1
424041	cg09709565	CREB3L1	Unclassified_Cell_type_specific	N_Shore	5.2742e-08	2.11282e-06	5.89715	2.48486	0 h * Aged Cells up vs 0 h * Young Cells	0.143044	0 h * Aged Cells up vs 0 h * Young Cells	9.20917e-06	5.36465	2.26048	72 h * Aged Cells up vs 72 h * Young Cells	0.131909	72 h * Aged Cells up vs 72 h * Young Cells	0.00100035	3.65927	1.73949	7 d * Aged Cells up vs 7 d * Young Cells	0.0980618	7 d * Aged Cells up vs 7 d * Young Cells	0.000766097	2.18861	14.1316	3.7592	2.18861	10 d * Aged Cells up vs 10 d * Young Cells	0.127196	10 d * Aged Cells up vs 10 d * Young Cells	14.681	46.4451	13.1064	1
539235	cg09114162				5.31288e-08	6.03496e-06	5.51705	1.73581	0 h * Aged Cells up vs 0 h * Young Cells	0.138305	0 h * Aged Cells up vs 0 h * Young Cells	8.49031e-06	5.39394	1.69707	72 h * Aged Cells up vs 72 h * Young Cells	0.142491	72 h * Aged Cells up vs 72 h * Young Cells	0.000429857	3.97353	1.41039	7 d * Aged Cells up vs 7 d * Young Cells	0.0936792	7 d * Aged Cells up vs 7 d * Young Cells	0.00141581	1.53373	12.4475	3.5281	1.53373	10 d * Aged Cells up vs 10 d * Young Cells	0.129943	10 d * Aged Cells up vs 10 d * Young Cells	14.6711	25.877	7.30721	1
732598	cg09887953	SLIT3			5.34463e-08	0.000128658	4.41424	0.615203	0 h * Aged Cells up vs 0 h * Young Cells	0.0428089	0 h * Aged Cells up vs 0 h * Young Cells	0.000788818	3.74828	0.52239	72 h * Aged Cells up vs 72 h * Young Cells	0.0368926	72 h * Aged Cells up vs 72 h * Young Cells	8.53874e-05	4.56263	0.717374	7 d * Aged Cells up vs 7 d * Young Cells	0.0551827	7 d * Aged Cells up vs 7 d * Young Cells	3.73478e-05	0.936015	23.6273	4.8608	0.936015	10 d * Aged Cells up vs 10 d * Young Cells	0.0606281	10 d * Aged Cells up vs 10 d * Young Cells	14.663	5.07471	1.4338	1
316113	cg03064100				5.35914e-08	6.45632e-06	5.49269	2.92426	0 h * Aged Cells up vs 0 h * Young Cells	0.321334	0 h * Aged Cells up vs 0 h * Young Cells	1.76685e-05	5.13009	2.73121	72 h * Aged Cells up vs 72 h * Young Cells	0.3158	72 h * Aged Cells up vs 72 h * Young Cells	3.32296e-05	4.90285	2.94473	7 d * Aged Cells up vs 7 d * Young Cells	0.279233	7 d * Aged Cells up vs 7 d * Young Cells	0.00227488	2.46183	11.2003	3.34669	2.46183	10 d * Aged Cells up vs 10 d * Young Cells	0.279142	10 d * Aged Cells up vs 10 d * Young Cells	14.6593	74.0351	20.923	1
47858	cg17613812				5.3956e-08	0.164702	1.42545	0.29406	0 h * Aged Cells up vs 0 h * Young Cells	0.037916	0 h * Aged Cells up vs 0 h * Young Cells	3.99925e-05	4.83617	0.997667	72 h * Aged Cells up vs 72 h * Young Cells	0.12776	72 h * Aged Cells up vs 72 h * Young Cells	4.40444e-07	6.47173	1.50617	7 d * Aged Cells up vs 7 d * Young Cells	0.1878	7 d * Aged Cells up vs 7 d * Young Cells	7.31417e-05	1.31645	21.331	4.61855	1.31645	10 d * Aged Cells up vs 10 d * Young Cells	0.155485	10 d * Aged Cells up vs 10 d * Young Cells	14.6501	11.109	3.14147	1
263143	cg08150816	NME7			5.39808e-08	2.33359e-06	5.86103	2.74253	0 h * Aged Cells up vs 0 h * Young Cells	0.259323	0 h * Aged Cells up vs 0 h * Young Cells	3.29086e-06	5.73633	2.68418	72 h * Aged Cells up vs 72 h * Young Cells	0.254168	72 h * Aged Cells up vs 72 h * Young Cells	0.00187452	3.42109	1.80597	7 d * Aged Cells up vs 7 d * Young Cells	0.121696	7 d * Aged Cells up vs 7 d * Young Cells	0.00607425	1.91377	8.76183	2.96004	1.91377	10 d * Aged Cells up vs 10 d * Young Cells	0.20119	10 d * Aged Cells up vs 10 d * Young Cells	14.6495	57.1534	16.1629	1
38881	cg08648566	SMARCA4		N_Shore	5.43891e-08	0.287603	1.08329	0.0992484	0 h * Aged Cells up vs 0 h * Young Cells	0.00444983	0 h * Aged Cells up vs 0 h * Young Cells	5.17854e-06	5.57232	0.51052	72 h * Aged Cells up vs 72 h * Young Cells	0.0241974	72 h * Aged Cells up vs 72 h * Young Cells	1.18656e-05	5.27337	0.545046	7 d * Aged Cells up vs 7 d * Young Cells	0.024392	7 d * Aged Cells up vs 7 d * Young Cells	0.00089813	0.468339	13.688	3.69973	0.468339	10 d * Aged Cells up vs 10 d * Young Cells	0.018932	10 d * Aged Cells up vs 10 d * Young Cells	14.6393	2.18946	0.619609	1
286492	cg03798910				5.44253e-08	1.0261e-05	5.32569	1.6745	0 h * Aged Cells up vs 0 h * Young Cells	0.237535	0 h * Aged Cells up vs 0 h * Young Cells	7.39928e-06	5.44352	1.71155	72 h * Aged Cells up vs 72 h * Young Cells	0.254645	72 h * Aged Cells up vs 72 h * Young Cells	0.538799	-0.622004	-0.220633	7 d * Aged Cells down vs 7 d * Young Cells	-0.0187473	7 d * Aged Cells down vs 7 d * Young Cells	0.000117128	1.93248	19.7871	4.44827	1.93248	10 d * Aged Cells up vs 10 d * Young Cells	0.287119	10 d * Aged Cells up vs 10 d * Young Cells	14.6384	25.7856	7.29767	1
297960	cg16941413				5.44875e-08	0.000101805	4.49904	2.08182	0 h * Aged Cells up vs 0 h * Young Cells	0.336286	0 h * Aged Cells up vs 0 h * Young Cells	5.63555e-06	5.54177	2.56432	72 h * Aged Cells up vs 72 h * Young Cells	0.404647	72 h * Aged Cells up vs 72 h * Young Cells	7.93891e-05	4.58895	2.39555	7 d * Aged Cells up vs 7 d * Young Cells	0.375501	7 d * Aged Cells up vs 7 d * Young Cells	2.68119e-05	3.18399	24.801	4.98006	3.18399	10 d * Aged Cells up vs 10 d * Young Cells	0.457863	10 d * Aged Cells up vs 10 d * Young Cells	14.6368	55.8418	15.8056	1
599177	cg17870925	LSAMP			5.52242e-08	3.59574e-06	5.70424	1.96422	0 h * Aged Cells up vs 0 h * Young Cells	0.223671	0 h * Aged Cells up vs 0 h * Young Cells	0.000211592	4.23336	1.45773	72 h * Aged Cells up vs 72 h * Young Cells	0.174367	72 h * Aged Cells up vs 72 h * Young Cells	6.07296e-06	5.51479	2.14234	7 d * Aged Cells up vs 7 d * Young Cells	0.252994	7 d * Aged Cells up vs 7 d * Young Cells	0.000356163	1.92346	16.3439	4.04276	1.92346	10 d * Aged Cells up vs 10 d * Young Cells	0.214392	10 d * Aged Cells up vs 10 d * Young Cells	14.6186	30.8855	8.75282	1
60902	cg24369185			Island	5.53e-08	1.34441e-06	6.06184	4.54841	0 h * Aged Cells up vs 0 h * Young Cells	0.35678	0 h * Aged Cells up vs 0 h * Young Cells	3.58807e-06	5.70501	4.28067	72 h * Aged Cells up vs 72 h * Young Cells	0.368511	72 h * Aged Cells up vs 72 h * Young Cells	0.219495	1.25501	1.06235	7 d * Aged Cells up vs 7 d * Young Cells	0.0492544	7 d * Aged Cells up vs 7 d * Young Cells	0.000300785	4.25557	16.8492	4.10478	4.25557	10 d * Aged Cells up vs 10 d * Young Cells	0.357023	10 d * Aged Cells up vs 10 d * Young Cells	14.6168	146.631	41.5597	1
218361	cg20509013				5.53695e-08	7.23147e-07	6.28897	1.27335	0 h * Aged Cells up vs 0 h * Young Cells	0.0366727	0 h * Aged Cells up vs 0 h * Young Cells	4.60922e-06	5.6144	1.13677	72 h * Aged Cells up vs 72 h * Young Cells	0.0299871	72 h * Aged Cells up vs 72 h * Young Cells	0.180149	-1.37342	-0.313718	7 d * Aged Cells down vs 7 d * Young Cells	-0.00582951	7 d * Aged Cells down vs 7 d * Young Cells	0.00165018	0.970708	12.0396	3.46981	0.970708	10 d * Aged Cells up vs 10 d * Young Cells	0.0276589	10 d * Aged Cells up vs 10 d * Young Cells	14.6151	10.6759	3.02624	1
630031	cg25432294				5.54838e-08	1.1545e-06	6.11748	2.06078	0 h * Aged Cells up vs 0 h * Young Cells	0.166699	0 h * Aged Cells up vs 0 h * Young Cells	1.02997e-05	5.32433	1.79359	72 h * Aged Cells up vs 72 h * Young Cells	0.166271	72 h * Aged Cells up vs 72 h * Young Cells	0.0262421	2.34226	0.890144	7 d * Aged Cells up vs 7 d * Young Cells	0.0680348	7 d * Aged Cells up vs 7 d * Young Cells	0.00275625	1.52313	10.7085	3.27239	1.52313	10 d * Aged Cells up vs 10 d * Young Cells	0.132501	10 d * Aged Cells up vs 10 d * Young Cells	14.6123	29.5459	8.37682	1
406687	cg15008072				5.61106e-08	0.931331	0.086922	0.0131674	0 h * Aged Cells up vs 0 h * Young Cells	0.0020261	0 h * Aged Cells up vs 0 h * Young Cells	5.39696e-05	4.7282	0.716251	72 h * Aged Cells up vs 72 h * Young Cells	0.0801378	72 h * Aged Cells up vs 72 h * Young Cells	2.09422e-06	5.90036	1.00836	7 d * Aged Cells up vs 7 d * Young Cells	0.0985904	7 d * Aged Cells up vs 7 d * Young Cells	0.00546521	0.62844	9.01491	3.00248	0.62844	10 d * Aged Cells up vs 10 d * Young Cells	0.0543565	10 d * Aged Cells up vs 10 d * Young Cells	14.5971	5.96856	1.69396	1
591866	cg18705546	PECAM1			5.61343e-08	1.36967e-05	-5.22171	-1.99104	0 h * Aged Cells down vs 0 h * Young Cells	-0.247967	0 h * Aged Cells down vs 0 h * Young Cells	2.49807e-06	-5.8363	-2.22538	72 h * Aged Cells down vs 72 h * Young Cells	-0.277741	72 h * Aged Cells down vs 72 h * Young Cells	0.0342511	2.22191	0.955789	7 d * Aged Cells up vs 7 d * Young Cells	0.0786591	7 d * Aged Cells up vs 7 d * Young Cells	0.000126547	-2.32877	19.5385	-4.42024	-2.32877	10 d * Aged Cells down vs 10 d * Young Cells	-0.288009	10 d * Aged Cells down vs 10 d * Young Cells	14.5965	37.8135	10.7324	1
112180	cg17561891	C7orf23	Promoter_Associated	Island	5.7072e-08	1.26604e-06	6.08378	0.846975	0 h * Aged Cells up vs 0 h * Young Cells	0.101282	0 h * Aged Cells up vs 0 h * Young Cells	7.7837e-06	5.42526	0.755297	72 h * Aged Cells up vs 72 h * Young Cells	0.0895353	72 h * Aged Cells up vs 72 h * Young Cells	0.00105974	3.63758	0.571318	7 d * Aged Cells up vs 7 d * Young Cells	0.067375	7 d * Aged Cells up vs 7 d * Young Cells	0.000311322	0.78716	16.7458	4.09216	0.78716	10 d * Aged Cells up vs 10 d * Young Cells	0.0929381	10 d * Aged Cells up vs 10 d * Young Cells	14.5741	5.03315	1.43073	1
441040	cg17574812	ABHD6			5.72201e-08	1.55465e-06	6.00883	1.94175	0 h * Aged Cells up vs 0 h * Young Cells	0.155221	0 h * Aged Cells up vs 0 h * Young Cells	5.83511e-06	5.52921	1.78676	72 h * Aged Cells up vs 72 h * Young Cells	0.134006	72 h * Aged Cells up vs 72 h * Young Cells	0.10582	1.6693	0.608562	7 d * Aged Cells up vs 7 d * Young Cells	0.037265	7 d * Aged Cells up vs 7 d * Young Cells	0.000633887	1.70997	14.667	3.82976	1.70997	10 d * Aged Cells up vs 10 d * Young Cells	0.141569	10 d * Aged Cells up vs 10 d * Young Cells	14.5706	27.1111	7.7085	1
254084	cg04974933				5.72476e-08	1.6738e-06	5.98192	2.24935	0 h * Aged Cells up vs 0 h * Young Cells	0.313927	0 h * Aged Cells up vs 0 h * Young Cells	0.000118815	4.44309	1.67071	72 h * Aged Cells up vs 72 h * Young Cells	0.235692	72 h * Aged Cells up vs 72 h * Young Cells	8.06234e-05	4.58338	1.94433	7 d * Aged Cells up vs 7 d * Young Cells	0.249955	7 d * Aged Cells up vs 7 d * Young Cells	0.000646445	1.98597	14.6112	3.82246	1.98597	10 d * Aged Cells up vs 10 d * Young Cells	0.265866	10 d * Aged Cells up vs 10 d * Young Cells	14.57	36.7076	10.4375	1
398076	cg02590747	DUSP2	Promoter_Associated	S_Shore	5.7395e-08	0.000105244	-4.48701	-1.40773	0 h * Aged Cells down vs 0 h * Young Cells	-0.233818	0 h * Aged Cells down vs 0 h * Young Cells	9.75764e-05	-4.51439	-1.41632	72 h * Aged Cells down vs 72 h * Young Cells	-0.233075	72 h * Aged Cells down vs 72 h * Young Cells	0.000155135	4.34632	1.53833	7 d * Aged Cells up vs 7 d * Young Cells	0.205562	7 d * Aged Cells up vs 7 d * Young Cells	0.0168061	-1.09989	6.43804	-2.53733	-1.09989	10 d * Aged Cells down vs 10 d * Young Cells	-0.185959	10 d * Aged Cells down vs 10 d * Young Cells	14.5665	25.547	7.26583	1
380840	cg16432835				5.78608e-08	2.99328e-06	5.77068	2.7856	0 h * Aged Cells up vs 0 h * Young Cells	0.332273	0 h * Aged Cells up vs 0 h * Young Cells	3.45353e-05	4.88898	2.35998	72 h * Aged Cells up vs 72 h * Young Cells	0.279404	72 h * Aged Cells up vs 72 h * Young Cells	0.0380035	2.17408	1.18395	7 d * Aged Cells up vs 7 d * Young Cells	0.130148	7 d * Aged Cells up vs 7 d * Young Cells	0.000640592	2.55171	14.6371	3.82584	2.55171	10 d * Aged Cells up vs 10 d * Young Cells	0.326737	10 d * Aged Cells up vs 10 d * Young Cells	14.5556	60.4331	17.2007	1
319308	cg12952417				5.82216e-08	4.73696e-06	5.60452	2.76929	0 h * Aged Cells up vs 0 h * Young Cells	0.309316	0 h * Aged Cells up vs 0 h * Young Cells	7.26945e-06	5.4499	2.69289	72 h * Aged Cells up vs 72 h * Young Cells	0.300354	72 h * Aged Cells up vs 72 h * Young Cells	0.00269743	3.28077	1.82883	7 d * Aged Cells up vs 7 d * Young Cells	0.152186	7 d * Aged Cells up vs 7 d * Young Cells	0.00172596	2.35721	11.9209	3.45267	2.35721	10 d * Aged Cells up vs 10 d * Young Cells	0.295179	10 d * Aged Cells up vs 10 d * Young Cells	14.5472	63.285	18.0228	1
73186	cg05303982	ACTBL2			5.84715e-08	4.59499e-06	5.61552	2.31594	0 h * Aged Cells up vs 0 h * Young Cells	0.289417	0 h * Aged Cells up vs 0 h * Young Cells	4.82794e-06	5.59765	2.30857	72 h * Aged Cells up vs 72 h * Young Cells	0.272663	72 h * Aged Cells up vs 72 h * Young Cells	0.00100741	3.65663	1.70132	7 d * Aged Cells up vs 7 d * Young Cells	0.180835	7 d * Aged Cells up vs 7 d * Young Cells	0.00298366	1.84715	10.5076	3.24154	1.84715	10 d * Aged Cells up vs 10 d * Young Cells	0.244484	10 d * Aged Cells up vs 10 d * Young Cells	14.5414	44.07	12.5556	1
280341	cg19902443	BTBD3			5.85109e-08	7.72947e-07	-6.2645	-1.73964	0 h * Aged Cells down vs 0 h * Young Cells	-0.146061	0 h * Aged Cells down vs 0 h * Young Cells	1.9985e-05	-5.08577	-1.41231	72 h * Aged Cells down vs 72 h * Young Cells	-0.119054	72 h * Aged Cells down vs 72 h * Young Cells	9.77616e-05	-4.5137	-1.41408	7 d * Aged Cells down vs 7 d * Young Cells	-0.111914	7 d * Aged Cells down vs 7 d * Young Cells	0.0143824	-0.999099	6.78021	-2.60388	-0.999099	10 d * Aged Cells down vs 10 d * Young Cells	-0.0732275	10 d * Aged Cells down vs 10 d * Young Cells	14.5405	19.9797	5.6926	1
673197	cg06071533				5.85984e-08	1.99946e-06	5.9172	3.09473	0 h * Aged Cells up vs 0 h * Young Cells	0.383338	0 h * Aged Cells up vs 0 h * Young Cells	9.04556e-06	5.37111	2.80912	72 h * Aged Cells up vs 72 h * Young Cells	0.35728	72 h * Aged Cells up vs 72 h * Young Cells	0.201597	1.30666	0.770968	7 d * Aged Cells up vs 7 d * Young Cells	0.0614859	7 d * Aged Cells up vs 7 d * Young Cells	0.00169901	2.49937	11.9625	3.45868	2.49937	10 d * Aged Cells up vs 10 d * Young Cells	0.354978	10 d * Aged Cells up vs 10 d * Young Cells	14.5385	70.8591	20.1919	1
242766	cg10572135	BMP5			5.86551e-08	4.59489e-05	4.78617	1.77075	0 h * Aged Cells up vs 0 h * Young Cells	0.286976	0 h * Aged Cells up vs 0 h * Young Cells	3.82413e-05	4.85229	1.79521	72 h * Aged Cells up vs 72 h * Young Cells	0.286901	72 h * Aged Cells up vs 72 h * Young Cells	7.5492e-05	4.60713	1.92294	7 d * Aged Cells up vs 7 d * Young Cells	0.312186	7 d * Aged Cells up vs 7 d * Young Cells	1.1398e-05	2.70309	27.9613	5.28785	2.70309	10 d * Aged Cells up vs 10 d * Young Cells	0.416644	10 d * Aged Cells up vs 10 d * Young Cells	14.5372	35.4552	10.1042	1
242373	cg12131415	LINC00911			5.87198e-08	2.97692e-05	-4.94242	-1.29759	0 h * Aged Cells down vs 0 h * Young Cells	-0.156248	0 h * Aged Cells down vs 0 h * Young Cells	3.99519e-06	-5.66611	-1.48759	72 h * Aged Cells down vs 72 h * Young Cells	-0.179661	72 h * Aged Cells down vs 72 h * Young Cells	0.0768694	1.83443	0.543334	7 d * Aged Cells up vs 7 d * Young Cells	0.0486424	7 d * Aged Cells up vs 7 d * Young Cells	7.82453e-05	-1.66656	21.1066	-4.59419	-1.66656	10 d * Aged Cells down vs 10 d * Young Cells	-0.196499	10 d * Aged Cells down vs 10 d * Young Cells	14.5357	17.8523	5.08814	1
520814	cg26031327	ABLIM2			5.89001e-08	9.18757e-06	5.36549	1.63089	0 h * Aged Cells up vs 0 h * Young Cells	0.232535	0 h * Aged Cells up vs 0 h * Young Cells	4.85846e-06	5.59537	1.70076	72 h * Aged Cells up vs 72 h * Young Cells	0.255699	72 h * Aged Cells up vs 72 h * Young Cells	0.00105129	3.6406	1.2484	7 d * Aged Cells up vs 7 d * Young Cells	0.17513	7 d * Aged Cells up vs 7 d * Young Cells	0.000137557	1.8437	19.2719	4.38998	1.8437	10 d * Aged Cells up vs 10 d * Young Cells	0.27713	10 d * Aged Cells up vs 10 d * Young Cells	14.5315	23.9224	6.82013	1
449477	cg07833951				5.9869e-08	3.0629e-05	4.93217	1.53225	0 h * Aged Cells up vs 0 h * Young Cells	0.158053	0 h * Aged Cells up vs 0 h * Young Cells	5.43687e-05	4.72554	1.46806	72 h * Aged Cells up vs 72 h * Young Cells	0.16885	72 h * Aged Cells up vs 72 h * Young Cells	0.189337	-1.3441	-0.471076	7 d * Aged Cells down vs 7 d * Young Cells	-0.0303024	7 d * Aged Cells down vs 7 d * Young Cells	0.000144156	1.87707	19.1229	4.37297	1.87707	10 d * Aged Cells up vs 10 d * Young Cells	0.212526	10 d * Aged Cells up vs 10 d * Young Cells	14.5095	24.9517	7.12435	1
586341	cg24328520	MYL6B		S_Shelf	5.99789e-08	0.708337	-0.377791	-0.0658959	0 h * Aged Cells down vs 0 h * Young Cells	-0.00913013	0 h * Aged Cells down vs 0 h * Young Cells	2.70092e-05	4.97742	0.868182	72 h * Aged Cells up vs 72 h * Young Cells	0.143237	72 h * Aged Cells up vs 72 h * Young Cells	4.62297e-06	5.61333	1.10457	7 d * Aged Cells up vs 7 d * Young Cells	0.172376	7 d * Aged Cells up vs 7 d * Young Cells	0.00451403	0.741977	9.47857	3.07873	0.741977	10 d * Aged Cells up vs 10 d * Young Cells	0.107606	10 d * Aged Cells up vs 10 d * Young Cells	14.5071	7.86422	2.24582	1
287024	cg02463513				6.00084e-08	1.27956e-05	-5.24621	-2.20251	0 h * Aged Cells down vs 0 h * Young Cells	-0.337306	0 h * Aged Cells down vs 0 h * Young Cells	6.01907e-06	-5.518	-2.31662	72 h * Aged Cells down vs 72 h * Young Cells	-0.348906	72 h * Aged Cells down vs 72 h * Young Cells	0.23449	1.21414	0.575054	7 d * Aged Cells up vs 7 d * Young Cells	0.0490474	7 d * Aged Cells up vs 7 d * Young Cells	0.00161227	-2.0179	12.1011	-3.47867	-2.0179	10 d * Aged Cells down vs 10 d * Young Cells	-0.319563	10 d * Aged Cells down vs 10 d * Young Cells	14.5064	45.5585	13.011	1
637237	cg04928577				6.03267e-08	1.62403e-05	5.16042	2.06875	0 h * Aged Cells up vs 0 h * Young Cells	0.339909	0 h * Aged Cells up vs 0 h * Young Cells	1.57645e-05	5.17112	2.07304	72 h * Aged Cells up vs 72 h * Young Cells	0.335561	72 h * Aged Cells up vs 72 h * Young Cells	0.000169123	4.31494	1.95149	7 d * Aged Cells up vs 7 d * Young Cells	0.302999	7 d * Aged Cells up vs 7 d * Young Cells	6.25724e-05	2.58944	21.8544	4.67487	2.58944	10 d * Aged Cells up vs 10 d * Young Cells	0.409523	10 d * Aged Cells up vs 10 d * Young Cells	14.4993	41.5201	11.8635	1
519622	cg04526449	MAST2			6.03927e-08	2.894e-06	-5.78291	-2.01888	0 h * Aged Cells down vs 0 h * Young Cells	-0.186064	0 h * Aged Cells down vs 0 h * Young Cells	4.99612e-06	-5.58527	-1.94988	72 h * Aged Cells down vs 72 h * Young Cells	-0.179987	72 h * Aged Cells down vs 72 h * Young Cells	0.432086	0.796724	0.31379	7 d * Aged Cells up vs 7 d * Young Cells	0.014521	7 d * Aged Cells up vs 7 d * Young Cells	0.00036629	-1.94512	16.2607	-4.03245	-1.94512	10 d * Aged Cells down vs 10 d * Young Cells	-0.179758	10 d * Aged Cells down vs 10 d * Young Cells	14.4978	31.4842	8.99683	1
48198	cg22287064	MYO15B		Island	6.04576e-08	0.0456059	2.08887	0.129386	0 h * Aged Cells up vs 0 h * Young Cells	0.00307028	0 h * Aged Cells up vs 0 h * Young Cells	0.0045621	3.07452	0.190437	72 h * Aged Cells up vs 72 h * Young Cells	0.00489686	72 h * Aged Cells up vs 72 h * Young Cells	3.39079e-08	-7.43767	-0.519731	7 d * Aged Cells down vs 7 d * Young Cells	-0.0116593	7 d * Aged Cells down vs 7 d * Young Cells	0.000124043	-0.378917	19.6026	-4.42748	-0.378917	10 d * Aged Cells down vs 10 d * Young Cells	-0.00875227	10 d * Aged Cells down vs 10 d * Young Cells	14.4964	0.990994	0.283212	1
403239	cg06789340				6.0552e-08	7.66911e-05	4.60144	0.914338	0 h * Aged Cells up vs 0 h * Young Cells	0.15518	0 h * Aged Cells up vs 0 h * Young Cells	6.29768e-05	4.67254	0.928467	72 h * Aged Cells up vs 72 h * Young Cells	0.15686	72 h * Aged Cells up vs 72 h * Young Cells	3.47908e-06	5.71618	1.28141	7 d * Aged Cells up vs 7 d * Young Cells	0.212069	7 d * Aged Cells up vs 7 d * Young Cells	8.9542e-05	1.24797	20.6612	4.54546	1.24797	10 d * Aged Cells up vs 10 d * Young Cells	0.209455	10 d * Aged Cells up vs 10 d * Young Cells	14.4943	10.1973	2.91467	1
9106	cg05928904				6.05848e-08	2.53495e-05	5.00024	1.83376	0 h * Aged Cells up vs 0 h * Young Cells	0.185813	0 h * Aged Cells up vs 0 h * Young Cells	1.27999e-05	5.24609	1.92392	72 h * Aged Cells up vs 72 h * Young Cells	0.220756	72 h * Aged Cells up vs 72 h * Young Cells	0.033529	2.23166	0.923309	7 d * Aged Cells up vs 7 d * Young Cells	0.0688433	7 d * Aged Cells up vs 7 d * Young Cells	5.43698e-05	2.39451	22.3307	4.72553	2.39451	10 d * Aged Cells up vs 10 d * Young Cells	0.260892	10 d * Aged Cells up vs 10 d * Young Cells	14.4935	34.733	9.92812	1
522872	cg01000771	COL13A1			6.17008e-08	8.47772e-07	6.23059	2.37902	0 h * Aged Cells up vs 0 h * Young Cells	0.165205	0 h * Aged Cells up vs 0 h * Young Cells	5.20379e-05	4.74133	1.81038	72 h * Aged Cells up vs 72 h * Young Cells	0.133498	72 h * Aged Cells up vs 72 h * Young Cells	9.45522e-05	4.52578	1.94953	7 d * Aged Cells up vs 7 d * Young Cells	0.141039	7 d * Aged Cells up vs 7 d * Young Cells	0.00193032	1.79894	11.627	3.40984	1.79894	10 d * Aged Cells up vs 10 d * Young Cells	0.133648	10 d * Aged Cells up vs 10 d * Young Cells	14.469	37.5872	10.7622	1
747204	cg09453280				6.23495e-08	0.0020642	-3.3841	-0.676619	0 h * Aged Cells down vs 0 h * Young Cells	-0.106507	0 h * Aged Cells down vs 0 h * Young Cells	0.0788073	1.82185	0.364261	72 h * Aged Cells up vs 72 h * Young Cells	0.0570979	72 h * Aged Cells up vs 72 h * Young Cells	3.51108e-05	4.88303	1.10143	7 d * Aged Cells up vs 7 d * Young Cells	0.150985	7 d * Aged Cells up vs 7 d * Young Cells	6.86581e-06	1.51127	29.9265	5.47051	1.51127	10 d * Aged Cells up vs 10 d * Young Cells	0.204666	10 d * Aged Cells up vs 10 d * Young Cells	14.4549	10.2963	2.95097	1
725136	cg16048206	AKAP6			6.25509e-08	0.000116404	4.45052	1.38803	0 h * Aged Cells up vs 0 h * Young Cells	0.21905	0 h * Aged Cells up vs 0 h * Young Cells	1.97245e-05	5.0905	1.58763	72 h * Aged Cells up vs 72 h * Young Cells	0.250228	72 h * Aged Cells up vs 72 h * Young Cells	0.878273	-0.154517	-0.0543666	7 d * Aged Cells down vs 7 d * Young Cells	-0.00976241	7 d * Aged Cells down vs 7 d * Young Cells	1.87222e-05	2.20171	26.1045	5.10926	2.20171	10 d * Aged Cells up vs 10 d * Young Cells	0.350455	10 d * Aged Cells up vs 10 d * Young Cells	14.4506	25.0454	7.1803	1
591968	cg08049713			N_Shore	6.27941e-08	2.74527e-06	5.80205	0.940292	0 h * Aged Cells up vs 0 h * Young Cells	0.136066	0 h * Aged Cells up vs 0 h * Young Cells	2.95539e-05	4.94503	0.801402	72 h * Aged Cells up vs 72 h * Young Cells	0.117893	72 h * Aged Cells up vs 72 h * Young Cells	0.0614422	1.94569	0.355732	7 d * Aged Cells up vs 7 d * Young Cells	0.0455688	7 d * Aged Cells up vs 7 d * Young Cells	0.000684448	0.85117	14.4492	3.80121	0.85117	10 d * Aged Cells up vs 10 d * Young Cells	0.128886	10 d * Aged Cells up vs 10 d * Young Cells	14.4454	6.76014	1.93877	1
415102	cg22916338				6.35911e-08	0.000904567	3.69705	1.13663	0 h * Aged Cells up vs 0 h * Young Cells	0.169417	0 h * Aged Cells up vs 0 h * Young Cells	0.000206392	4.24243	1.30431	72 h * Aged Cells up vs 72 h * Young Cells	0.195205	72 h * Aged Cells up vs 72 h * Young Cells	0.000656893	-3.8165	-1.32373	7 d * Aged Cells down vs 7 d * Young Cells	-0.12664	7 d * Aged Cells down vs 7 d * Young Cells	0.00948809	1.18014	7.71804	2.77814	1.18014	10 d * Aged Cells up vs 10 d * Young Cells	0.194077	10 d * Aged Cells up vs 10 d * Young Cells	14.4285	24.3004	6.9774	1
334438	cg12307014	SLC11A2			6.36417e-08	0.00154262	-3.49549	-0.445927	0 h * Aged Cells down vs 0 h * Young Cells	-0.0682323	0 h * Aged Cells down vs 0 h * Young Cells	0.23927	1.20152	0.15328	72 h * Aged Cells up vs 72 h * Young Cells	0.0254754	72 h * Aged Cells up vs 72 h * Young Cells	2.90561e-05	4.95114	0.712571	7 d * Aged Cells up vs 7 d * Young Cells	0.10936	7 d * Aged Cells up vs 7 d * Young Cells	4.32658e-06	0.993661	31.779	5.63728	0.993661	10 d * Aged Cells up vs 10 d * Young Cells	0.144189	10 d * Aged Cells up vs 10 d * Young Cells	14.4274	4.18371	1.20136	1
771794	cg02396116				6.39262e-08	1.11567e-05	5.29555	2.25168	0 h * Aged Cells up vs 0 h * Young Cells	0.364039	0 h * Aged Cells up vs 0 h * Young Cells	2.6288e-05	4.98716	2.12055	72 h * Aged Cells up vs 72 h * Young Cells	0.342378	72 h * Aged Cells up vs 72 h * Young Cells	0.00221144	3.35759	1.61061	7 d * Aged Cells up vs 7 d * Young Cells	0.256689	7 d * Aged Cells up vs 7 d * Young Cells	9.03152e-05	2.66864	20.633	4.54235	2.66864	10 d * Aged Cells up vs 10 d * Young Cells	0.400436	10 d * Aged Cells up vs 10 d * Young Cells	14.4214	46.4582	13.3461	1
474353	cg24661126	PRKCE			6.41097e-08	7.32076e-06	5.44737	3.22822	0 h * Aged Cells up vs 0 h * Young Cells	0.485703	0 h * Aged Cells up vs 0 h * Young Cells	2.71986e-05	4.97491	2.94823	72 h * Aged Cells up vs 72 h * Young Cells	0.44508	72 h * Aged Cells up vs 72 h * Young Cells	0.000668252	3.81012	2.54732	7 d * Aged Cells up vs 7 d * Young Cells	0.371317	7 d * Aged Cells up vs 7 d * Young Cells	0.000267577	3.39616	17.2027	4.14762	3.39616	10 d * Aged Cells up vs 10 d * Young Cells	0.518484	10 d * Aged Cells up vs 10 d * Young Cells	14.4176	90.2212	25.9249	1
412494	cg05659559		Unclassified_Cell_type_specific		6.4253e-08	1.19366e-05	5.27123	1.67824	0 h * Aged Cells up vs 0 h * Young Cells	0.0979856	0 h * Aged Cells up vs 0 h * Young Cells	1.68228e-05	5.14774	1.63893	72 h * Aged Cells up vs 72 h * Young Cells	0.0970476	72 h * Aged Cells up vs 72 h * Young Cells	5.84325e-05	4.69955	1.68798	7 d * Aged Cells up vs 7 d * Young Cells	0.109221	7 d * Aged Cells up vs 7 d * Young Cells	0.000386841	1.76505	16.0991	4.01237	1.76505	10 d * Aged Cells up vs 10 d * Young Cells	0.117575	10 d * Aged Cells up vs 10 d * Young Cells	14.4146	26.0346	7.48254	1
486859	cg01011884	NEURL1			6.47185e-08	1.09483e-05	5.30234	2.82346	0 h * Aged Cells up vs 0 h * Young Cells	0.431094	0 h * Aged Cells up vs 0 h * Young Cells	3.8137e-06	5.68293	3.02612	72 h * Aged Cells up vs 72 h * Young Cells	0.450906	72 h * Aged Cells up vs 72 h * Young Cells	0.000741818	3.77121	2.26549	7 d * Aged Cells up vs 7 d * Young Cells	0.325678	7 d * Aged Cells up vs 7 d * Young Cells	0.000568448	2.84748	14.9785	3.8702	2.84748	10 d * Aged Cells up vs 10 d * Young Cells	0.436665	10 d * Aged Cells up vs 10 d * Young Cells	14.4049	72.7781	20.931	1
646487	cg00164458	ENAH			6.4791e-08	0.245896	1.18434	0.106612	0 h * Aged Cells up vs 0 h * Young Cells	0.0089418	0 h * Aged Cells up vs 0 h * Young Cells	0.00543844	3.00445	0.270456	72 h * Aged Cells up vs 72 h * Young Cells	0.0217226	72 h * Aged Cells up vs 72 h * Young Cells	1.6343e-07	6.84074	0.694708	7 d * Aged Cells up vs 7 d * Young Cells	0.0510179	7 d * Aged Cells up vs 7 d * Young Cells	8.87669e-06	0.668894	28.9218	5.3779	0.668894	10 d * Aged Cells up vs 10 d * Young Cells	0.0525883	10 d * Aged Cells up vs 10 d * Young Cells	14.4034	2.07966	0.598173	1
418987	cg02720941		Unclassified_Cell_type_specific		6.50807e-08	8.06659e-06	-5.41239	-1.30281	0 h * Aged Cells down vs 0 h * Young Cells	-0.135392	0 h * Aged Cells down vs 0 h * Young Cells	4.6925e-05	-4.7786	-1.15025	72 h * Aged Cells down vs 72 h * Young Cells	-0.126652	72 h * Aged Cells down vs 72 h * Young Cells	0.00276638	3.27096	0.888252	7 d * Aged Cells up vs 7 d * Young Cells	0.0625998	7 d * Aged Cells up vs 7 d * Young Cells	0.00557584	-0.995917	8.96673	-2.99445	-0.995917	10 d * Aged Cells down vs 10 d * Young Cells	-0.103549	10 d * Aged Cells down vs 10 d * Young Cells	14.3974	14.8639	4.2771	1
255475	cg00379528		Unclassified_Cell_type_specific	S_Shelf	6.69004e-08	0.00720798	-2.89078	-0.236299	0 h * Aged Cells down vs 0 h * Young Cells	-0.0382331	0 h * Aged Cells down vs 0 h * Young Cells	0.0384132	2.16911	0.177308	72 h * Aged Cells up vs 72 h * Young Cells	0.0293026	72 h * Aged Cells up vs 72 h * Young Cells	4.7453e-07	6.44418	0.594267	7 d * Aged Cells up vs 7 d * Young Cells	0.094053	7 d * Aged Cells up vs 7 d * Young Cells	1.30045e-05	0.591864	27.4616	5.24038	0.591864	10 d * Aged Cells up vs 10 d * Young Cells	0.0933761	10 d * Aged Cells up vs 10 d * Young Cells	14.3605	1.70972	0.493237	1
686913	cg03281572	VTI1A			6.74023e-08	6.41842e-06	-5.49482	-1.75091	0 h * Aged Cells down vs 0 h * Young Cells	-0.215668	0 h * Aged Cells down vs 0 h * Young Cells	3.26447e-06	-5.73925	-1.8288	72 h * Aged Cells down vs 72 h * Young Cells	-0.230051	72 h * Aged Cells down vs 72 h * Young Cells	0.21486	-1.26807	-0.45585	7 d * Aged Cells down vs 7 d * Young Cells	-0.0585008	7 d * Aged Cells down vs 7 d * Young Cells	0.000131492	-1.94	19.4158	-4.40634	-1.94	10 d * Aged Cells down vs 10 d * Young Cells	-0.235306	10 d * Aged Cells down vs 10 d * Young Cells	14.3505	25.9629	7.49525	1
187403	cg04851662	HYDIN			6.80875e-08	9.09775e-05	4.53971	2.19539	0 h * Aged Cells up vs 0 h * Young Cells	0.334027	0 h * Aged Cells up vs 0 h * Young Cells	1.19558e-05	5.27065	2.54886	72 h * Aged Cells up vs 72 h * Young Cells	0.389651	72 h * Aged Cells up vs 72 h * Young Cells	0.0313824	-2.26178	-1.23396	7 d * Aged Cells down vs 7 d * Young Cells	-0.126944	7 d * Aged Cells down vs 7 d * Young Cells	0.000112694	2.9816	19.9117	4.46225	2.9816	10 d * Aged Cells up vs 10 d * Young Cells	0.430097	10 d * Aged Cells up vs 10 d * Young Cells	14.337	59.743	17.2635	1
146962	cg04878583	TRDN			6.85217e-08	3.61736e-06	5.70207	1.78842	0 h * Aged Cells up vs 0 h * Young Cells	0.240094	0 h * Aged Cells up vs 0 h * Young Cells	3.43614e-06	5.72068	1.79426	72 h * Aged Cells up vs 72 h * Young Cells	0.248671	72 h * Aged Cells up vs 72 h * Young Cells	0.0260843	2.34495	0.829734	7 d * Aged Cells up vs 7 d * Young Cells	0.104093	7 d * Aged Cells up vs 7 d * Young Cells	0.000167538	1.87141	18.6482	4.31836	1.87141	10 d * Aged Cells up vs 10 d * Young Cells	0.264857	10 d * Aged Cells up vs 10 d * Young Cells	14.3285	25.1154	7.26171	1
406356	cg05986288				6.90763e-08	4.85137e-05	4.7666	1.92167	0 h * Aged Cells up vs 0 h * Young Cells	0.308846	0 h * Aged Cells up vs 0 h * Young Cells	8.01121e-06	5.41487	2.18302	72 h * Aged Cells up vs 72 h * Young Cells	0.351207	72 h * Aged Cells up vs 72 h * Young Cells	0.00024605	4.17828	1.90036	7 d * Aged Cells up vs 7 d * Young Cells	0.301556	7 d * Aged Cells up vs 7 d * Young Cells	6.27201e-05	2.6036	21.8464	4.67402	2.6036	10 d * Aged Cells up vs 10 d * Young Cells	0.41427	10 d * Aged Cells up vs 10 d * Young Cells	14.3178	41.4648	11.9979	1
175822	cg06974249				6.92108e-08	4.10574e-06	5.65623	1.43139	0 h * Aged Cells up vs 0 h * Young Cells	0.114659	0 h * Aged Cells up vs 0 h * Young Cells	8.01993e-06	5.41448	1.37021	72 h * Aged Cells up vs 72 h * Young Cells	0.119591	72 h * Aged Cells up vs 72 h * Young Cells	0.729545	0.349088	0.0996627	7 d * Aged Cells up vs 7 d * Young Cells	0.00575744	7 d * Aged Cells up vs 7 d * Young Cells	0.000430274	1.38925	15.7861	3.97317	1.38925	10 d * Aged Cells up vs 10 d * Young Cells	0.114671	10 d * Aged Cells up vs 10 d * Young Cells	14.3152	16.3351	4.72742	1
296522	cg08589418	CHRNA4	Unclassified_Cell_type_specific	S_Shore	6.95694e-08	6.84327e-06	-5.47169	-1.137	0 h * Aged Cells down vs 0 h * Young Cells	-0.185831	0 h * Aged Cells down vs 0 h * Young Cells	4.76256e-05	-4.77326	-0.991866	72 h * Aged Cells down vs 72 h * Young Cells	-0.162177	72 h * Aged Cells down vs 72 h * Young Cells	0.275438	1.11161	0.26059	7 d * Aged Cells up vs 7 d * Young Cells	0.0371335	7 d * Aged Cells up vs 7 d * Young Cells	0.000964218	-1.05459	13.4916	-3.67309	-1.05459	10 d * Aged Cells down vs 10 d * Young Cells	-0.170149	10 d * Aged Cells down vs 10 d * Young Cells	14.3083	11.0085	3.18742	1
12897	cg14489199	SNORD114-26			6.98642e-08	0.00567681	2.98725	0.862733	0 h * Aged Cells up vs 0 h * Young Cells	0.144219	0 h * Aged Cells up vs 0 h * Young Cells	0.000375507	4.02332	1.16195	72 h * Aged Cells up vs 72 h * Young Cells	0.192032	72 h * Aged Cells up vs 72 h * Young Cells	3.0381e-08	7.47996	2.43709	7 d * Aged Cells up vs 7 d * Young Cells	0.364168	7 d * Aged Cells up vs 7 d * Young Cells	0.00126796	1.42453	12.7441	3.56989	1.42453	10 d * Aged Cells up vs 10 d * Young Cells	0.225822	10 d * Aged Cells up vs 10 d * Young Cells	14.3026	21.2564	6.15706	1
709358	cg19816354	GABRG3			6.99312e-08	2.01887e-06	5.91369	1.7473	0 h * Aged Cells up vs 0 h * Young Cells	0.180262	0 h * Aged Cells up vs 0 h * Young Cells	7.63677e-05	4.60296	1.36002	72 h * Aged Cells up vs 72 h * Young Cells	0.141171	72 h * Aged Cells up vs 72 h * Young Cells	0.742894	0.331175	0.110391	7 d * Aged Cells up vs 7 d * Young Cells	0.01025	7 d * Aged Cells up vs 7 d * Young Cells	8.31001e-05	1.86669	20.9073	4.57245	1.86669	10 d * Aged Cells up vs 10 d * Young Cells	0.17461	10 d * Aged Cells up vs 10 d * Young Cells	14.3014	22.2464	6.44439	1
484277	cg21627955	KIAA0226L			7.01569e-08	0.000282292	4.12802	0.618477	0 h * Aged Cells up vs 0 h * Young Cells	0.0608782	0 h * Aged Cells up vs 0 h * Young Cells	2.80779e-05	4.96346	0.743646	72 h * Aged Cells up vs 72 h * Young Cells	0.069036	72 h * Aged Cells up vs 72 h * Young Cells	2.74088e-05	4.97214	0.840412	7 d * Aged Cells up vs 7 d * Young Cells	0.076014	7 d * Aged Cells up vs 7 d * Young Cells	3.13704e-05	1.01924	24.2415	4.92357	1.01924	10 d * Aged Cells up vs 10 d * Young Cells	0.0928097	10 d * Aged Cells up vs 10 d * Young Cells	14.2971	5.71838	1.65701	1
527559	cg08352418				7.04827e-08	2.45405e-06	5.84275	2.32471	0 h * Aged Cells up vs 0 h * Young Cells	0.143458	0 h * Aged Cells up vs 0 h * Young Cells	7.59661e-06	5.43403	2.16209	72 h * Aged Cells up vs 72 h * Young Cells	0.16118	72 h * Aged Cells up vs 72 h * Young Cells	7.91109e-05	4.59022	2.0604	7 d * Aged Cells up vs 7 d * Young Cells	0.134304	7 d * Aged Cells up vs 7 d * Young Cells	0.0228986	1.32088	5.77296	2.4027	1.32088	10 d * Aged Cells up vs 10 d * Young Cells	0.1044	10 d * Aged Cells up vs 10 d * Young Cells	14.2909	40.3112	11.686	1
290167	cg17516271				7.05762e-08	4.55922e-06	5.61835	1.44322	0 h * Aged Cells up vs 0 h * Young Cells	0.0729248	0 h * Aged Cells up vs 0 h * Young Cells	1.95411e-05	5.09385	1.30849	72 h * Aged Cells up vs 72 h * Young Cells	0.0731544	72 h * Aged Cells up vs 72 h * Young Cells	0.580455	0.558997	0.161995	7 d * Aged Cells up vs 7 d * Young Cells	0.0061381	7 d * Aged Cells up vs 7 d * Young Cells	0.000618383	1.36254	14.7376	3.83896	1.36254	10 d * Aged Cells up vs 10 d * Young Cells	0.0735204	10 d * Aged Cells up vs 10 d * Young Cells	14.2891	16.8002	4.8709	1
713431	cg14576582	DOCK5			7.07445e-08	0.00019356	-4.26582	-1.13774	0 h * Aged Cells down vs 0 h * Young Cells	-0.0930994	0 h * Aged Cells down vs 0 h * Young Cells	0.000300838	-4.10472	-1.09477	72 h * Aged Cells down vs 72 h * Young Cells	-0.0849111	72 h * Aged Cells down vs 72 h * Young Cells	9.0855e-08	-7.0618	-2.12483	7 d * Aged Cells down vs 7 d * Young Cells	-0.219025	7 d * Aged Cells down vs 7 d * Young Cells	0.0030417	-1.19178	10.4589	-3.23403	-1.19178	10 d * Aged Cells down vs 10 d * Young Cells	-0.0868926	10 d * Aged Cells down vs 10 d * Young Cells	14.286	18.1073	5.25103	1
229921	cg03755957	TDG		S_Shelf	7.11114e-08	2.47145e-05	5.00936	2.00689	0 h * Aged Cells up vs 0 h * Young Cells	0.297366	0 h * Aged Cells up vs 0 h * Young Cells	1.29183e-05	5.24277	2.1004	72 h * Aged Cells up vs 72 h * Young Cells	0.31157	72 h * Aged Cells up vs 72 h * Young Cells	0.0127003	2.6565	1.20065	7 d * Aged Cells up vs 7 d * Young Cells	0.15728	7 d * Aged Cells up vs 7 d * Young Cells	3.49842e-05	2.7037	23.8567	4.88433	2.7037	10 d * Aged Cells up vs 10 d * Young Cells	0.382846	10 d * Aged Cells up vs 10 d * Young Cells	14.2791	40.836	11.8479	1
565742	cg26042800	TMEFF2			7.20569e-08	1.02242e-05	5.32698	1.96501	0 h * Aged Cells up vs 0 h * Young Cells	0.314253	0 h * Aged Cells up vs 0 h * Young Cells	6.80997e-06	5.47345	2.01904	72 h * Aged Cells up vs 72 h * Young Cells	0.322332	72 h * Aged Cells up vs 72 h * Young Cells	0.0103848	2.74071	1.14055	7 d * Aged Cells up vs 7 d * Young Cells	0.184622	7 d * Aged Cells up vs 7 d * Young Cells	0.000888521	1.88772	13.7178	3.70376	1.88772	10 d * Aged Cells up vs 10 d * Young Cells	0.29653	10 d * Aged Cells up vs 10 d * Young Cells	14.2615	34.5775	10.0445	1
131628	cg25013978	MIR580		N_Shelf	7.21242e-08	0.0514517	-2.03155	-0.395979	0 h * Aged Cells down vs 0 h * Young Cells	-0.0666278	0 h * Aged Cells down vs 0 h * Young Cells	0.0168522	2.53615	0.494332	72 h * Aged Cells up vs 72 h * Young Cells	0.0844546	72 h * Aged Cells up vs 72 h * Young Cells	3.97359e-06	5.66807	1.24637	7 d * Aged Cells up vs 7 d * Young Cells	0.20289	7 d * Aged Cells up vs 7 d * Young Cells	4.68186e-05	1.28716	22.8428	4.77941	1.28716	10 d * Aged Cells up vs 10 d * Young Cells	0.207046	10 d * Aged Cells up vs 10 d * Young Cells	14.2602	9.65337	2.80448	1
683307	cg13212057	CYTH1			7.22004e-08	0.0574566	1.97836	0.411603	0 h * Aged Cells up vs 0 h * Young Cells	0.0507125	0 h * Aged Cells up vs 0 h * Young Cells	2.42849e-05	5.01567	1.04352	72 h * Aged Cells up vs 72 h * Young Cells	0.127221	72 h * Aged Cells up vs 72 h * Young Cells	1.52859e-06	6.015	1.41181	7 d * Aged Cells up vs 7 d * Young Cells	0.158248	7 d * Aged Cells up vs 7 d * Young Cells	0.00130619	1.02299	12.664	3.55865	1.02299	10 d * Aged Cells up vs 10 d * Young Cells	0.103771	10 d * Aged Cells up vs 10 d * Young Cells	14.2588	10.9974	3.19527	1
724983	cg15252331				7.31536e-08	6.0684e-07	6.35348	1.84648	0 h * Aged Cells up vs 0 h * Young Cells	0.278838	0 h * Aged Cells up vs 0 h * Young Cells	2.74826e-05	4.97117	1.44475	72 h * Aged Cells up vs 72 h * Young Cells	0.22092	72 h * Aged Cells up vs 72 h * Young Cells	0.00287607	3.25584	1.06749	7 d * Aged Cells up vs 7 d * Young Cells	0.172184	7 d * Aged Cells up vs 7 d * Young Cells	0.000509956	1.57025	15.2914	3.91042	1.57025	10 d * Aged Cells up vs 10 d * Young Cells	0.242435	10 d * Aged Cells up vs 10 d * Young Cells	14.2414	21.4329	6.23488	1
444298	cg02690881		Unclassified		7.3871e-08	4.2541e-06	-5.64339	-2.90087	0 h * Aged Cells down vs 0 h * Young Cells	-0.415643	0 h * Aged Cells down vs 0 h * Young Cells	3.87001e-06	-5.67763	-2.91847	72 h * Aged Cells down vs 72 h * Young Cells	-0.42362	72 h * Aged Cells down vs 72 h * Young Cells	0.289424	-1.07913	-0.62579	7 d * Aged Cells down vs 7 d * Young Cells	-0.10427	7 d * Aged Cells down vs 7 d * Young Cells	0.00107443	-2.57985	13.1943	-3.6324	-2.57985	10 d * Aged Cells down vs 10 d * Young Cells	-0.390241	10 d * Aged Cells down vs 10 d * Young Cells	14.2284	66.9878	19.5047	1
491335	cg14807319	NOX4			7.39981e-08	0.000242792	4.18315	1.29717	0 h * Aged Cells up vs 0 h * Young Cells	0.205567	0 h * Aged Cells up vs 0 h * Young Cells	8.69879e-05	4.55592	1.41276	72 h * Aged Cells up vs 72 h * Young Cells	0.227648	72 h * Aged Cells up vs 72 h * Young Cells	4.45075e-06	5.62705	1.96853	7 d * Aged Cells up vs 7 d * Young Cells	0.313234	7 d * Aged Cells up vs 7 d * Young Cells	0.000119371	1.90295	19.726	4.4414	1.90295	10 d * Aged Cells up vs 10 d * Young Cells	0.305034	10 d * Aged Cells up vs 10 d * Young Cells	14.2262	24.3746	7.09823	1
231562	cg21917510				7.43054e-08	5.19972e-06	5.57084	2.80354	0 h * Aged Cells up vs 0 h * Young Cells	0.433571	0 h * Aged Cells up vs 0 h * Young Cells	4.83007e-06	5.59749	2.81695	72 h * Aged Cells up vs 72 h * Young Cells	0.43061	72 h * Aged Cells up vs 72 h * Young Cells	0.000144749	4.37148	2.48189	7 d * Aged Cells up vs 7 d * Young Cells	0.375921	7 d * Aged Cells up vs 7 d * Young Cells	0.00578757	2.07177	8.87736	2.97949	2.07177	10 d * Aged Cells up vs 10 d * Young Cells	0.318256	10 d * Aged Cells up vs 10 d * Young Cells	14.2207	64.1733	18.6954	1
160105	cg12081072				7.43628e-08	1.13455e-05	5.28951	2.58423	0 h * Aged Cells up vs 0 h * Young Cells	0.375495	0 h * Aged Cells up vs 0 h * Young Cells	3.26544e-05	4.90913	2.39839	72 h * Aged Cells up vs 72 h * Young Cells	0.346483	72 h * Aged Cells up vs 72 h * Young Cells	0.000142537	4.37707	2.4125	7 d * Aged Cells up vs 7 d * Young Cells	0.371128	7 d * Aged Cells up vs 7 d * Young Cells	0.000285415	2.78386	17.0073	4.124	2.78386	10 d * Aged Cells up vs 10 d * Young Cells	0.38684	10 d * Aged Cells up vs 10 d * Young Cells	14.2196	60.476	17.6196	1
40297	cg06889571	ADARB2		S_Shore	7.45301e-08	0.00012844	4.41486	1.51155	0 h * Aged Cells up vs 0 h * Young Cells	0.214582	0 h * Aged Cells up vs 0 h * Young Cells	1.34263e-06	6.06233	2.07561	72 h * Aged Cells up vs 72 h * Young Cells	0.281365	72 h * Aged Cells up vs 72 h * Young Cells	3.91175e-05	4.84413	1.87107	7 d * Aged Cells up vs 7 d * Young Cells	0.242719	7 d * Aged Cells up vs 7 d * Young Cells	0.00779896	1.35233	8.17201	2.85867	1.35233	10 d * Aged Cells up vs 10 d * Young Cells	0.201444	10 d * Aged Cells up vs 10 d * Young Cells	14.2166	29.6942	8.65316	1
93176	cg05402288				7.51287e-08	6.3886e-05	-4.66737	-0.606893	0 h * Aged Cells down vs 0 h * Young Cells	-0.0782853	0 h * Aged Cells down vs 0 h * Young Cells	0.636613	-0.477461	-0.0620837	72 h * Aged Cells down vs 72 h * Young Cells	-0.00702539	72 h * Aged Cells down vs 72 h * Young Cells	0.00226305	3.3487	0.491229	7 d * Aged Cells up vs 7 d * Young Cells	0.0623175	7 d * Aged Cells up vs 7 d * Young Cells	1.0274e-06	1.10674	37.9475	6.16016	1.10674	10 d * Aged Cells up vs 10 d * Young Cells	0.137067	10 d * Aged Cells up vs 10 d * Young Cells	14.206	4.27973	1.24808	1
437504	cg21446772				7.53514e-08	5.62302e-05	4.7134	3.40219	0 h * Aged Cells up vs 0 h * Young Cells	0.468249	0 h * Aged Cells up vs 0 h * Young Cells	2.41652e-05	5.01745	3.62165	72 h * Aged Cells up vs 72 h * Young Cells	0.511678	72 h * Aged Cells up vs 72 h * Young Cells	4.54921e-06	5.61914	4.57574	7 d * Aged Cells up vs 7 d * Young Cells	0.594059	7 d * Aged Cells up vs 7 d * Young Cells	0.00406508	3.11186	9.73568	3.1202	3.11186	10 d * Aged Cells up vs 10 d * Young Cells	0.482624	10 d * Aged Cells up vs 10 d * Young Cells	14.2021	131.845	38.4602	1
170599	cg26834680			S_Shore	7.54127e-08	9.72603e-06	5.34498	2.06348	0 h * Aged Cells up vs 0 h * Young Cells	0.138534	0 h * Aged Cells up vs 0 h * Young Cells	2.85108e-06	5.78833	2.23464	72 h * Aged Cells up vs 72 h * Young Cells	0.158874	72 h * Aged Cells up vs 72 h * Young Cells	0.0698884	1.88213	0.819732	7 d * Aged Cells up vs 7 d * Young Cells	0.0442254	7 d * Aged Cells up vs 7 d * Young Cells	0.000114056	2.37792	19.8729	4.4579	2.37792	10 d * Aged Cells up vs 10 d * Young Cells	0.147569	10 d * Aged Cells up vs 10 d * Young Cells	14.201	37.7131	11.002	1
136784	cg16201300				7.59511e-08	4.29924e-06	-5.63958	-1.68191	0 h * Aged Cells down vs 0 h * Young Cells	-0.159719	0 h * Aged Cells down vs 0 h * Young Cells	2.68258e-05	-4.97987	-1.48516	72 h * Aged Cells down vs 72 h * Young Cells	-0.132096	72 h * Aged Cells down vs 72 h * Young Cells	0.824551	-0.223711	-0.075268	7 d * Aged Cells down vs 7 d * Young Cells	-0.00862353	7 d * Aged Cells down vs 7 d * Young Cells	9.65783e-05	-1.86177	20.4133	-4.51811	-1.86177	10 d * Aged Cells down vs 10 d * Young Cells	-0.181851	10 d * Aged Cells down vs 10 d * Young Cells	14.1916	22.4908	6.56559	1
400035	cg10942455	NLGN1			7.64571e-08	0.00571429	2.98461	0.732714	0 h * Aged Cells up vs 0 h * Young Cells	0.119313	0 h * Aged Cells up vs 0 h * Young Cells	0.00137351	3.5396	0.868964	72 h * Aged Cells up vs 72 h * Young Cells	0.138209	72 h * Aged Cells up vs 72 h * Young Cells	1.46764e-06	6.02984	1.67002	7 d * Aged Cells up vs 7 d * Young Cells	0.258204	7 d * Aged Cells up vs 7 d * Young Cells	7.96489e-06	1.83745	29.3435	5.41696	1.83745	10 d * Aged Cells up vs 10 d * Young Cells	0.285627	10 d * Aged Cells up vs 10 d * Young Cells	14.1828	15.2307	4.44895	1
628108	cg10066186				7.65322e-08	3.36631e-06	5.72812	1.90121	0 h * Aged Cells up vs 0 h * Young Cells	0.122474	0 h * Aged Cells up vs 0 h * Young Cells	3.39487e-06	5.72506	1.90019	72 h * Aged Cells up vs 72 h * Young Cells	0.135599	72 h * Aged Cells up vs 72 h * Young Cells	0.000260244	4.15778	1.55685	7 d * Aged Cells up vs 7 d * Young Cells	0.134207	7 d * Aged Cells up vs 7 d * Young Cells	0.000917019	1.6931	13.6303	3.69192	1.6931	10 d * Aged Cells up vs 10 d * Young Cells	0.0954643	10 d * Aged Cells up vs 10 d * Young Cells	14.1815	27.8369	8.13203	1
526158	cg25646968	NALCN			7.70791e-08	1.01496e-05	-5.32962	-3.66307	0 h * Aged Cells down vs 0 h * Young Cells	-0.519252	0 h * Aged Cells down vs 0 h * Young Cells	3.33088e-06	-5.73195	-3.93959	72 h * Aged Cells down vs 72 h * Young Cells	-0.552512	72 h * Aged Cells down vs 72 h * Young Cells	0.00225302	-3.35041	-2.59785	7 d * Aged Cells down vs 7 d * Young Cells	-0.359513	7 d * Aged Cells down vs 7 d * Young Cells	0.000218925	-4.00839	17.8162	-4.22093	-4.00839	10 d * Aged Cells down vs 10 d * Young Cells	-0.544516	10 d * Aged Cells down vs 10 d * Young Cells	14.1721	119.287	34.8707	1
635587	cg04579403				7.73845e-08	1.69033e-05	5.14602	1.85309	0 h * Aged Cells up vs 0 h * Young Cells	0.273629	0 h * Aged Cells up vs 0 h * Young Cells	3.69388e-06	5.69449	2.0506	72 h * Aged Cells up vs 72 h * Young Cells	0.308565	72 h * Aged Cells up vs 72 h * Young Cells	0.0621509	1.94007	0.788154	7 d * Aged Cells up vs 7 d * Young Cells	0.103525	7 d * Aged Cells up vs 7 d * Young Cells	0.000312023	2.03565	16.739	4.09133	2.03565	10 d * Aged Cells up vs 10 d * Young Cells	0.31157	10 d * Aged Cells up vs 10 d * Young Cells	14.1668	32.7331	9.57226	1
752656	cg04108518				7.759e-08	3.36335e-06	5.72844	2.06256	0 h * Aged Cells up vs 0 h * Young Cells	0.255633	0 h * Aged Cells up vs 0 h * Young Cells	1.29863e-05	5.24088	1.88701	72 h * Aged Cells up vs 72 h * Young Cells	0.23215	72 h * Aged Cells up vs 72 h * Young Cells	0.0787518	1.82221	0.740177	7 d * Aged Cells up vs 7 d * Young Cells	0.110192	7 d * Aged Cells up vs 7 d * Young Cells	0.000166023	2.14998	18.6768	4.32166	2.14998	10 d * Aged Cells up vs 10 d * Young Cells	0.261686	10 d * Aged Cells up vs 10 d * Young Cells	14.1633	32.7167	9.56984	1
673913	cg21592003				7.78e-08	5.59613e-07	6.38333	1.45285	0 h * Aged Cells up vs 0 h * Young Cells	0.0606614	0 h * Aged Cells up vs 0 h * Young Cells	7.75533e-06	5.42657	1.2351	72 h * Aged Cells up vs 72 h * Young Cells	0.0486071	72 h * Aged Cells up vs 72 h * Young Cells	0.209966	1.28209	0.329201	7 d * Aged Cells up vs 7 d * Young Cells	0.00942485	7 d * Aged Cells up vs 7 d * Young Cells	0.000227668	1.32289	17.6958	4.20664	1.32289	10 d * Aged Cells up vs 10 d * Young Cells	0.0489738	10 d * Aged Cells up vs 10 d * Young Cells	14.1597	13.0698	3.82396	1
758578	cg09754643	LOC283856			7.94216e-08	1.80603e-05	5.1222	0.98033	0 h * Aged Cells up vs 0 h * Young Cells	0.0571753	0 h * Aged Cells up vs 0 h * Young Cells	3.37673e-05	4.89707	0.937241	72 h * Aged Cells up vs 72 h * Young Cells	0.0582585	72 h * Aged Cells up vs 72 h * Young Cells	0.00938442	2.78268	0.600821	7 d * Aged Cells up vs 7 d * Young Cells	0.0337691	7 d * Aged Cells up vs 7 d * Young Cells	5.51417e-05	1.24828	22.2827	4.72045	1.24828	10 d * Aged Cells up vs 10 d * Young Cells	0.0715876	10 d * Aged Cells up vs 10 d * Young Cells	14.1325	9.22383	2.70392	1
312937	cg15454523				8.03261e-08	5.27139e-06	5.5659	2.60326	0 h * Aged Cells up vs 0 h * Young Cells	0.302358	0 h * Aged Cells up vs 0 h * Young Cells	1.13471e-05	5.28946	2.47396	72 h * Aged Cells up vs 72 h * Young Cells	0.281429	72 h * Aged Cells up vs 72 h * Young Cells	0.881756	0.15006	0.0791799	7 d * Aged Cells up vs 7 d * Young Cells	0.0248151	7 d * Aged Cells up vs 7 d * Young Cells	0.00192865	2.2038	11.6293	3.41018	2.2038	10 d * Aged Cells up vs 10 d * Young Cells	0.284825	10 d * Aged Cells up vs 10 d * Young Cells	14.1175	55.0282	16.1483	1
571351	cg16479798	INTS3			8.10733e-08	0.205965	-1.29374	-0.183224	0 h * Aged Cells down vs 0 h * Young Cells	-0.0277546	0 h * Aged Cells down vs 0 h * Young Cells	0.0468505	2.07615	0.294031	72 h * Aged Cells up vs 72 h * Young Cells	0.04717	72 h * Aged Cells up vs 72 h * Young Cells	9.32239e-06	5.36025	0.856422	7 d * Aged Cells up vs 7 d * Young Cells	0.130631	7 d * Aged Cells up vs 7 d * Young Cells	1.97675e-07	1.32467	45.8265	6.76953	1.32467	10 d * Aged Cells up vs 10 d * Young Cells	0.199792	10 d * Aged Cells up vs 10 d * Young Cells	14.1053	5.04099	1.48059	1
188411	cg09207745	LOC101929567	Unclassified		8.1244e-08	1.41195e-05	-5.21077	-1.8687	0 h * Aged Cells down vs 0 h * Young Cells	-0.252369	0 h * Aged Cells down vs 0 h * Young Cells	5.9263e-07	-6.3622	-2.28163	72 h * Aged Cells down vs 72 h * Young Cells	-0.294144	72 h * Aged Cells down vs 72 h * Young Cells	0.0247716	-2.36792	-0.958016	7 d * Aged Cells down vs 7 d * Young Cells	-0.111994	7 d * Aged Cells down vs 7 d * Young Cells	0.00104615	-1.80486	13.2674	-3.64244	-1.80486	10 d * Aged Cells down vs 10 d * Young Cells	-0.233892	10 d * Aged Cells down vs 10 d * Young Cells	14.1025	32.3173	9.49377	1
790258	cg00376992				8.13993e-08	1.7541e-05	5.1327	1.96582	0 h * Aged Cells up vs 0 h * Young Cells	0.314514	0 h * Aged Cells up vs 0 h * Young Cells	3.2e-05	4.91642	1.88299	72 h * Aged Cells up vs 72 h * Young Cells	0.308212	72 h * Aged Cells up vs 72 h * Young Cells	0.152324	1.47002	0.635168	7 d * Aged Cells up vs 7 d * Young Cells	0.092864	7 d * Aged Cells up vs 7 d * Young Cells	9.93905e-06	2.82438	28.4854	5.33717	2.82438	10 d * Aged Cells up vs 10 d * Young Cells	0.443999	10 d * Aged Cells up vs 10 d * Young Cells	14.1	36.8535	10.8283	1
235434	cg19969444	LINC00687			8.17187e-08	0.000121106	4.43617	2.09254	0 h * Aged Cells up vs 0 h * Young Cells	0.324964	0 h * Aged Cells up vs 0 h * Young Cells	6.83485e-06	5.47214	2.58121	72 h * Aged Cells up vs 72 h * Young Cells	0.395633	72 h * Aged Cells up vs 72 h * Young Cells	0.302724	-1.04926	-0.558363	7 d * Aged Cells down vs 7 d * Young Cells	-0.0682809	7 d * Aged Cells down vs 7 d * Young Cells	0.000853923	2.4236	13.8282	3.71863	2.4236	10 d * Aged Cells up vs 10 d * Young Cells	0.382475	10 d * Aged Cells up vs 10 d * Young Cells	14.0948	55.8796	16.4246	1
394052	cg11875744	SLC10A7			8.17458e-08	6.07808e-06	5.51448	1.75585	0 h * Aged Cells up vs 0 h * Young Cells	0.27333	0 h * Aged Cells up vs 0 h * Young Cells	2.02335e-05	5.08133	1.61793	72 h * Aged Cells up vs 72 h * Young Cells	0.250262	72 h * Aged Cells up vs 72 h * Young Cells	0.0471844	2.07278	0.744566	7 d * Aged Cells up vs 7 d * Young Cells	0.104299	7 d * Aged Cells up vs 7 d * Young Cells	2.9043e-05	2.17828	24.5154	4.9513	2.17828	10 d * Aged Cells up vs 10 d * Young Cells	0.33405	10 d * Aged Cells up vs 10 d * Young Cells	14.0944	25.4609	7.48388	1
661314	cg10576392				8.21947e-08	9.57718e-06	5.35053	3.60855	0 h * Aged Cells up vs 0 h * Young Cells	0.486448	0 h * Aged Cells up vs 0 h * Young Cells	4.01383e-06	5.66443	3.82025	72 h * Aged Cells up vs 72 h * Young Cells	0.506319	72 h * Aged Cells up vs 72 h * Young Cells	0.0087877	2.80975	2.13782	7 d * Aged Cells up vs 7 d * Young Cells	0.232273	7 d * Aged Cells up vs 7 d * Young Cells	0.000240023	3.902	17.5338	4.18734	3.902	10 d * Aged Cells up vs 10 d * Young Cells	0.507725	10 d * Aged Cells up vs 10 d * Young Cells	14.0872	114.172	33.5765	1
71579	cg17222046			Island	8.22673e-08	0.319025	1.01388	0.282914	0 h * Aged Cells up vs 0 h * Young Cells	0.0494458	0 h * Aged Cells up vs 0 h * Young Cells	0.000776982	3.75393	1.0475	72 h * Aged Cells up vs 72 h * Young Cells	0.173374	72 h * Aged Cells up vs 72 h * Young Cells	8.80833e-07	6.21655	1.95698	7 d * Aged Cells up vs 7 d * Young Cells	0.297963	7 d * Aged Cells up vs 7 d * Young Cells	0.004243	1.19647	9.63028	3.10327	1.19647	10 d * Aged Cells up vs 10 d * Young Cells	0.160157	10 d * Aged Cells up vs 10 d * Young Cells	14.086	19.5429	5.74779	1
638081	cg13574858	ZBTB4		N_Shore	8.25957e-08	4.30019e-05	4.81004	1.4097	0 h * Aged Cells up vs 0 h * Young Cells	0.121946	0 h * Aged Cells up vs 0 h * Young Cells	1.59712e-06	5.99901	1.75816	72 h * Aged Cells up vs 72 h * Young Cells	0.154814	72 h * Aged Cells up vs 72 h * Young Cells	0.129546	1.56026	0.515874	7 d * Aged Cells up vs 7 d * Young Cells	0.0270742	7 d * Aged Cells up vs 7 d * Young Cells	0.000518532	1.58099	15.2432	3.90425	1.58099	10 d * Aged Cells up vs 10 d * Young Cells	0.141241	10 d * Aged Cells up vs 10 d * Young Cells	14.0807	21.5499	6.34046	1
391561	cg06953608	PIGN			8.44611e-08	0.294125	-1.06846	-0.119062	0 h * Aged Cells down vs 0 h * Young Cells	-0.0123203	0 h * Aged Cells down vs 0 h * Young Cells	0.0237525	2.38653	0.265939	72 h * Aged Cells up vs 72 h * Young Cells	0.026359	72 h * Aged Cells up vs 72 h * Young Cells	2.79965e-07	6.63976	0.834709	7 d * Aged Cells up vs 7 d * Young Cells	0.0771943	7 d * Aged Cells up vs 7 d * Young Cells	5.77421e-06	0.851899	30.614	5.533	0.851899	10 d * Aged Cells up vs 10 d * Young Cells	0.0816487	10 d * Aged Cells up vs 10 d * Young Cells	14.0513	3.10892	0.916627	1
600244	cg00528079	GRIN2A			8.48595e-08	6.38294e-06	5.49682	2.77332	0 h * Aged Cells up vs 0 h * Young Cells	0.332227	0 h * Aged Cells up vs 0 h * Young Cells	2.48856e-05	5.00688	2.52613	72 h * Aged Cells up vs 72 h * Young Cells	0.302391	72 h * Aged Cells up vs 72 h * Young Cells	5.46293e-05	4.72382	2.68874	7 d * Aged Cells up vs 7 d * Young Cells	0.316379	7 d * Aged Cells up vs 7 d * Young Cells	0.000927374	2.57074	13.5992	3.68771	2.57074	10 d * Aged Cells up vs 10 d * Young Cells	0.304826	10 d * Aged Cells up vs 10 d * Young Cells	14.0451	63.7037	18.7905	1
457473	cg09822063	SLC37A2			8.51587e-08	3.74128e-05	4.86017	1.75492	0 h * Aged Cells up vs 0 h * Young Cells	0.283876	0 h * Aged Cells up vs 0 h * Young Cells	3.03561e-05	4.93539	1.78208	72 h * Aged Cells up vs 72 h * Young Cells	0.292886	72 h * Aged Cells up vs 72 h * Young Cells	4.91323e-06	5.59132	2.27765	7 d * Aged Cells up vs 7 d * Young Cells	0.358085	7 d * Aged Cells up vs 7 d * Young Cells	0.0162113	1.27361	6.51677	2.5528	1.27361	10 d * Aged Cells up vs 10 d * Young Cells	0.214858	10 d * Aged Cells up vs 10 d * Young Cells	14.0405	32.618	9.62443	1
213331	cg12608433	MAP1D	Unclassified	Island	8.519e-08	3.82832e-06	-5.68155	-1.36854	0 h * Aged Cells down vs 0 h * Young Cells	-0.149192	0 h * Aged Cells down vs 0 h * Young Cells	0.000182657	-4.28693	-1.03261	72 h * Aged Cells down vs 72 h * Young Cells	-0.108962	72 h * Aged Cells down vs 72 h * Young Cells	0.0383576	2.16979	0.589623	7 d * Aged Cells up vs 7 d * Young Cells	0.0400394	7 d * Aged Cells up vs 7 d * Young Cells	0.00250111	-1.10164	10.9565	-3.31006	-1.10164	10 d * Aged Cells down vs 10 d * Young Cells	-0.121017	10 d * Aged Cells down vs 10 d * Young Cells	14.04	14.5148	4.28295	1
40959	cg17913255	TNK2		Island	8.65595e-08	0.979205	0.0262913	0.00474433	0 h * Aged Cells up vs 0 h * Young Cells	0.00146144	0 h * Aged Cells up vs 0 h * Young Cells	0.149012	1.48243	0.267509	72 h * Aged Cells up vs 72 h * Young Cells	0.0242638	72 h * Aged Cells up vs 72 h * Young Cells	2.74239e-05	4.97194	1.01218	7 d * Aged Cells up vs 7 d * Young Cells	0.0613209	7 d * Aged Cells up vs 7 d * Young Cells	8.47209e-06	1.34507	29.1029	5.39471	1.34507	10 d * Aged Cells up vs 10 d * Young Cells	0.0803737	10 d * Aged Cells up vs 10 d * Young Cells	14.0191	8.1341	2.40376	1
318339	cg00941856	DNMBP			8.73857e-08	0.00909043	-2.79581	-0.329278	0 h * Aged Cells down vs 0 h * Young Cells	-0.0565634	0 h * Aged Cells down vs 0 h * Young Cells	0.28398	1.09164	0.128568	72 h * Aged Cells up vs 72 h * Young Cells	0.022278	72 h * Aged Cells up vs 72 h * Young Cells	4.3776e-06	5.63305	0.748456	7 d * Aged Cells up vs 7 d * Young Cells	0.126551	7 d * Aged Cells up vs 7 d * Young Cells	3.38082e-05	0.796831	23.977	4.89663	0.796831	10 d * Aged Cells up vs 10 d * Young Cells	0.134168	10 d * Aged Cells up vs 10 d * Young Cells	14.0066	3.46183	1.02394	1
683869	cg23827498	PC			8.7469e-08	1.80384e-05	-5.12264	-1.44757	0 h * Aged Cells down vs 0 h * Young Cells	-0.118078	0 h * Aged Cells down vs 0 h * Young Cells	1.87781e-06	-5.94004	-1.67856	72 h * Aged Cells down vs 72 h * Young Cells	-0.148926	72 h * Aged Cells down vs 72 h * Young Cells	0.772097	0.292354	0.0932016	7 d * Aged Cells up vs 7 d * Young Cells	0.004786	7 d * Aged Cells up vs 7 d * Young Cells	0.00251496	-1.29156	10.9423	-3.30792	-1.29156	10 d * Aged Cells down vs 10 d * Young Cells	-0.120076	10 d * Aged Cells down vs 10 d * Young Cells	14.0053	19.9273	5.89462	1
785597	cg23610588	PARVB	Unclassified_Cell_type_specific		8.74787e-08	6.24544e-06	-5.50468	-1.78284	0 h * Aged Cells down vs 0 h * Young Cells	-0.18335	0 h * Aged Cells down vs 0 h * Young Cells	2.38897e-06	-5.85251	-1.89549	72 h * Aged Cells down vs 72 h * Young Cells	-0.182669	72 h * Aged Cells down vs 72 h * Young Cells	0.227457	-1.23306	-0.450537	7 d * Aged Cells down vs 7 d * Young Cells	-0.0520981	7 d * Aged Cells down vs 7 d * Young Cells	0.000449425	-1.77081	15.6587	-3.95711	-1.77081	10 d * Aged Cells down vs 10 d * Young Cells	-0.179911	10 d * Aged Cells down vs 10 d * Young Cells	14.0052	26.1765	7.74324	1
82153	cg16969368	DHX40	Unclassified	Island	8.77529e-08	5.30468e-05	4.73441	2.72049	0 h * Aged Cells up vs 0 h * Young Cells	0.207787	0 h * Aged Cells up vs 0 h * Young Cells	1.66436e-05	5.15159	2.96021	72 h * Aged Cells up vs 72 h * Young Cells	0.218696	72 h * Aged Cells up vs 72 h * Young Cells	2.54581e-06	5.82942	3.77897	7 d * Aged Cells up vs 7 d * Young Cells	0.362022	7 d * Aged Cells up vs 7 d * Young Cells	0.00365171	2.51084	10.0011	3.16246	2.51084	10 d * Aged Cells up vs 10 d * Young Cells	0.195864	10 d * Aged Cells up vs 10 d * Young Cells	14.0011	82.3731	24.3739	1
388084	cg14165528				8.97602e-08	0.000435129	-3.96904	-0.733367	0 h * Aged Cells down vs 0 h * Young Cells	-0.11925	0 h * Aged Cells down vs 0 h * Young Cells	0.0135456	2.6293	0.485821	72 h * Aged Cells up vs 72 h * Young Cells	0.0801682	72 h * Aged Cells up vs 72 h * Young Cells	1.37155e-05	5.22122	1.08837	7 d * Aged Cells up vs 7 d * Young Cells	0.169582	7 d * Aged Cells up vs 7 d * Young Cells	3.31926e-05	1.2518	24.0418	4.90325	1.2518	10 d * Aged Cells up vs 10 d * Young Cells	0.188123	10 d * Aged Cells up vs 10 d * Young Cells	13.9714	8.49916	2.52021	1
314842	cg21898787				9.05026e-08	0.000416973	3.98475	0.725075	0 h * Aged Cells up vs 0 h * Young Cells	0.120624	0 h * Aged Cells up vs 0 h * Young Cells	0.000134887	4.39709	0.800106	72 h * Aged Cells up vs 72 h * Young Cells	0.133281	72 h * Aged Cells up vs 72 h * Young Cells	0.000113561	4.45947	0.915447	7 d * Aged Cells up vs 7 d * Young Cells	0.152805	7 d * Aged Cells up vs 7 d * Young Cells	6.58074e-05	1.17077	21.6847	4.65668	1.17077	10 d * Aged Cells up vs 10 d * Young Cells	0.198363	10 d * Aged Cells up vs 10 d * Young Cells	13.9606	8.23629	2.44415	1
467570	cg23947175		Unclassified_Cell_type_specific		9.05468e-08	0.000265814	4.15004	1.47955	0 h * Aged Cells up vs 0 h * Young Cells	0.239003	0 h * Aged Cells up vs 0 h * Young Cells	6.34486e-06	5.49898	1.96047	72 h * Aged Cells up vs 72 h * Young Cells	0.311707	72 h * Aged Cells up vs 72 h * Young Cells	0.00231333	3.34022	1.34345	7 d * Aged Cells up vs 7 d * Young Cells	0.218314	7 d * Aged Cells up vs 7 d * Young Cells	1.22888e-05	2.59144	27.6755	5.26075	2.59144	10 d * Aged Cells up vs 10 d * Young Cells	0.408494	10 d * Aged Cells up vs 10 d * Young Cells	13.96	31.6159	9.38256	1
183536	cg13273243			S_Shelf	9.06887e-08	3.37876e-06	5.72678	3.03615	0 h * Aged Cells up vs 0 h * Young Cells	0.406826	0 h * Aged Cells up vs 0 h * Young Cells	1.11493e-05	5.29579	2.80765	72 h * Aged Cells up vs 72 h * Young Cells	0.39795	72 h * Aged Cells up vs 72 h * Young Cells	0.00660827	2.92602	1.75008	7 d * Aged Cells up vs 7 d * Young Cells	0.215199	7 d * Aged Cells up vs 7 d * Young Cells	0.000158926	3.17739	18.8143	4.33754	3.17739	10 d * Aged Cells up vs 10 d * Young Cells	0.406822	10 d * Aged Cells up vs 10 d * Young Cells	13.9579	69.9052	20.7486	1
620864	cg09757479				9.07234e-08	3.73684e-05	4.8606	1.36263	0 h * Aged Cells up vs 0 h * Young Cells	0.0646254	0 h * Aged Cells up vs 0 h * Young Cells	2.49742e-05	5.0056	1.40328	72 h * Aged Cells up vs 72 h * Young Cells	0.0707346	72 h * Aged Cells up vs 72 h * Young Cells	4.18817e-05	4.81955	1.52427	7 d * Aged Cells up vs 7 d * Young Cells	0.0760562	7 d * Aged Cells up vs 7 d * Young Cells	0.000193302	1.65254	18.2013	4.2663	1.65254	10 d * Aged Cells up vs 10 d * Young Cells	0.0823419	10 d * Aged Cells up vs 10 d * Young Cells	13.9574	19.5454	5.80148	1
350159	cg19216731	CSRP3			9.11032e-08	9.20604e-05	4.53543	1.62349	0 h * Aged Cells up vs 0 h * Young Cells	0.149994	0 h * Aged Cells up vs 0 h * Young Cells	1.06983e-05	5.31066	1.90099	72 h * Aged Cells up vs 72 h * Young Cells	0.187286	72 h * Aged Cells up vs 72 h * Young Cells	0.600182	0.529949	0.21401	7 d * Aged Cells up vs 7 d * Young Cells	0.0090632	7 d * Aged Cells up vs 7 d * Young Cells	0.000108728	2.2134	20.0276	4.47523	2.2134	10 d * Aged Cells up vs 10 d * Young Cells	0.197703	10 d * Aged Cells up vs 10 d * Young Cells	13.9519	31.8539	9.45862	1
632439	cg27347496	ELMOD1			9.13239e-08	9.67788e-05	4.51736	1.08157	0 h * Aged Cells up vs 0 h * Young Cells	0.118514	0 h * Aged Cells up vs 0 h * Young Cells	0.00013473	4.39751	1.05288	72 h * Aged Cells up vs 72 h * Young Cells	0.120137	72 h * Aged Cells up vs 72 h * Young Cells	0.0644049	-1.92258	-0.519304	7 d * Aged Cells down vs 7 d * Young Cells	-0.0424637	7 d * Aged Cells down vs 7 d * Young Cells	0.000206783	1.40323	17.9923	4.24174	1.40323	10 d * Aged Cells up vs 10 d * Young Cells	0.174147	10 d * Aged Cells up vs 10 d * Young Cells	13.9488	14.2476	4.2316	1
38993	cg04484550	FLJ42875		Island	9.15076e-08	1.13428e-05	5.28959	2.76253	0 h * Aged Cells up vs 0 h * Young Cells	0.239114	0 h * Aged Cells up vs 0 h * Young Cells	1.80509e-06	5.95442	3.10974	72 h * Aged Cells up vs 72 h * Young Cells	0.26968	72 h * Aged Cells up vs 72 h * Young Cells	0.00294799	3.24623	1.91263	7 d * Aged Cells up vs 7 d * Young Cells	0.147985	7 d * Aged Cells up vs 7 d * Young Cells	0.00279143	2.35781	10.6763	3.26746	2.35781	10 d * Aged Cells up vs 10 d * Young Cells	0.223653	10 d * Aged Cells up vs 10 d * Young Cells	13.9461	67.7778	20.1341	1
630813	cg21787089	LTF			9.26526e-08	2.00455e-06	5.91628	1.58044	0 h * Aged Cells up vs 0 h * Young Cells	0.209184	0 h * Aged Cells up vs 0 h * Young Cells	0.000124761	4.42539	1.18217	72 h * Aged Cells up vs 72 h * Young Cells	0.14996	72 h * Aged Cells up vs 72 h * Young Cells	0.00132755	3.5525	1.07061	7 d * Aged Cells up vs 7 d * Young Cells	0.140386	7 d * Aged Cells up vs 7 d * Young Cells	4.32745e-05	1.77454	23.1146	4.80776	1.77454	10 d * Aged Cells up vs 10 d * Young Cells	0.23113	10 d * Aged Cells up vs 10 d * Young Cells	13.9299	17.7121	5.26771	1
779951	cg25016055	BCAR3			9.2752e-08	4.76926e-06	5.60207	2.59697	0 h * Aged Cells up vs 0 h * Young Cells	0.384449	0 h * Aged Cells up vs 0 h * Young Cells	1.87425e-05	5.10886	2.36833	72 h * Aged Cells up vs 72 h * Young Cells	0.347594	72 h * Aged Cells up vs 72 h * Young Cells	0.0151822	2.58084	1.34973	7 d * Aged Cells up vs 7 d * Young Cells	0.167503	7 d * Aged Cells up vs 7 d * Young Cells	0.0011277	2.31494	13.0622	3.61417	2.31494	10 d * Aged Cells up vs 10 d * Young Cells	0.354933	10 d * Aged Cells up vs 10 d * Young Cells	13.9285	53.334	15.8636	1
80085	cg08715791	NPAS4	Unclassified	Island	9.30814e-08	1.46839e-06	6.02965	2.06169	0 h * Aged Cells up vs 0 h * Young Cells	0.147294	0 h * Aged Cells up vs 0 h * Young Cells	3.73517e-06	5.69047	1.94572	72 h * Aged Cells up vs 72 h * Young Cells	0.134834	72 h * Aged Cells up vs 72 h * Young Cells	0.002336	3.33646	1.28702	7 d * Aged Cells up vs 7 d * Young Cells	0.114982	7 d * Aged Cells up vs 7 d * Young Cells	0.00130555	1.68133	12.6653	3.55883	1.68133	10 d * Aged Cells up vs 10 d * Young Cells	0.109681	10 d * Aged Cells up vs 10 d * Young Cells	13.9238	29.0059	8.63032	1
167810	cg27015332				9.31108e-08	1.27521e-05	-5.24744	-1.95951	0 h * Aged Cells down vs 0 h * Young Cells	-0.23123	0 h * Aged Cells down vs 0 h * Young Cells	5.54719e-06	-5.54748	-2.07155	72 h * Aged Cells down vs 72 h * Young Cells	-0.237342	72 h * Aged Cells down vs 72 h * Young Cells	0.648432	0.460726	0.194093	7 d * Aged Cells up vs 7 d * Young Cells	0.0151113	7 d * Aged Cells up vs 7 d * Young Cells	0.0021612	-1.73694	11.3329	-3.36644	-1.73694	10 d * Aged Cells down vs 10 d * Young Cells	-0.229401	10 d * Aged Cells down vs 10 d * Young Cells	13.9234	34.5948	10.2935	1
357192	cg02563827	TNFRSF9		S_Shore	9.34785e-08	7.85816e-05	-4.59264	-0.755813	0 h * Aged Cells down vs 0 h * Young Cells	-0.116046	0 h * Aged Cells down vs 0 h * Young Cells	0.56424	0.58324	0.095984	72 h * Aged Cells up vs 72 h * Young Cells	0.0166593	72 h * Aged Cells up vs 72 h * Young Cells	2.51366e-05	5.00327	0.928909	7 d * Aged Cells up vs 7 d * Young Cells	0.127414	7 d * Aged Cells up vs 7 d * Young Cells	4.57121e-06	1.27732	31.5552	5.6174	1.27732	10 d * Aged Cells up vs 10 d * Young Cells	0.176889	10 d * Aged Cells up vs 10 d * Young Cells	13.9183	6.71664	1.99925	1
714217	cg23572437	NUAK1			9.4348e-08	3.34243e-05	-4.90074	-0.913986	0 h * Aged Cells down vs 0 h * Young Cells	-0.0745784	0 h * Aged Cells down vs 0 h * Young Cells	5.14051e-06	-5.57498	-1.03973	72 h * Aged Cells down vs 72 h * Young Cells	-0.0866149	72 h * Aged Cells down vs 72 h * Young Cells	0.0268392	2.33221	0.490696	7 d * Aged Cells up vs 7 d * Young Cells	0.0293097	7 d * Aged Cells up vs 7 d * Young Cells	0.000730431	-0.973275	14.2656	-3.77698	-0.973275	10 d * Aged Cells down vs 10 d * Young Cells	-0.0844011	10 d * Aged Cells down vs 10 d * Young Cells	13.9062	8.61839	2.56755	1
399148	cg09463656	HS3ST3A1		S_Shore	9.4621e-08	5.07609e-06	5.57954	1.20889	0 h * Aged Cells up vs 0 h * Young Cells	0.130294	0 h * Aged Cells up vs 0 h * Young Cells	0.848411	-0.192863	-0.0417867	72 h * Aged Cells down vs 72 h * Young Cells	-0.00741088	72 h * Aged Cells down vs 72 h * Young Cells	0.00219442	-3.36057	-0.821428	7 d * Aged Cells down vs 7 d * Young Cells	-0.0730403	7 d * Aged Cells down vs 7 d * Young Cells	6.00114e-06	-1.65222	30.4602	-5.51908	-1.65222	10 d * Aged Cells down vs 10 d * Young Cells	-0.1488	10 d * Aged Cells down vs 10 d * Young Cells	13.9024	11.6287	3.46531	1
333702	cg24706124	C1orf189			9.46366e-08	0.0711606	-1.87314	-0.328843	0 h * Aged Cells down vs 0 h * Young Cells	-0.052398	0 h * Aged Cells down vs 0 h * Young Cells	0.019164	2.4806	0.435487	72 h * Aged Cells up vs 72 h * Young Cells	0.0722343	72 h * Aged Cells up vs 72 h * Young Cells	2.6698e-06	5.81216	1.15113	7 d * Aged Cells up vs 7 d * Young Cells	0.168264	7 d * Aged Cells up vs 7 d * Young Cells	0.000346908	0.982987	16.4222	4.05243	0.982987	10 d * Aged Cells up vs 10 d * Young Cells	0.141278	10 d * Aged Cells up vs 10 d * Young Cells	13.9022	7.63456	2.2751	1
418529	cg10614321	LOC102467655			9.48142e-08	0.0297539	-2.28589	-0.345626	0 h * Aged Cells down vs 0 h * Young Cells	-0.0593009	0 h * Aged Cells down vs 0 h * Young Cells	0.0591903	1.96391	0.296943	72 h * Aged Cells up vs 72 h * Young Cells	0.0512878	72 h * Aged Cells up vs 72 h * Young Cells	6.24515e-08	7.20402	1.22883	7 d * Aged Cells up vs 7 d * Young Cells	0.207195	7 d * Aged Cells up vs 7 d * Young Cells	0.000135731	0.918133	19.3145	4.39483	0.918133	10 d * Aged Cells up vs 10 d * Young Cells	0.15555	10 d * Aged Cells up vs 10 d * Young Cells	13.8997	5.66202	1.68758	1
249388	cg13867337				9.52908e-08	8.08634e-06	5.41151	2.33436	0 h * Aged Cells up vs 0 h * Young Cells	0.154322	0 h * Aged Cells up vs 0 h * Young Cells	6.52939e-06	5.48863	2.36763	72 h * Aged Cells up vs 72 h * Young Cells	0.166991	72 h * Aged Cells up vs 72 h * Young Cells	0.0382447	2.17115	1.05659	7 d * Aged Cells up vs 7 d * Young Cells	0.0415146	7 d * Aged Cells up vs 7 d * Young Cells	0.000632806	2.283	14.6719	3.83039	2.283	10 d * Aged Cells up vs 10 d * Young Cells	0.164751	10 d * Aged Cells up vs 10 d * Young Cells	13.8932	46.0644	13.7361	1
384916	cg01109707	C11orf49			9.53482e-08	0.226263	1.23631	0.126901	0 h * Aged Cells up vs 0 h * Young Cells	0.0169528	0 h * Aged Cells up vs 0 h * Young Cells	4.33695e-06	5.63642	0.578548	72 h * Aged Cells up vs 72 h * Young Cells	0.0747497	72 h * Aged Cells up vs 72 h * Young Cells	2.53099e-06	5.83154	0.675285	7 d * Aged Cells up vs 7 d * Young Cells	0.0831167	7 d * Aged Cells up vs 7 d * Young Cells	0.0106349	0.387295	7.45735	2.73081	0.387295	10 d * Aged Cells up vs 10 d * Young Cells	0.0458342	10 d * Aged Cells up vs 10 d * Young Cells	13.8924	2.60803	0.777742	1
515506	cg13071359				9.72163e-08	4.16919e-06	5.65069	1.04924	0 h * Aged Cells up vs 0 h * Young Cells	0.100182	0 h * Aged Cells up vs 0 h * Young Cells	0.0017768	3.44158	0.639047	72 h * Aged Cells up vs 72 h * Young Cells	0.0635145	72 h * Aged Cells up vs 72 h * Young Cells	7.69946e-06	5.42918	1.13731	7 d * Aged Cells up vs 7 d * Young Cells	0.101127	7 d * Aged Cells up vs 7 d * Young Cells	9.84301e-05	1.1574	20.3513	4.51124	1.1574	10 d * Aged Cells up vs 10 d * Young Cells	0.114199	10 d * Aged Cells up vs 10 d * Young Cells	13.8671	8.51922	2.54515	1
3619	cg09355190	RHOT2		S_Shore	9.72809e-08	0.483146	-0.710374	-0.0665035	0 h * Aged Cells down vs 0 h * Young Cells	-0.000883119	0 h * Aged Cells down vs 0 h * Young Cells	0.00787236	2.85485	0.267263	72 h * Aged Cells up vs 72 h * Young Cells	0.00485413	72 h * Aged Cells up vs 72 h * Young Cells	1.55718e-06	6.00824	0.634559	7 d * Aged Cells up vs 7 d * Young Cells	0.0103863	7 d * Aged Cells up vs 7 d * Young Cells	4.25763e-06	0.729941	31.8445	5.64309	0.729941	10 d * Aged Cells up vs 10 d * Young Cells	0.0121744	10 d * Aged Cells up vs 10 d * Young Cells	13.8662	2.16539	0.64696	1
743370	cg25967799	RAB5C			9.84785e-08	1.9607e-05	5.09264	1.87863	0 h * Aged Cells up vs 0 h * Young Cells	0.162321	0 h * Aged Cells up vs 0 h * Young Cells	2.03214e-05	5.07977	1.87388	72 h * Aged Cells up vs 72 h * Young Cells	0.166217	72 h * Aged Cells up vs 72 h * Young Cells	0.0153152	2.57712	1.07251	7 d * Aged Cells up vs 7 d * Young Cells	0.0833462	7 d * Aged Cells up vs 7 d * Young Cells	4.48493e-05	2.44393	22.991	4.79489	2.44393	10 d * Aged Cells up vs 10 d * Young Cells	0.211491	10 d * Aged Cells up vs 10 d * Young Cells	13.8503	33.5827	10.0452	1
173988	cg09128341				9.91773e-08	7.76898e-06	-5.42594	-2.03903	0 h * Aged Cells down vs 0 h * Young Cells	-0.295466	0 h * Aged Cells down vs 0 h * Young Cells	1.10503e-05	-5.299	-1.99133	72 h * Aged Cells down vs 72 h * Young Cells	-0.280314	72 h * Aged Cells down vs 72 h * Young Cells	0.711934	-0.372901	-0.158092	7 d * Aged Cells down vs 7 d * Young Cells	-0.0177292	7 d * Aged Cells down vs 7 d * Young Cells	0.000111357	-2.31919	19.9503	-4.46657	-2.31919	10 d * Aged Cells down vs 10 d * Young Cells	-0.310443	10 d * Aged Cells down vs 10 d * Young Cells	13.8411	34.8282	10.4246	1
455420	cg16206341				1.00537e-07	7.18802e-06	5.45397	2.37042	0 h * Aged Cells up vs 0 h * Young Cells	0.36422	0 h * Aged Cells up vs 0 h * Young Cells	2.25377e-06	5.87368	2.55284	72 h * Aged Cells up vs 72 h * Young Cells	0.376978	72 h * Aged Cells up vs 72 h * Young Cells	0.00478521	3.05554	1.4982	7 d * Aged Cells up vs 7 d * Young Cells	0.224107	7 d * Aged Cells up vs 7 d * Young Cells	0.00740738	1.7293	8.29256	2.87968	1.7293	10 d * Aged Cells up vs 10 d * Young Cells	0.238286	10 d * Aged Cells up vs 10 d * Young Cells	13.8234	46.5269	13.9441	1
56209	cg17109461	STK19	Promoter_Associated	Island	1.02164e-07	0.382612	0.886555	0.0465447	0 h * Aged Cells up vs 0 h * Young Cells	0.000723985	0 h * Aged Cells up vs 0 h * Young Cells	0.827395	-0.220023	-0.0115513	72 h * Aged Cells down vs 72 h * Young Cells	-0.000254045	72 h * Aged Cells down vs 72 h * Young Cells	6.61822e-09	-8.07571	-0.478313	7 d * Aged Cells down vs 7 d * Young Cells	-0.00766721	7 d * Aged Cells down vs 7 d * Young Cells	0.00231726	-0.242252	11.1527	-3.33957	-0.242252	10 d * Aged Cells down vs 10 d * Young Cells	-0.00404818	10 d * Aged Cells down vs 10 d * Young Cells	13.8025	0.677874	0.203466	1
351525	cg15259920	CDK3	Unclassified		1.02331e-07	1.08167e-05	5.30669	0.70786	0 h * Aged Cells up vs 0 h * Young Cells	0.118388	0 h * Aged Cells up vs 0 h * Young Cells	0.0052588	3.01789	0.402557	72 h * Aged Cells up vs 72 h * Young Cells	0.0670557	72 h * Aged Cells up vs 72 h * Young Cells	9.38001e-06	5.35803	0.806299	7 d * Aged Cells up vs 7 d * Young Cells	0.135007	7 d * Aged Cells up vs 7 d * Young Cells	0.000203851	0.782732	18.0365	4.24694	0.782732	10 d * Aged Cells up vs 10 d * Young Cells	0.132435	10 d * Aged Cells up vs 10 d * Young Cells	13.8004	4.37523	1.31344	1
412032	cg21954370				1.02571e-07	1.1374e-05	-5.28861	-2.57531	0 h * Aged Cells down vs 0 h * Young Cells	-0.346929	0 h * Aged Cells down vs 0 h * Young Cells	3.95528e-06	-5.66974	-2.7609	72 h * Aged Cells down vs 72 h * Young Cells	-0.36888	72 h * Aged Cells down vs 72 h * Young Cells	0.101276	-1.69247	-0.929769	7 d * Aged Cells down vs 7 d * Young Cells	-0.113976	7 d * Aged Cells down vs 7 d * Young Cells	0.00247084	-2.23025	10.9877	-3.31477	-2.23025	10 d * Aged Cells down vs 10 d * Young Cells	-0.316808	10 d * Aged Cells down vs 10 d * Young Cells	13.7973	58.2953	17.504	1
431897	cg20946943	TRAPPC9			1.02864e-07	1.00781e-05	-5.33217	-1.06282	0 h * Aged Cells down vs 0 h * Young Cells	-0.0719092	0 h * Aged Cells down vs 0 h * Young Cells	4.84742e-06	-5.59619	-1.11544	72 h * Aged Cells down vs 72 h * Young Cells	-0.0827108	72 h * Aged Cells down vs 72 h * Young Cells	0.354862	0.940237	0.211427	7 d * Aged Cells up vs 7 d * Young Cells	0.0104847	7 d * Aged Cells up vs 7 d * Young Cells	0.00369468	-0.869684	9.97208	-3.15786	-0.869684	10 d * Aged Cells down vs 10 d * Young Cells	-0.0662719	10 d * Aged Cells down vs 10 d * Young Cells	13.7936	9.76456	2.93274	1
145987	cg24035484				1.02992e-07	7.8056e-05	4.59507	1.09637	0 h * Aged Cells up vs 0 h * Young Cells	0.145185	0 h * Aged Cells up vs 0 h * Young Cells	2.33628e-05	5.0296	1.20005	72 h * Aged Cells up vs 72 h * Young Cells	0.15802	72 h * Aged Cells up vs 72 h * Young Cells	0.607898	-0.518711	-0.139624	7 d * Aged Cells down vs 7 d * Young Cells	-0.014503	7 d * Aged Cells down vs 7 d * Young Cells	0.00342026	1.05104	10.1644	3.18816	1.05104	10 d * Aged Cells up vs 10 d * Young Cells	0.155505	10 d * Aged Cells up vs 10 d * Young Cells	13.792	13.9902	4.20239	1
718606	cg08657449	TM7SF4			1.03639e-07	1.52573e-06	-6.01568	-1.92642	0 h * Aged Cells down vs 0 h * Young Cells	-0.29492	0 h * Aged Cells down vs 0 h * Young Cells	8.90907e-06	-5.37659	-1.72176	72 h * Aged Cells down vs 72 h * Young Cells	-0.259327	72 h * Aged Cells down vs 72 h * Young Cells	0.0621591	-1.94001	-0.700871	7 d * Aged Cells down vs 7 d * Young Cells	-0.107106	7 d * Aged Cells down vs 7 d * Young Cells	8.97523e-05	-2.01084	20.6535	-4.54461	-2.01084	10 d * Aged Cells down vs 10 d * Young Cells	-0.307087	10 d * Aged Cells down vs 10 d * Young Cells	13.7839	25.1866	7.57003	1
790508	cg11165881	CHL1		N_Shore	1.03644e-07	3.08191e-05	4.92995	2.61566	0 h * Aged Cells up vs 0 h * Young Cells	0.281496	0 h * Aged Cells up vs 0 h * Young Cells	7.60277e-06	5.43374	2.88295	72 h * Aged Cells up vs 72 h * Young Cells	0.316044	72 h * Aged Cells up vs 72 h * Young Cells	5.58443e-05	4.71589	2.82273	7 d * Aged Cells up vs 7 d * Young Cells	0.303533	7 d * Aged Cells up vs 7 d * Young Cells	0.00030924	3.00169	16.7659	4.09462	3.00169	10 d * Aged Cells up vs 10 d * Young Cells	0.314166	10 d * Aged Cells up vs 10 d * Young Cells	13.7838	69.137	20.7798	1
505132	cg05701037	ABLIM1			1.03786e-07	1.4391e-05	-5.20392	-2.02413	0 h * Aged Cells down vs 0 h * Young Cells	-0.198675	0 h * Aged Cells down vs 0 h * Young Cells	4.91612e-06	-5.59111	-2.17473	72 h * Aged Cells down vs 72 h * Young Cells	-0.222472	72 h * Aged Cells down vs 72 h * Young Cells	0.898294	0.128941	0.0565805	7 d * Aged Cells up vs 7 d * Young Cells	0.00250223	7 d * Aged Cells up vs 7 d * Young Cells	0.000384964	-2.15732	16.1135	-4.01416	-2.15732	10 d * Aged Cells down vs 10 d * Young Cells	-0.21397	10 d * Aged Cells down vs 10 d * Young Cells	13.7821	37.1527	11.168	1
285798	cg16772405	NOS1			1.04536e-07	5.42021e-06	5.55584	1.44999	0 h * Aged Cells up vs 0 h * Young Cells	0.233812	0 h * Aged Cells up vs 0 h * Young Cells	8.82719e-05	4.55063	1.18764	72 h * Aged Cells up vs 72 h * Young Cells	0.190321	72 h * Aged Cells up vs 72 h * Young Cells	0.066155	1.90935	0.562171	7 d * Aged Cells up vs 7 d * Young Cells	0.0953354	7 d * Aged Cells up vs 7 d * Young Cells	1.80463e-05	1.84717	26.2398	5.12248	1.84717	10 d * Aged Cells up vs 10 d * Young Cells	0.298882	10 d * Aged Cells up vs 10 d * Young Cells	13.7727	16.7152	5.02796	1
656040	cg12011427				1.04914e-07	2.91599e-06	5.78017	3.75342	0 h * Aged Cells up vs 0 h * Young Cells	0.475048	0 h * Aged Cells up vs 0 h * Young Cells	1.87231e-05	5.10924	3.31775	72 h * Aged Cells up vs 72 h * Young Cells	0.426347	72 h * Aged Cells up vs 72 h * Young Cells	0.017929	2.50946	1.83838	7 d * Aged Cells up vs 7 d * Young Cells	0.164924	7 d * Aged Cells up vs 7 d * Young Cells	0.00108684	3.25519	13.1629	3.62807	3.25519	10 d * Aged Cells up vs 10 d * Young Cells	0.4083	10 d * Aged Cells up vs 10 d * Young Cells	13.768	103.445	31.1271	1
391939	cg19590895	C15orf52			1.05428e-07	1.69332e-05	5.14539	2.204	0 h * Aged Cells up vs 0 h * Young Cells	0.243322	0 h * Aged Cells up vs 0 h * Young Cells	3.5176e-06	5.71219	2.44679	72 h * Aged Cells up vs 72 h * Young Cells	0.280005	72 h * Aged Cells up vs 72 h * Young Cells	0.187876	1.34869	0.651737	7 d * Aged Cells up vs 7 d * Young Cells	0.0493172	7 d * Aged Cells up vs 7 d * Young Cells	0.00233468	1.97479	11.1334	3.33668	1.97479	10 d * Aged Cells up vs 10 d * Young Cells	0.24274	10 d * Aged Cells up vs 10 d * Young Cells	13.7617	44.9907	13.5441	1
787866	cg07099839	FGD6			1.05689e-07	1.56788e-06	6.00575	2.4584	0 h * Aged Cells up vs 0 h * Young Cells	0.386645	0 h * Aged Cells up vs 0 h * Young Cells	3.39576e-05	4.89505	2.00375	72 h * Aged Cells up vs 72 h * Young Cells	0.323278	72 h * Aged Cells up vs 72 h * Young Cells	0.00179947	3.43673	1.58708	7 d * Aged Cells up vs 7 d * Young Cells	0.242794	7 d * Aged Cells up vs 7 d * Young Cells	0.00342018	1.80319	10.1644	3.18817	1.80319	10 d * Aged Cells up vs 10 d * Young Cells	0.296593	10 d * Aged Cells up vs 10 d * Young Cells	13.7585	41.0777	12.369	1
760677	cg15637060				1.0615e-07	4.90139e-06	5.59219	1.70246	0 h * Aged Cells up vs 0 h * Young Cells	0.284227	0 h * Aged Cells up vs 0 h * Young Cells	1.90688e-05	5.10266	1.55343	72 h * Aged Cells up vs 72 h * Young Cells	0.250926	72 h * Aged Cells up vs 72 h * Young Cells	0.0243338	2.37583	0.815978	7 d * Aged Cells up vs 7 d * Young Cells	0.126993	7 d * Aged Cells up vs 7 d * Young Cells	0.00731921	1.21335	8.32066	2.88456	1.21335	10 d * Aged Cells up vs 10 d * Young Cells	0.204957	10 d * Aged Cells up vs 10 d * Young Cells	13.7528	22.7115	6.84154	1
388882	cg26035535	GALNT18			1.06978e-07	2.23604e-05	5.04537	2.49661	0 h * Aged Cells up vs 0 h * Young Cells	0.287413	0 h * Aged Cells up vs 0 h * Young Cells	1.16719e-05	5.2793	2.61236	72 h * Aged Cells up vs 72 h * Young Cells	0.299496	72 h * Aged Cells up vs 72 h * Young Cells	0.000568651	3.87007	2.16045	7 d * Aged Cells up vs 7 d * Young Cells	0.175308	7 d * Aged Cells up vs 7 d * Young Cells	0.0018737	2.33914	11.705	3.42126	2.33914	10 d * Aged Cells up vs 10 d * Young Cells	0.28414	10 d * Aged Cells up vs 10 d * Young Cells	13.7428	59.9588	18.075	1
725877	cg06911002	BAZ2B			1.07562e-07	0.0232581	-2.39583	-0.35143	0 h * Aged Cells down vs 0 h * Young Cells	-0.0604637	0 h * Aged Cells down vs 0 h * Young Cells	0.0278761	2.31523	0.339608	72 h * Aged Cells up vs 72 h * Young Cells	0.0584762	72 h * Aged Cells up vs 72 h * Young Cells	7.80003e-08	7.11957	1.17816	7 d * Aged Cells up vs 7 d * Young Cells	0.196539	7 d * Aged Cells up vs 7 d * Young Cells	0.000879534	0.751425	13.746	3.70756	0.751425	10 d * Aged Cells up vs 10 d * Young Cells	0.125884	10 d * Aged Cells up vs 10 d * Young Cells	13.7357	5.26602	1.58829	1
412854	cg07232749	PARVB		S_Shore	1.08579e-07	8.34448e-06	-5.40018	-2.81733	0 h * Aged Cells down vs 0 h * Young Cells	-0.345075	0 h * Aged Cells down vs 0 h * Young Cells	2.74173e-06	-5.80252	-3.02724	72 h * Aged Cells down vs 72 h * Young Cells	-0.38453	72 h * Aged Cells down vs 72 h * Young Cells	0.190939	-1.3391	-0.788156	7 d * Aged Cells down vs 7 d * Young Cells	-0.0668451	7 d * Aged Cells down vs 7 d * Young Cells	0.000378574	-2.89804	16.163	-4.02032	-2.89804	10 d * Aged Cells down vs 10 d * Young Cells	-0.367034	10 d * Aged Cells down vs 10 d * Young Cells	13.7235	66.5564	20.092	1
439314	cg15050722	SPATS2			1.08883e-07	1.40677e-05	5.2121	2.79397	0 h * Aged Cells up vs 0 h * Young Cells	0.431932	0 h * Aged Cells up vs 0 h * Young Cells	1.66022e-05	5.15249	2.76202	72 h * Aged Cells up vs 72 h * Young Cells	0.42055	72 h * Aged Cells up vs 72 h * Young Cells	0.000190584	4.27146	2.58318	7 d * Aged Cells up vs 7 d * Young Cells	0.388029	7 d * Aged Cells up vs 7 d * Young Cells	0.00275455	2.42393	10.7101	3.27263	2.42393	10 d * Aged Cells up vs 10 d * Young Cells	0.371586	10 d * Aged Cells up vs 10 d * Young Cells	13.7199	70.2481	21.2121	1
581036	cg07513791		NonGene_Associated	Island	1.09325e-07	0.000108249	4.47682	0.729104	0 h * Aged Cells up vs 0 h * Young Cells	0.0565134	0 h * Aged Cells up vs 0 h * Young Cells	0.0136921	-2.62475	-0.427472	72 h * Aged Cells down vs 72 h * Young Cells	-0.0353084	72 h * Aged Cells down vs 72 h * Young Cells	0.0183133	-2.50028	-0.459385	7 d * Aged Cells down vs 7 d * Young Cells	-0.032184	7 d * Aged Cells down vs 7 d * Young Cells	0.000251393	-0.938456	17.3925	-4.17043	-0.938456	10 d * Aged Cells down vs 10 d * Young Cells	-0.0552832	10 d * Aged Cells down vs 10 d * Young Cells	13.7147	6.48169	1.95795	1
617667	cg09584483	ST7-AS2			1.09484e-07	0.000203058	-4.24836	-0.595213	0 h * Aged Cells down vs 0 h * Young Cells	-0.0485993	0 h * Aged Cells down vs 0 h * Young Cells	3.91531e-05	-4.8438	-0.678637	72 h * Aged Cells down vs 72 h * Young Cells	-0.0598657	72 h * Aged Cells down vs 72 h * Young Cells	0.150272	1.47768	0.233561	7 d * Aged Cells up vs 7 d * Young Cells	0.0128966	7 d * Aged Cells up vs 7 d * Young Cells	0.00460251	-0.594493	9.43117	-3.07102	-0.594493	10 d * Aged Cells down vs 10 d * Young Cells	-0.0506209	10 d * Aged Cells down vs 10 d * Young Cells	13.7128	4.79614	1.44899	1
129125	cg20408875			N_Shore	1.09784e-07	0.69143	-0.400903	-0.0444319	0 h * Aged Cells down vs 0 h * Young Cells	-0.00232651	0 h * Aged Cells down vs 0 h * Young Cells	0.00825886	2.83523	0.314227	72 h * Aged Cells up vs 72 h * Young Cells	0.0260746	72 h * Aged Cells up vs 72 h * Young Cells	3.48431e-07	6.55851	0.820026	7 d * Aged Cells up vs 7 d * Young Cells	0.0618622	7 d * Aged Cells up vs 7 d * Young Cells	2.57962e-05	0.764738	24.9396	4.99395	0.764738	10 d * Aged Cells up vs 10 d * Young Cells	0.0553521	10 d * Aged Cells up vs 10 d * Young Cells	13.7093	3.00046	0.90672	1
372486	cg05631117		Unclassified_Cell_type_specific		1.09796e-07	1.29521e-05	5.24183	2.09914	0 h * Aged Cells up vs 0 h * Young Cells	0.284563	0 h * Aged Cells up vs 0 h * Young Cells	2.71312e-05	4.9758	1.99261	72 h * Aged Cells up vs 72 h * Young Cells	0.272977	72 h * Aged Cells up vs 72 h * Young Cells	0.00782003	2.85757	1.29099	7 d * Aged Cells up vs 7 d * Young Cells	0.146711	7 d * Aged Cells up vs 7 d * Young Cells	9.85685e-05	2.49585	20.3467	4.51073	2.49585	10 d * Aged Cells up vs 10 d * Young Cells	0.327474	10 d * Aged Cells up vs 10 d * Young Cells	13.7091	39.1733	11.8381	1
277950	cg17804154				1.0989e-07	9.33377e-05	4.53045	1.7619	0 h * Aged Cells up vs 0 h * Young Cells	0.279844	0 h * Aged Cells up vs 0 h * Young Cells	1.00342e-05	5.33374	2.0743	72 h * Aged Cells up vs 72 h * Young Cells	0.329506	72 h * Aged Cells up vs 72 h * Young Cells	7.83802e-05	4.59357	2.01539	7 d * Aged Cells up vs 7 d * Young Cells	0.320481	7 d * Aged Cells up vs 7 d * Young Cells	0.000482476	2.11225	15.452	3.9309	2.11225	10 d * Aged Cells up vs 10 d * Young Cells	0.335014	10 d * Aged Cells up vs 10 d * Young Cells	13.708	36.9419	11.1646	1
412425	cg03969996	PNMAL2	Unclassified_Cell_type_specific	Island	1.09933e-07	3.16951e-06	5.74994	2.518	0 h * Aged Cells up vs 0 h * Young Cells	0.287434	0 h * Aged Cells up vs 0 h * Young Cells	1.22887e-05	5.26076	2.30377	72 h * Aged Cells up vs 72 h * Young Cells	0.287372	72 h * Aged Cells up vs 72 h * Young Cells	0.153639	1.46515	0.723836	7 d * Aged Cells up vs 7 d * Young Cells	0.0616547	7 d * Aged Cells up vs 7 d * Young Cells	8.14356e-05	2.77107	20.9742	4.57976	2.77107	10 d * Aged Cells up vs 10 d * Young Cells	0.322298	10 d * Aged Cells up vs 10 d * Young Cells	13.7075	46.8387	14.1562	1
505516	cg10138107	LOC100506403			1.10548e-07	2.42071e-06	5.84772	3.35219	0 h * Aged Cells up vs 0 h * Young Cells	0.393913	0 h * Aged Cells up vs 0 h * Young Cells	1.36255e-05	5.22359	2.99441	72 h * Aged Cells up vs 72 h * Young Cells	0.366177	72 h * Aged Cells up vs 72 h * Young Cells	0.0597194	1.95958	1.26728	7 d * Aged Cells up vs 7 d * Young Cells	0.121256	7 d * Aged Cells up vs 7 d * Young Cells	0.00175843	2.72906	11.8718	3.44555	2.72906	10 d * Aged Cells up vs 10 d * Young Cells	0.351043	10 d * Aged Cells up vs 10 d * Young Cells	13.7003	80.2191	24.2576	1
266255	cg07406704	NDUFAB1			1.11344e-07	0.0152822	-2.57804	-0.399936	0 h * Aged Cells down vs 0 h * Young Cells	-0.0669534	0 h * Aged Cells down vs 0 h * Young Cells	0.356237	0.937514	0.145438	72 h * Aged Cells up vs 72 h * Young Cells	0.0253378	72 h * Aged Cells up vs 72 h * Young Cells	4.89974e-05	4.76303	0.833587	7 d * Aged Cells up vs 7 d * Young Cells	0.134685	7 d * Aged Cells up vs 7 d * Young Cells	8.86059e-07	1.33202	38.6186	6.21438	1.33202	10 d * Aged Cells up vs 10 d * Young Cells	0.207732	10 d * Aged Cells up vs 10 d * Young Cells	13.691	5.87085	1.7765	1
778110	cg22431025				1.11781e-07	7.17613e-06	5.45456	2.84708	0 h * Aged Cells up vs 0 h * Young Cells	0.32555	0 h * Aged Cells up vs 0 h * Young Cells	4.21217e-05	4.81749	2.51455	72 h * Aged Cells up vs 72 h * Young Cells	0.295026	72 h * Aged Cells up vs 72 h * Young Cells	0.63146	0.4848	0.285476	7 d * Aged Cells up vs 7 d * Young Cells	0.0159021	7 d * Aged Cells up vs 7 d * Young Cells	2.69567e-05	3.5902	24.7817	4.97812	3.5902	10 d * Aged Cells up vs 10 d * Young Cells	0.36263	10 d * Aged Cells up vs 10 d * Young Cells	13.686	66.4384	20.1115	1
133341	cg27228727	DDRGK1			1.12107e-07	0.829211	0.21767	0.0245485	0 h * Aged Cells up vs 0 h * Young Cells	0.00173135	0 h * Aged Cells up vs 0 h * Young Cells	0.000451037	3.95579	0.446128	72 h * Aged Cells up vs 72 h * Young Cells	0.0325878	72 h * Aged Cells up vs 72 h * Young Cells	5.60494e-06	5.54374	0.705337	7 d * Aged Cells up vs 7 d * Young Cells	0.0457026	7 d * Aged Cells up vs 7 d * Young Cells	3.985e-06	0.88307	32.1153	5.66703	0.88307	10 d * Aged Cells up vs 10 d * Young Cells	0.0594586	10 d * Aged Cells up vs 10 d * Young Cells	13.6822	3.10079	0.938892	1
344519	cg06882351	CRTAP		N_Shore	1.13237e-07	0.0156661	-2.56744	-0.236116	0 h * Aged Cells down vs 0 h * Young Cells	-0.0406922	0 h * Aged Cells down vs 0 h * Young Cells	0.0379505	2.17472	0.199999	72 h * Aged Cells up vs 72 h * Young Cells	0.0345674	72 h * Aged Cells up vs 72 h * Young Cells	1.31931e-05	5.2352	0.543156	7 d * Aged Cells up vs 7 d * Young Cells	0.0937077	7 d * Aged Cells up vs 7 d * Young Cells	2.93416e-06	0.73419	33.3843	5.77791	0.73419	10 d * Aged Cells up vs 10 d * Young Cells	0.126009	10 d * Aged Cells up vs 10 d * Young Cells	13.6693	2.05995	0.624326	1
263022	cg04250136				1.13355e-07	2.65143e-06	5.81467	3.45822	0 h * Aged Cells up vs 0 h * Young Cells	0.457728	0 h * Aged Cells up vs 0 h * Young Cells	1.34082e-05	5.22938	3.11012	72 h * Aged Cells up vs 72 h * Young Cells	0.431809	72 h * Aged Cells up vs 72 h * Young Cells	0.00968108	2.76981	1.85842	7 d * Aged Cells up vs 7 d * Young Cells	0.216577	7 d * Aged Cells up vs 7 d * Young Cells	0.00150979	2.87915	12.2757	3.50368	2.87915	10 d * Aged Cells up vs 10 d * Young Cells	0.426364	10 d * Aged Cells up vs 10 d * Young Cells	13.6679	86.1431	26.1107	1
329438	cg11695245				1.14041e-07	1.93242e-05	5.09787	1.87407	0 h * Aged Cells up vs 0 h * Young Cells	0.280889	0 h * Aged Cells up vs 0 h * Young Cells	2.26325e-05	5.04102	1.85317	72 h * Aged Cells up vs 72 h * Young Cells	0.282263	72 h * Aged Cells up vs 72 h * Young Cells	0.414272	0.828289	0.343515	7 d * Aged Cells up vs 7 d * Young Cells	0.0442341	7 d * Aged Cells up vs 7 d * Young Cells	0.000101532	2.28572	20.2501	4.50001	2.28572	10 d * Aged Cells up vs 10 d * Young Cells	0.334922	10 d * Aged Cells up vs 10 d * Young Cells	13.6601	32.8936	9.97599	1
547935	cg15302376	DNMT3A	Promoter_Associated_Cell_type_specific	N_Shelf	1.14259e-07	1.7681e-06	-5.96196	-1.27621	0 h * Aged Cells down vs 0 h * Young Cells	-0.175437	0 h * Aged Cells down vs 0 h * Young Cells	0.000102939	-4.49503	-0.962202	72 h * Aged Cells down vs 72 h * Young Cells	-0.138176	72 h * Aged Cells down vs 72 h * Young Cells	0.423643	0.811583	0.19599	7 d * Aged Cells up vs 7 d * Young Cells	0.0205368	7 d * Aged Cells up vs 7 d * Young Cells	0.0116029	-0.796926	7.26007	-2.69445	-0.796926	10 d * Aged Cells down vs 10 d * Young Cells	-0.114204	10 d * Aged Cells down vs 10 d * Young Cells	13.6577	11.1509	3.38245	1
437681	cg24213921	USP25	Promoter_Associated_Cell_type_specific	S_Shore	1.15543e-07	8.90012e-06	5.37695	1.80879	0 h * Aged Cells up vs 0 h * Young Cells	0.289399	0 h * Aged Cells up vs 0 h * Young Cells	7.18096e-06	5.45432	1.83481	72 h * Aged Cells up vs 72 h * Young Cells	0.298246	72 h * Aged Cells up vs 72 h * Young Cells	0.0239772	2.38237	0.904123	7 d * Aged Cells up vs 7 d * Young Cells	0.143306	7 d * Aged Cells up vs 7 d * Young Cells	0.004547	1.42964	9.46079	3.07584	1.42964	10 d * Aged Cells up vs 10 d * Young Cells	0.234549	10 d * Aged Cells up vs 10 d * Young Cells	13.6433	27.5096	8.35345	1
328611	cg20977769				1.15626e-07	4.3593e-06	-5.63456	-2.0565	0 h * Aged Cells down vs 0 h * Young Cells	-0.212981	0 h * Aged Cells down vs 0 h * Young Cells	1.35115e-05	-5.22661	-1.9076	72 h * Aged Cells down vs 72 h * Young Cells	-0.210186	72 h * Aged Cells down vs 72 h * Young Cells	0.956778	-0.0546674	-0.0225094	7 d * Aged Cells down vs 7 d * Young Cells	-0.00337391	7 d * Aged Cells down vs 7 d * Young Cells	0.000454828	-1.99331	15.6238	-3.9527	-1.99331	10 d * Aged Cells down vs 10 d * Young Cells	-0.207478	10 d * Aged Cells down vs 10 d * Young Cells	13.6424	32.3809	9.83329	1
194733	cg27487344	POLR3E			1.15958e-07	0.298257	-1.05919	-0.118104	0 h * Aged Cells down vs 0 h * Young Cells	-0.019114	0 h * Aged Cells down vs 0 h * Young Cells	0.00802547	2.84697	0.31745	72 h * Aged Cells up vs 72 h * Young Cells	0.0521993	72 h * Aged Cells up vs 72 h * Young Cells	6.94047e-07	6.30407	0.793014	7 d * Aged Cells up vs 7 d * Young Cells	0.130385	7 d * Aged Cells up vs 7 d * Young Cells	3.9863e-06	0.873077	32.1139	5.66692	0.873077	10 d * Aged Cells up vs 10 d * Young Cells	0.141907	10 d * Aged Cells up vs 10 d * Young Cells	13.6387	3.02148	0.9178	1
518852	cg14331449	COLGALT2			1.1793e-07	6.42446e-06	-5.49448	-1.18044	0 h * Aged Cells down vs 0 h * Young Cells	-0.0974269	0 h * Aged Cells down vs 0 h * Young Cells	1.4188e-05	-5.20903	-1.11911	72 h * Aged Cells down vs 72 h * Young Cells	-0.0946719	72 h * Aged Cells down vs 72 h * Young Cells	0.387721	0.87695	0.212549	7 d * Aged Cells up vs 7 d * Young Cells	0.0123673	7 d * Aged Cells up vs 7 d * Young Cells	0.000464166	-1.17111	15.5646	-3.9452	-1.17111	10 d * Aged Cells down vs 10 d * Young Cells	-0.101628	10 d * Aged Cells down vs 10 d * Young Cells	13.617	11.199	3.4072	1
634176	cg22422322	FLNC	Unclassified_Cell_type_specific	N_Shore	1.18133e-07	1.16243e-05	5.28077	2.101	0 h * Aged Cells up vs 0 h * Young Cells	0.325063	0 h * Aged Cells up vs 0 h * Young Cells	1.67901e-05	5.14844	2.04835	72 h * Aged Cells up vs 72 h * Young Cells	0.321603	72 h * Aged Cells up vs 72 h * Young Cells	4.98879e-05	4.75654	2.13495	7 d * Aged Cells up vs 7 d * Young Cells	0.328419	7 d * Aged Cells up vs 7 d * Young Cells	0.0373059	1.19984	4.76392	2.18264	1.19984	10 d * Aged Cells up vs 10 d * Young Cells	0.20334	10 d * Aged Cells up vs 10 d * Young Cells	13.6148	38.3999	11.6848	1
495879	cg04189328	DHRS4L1	Promoter_Associated	Island	1.18663e-07	3.23242e-06	5.74282	1.82905	0 h * Aged Cells up vs 0 h * Young Cells	0.116854	0 h * Aged Cells up vs 0 h * Young Cells	9.81268e-06	5.34178	1.70132	72 h * Aged Cells up vs 72 h * Young Cells	0.119864	72 h * Aged Cells up vs 72 h * Young Cells	0.00102264	3.65099	1.31183	7 d * Aged Cells up vs 7 d * Young Cells	0.0774713	7 d * Aged Cells up vs 7 d * Young Cells	0.00210672	1.48577	11.3992	3.37626	1.48577	10 d * Aged Cells up vs 10 d * Young Cells	0.0984528	10 d * Aged Cells up vs 10 d * Young Cells	13.609	24.5975	7.48798	1
505646	cg00820294	GNG12-AS1	Unclassified		1.19703e-07	0.00122659	3.58243	1.00596	0 h * Aged Cells up vs 0 h * Young Cells	0.156199	0 h * Aged Cells up vs 0 h * Young Cells	0.00185465	3.42517	0.961798	72 h * Aged Cells up vs 72 h * Young Cells	0.153423	72 h * Aged Cells up vs 72 h * Young Cells	3.96134e-07	6.51096	2.0626	7 d * Aged Cells up vs 7 d * Young Cells	0.301856	7 d * Aged Cells up vs 7 d * Young Cells	1.90801e-05	1.97967	26.0349	5.10244	1.97967	10 d * Aged Cells up vs 10 d * Young Cells	0.313369	10 d * Aged Cells up vs 10 d * Young Cells	13.5978	19.1045	5.82059	1
43344	cg20729877				1.21308e-07	1.52499e-05	5.18306	2.81115	0 h * Aged Cells up vs 0 h * Young Cells	0.348639	0 h * Aged Cells up vs 0 h * Young Cells	1.70417e-05	5.14309	2.78947	72 h * Aged Cells up vs 72 h * Young Cells	0.349206	72 h * Aged Cells up vs 72 h * Young Cells	0.000421667	3.98062	2.43566	7 d * Aged Cells up vs 7 d * Young Cells	0.312935	7 d * Aged Cells up vs 7 d * Young Cells	0.00237513	2.49552	11.0892	3.33004	2.49552	10 d * Aged Cells up vs 10 d * Young Cells	0.251239	10 d * Aged Cells up vs 10 d * Young Cells	13.5807	71.1835	21.7149	1
763514	cg17856019	FERMT2			1.21428e-07	4.05183e-05	4.83146	2.2333	0 h * Aged Cells up vs 0 h * Young Cells	0.356231	0 h * Aged Cells up vs 0 h * Young Cells	9.65262e-05	4.5183	2.08855	72 h * Aged Cells up vs 72 h * Young Cells	0.335535	72 h * Aged Cells up vs 72 h * Young Cells	6.8198e-05	4.64381	2.42165	7 d * Aged Cells up vs 7 d * Young Cells	0.36897	7 d * Aged Cells up vs 7 d * Young Cells	4.34383e-05	3.06975	23.1015	4.8064	3.06975	10 d * Aged Cells up vs 10 d * Young Cells	0.471914	10 d * Aged Cells up vs 10 d * Young Cells	13.5794	51.6989	15.7725	1
376811	cg13760616	EMC3			1.2147e-07	4.93337e-05	-4.76056	-1.37545	0 h * Aged Cells down vs 0 h * Young Cells	-0.144759	0 h * Aged Cells down vs 0 h * Young Cells	4.21702e-05	-4.81707	-1.39178	72 h * Aged Cells down vs 72 h * Young Cells	-0.141637	72 h * Aged Cells down vs 72 h * Young Cells	0.119033	1.60635	0.523592	7 d * Aged Cells up vs 7 d * Young Cells	0.0292179	7 d * Aged Cells up vs 7 d * Young Cells	0.00357132	-1.26597	10.0565	-3.17121	-1.26597	10 d * Aged Cells down vs 10 d * Young Cells	-0.1354	10 d * Aged Cells down vs 10 d * Young Cells	13.5789	20.1977	6.16221	1
109179	cg15223933	JUP		S_Shelf	1.22976e-07	0.0261251	-2.34425	-0.178584	0 h * Aged Cells down vs 0 h * Young Cells	-0.0287767	0 h * Aged Cells down vs 0 h * Young Cells	0.106403	1.66639	0.126944	72 h * Aged Cells up vs 72 h * Young Cells	0.0208953	72 h * Aged Cells up vs 72 h * Young Cells	0.00025099	4.17102	0.358466	7 d * Aged Cells up vs 7 d * Young Cells	0.056122	7 d * Aged Cells up vs 7 d * Young Cells	6.36092e-06	0.57871	30.2287	5.49807	0.57871	10 d * Aged Cells up vs 10 d * Young Cells	0.0887159	10 d * Aged Cells up vs 10 d * Young Cells	13.5631	1.40249	0.42839	1
[truncated: 40,167 more rows]

## Sheet: 2b
2-way ANOVA (Age x Time) FDR 0.01: 9,938 CpG gene list
[truncated: 9,939 more rows]

## Sheet: 2c
2-way ANOVA (Age x Time) FDR 0.001: 2,020 CpG gene list
[truncated: 2,021 more rows]

## Sheet: 2d
7d vs 0hrs Aged Cells (FDR 0.05) 2,785 CpG List
[truncated: 2,786 more rows]

[truncated: 8 more sheets: 2e, 2f, 2g, 2h, 2i, 2j, 2k, 2l]
