# Supplementary material for: DNA methylation across the genome in aged human skeletal muscle tissue and muscle-derived cells: the role of HOX genes and physical activity
Source: Sci Rep. 2020 Sep 21;10:15360. doi: 10.1038/s41598-020-72730-z (PMC7506549; doi:10.1038/s41598-020-72730-z)
Supplement: Supplementary file 13 — Suppl. File 3 [file 41598_2020_72730_MOESM13_ESM.xlsx]

## Sheet: Title_Authors
Title: DNA methylation across the genome in aged human skeletal muscle tissue and stem cells: The role of HOX genes and physical activity
Authors: Turner DC, Gorski PP, Maasar MF, Seaborne RA, Baumert P, Brown AD, Kitchen MO, Erskine RM, Dos-Remedios I, Voisin S, Eynon N, Sultanov RI, Borisov OV, Larin AK, Semenova EA, Popov DV, Generozov EV, Stewart CE, Drust B, Owens DJ, Ahmetov II, Sharples AP.

## Sheet: 3a
Aged cells vs Young Cells (AGE) (FDR 0.01) 159,235 CpG sites
Column #	Probeset ID	Gene Symbol	Regulatory_Feature_Group	Relation_to_UCSC_CpG_Island	p-value(Age)	p-value(Aged Cells vs. Young Cells)	Estimate(Aged Cells vs. Young Cells)	F(Aged Cells vs. Young Cells)	T(Aged Cells vs. Young Cells)	Difference(Aged Cells vs. Young Cells)	Difference(Aged Cells vs. Young Cells) (Description)	Beta Difference(Aged Cells vs. Young Cells)	Beta Difference(Aged Cells vs. Young Cells) (Description)	F(Age)	SS(Age)	SS(Error)	F(Error)
175974	cg09234546	MBNL2			3.40552e-23	3.40552e-23	3.79164	565.827	23.7871	3.79164	Aged Cells up vs Young Cells	0.493418	Aged Cells up vs Young Cells	565.827	128.223	7.93141	1
446341	cg13828068	RMI1			7.81085e-23	7.81085e-23	3.00757	538.039	23.1957	3.00757	Aged Cells up vs Young Cells	0.470879	Aged Cells up vs Young Cells	538.039	80.6758	5.24805	1
248296	cg06360604	CAPZB	Promoter_Associated_Cell_type_specific		1.18422e-18	1.18422e-18	3.27103	296.02	17.2052	3.27103	Aged Cells up vs Young Cells	0.279636	Aged Cells up vs Young Cells	296.02	95.4294	11.2831	1
29798	cg22821289				1.14803e-17	1.14803e-17	3.00017	255.853	15.9954	3.00017	Aged Cells up vs Young Cells	0.283703	Aged Cells up vs Young Cells	255.853	80.2792	10.982	1
159834	cg21823502	ANAPC11		N_Shelf	1.56652e-17	1.56652e-17	2.97347	250.752	15.8351	2.97347	Aged Cells up vs Young Cells	0.283263	Aged Cells up vs Young Cells	250.752	78.857	11.0069	1
689413	cg05202317				8.34084e-17	8.34084e-17	-1.57658	224.807	-14.9936	-1.57658	Aged Cells down vs Young Cells	-0.194324	Aged Cells down vs Young Cells	224.807	22.1688	3.45144	1
140925	cg22443921				8.68988e-17	8.68988e-17	3.35348	224.202	14.9734	3.35348	Aged Cells up vs Young Cells	0.272656	Aged Cells up vs Young Cells	224.202	100.301	15.6579	1
654838	cg06319505	UBAP1			1.0276e-16	1.0276e-16	3.07421	221.741	14.891	3.07421	Aged Cells up vs Young Cells	0.464308	Aged Cells up vs Young Cells	221.741	84.2908	13.3046	1
347156	cg13932637	NEBL			1.54206e-16	1.54206e-16	1.51791	215.879	14.6928	1.51791	Aged Cells up vs Young Cells	0.253566	Aged Cells up vs Young Cells	215.879	20.5495	3.33164	1
519081	cg03274046	ADAM12			1.93802e-16	1.93802e-16	1.87514	212.638	14.5821	1.87514	Aged Cells up vs Young Cells	0.288057	Aged Cells up vs Young Cells	212.638	31.3602	5.16186	1
340441	cg06458239	ZNF549	Promoter_Associated	Island	4.21209e-16	4.21209e-16	2.68804	201.941	14.2106	2.68804	Aged Cells up vs Young Cells	0.403529	Aged Cells up vs Young Cells	201.941	64.4443	11.1694	1
5768	cg18939596		Unclassified_Cell_type_specific	N_Shore	8.08145e-16	8.08145e-16	2.22965	193.321	13.904	2.22965	Aged Cells up vs Young Cells	0.262596	Aged Cells up vs Young Cells	193.321	44.3391	8.02744	1
574083	cg23768418	GAS7			1.57395e-15	1.57395e-15	2.62077	184.828	13.5952	2.62077	Aged Cells up vs Young Cells	0.409166	Aged Cells up vs Young Cells	184.828	61.259	11.6003	1
132706	cg16109381	CHRM5			2.14002e-15	2.14002e-15	3.20062	181.022	13.4544	3.20062	Aged Cells up vs Young Cells	0.451146	Aged Cells up vs Young Cells	181.022	91.3652	17.6651	1
492919	cg15978937				2.82285e-15	2.82285e-15	2.06325	177.648	13.3285	2.06325	Aged Cells up vs Young Cells	0.301846	Aged Cells up vs Young Cells	177.648	37.968	7.48041	1
415411	cg15783800	ALPK2			3.40549e-15	3.40549e-15	3.34642	175.392	13.2436	3.34642	Aged Cells up vs Young Cells	0.224817	Aged Cells up vs Young Cells	175.392	99.8785	19.9311	1
411026	cg18257574		Promoter_Associated		3.73411e-15	3.73411e-15	2.63983	174.293	13.202	2.63983	Aged Cells up vs Young Cells	0.183277	Aged Cells up vs Young Cells	174.293	62.1533	12.4811	1
26503	cg16909962	RAB4A	Promoter_Associated	Island	5.68692e-15	5.68692e-15	2.45359	169.349	13.0134	2.45359	Aged Cells up vs Young Cells	0.211008	Aged Cells up vs Young Cells	169.349	53.6927	11.0969	1
175143	cg19249188				7.89803e-15	7.89803e-15	-2.66828	165.57	-12.8674	-2.66828	Aged Cells down vs Young Cells	-0.404823	Aged Cells down vs Young Cells	165.57	63.5003	13.4234	1
235767	cg12548558				9.24388e-15	9.24388e-15	2.80726	163.785	12.7979	2.80726	Aged Cells up vs Young Cells	0.434306	Aged Cells up vs Young Cells	163.785	70.2872	15.02	1
462252	cg08750946	RRAS2			1.87434e-14	1.87434e-14	2.02647	155.961	12.4884	2.02647	Aged Cells up vs Young Cells	0.104656	Aged Cells up vs Young Cells	155.961	36.6264	8.21954	1
687721	cg17819732				2.00074e-14	2.00074e-14	2.62742	155.254	12.4601	2.62742	Aged Cells up vs Young Cells	0.201354	Aged Cells up vs Young Cells	155.254	61.5704	13.8803	1
263917	cg27218041	FGGY			2.05368e-14	2.05368e-14	2.64373	154.972	12.4488	2.64373	Aged Cells up vs Young Cells	0.326577	Aged Cells up vs Young Cells	154.972	62.3369	14.0786	1
579529	cg07382801	DAP			2.21128e-14	2.21128e-14	2.76378	154.176	12.4168	2.76378	Aged Cells up vs Young Cells	0.415599	Aged Cells up vs Young Cells	154.176	68.1271	15.4658	1
551316	cg17259318				3.4982e-14	3.4982e-14	1.2749	149.312	12.2193	1.2749	Aged Cells up vs Young Cells	0.203477	Aged Cells up vs Young Cells	149.312	14.4966	3.39814	1
328200	cg01874808	RBM22			3.62205e-14	3.62205e-14	3.48523	148.948	12.2044	3.48523	Aged Cells up vs Young Cells	0.439925	Aged Cells up vs Young Cells	148.948	108.336	25.4571	1
707499	cg12369218	VWC2L			3.62513e-14	3.62513e-14	1.79957	148.939	12.2041	1.79957	Aged Cells up vs Young Cells	0.282011	Aged Cells up vs Young Cells	148.939	28.8833	6.78746	1
216612	cg09511697				3.93148e-14	3.93148e-14	2.17621	148.093	12.1694	2.17621	Aged Cells up vs Young Cells	0.333291	Aged Cells up vs Young Cells	148.093	42.2391	9.98268	1
739390	cg26345916				4.29182e-14	4.29182e-14	-1.21938	147.184	-12.1319	-1.21938	Aged Cells down vs Young Cells	-0.177796	Aged Cells down vs Young Cells	147.184	13.2614	3.15352	1
768807	cg11771909	CRTC3			4.37064e-14	4.37064e-14	1.39919	146.996	12.1242	1.39919	Aged Cells up vs Young Cells	0.149214	Aged Cells up vs Young Cells	146.996	17.4608	4.15745	1
152183	cg00354996	TSPAN9			4.88402e-14	4.88402e-14	2.81671	145.852	12.0769	2.81671	Aged Cells up vs Young Cells	0.246812	Aged Cells up vs Young Cells	145.852	70.7612	16.9805	1
416181	cg07229496	MED7		S_Shore	5.20449e-14	5.20449e-14	2.09614	145.2	12.0499	2.09614	Aged Cells up vs Young Cells	0.212923	Aged Cells up vs Young Cells	145.2	39.1878	9.44607	1
730157	cg19647511				5.44695e-14	5.44695e-14	2.87728	144.735	12.0306	2.87728	Aged Cells up vs Young Cells	0.235114	Aged Cells up vs Young Cells	144.735	73.8376	17.8555	1
232659	cg04475878	MYH9			6.12966e-14	6.12966e-14	2.50065	143.534	11.9806	2.50065	Aged Cells up vs Young Cells	0.191062	Aged Cells up vs Young Cells	143.534	55.7724	13.5998	1
172766	cg07763160	PAQR5			6.90775e-14	6.90775e-14	2.64536	142.327	11.9301	2.64536	Aged Cells up vs Young Cells	0.403859	Aged Cells up vs Young Cells	142.327	62.4142	15.3484	1
684248	cg05840726				6.94308e-14	6.94308e-14	2.81743	142.276	11.9279	2.81743	Aged Cells up vs Young Cells	0.338512	Aged Cells up vs Young Cells	142.276	70.7974	17.4163	1
446527	cg26201728				9.97982e-14	9.97982e-14	-1.79409	138.662	-11.7755	-1.79409	Aged Cells down vs Young Cells	-0.280371	Aged Cells down vs Young Cells	138.662	28.708	7.24625	1
182866	cg17243289	SMAD2		Island	1.03369e-13	1.03369e-13	2.13468	138.316	11.7608	2.13468	Aged Cells up vs Young Cells	0.281425	Aged Cells up vs Young Cells	138.316	40.6423	10.2843	1
367206	cg16594639				1.04776e-13	1.04776e-13	3.22442	138.183	11.7551	3.22442	Aged Cells up vs Young Cells	0.414709	Aged Cells up vs Young Cells	138.183	92.729	23.4871	1
442755	cg16515745				1.11656e-13	1.11656e-13	2.18819	137.559	11.7285	2.18819	Aged Cells up vs Young Cells	0.350315	Aged Cells up vs Young Cells	137.559	42.7052	10.8658	1
287323	cg17879636	CRYGS			1.16423e-13	1.16423e-13	1.66129	137.15	11.7111	1.66129	Aged Cells up vs Young Cells	0.275387	Aged Cells up vs Young Cells	137.15	24.615	6.28165	1
113145	cg19546012	C19orf21	Unclassified_Cell_type_specific		1.16647e-13	1.16647e-13	3.39638	137.131	11.7103	3.39638	Aged Cells up vs Young Cells	0.274518	Aged Cells up vs Young Cells	137.131	102.883	26.259	1
360710	cg05499811	DOCK8			1.27968e-13	1.27968e-13	2.85712	136.229	11.6717	2.85712	Aged Cells up vs Young Cells	0.297716	Aged Cells up vs Young Cells	136.229	72.8064	18.7055	1
470054	cg15997778	ST7			1.29056e-13	1.29056e-13	1.85465	136.146	11.6682	1.85465	Aged Cells up vs Young Cells	0.297219	Aged Cells up vs Young Cells	136.146	30.6786	7.88675	1
65680	cg23590389				1.37796e-13	1.37796e-13	2.5173	135.511	11.6409	2.5173	Aged Cells up vs Young Cells	0.281607	Aged Cells up vs Young Cells	135.511	56.5172	14.5974	1
33360	cg24724428	ELOVL2	Unclassified_Cell_type_specific	Island	1.58072e-13	1.58072e-13	3.81646	134.188	11.5839	3.81646	Aged Cells up vs Young Cells	0.477196	Aged Cells up vs Young Cells	134.188	129.907	33.8836	1
603339	cg09589556				1.58139e-13	1.58139e-13	1.78724	134.184	11.5838	1.78724	Aged Cells up vs Young Cells	0.226983	Aged Cells up vs Young Cells	134.184	28.4891	7.431	1
592364	cg03742293	TARSL2			1.80719e-13	1.80719e-13	3.09349	132.907	11.5285	3.09349	Aged Cells up vs Young Cells	0.418025	Aged Cells up vs Young Cells	132.907	85.351	22.4765	1
360759	cg10868011	LOC101929268			1.98935e-13	1.98935e-13	1.72091	131.995	11.4889	1.72091	Aged Cells up vs Young Cells	0.0751186	Aged Cells up vs Young Cells	131.995	26.4137	7.00391	1
89417	cg15695738		Unclassified	Island	1.99018e-13	1.99018e-13	2.30736	131.991	11.4887	2.30736	Aged Cells up vs Young Cells	0.114712	Aged Cells up vs Young Cells	131.991	47.4835	12.5912	1
453347	cg20346503			S_Shelf	2.05518e-13	2.05518e-13	2.68548	131.686	11.4755	2.68548	Aged Cells up vs Young Cells	0.236139	Aged Cells up vs Young Cells	131.686	64.3214	17.0955	1
586176	cg26328626	FGF12			2.12985e-13	2.12985e-13	1.58225	131.349	11.4608	1.58225	Aged Cells up vs Young Cells	0.24609	Aged Cells up vs Young Cells	131.349	22.3286	5.94979	1
348926	cg01055105				2.22934e-13	2.22934e-13	3.61635	130.919	11.442	3.61635	Aged Cells up vs Young Cells	0.474397	Aged Cells up vs Young Cells	130.919	116.641	31.183	1
392367	cg20589096	MOBKL1A			2.37359e-13	2.37359e-13	3.17281	130.33	11.4162	3.17281	Aged Cells up vs Young Cells	0.329594	Aged Cells up vs Young Cells	130.33	89.7843	24.1115	1
229391	cg23844705	PBX1			2.51154e-13	2.51154e-13	4.0428	129.801	11.393	4.0428	Aged Cells up vs Young Cells	0.553887	Aged Cells up vs Young Cells	129.801	145.773	39.3069	1
479338	cg23903301	CD59	Gene_Associated_Cell_type_specific		2.51227e-13	2.51227e-13	1.59941	129.798	11.3929	1.59941	Aged Cells up vs Young Cells	0.0748516	Aged Cells up vs Young Cells	129.798	22.8156	6.15221	1
308830	cg18670508				2.65588e-13	2.65588e-13	3.33809	129.279	11.3701	3.33809	Aged Cells up vs Young Cells	0.408343	Aged Cells up vs Young Cells	129.279	99.3821	26.9059	1
203363	cg26261172	ANKRD35			2.6599e-13	2.6599e-13	-1.91794	129.265	-11.3695	-1.91794	Aged Cells down vs Young Cells	-0.234532	Aged Cells down vs Young Cells	129.265	32.8083	8.88322	1
245578	cg13908407	ENSA		N_Shelf	2.87367e-13	2.87367e-13	-2.54956	128.546	-11.3378	-2.54956	Aged Cells down vs Young Cells	-0.302025	Aged Cells down vs Young Cells	128.546	57.9751	15.7852	1
174220	cg11838988	PLXNC1			2.94502e-13	2.94502e-13	2.13911	128.319	11.3278	2.13911	Aged Cells up vs Young Cells	0.343544	Aged Cells up vs Young Cells	128.319	40.8112	11.1316	1
509752	cg06530743				3.23223e-13	3.23223e-13	3.29393	127.459	11.2898	3.29393	Aged Cells up vs Young Cells	0.490751	Aged Cells up vs Young Cells	127.459	96.7702	26.5729	1
459378	cg05276753				3.27479e-13	3.27479e-13	3.62926	127.338	11.2844	3.62926	Aged Cells up vs Young Cells	0.412256	Aged Cells up vs Young Cells	127.338	117.476	32.2891	1
757902	cg04065966	LINC01094			3.34961e-13	3.34961e-13	2.75561	127.13	11.2752	2.75561	Aged Cells up vs Young Cells	0.347546	Aged Cells up vs Young Cells	127.13	67.725	18.6452	1
160272	cg12028736			S_Shelf	3.43504e-13	3.43504e-13	1.68927	126.899	11.2649	1.68927	Aged Cells up vs Young Cells	0.234422	Aged Cells up vs Young Cells	126.899	25.4513	7.01973	1
701355	cg17971251	SEC16B			3.5207e-13	3.5207e-13	2.11282	126.673	11.2549	2.11282	Aged Cells up vs Young Cells	0.328622	Aged Cells up vs Young Cells	126.673	39.8142	11.0007	1
590808	cg18089380				3.58931e-13	3.58931e-13	3.2518	126.496	11.247	3.2518	Aged Cells up vs Young Cells	0.364796	Aged Cells up vs Young Cells	126.496	94.3107	26.0947	1
634014	cg11308335				3.64155e-13	3.64155e-13	-3.05452	126.364	-11.2412	-3.05452	Aged Cells down vs Young Cells	-0.455213	Aged Cells down vs Young Cells	126.364	83.2145	23.0486	1
433087	cg23584734	FRMD4A			4.03972e-13	4.03972e-13	2.30549	125.417	11.199	2.30549	Aged Cells up vs Young Cells	0.365203	Aged Cells up vs Young Cells	125.417	47.4067	13.2298	1
703470	cg04564998				4.37699e-13	4.37699e-13	4.19463	124.689	11.1664	4.19463	Aged Cells up vs Young Cells	0.441469	Aged Cells up vs Young Cells	124.689	156.927	44.0493	1
155546	cg19805775				4.73247e-13	4.73247e-13	-2.15192	123.983	-11.1348	-2.15192	Aged Cells down vs Young Cells	-0.328406	Aged Cells down vs Young Cells	123.983	41.3013	11.6592	1
589811	cg12438903				5.1164e-13	5.1164e-13	3.11133	123.281	11.1032	3.11133	Aged Cells up vs Young Cells	0.409167	Aged Cells up vs Young Cells	123.281	86.3387	24.5118	1
297500	cg03602064	GPR39			5.30643e-13	5.30643e-13	1.17092	122.954	11.0885	1.17092	Aged Cells up vs Young Cells	0.127185	Aged Cells up vs Young Cells	122.954	12.2283	3.4809	1
722250	cg26445249	ZHX3			5.4572e-13	5.4572e-13	-2.04534	122.704	-11.0772	-2.04534	Aged Cells down vs Young Cells	-0.329934	Aged Cells down vs Young Cells	122.704	37.3115	10.6427	1
419107	cg04654868	TPD52L1			5.91129e-13	5.91129e-13	2.1068	121.99	11.0449	2.1068	Aged Cells up vs Young Cells	0.307004	Aged Cells up vs Young Cells	121.99	39.5875	11.358	1
662525	cg24405567				6.29285e-13	6.29285e-13	3.24001	121.435	11.0197	3.24001	Aged Cells up vs Young Cells	0.350561	Aged Cells up vs Young Cells	121.435	93.6277	26.9855	1
565481	cg06221827				6.51141e-13	6.51141e-13	2.45518	121.132	11.006	2.45518	Aged Cells up vs Young Cells	0.284587	Aged Cells up vs Young Cells	121.132	53.7623	15.5341	1
475919	cg16230523		Unclassified		6.8646e-13	6.8646e-13	1.76432	120.665	10.9848	1.76432	Aged Cells up vs Young Cells	0.227495	Aged Cells up vs Young Cells	120.665	27.7629	8.0529	1
378681	cg16775985				6.90035e-13	6.90035e-13	1.1231	120.619	10.9827	1.1231	Aged Cells up vs Young Cells	0.0382183	Aged Cells up vs Young Cells	120.619	11.2499	3.26437	1
259780	cg06538039	SPINT2			7.12582e-13	7.12582e-13	2.51023	120.336	10.9698	2.51023	Aged Cells up vs Young Cells	0.286747	Aged Cells up vs Young Cells	120.336	56.2004	16.3461	1
698028	cg09402623	LYST			7.18231e-13	7.18231e-13	2.69034	120.266	10.9666	2.69034	Aged Cells up vs Young Cells	0.383459	Aged Cells up vs Young Cells	120.266	64.5543	18.7867	1
200550	cg06930314		Unclassified_Cell_type_specific		7.2577e-13	7.2577e-13	3.2155	120.174	10.9624	3.2155	Aged Cells up vs Young Cells	0.244218	Aged Cells up vs Young Cells	120.174	92.2169	26.8576	1
412494	cg05659559		Unclassified_Cell_type_specific		7.66192e-13	7.66192e-13	1.70521	119.698	10.9407	1.70521	Aged Cells up vs Young Cells	0.105625	Aged Cells up vs Young Cells	119.698	25.934	7.58315	1
675894	cg11499323	PRDM11			7.75155e-13	7.75155e-13	2.70489	119.596	10.936	2.70489	Aged Cells up vs Young Cells	0.222781	Aged Cells up vs Young Cells	119.596	65.2548	19.0969	1
145186	cg14155810	CYP7B1			7.83731e-13	7.83731e-13	1.75441	119.5	10.9316	1.75441	Aged Cells up vs Young Cells	0.288313	Aged Cells up vs Young Cells	119.5	27.4519	8.04034	1
724585	cg03058446	MRPS27			8.41744e-13	8.41744e-13	1.64155	118.875	10.903	1.64155	Aged Cells up vs Young Cells	0.23137	Aged Cells up vs Young Cells	118.875	24.0337	7.07615	1
785990	cg18496858	WNT2			8.59242e-13	8.59242e-13	1.86363	118.696	10.8948	1.86363	Aged Cells up vs Young Cells	0.285626	Aged Cells up vs Young Cells	118.696	30.9765	9.13408	1
303780	cg26886885		Promoter_Associated		8.96271e-13	8.96271e-13	-1.85832	118.329	-10.8779	-1.85832	Aged Cells down vs Young Cells	-0.214972	Aged Cells down vs Young Cells	118.329	30.8003	9.11029	1
267796	cg21593175				9.26121e-13	9.26121e-13	2.43896	118.044	10.8648	2.43896	Aged Cells up vs Young Cells	0.384594	Aged Cells up vs Young Cells	118.044	53.0544	15.7306	1
165907	cg05405452				9.35487e-13	9.35487e-13	2.84874	117.957	10.8608	2.84874	Aged Cells up vs Young Cells	0.31068	Aged Cells up vs Young Cells	117.957	72.3798	21.4764	1
49379	cg22648182			Island	9.38327e-13	9.38327e-13	1.79523	117.931	10.8596	1.79523	Aged Cells up vs Young Cells	0.184075	Aged Cells up vs Young Cells	117.931	28.7442	8.53085	1
93323	cg19453488		Unclassified_Cell_type_specific	Island	9.49073e-13	9.49073e-13	2.97825	117.832	10.855	2.97825	Aged Cells up vs Young Cells	0.318859	Aged Cells up vs Young Cells	117.832	79.1103	23.4984	1
252107	cg25578993	SND1			9.60548e-13	9.60548e-13	2.73875	117.728	10.8502	2.73875	Aged Cells up vs Young Cells	0.36533	Aged Cells up vs Young Cells	117.728	66.8986	19.8887	1
583700	cg22234780	PPM1L			1.00129e-12	1.00129e-12	1.88269	117.369	10.8337	1.88269	Aged Cells up vs Young Cells	0.307654	Aged Cells up vs Young Cells	117.369	31.6133	9.42728	1
600244	cg00528079	GRIN2A			1.06457e-12	1.06457e-12	2.66783	116.84	10.8093	2.66783	Aged Cells up vs Young Cells	0.31835	Aged Cells up vs Young Cells	116.84	63.4789	19.0154	1
583797	cg17875935	GATM		N_Shelf	1.08464e-12	1.08464e-12	1.97064	116.679	10.8018	1.97064	Aged Cells up vs Young Cells	0.318776	Aged Cells up vs Young Cells	116.679	34.6359	10.3896	1
185800	cg12878632				1.1656e-12	1.1656e-12	-2.93357	116.062	-10.7732	-2.93357	Aged Cells down vs Young Cells	-0.427863	Aged Cells down vs Young Cells	116.062	76.7549	23.1465	1
596023	cg10924802				1.28432e-12	1.28432e-12	1.57558	115.233	10.7347	1.57558	Aged Cells up vs Young Cells	0.200155	Aged Cells up vs Young Cells	115.233	22.1407	6.72481	1
135673	cg00296578	CRIM1			1.3655e-12	1.3655e-12	3.01708	114.712	10.7104	3.01708	Aged Cells up vs Young Cells	0.377171	Aged Cells up vs Young Cells	114.712	81.1871	24.7711	1
209629	cg06176471	ATP1B1			1.41198e-12	1.41198e-12	2.17148	114.429	10.6971	2.17148	Aged Cells up vs Young Cells	0.134572	Aged Cells up vs Young Cells	114.429	42.0556	12.8634	1
684821	cg22164298	ANK2	Unclassified		1.41741e-12	1.41741e-12	3.47819	114.396	10.6956	3.47819	Aged Cells up vs Young Cells	0.496109	Aged Cells up vs Young Cells	114.396	107.899	33.0123	1
790508	cg11165881	CHL1		N_Shore	1.43922e-12	1.43922e-12	2.77807	114.267	10.6896	2.77807	Aged Cells up vs Young Cells	0.300013	Aged Cells up vs Young Cells	114.267	68.8332	21.0836	1
667977	cg06761584	FLNC	Unclassified_Cell_type_specific	N_Shore	1.55369e-12	1.55369e-12	1.71897	113.621	10.6593	1.71897	Aged Cells up vs Young Cells	0.172211	Aged Cells up vs Young Cells	113.621	26.3543	8.11823	1
18914	cg23752651	TNFRSF1A			1.55774e-12	1.55774e-12	1.96375	113.599	10.6583	1.96375	Aged Cells up vs Young Cells	0.200884	Aged Cells up vs Young Cells	113.599	34.3942	10.5969	1
780686	cg07244783	STX18	Unclassified		1.56338e-12	1.56338e-12	2.09088	113.568	10.6569	2.09088	Aged Cells up vs Young Cells	0.295076	Aged Cells up vs Young Cells	113.568	38.9916	12.0166	1
84093	cg08418872	TNFRSF1A			1.57899e-12	1.57899e-12	3.07267	113.485	10.6529	3.07267	Aged Cells up vs Young Cells	0.290665	Aged Cells up vs Young Cells	113.485	84.2062	25.9702	1
112180	cg17561891	C7orf23	Promoter_Associated	Island	1.63403e-12	1.63403e-12	0.744026	113.197	10.6394	0.744026	Aged Cells up vs Young Cells	0.088404	Aged Cells up vs Young Cells	113.197	4.93729	1.52659	1
406617	cg07121046	ZNF852			1.65452e-12	1.65452e-12	-1.64025	113.092	-10.6345	-1.64025	Aged Cells down vs Young Cells	-0.22344	Aged Cells down vs Young Cells	113.092	23.9956	7.42622	1
237272	cg00401491	CHMP4B	Gene_Associated_Cell_type_specific		1.65726e-12	1.65726e-12	-2.27981	113.078	-10.6338	-2.27981	Aged Cells down vs Young Cells	-0.337428	Aged Cells down vs Young Cells	113.078	46.3564	14.3482	1
495132	cg05177585	LAMA3			1.71042e-12	1.71042e-12	1.42661	112.813	10.6214	1.42661	Aged Cells up vs Young Cells	0.171273	Aged Cells up vs Young Cells	112.813	18.1519	5.63155	1
309041	cg09619282	PLCL2	Unclassified_Cell_type_specific	S_Shelf	1.7333e-12	1.7333e-12	-1.84837	112.702	-10.6161	-1.84837	Aged Cells down vs Young Cells	-0.243192	Aged Cells down vs Young Cells	112.702	30.4712	9.46291	1
620864	cg09757479				1.7399e-12	1.7399e-12	1.47253	112.67	10.6146	1.47253	Aged Cells up vs Young Cells	0.0729833	Aged Cells up vs Young Cells	112.67	19.3393	6.00757	1
399182	cg15241068				1.74166e-12	1.74166e-12	2.26985	112.662	10.6142	2.26985	Aged Cells up vs Young Cells	0.184315	Aged Cells up vs Young Cells	112.662	45.9522	14.2757	1
231562	cg21917510				1.77248e-12	1.77248e-12	2.66211	112.515	10.6073	2.66211	Aged Cells up vs Young Cells	0.407685	Aged Cells up vs Young Cells	112.515	63.207	19.6617	1
322567	cg27112766	LSAMP			1.77249e-12	1.77249e-12	1.15796	112.515	10.6073	1.15796	Aged Cells up vs Young Cells	0.195573	Aged Cells up vs Young Cells	112.515	11.9591	3.72011	1
658738	cg23575688				1.78403e-12	1.78403e-12	2.82419	112.461	10.6048	2.82419	Aged Cells up vs Young Cells	0.278827	Aged Cells up vs Young Cells	112.461	71.1379	22.1395	1
237713	cg22022910	HMHA1		Island	1.81157e-12	1.81157e-12	1.83472	112.333	10.5987	1.83472	Aged Cells up vs Young Cells	0.1229	Aged Cells up vs Young Cells	112.333	30.0229	9.35433	1
197444	cg16981938	MTSS1			1.82375e-12	1.82375e-12	1.40432	112.277	10.5961	1.40432	Aged Cells up vs Young Cells	0.225646	Aged Cells up vs Young Cells	112.277	17.5891	5.48304	1
637237	cg04928577				1.82686e-12	1.82686e-12	2.13609	112.263	10.5954	2.13609	Aged Cells up vs Young Cells	0.342396	Aged Cells up vs Young Cells	112.263	40.6958	12.6877	1
260574	cg10162251	RNF144A			1.87044e-12	1.87044e-12	1.71539	112.066	10.5861	1.71539	Aged Cells up vs Young Cells	0.23805	Aged Cells up vs Young Cells	112.066	26.2444	8.19655	1
406356	cg05986288				2.02846e-12	2.02846e-12	2.13569	111.392	10.5542	2.13569	Aged Cells up vs Young Cells	0.341987	Aged Cells up vs Young Cells	111.392	40.6805	12.7821	1
585891	cg10582407				2.09072e-12	2.09072e-12	2.12817	111.141	10.5424	2.12817	Aged Cells up vs Young Cells	0.288434	Aged Cells up vs Young Cells	111.141	40.3947	12.7209	1
520814	cg26031327	ABLIM2			2.12804e-12	2.12804e-12	1.61881	110.995	10.5354	1.61881	Aged Cells up vs Young Cells	0.236899	Aged Cells up vs Young Cells	110.995	23.3725	7.37004	1
567291	cg08560793	FLNC	Unclassified_Cell_type_specific	N_Shore	2.16357e-12	2.16357e-12	1.60644	110.858	10.5289	1.60644	Aged Cells up vs Young Cells	0.13922	Aged Cells up vs Young Cells	110.858	23.0167	7.26683	1
271021	cg04218962	ALPK2			2.32998e-12	2.32998e-12	2.84148	110.247	10.4998	2.84148	Aged Cells up vs Young Cells	0.286345	Aged Cells up vs Young Cells	110.247	72.0112	22.8614	1
225040	cg18144652	EYA1			2.33361e-12	2.33361e-12	1.99494	110.234	10.4992	1.99494	Aged Cells up vs Young Cells	0.260179	Aged Cells up vs Young Cells	110.234	35.4955	11.2701	1
522872	cg01000771	COL13A1			2.53091e-12	2.53091e-12	2.02696	109.567	10.4674	2.02696	Aged Cells up vs Young Cells	0.144753	Aged Cells up vs Young Cells	109.567	36.644	11.7055	1
620759	cg13929392				2.55026e-12	2.55026e-12	1.63515	109.505	10.4645	1.63515	Aged Cells up vs Young Cells	0.221424	Aged Cells up vs Young Cells	109.505	23.8467	7.62188	1
160105	cg12081072				2.55689e-12	2.55689e-12	2.57586	109.484	10.4635	2.57586	Aged Cells up vs Young Cells	0.37329	Aged Cells up vs Young Cells	109.484	59.1776	18.918	1
494785	cg02505534	LINC00840			2.64636e-12	2.64636e-12	2.84287	109.203	10.45	2.84287	Aged Cells up vs Young Cells	0.240552	Aged Cells up vs Young Cells	109.203	72.0819	23.1026	1
777828	cg10671987	KDM4B			2.73852e-12	2.73852e-12	2.24442	108.923	10.4366	2.24442	Aged Cells up vs Young Cells	0.157338	Aged Cells up vs Young Cells	108.923	44.9283	14.4367	1
277950	cg17804154				2.88745e-12	2.88745e-12	2.01944	108.492	10.4159	2.01944	Aged Cells up vs Young Cells	0.320827	Aged Cells up vs Young Cells	108.492	36.3725	11.7339	1
129347	cg15201259	BACH2			2.92484e-12	2.92484e-12	1.79899	108.387	10.4109	1.79899	Aged Cells up vs Young Cells	0.200407	Aged Cells up vs Young Cells	108.387	28.8648	9.32089	1
242766	cg10572135	BMP5			3.26295e-12	3.26295e-12	1.96305	107.502	10.3683	1.96305	Aged Cells up vs Young Cells	0.313289	Aged Cells up vs Young Cells	107.502	34.3695	11.1899	1
316113	cg03064100				3.26742e-12	3.26742e-12	2.83401	107.49	10.3678	2.83401	Aged Cells up vs Young Cells	0.305685	Aged Cells up vs Young Cells	107.49	71.6334	23.3246	1
297960	cg16941413				3.33576e-12	3.33576e-12	2.46124	107.323	10.3597	2.46124	Aged Cells up vs Young Cells	0.385919	Aged Cells up vs Young Cells	107.323	54.028	17.6194	1
526158	cg25646968	NALCN			3.47616e-12	3.47616e-12	-3.60886	106.991	-10.3437	-3.60886	Aged Cells down vs Young Cells	-0.502812	Aged Cells down vs Young Cells	106.991	116.159	37.9989	1
682205	cg08455719	SLC35F3		S_Shore	3.73291e-12	3.73291e-12	1.39593	106.419	10.316	1.39593	Aged Cells up vs Young Cells	0.21777	Aged Cells up vs Young Cells	106.419	17.3795	5.71589	1
384978	cg09600665	PEX5L			3.76133e-12	3.76133e-12	2.6745	106.359	10.313	2.6745	Aged Cells up vs Young Cells	0.380648	Aged Cells up vs Young Cells	106.359	63.7967	20.9939	1
338994	cg02940090				3.8585e-12	3.8585e-12	1.30689	106.155	10.3031	1.30689	Aged Cells up vs Young Cells	0.202423	Aged Cells up vs Young Cells	106.155	15.2333	5.02253	1
280341	cg19902443	BTBD3			3.86228e-12	3.86228e-12	-1.47128	106.147	-10.3028	-1.47128	Aged Cells down vs Young Cells	-0.121566	Aged Cells down vs Young Cells	106.147	19.3064	6.36594	1
424041	cg09709565	CREB3L1	Unclassified_Cell_type_specific	N_Shore	3.90622e-12	3.90622e-12	2.24059	106.056	10.2984	2.24059	Aged Cells up vs Young Cells	0.129017	Aged Cells up vs Young Cells	106.056	44.7751	14.7764	1
220790	cg19256656	PPP1R10			4.0707e-12	4.0707e-12	-2.17798	105.727	-10.2824	-2.17798	Aged Cells down vs Young Cells	-0.29828	Aged Cells down vs Young Cells	105.727	42.3079	14.0056	1
199373	cg10711145	PHACTR4			4.21493e-12	4.21493e-12	1.76512	105.45	10.2689	1.76512	Aged Cells up vs Young Cells	0.247843	Aged Cells up vs Young Cells	105.45	27.7881	9.22318	1
108852	cg14911690	PBX4	Promoter_Associated	Island	4.27491e-12	4.27491e-12	3.34787	105.338	10.2634	3.34787	Aged Cells up vs Young Cells	0.144204	Aged Cells up vs Young Cells	105.338	99.9655	33.215	1
437504	cg21446772				4.39744e-12	4.39744e-12	3.78483	105.113	10.2525	3.78483	Aged Cells up vs Young Cells	0.522062	Aged Cells up vs Young Cells	105.113	127.763	42.5419	1
599177	cg17870925	LSAMP			4.48767e-12	4.48767e-12	1.82561	104.952	10.2446	1.82561	Aged Cells up vs Young Cells	0.211799	Aged Cells up vs Young Cells	104.952	29.7254	9.91299	1
623410	cg08540835	HMG20A			4.70158e-12	4.70158e-12	1.77106	104.583	10.2266	1.77106	Aged Cells up vs Young Cells	0.271971	Aged Cells up vs Young Cells	104.583	27.9755	9.36233	1
502266	cg12523691	PALLD			4.72235e-12	4.72235e-12	2.69217	104.549	10.2249	2.69217	Aged Cells up vs Young Cells	0.37162	Aged Cells up vs Young Cells	104.549	64.6424	21.6405	1
628108	cg10066186				5.09634e-12	5.09634e-12	1.73696	103.947	10.1955	1.73696	Aged Cells up vs Young Cells	0.119664	Aged Cells up vs Young Cells	103.947	26.9086	9.06035	1
261195	cg09137217				5.16263e-12	5.16263e-12	2.14616	103.846	10.1905	2.14616	Aged Cells up vs Young Cells	0.313851	Aged Cells up vs Young Cells	103.846	41.0806	13.8457	1
362381	cg04163760	CCDC26			5.18857e-12	5.18857e-12	1.68408	103.806	10.1885	1.68408	Aged Cells up vs Young Cells	0.260226	Aged Cells up vs Young Cells	103.806	25.2953	8.52871	1
403239	cg06789340				5.21115e-12	5.21115e-12	1.0485	103.772	10.1869	1.0485	Aged Cells up vs Young Cells	0.175949	Aged Cells up vs Young Cells	103.772	9.805	3.307	1
486859	cg01011884	NEURL1			5.33087e-12	5.33087e-12	2.8024	103.594	10.1781	2.8024	Aged Cells up vs Young Cells	0.419402	Aged Cells up vs Young Cells	103.594	70.0442	23.665	1
178125	cg13154147				5.45282e-12	5.45282e-12	2.12952	103.416	10.1694	2.12952	Aged Cells up vs Young Cells	0.18625	Aged Cells up vs Young Cells	103.416	40.4461	13.6885	1
395322	cg15863226	NLGN1-AS1			5.58262e-12	5.58262e-12	-1.95739	103.232	-10.1603	-1.95739	Aged Cells down vs Young Cells	-0.232366	Aged Cells down vs Young Cells	103.232	34.1718	11.5857	1
567652	cg23910233	XRN1			5.79877e-12	5.79877e-12	1.667	102.935	10.1457	1.667	Aged Cells up vs Young Cells	0.269163	Aged Cells up vs Young Cells	102.935	24.7847	8.42729	1
82153	cg16969368	DHX40	Unclassified	Island	5.80255e-12	5.80255e-12	2.98857	102.93	10.1454	2.98857	Aged Cells up vs Young Cells	0.240686	Aged Cells up vs Young Cells	102.93	79.6597	27.0873	1
404926	cg07489440				5.84294e-12	5.84294e-12	2.34187	102.876	10.1428	2.34187	Aged Cells up vs Young Cells	0.230321	Aged Cells up vs Young Cells	102.876	48.9145	16.6415	1
80085	cg08715791	NPAS4	Unclassified	Island	6.23475e-12	6.23475e-12	1.77332	102.37	10.1178	1.77332	Aged Cells up vs Young Cells	0.127425	Aged Cells up vs Young Cells	102.37	28.047	9.58919	1
553777	cg09826288	ALPL	Unclassified_Cell_type_specific		6.36008e-12	6.36008e-12	2.35281	102.215	10.1102	2.35281	Aged Cells up vs Young Cells	0.327099	Aged Cells up vs Young Cells	102.215	49.3726	16.9059	1
514801	cg25408617	NEURL1B	Unclassified_Cell_type_specific	N_Shelf	6.36376e-12	6.36376e-12	1.74924	102.211	10.1099	1.74924	Aged Cells up vs Young Cells	0.237126	Aged Cells up vs Young Cells	102.211	27.2906	9.34511	1
384331	cg23340350			Island	6.36579e-12	6.36579e-12	1.51653	102.208	10.1098	1.51653	Aged Cells up vs Young Cells	0.229663	Aged Cells up vs Young Cells	102.208	20.5124	7.02421	1
294222	cg21794943	LYG2			6.42015e-12	6.42015e-12	0.77392	102.142	10.1065	0.77392	Aged Cells up vs Young Cells	0.0977728	Aged Cells up vs Young Cells	102.142	5.34201	1.83049	1
506737	cg25684105	TXNRD1	Unclassified_Cell_type_specific	S_Shelf	6.42223e-12	6.42223e-12	2.61994	102.14	10.1064	2.61994	Aged Cells up vs Young Cells	0.404068	Aged Cells up vs Young Cells	102.14	61.2205	20.9783	1
189289	cg12147622		Promoter_Associated	S_Shore	6.50534e-12	6.50534e-12	2.86359	102.04	10.1015	2.86359	Aged Cells up vs Young Cells	0.433359	Aged Cells up vs Young Cells	102.04	73.1365	25.0861	1
514112	cg06866724				6.85095e-12	6.85095e-12	1.59967	101.639	10.0816	1.59967	Aged Cells up vs Young Cells	0.2635	Aged Cells up vs Young Cells	101.639	22.8231	7.85929	1
161841	cg26232308		Unclassified_Cell_type_specific		6.95615e-12	6.95615e-12	1.8064	101.521	10.0758	1.8064	Aged Cells up vs Young Cells	0.110015	Aged Cells up vs Young Cells	101.521	29.103	10.0335	1
238427	cg17898279	RNPEP			7.06495e-12	7.06495e-12	1.38761	101.401	10.0698	1.38761	Aged Cells up vs Young Cells	0.214608	Aged Cells up vs Young Cells	101.401	17.173	5.92751	1
424485	cg13376507	LOC101927043			7.09315e-12	7.09315e-12	-2.5513	101.37	-10.0683	-2.5513	Aged Cells down vs Young Cells	-0.375327	Aged Cells down vs Young Cells	101.37	58.0544	20.0444	1
594943	cg02818077				7.10647e-12	7.10647e-12	0.78345	101.356	10.0676	0.78345	Aged Cells up vs Young Cells	0.0581411	Aged Cells up vs Young Cells	101.356	5.47437	1.8904	1
633384	cg12300178				7.10936e-12	7.10936e-12	2.80794	101.353	10.0674	2.80794	Aged Cells up vs Young Cells	0.428196	Aged Cells up vs Young Cells	101.353	70.3212	24.284	1
491335	cg14807319	NOX4			7.1183e-12	7.1183e-12	1.61954	101.343	10.0669	1.61954	Aged Cells up vs Young Cells	0.258843	Aged Cells up vs Young Cells	101.343	23.3936	8.07926	1
296892	cg24659873		Unclassified_Cell_type_specific		7.12267e-12	7.12267e-12	4.34642	101.338	10.0667	4.34642	Aged Cells up vs Young Cells	0.507774	Aged Cells up vs Young Cells	101.338	168.491	58.193	1
299673	cg02241677				7.16257e-12	7.16257e-12	2.36852	101.295	10.0645	2.36852	Aged Cells up vs Young Cells	0.359192	Aged Cells up vs Young Cells	101.295	50.0339	17.288	1
618334	cg07507836	SPECC1		N_Shelf	7.2393e-12	7.2393e-12	1.10009	101.213	10.0605	1.10009	Aged Cells up vs Young Cells	0.140188	Aged Cells up vs Young Cells	101.213	10.7937	3.73252	1
346919	cg11602361	FYN			7.50889e-12	7.50889e-12	1.86672	100.931	10.0464	1.86672	Aged Cells up vs Young Cells	0.254525	Aged Cells up vs Young Cells	100.931	31.0792	10.7774	1
737096	cg23070771				7.52707e-12	7.52707e-12	2.25131	100.913	10.0455	2.25131	Aged Cells up vs Young Cells	0.356149	Aged Cells up vs Young Cells	100.913	45.2044	15.6785	1
617846	cg23193759	C10orf35	Unclassified	Island	7.54967e-12	7.54967e-12	1.85435	100.889	10.0444	1.85435	Aged Cells up vs Young Cells	0.18594	Aged Cells up vs Young Cells	100.889	30.6689	10.6395	1
666955	cg03377528				7.55643e-12	7.55643e-12	-3.04224	100.883	-10.044	-3.04224	Aged Cells down vs Young Cells	-0.450404	Aged Cells down vs Young Cells	100.883	82.5466	28.6385	1
671508	cg10434392	HM13			7.66768e-12	7.66768e-12	2.35116	100.77	10.0384	2.35116	Aged Cells up vs Young Cells	0.198955	Aged Cells up vs Young Cells	100.77	49.3032	17.1242	1
41488	cg10729426	ZNF549	Promoter_Associated	Island	7.86999e-12	7.86999e-12	1.70359	100.57	10.0285	1.70359	Aged Cells up vs Young Cells	0.275142	Aged Cells up vs Young Cells	100.57	25.8848	9.00832	1
433381	cg04088274				7.94772e-12	7.94772e-12	2.10503	100.495	10.0247	2.10503	Aged Cells up vs Young Cells	0.147865	Aged Cells up vs Young Cells	100.495	39.5211	13.7643	1
554741	cg03376089	TOM1L2			7.99615e-12	7.99615e-12	1.15691	100.448	10.0224	1.15691	Aged Cells up vs Young Cells	0.187296	Aged Cells up vs Young Cells	100.448	11.9374	4.15944	1
43344	cg20729877				8.08619e-12	8.08619e-12	2.77897	100.362	10.0181	2.77897	Aged Cells up vs Young Cells	0.337848	Aged Cells up vs Young Cells	100.362	68.8781	24.0203	1
119054	cg27058077				8.10371e-12	8.10371e-12	1.50868	100.346	10.0173	1.50868	Aged Cells up vs Young Cells	0.0733496	Aged Cells up vs Young Cells	100.346	20.3004	7.08066	1
749803	cg01188674	LOC101929312			8.28432e-12	8.28432e-12	3.1065	100.177	10.0088	3.1065	Aged Cells up vs Young Cells	0.333681	Aged Cells up vs Young Cells	100.177	86.0707	30.0716	1
201775	cg27178849	KIDINS220	Gene_Associated_Cell_type_specific		8.64387e-12	8.64387e-12	2.17123	99.8521	9.9926	2.17123	Aged Cells up vs Young Cells	0.340482	Aged Cells up vs Young Cells	99.8521	42.046	14.7379	1
484277	cg21627955	KIAA0226L			8.855e-12	8.855e-12	0.782316	99.668	9.98339	0.782316	Aged Cells up vs Young Cells	0.0724826	Aged Cells up vs Young Cells	99.668	5.45855	1.91685	1
151663	cg13936628	DCSTAMP			8.91991e-12	8.91991e-12	-2.25961	99.6123	-9.9806	-2.25961	Aged Cells down vs Young Cells	-0.313972	Aged Cells down vs Young Cells	99.6123	45.5386	16.0005	1
439314	cg15050722	SPATS2			9.35938e-12	9.35938e-12	2.75338	99.2463	9.96224	2.75338	Aged Cells up vs Young Cells	0.420093	Aged Cells up vs Young Cells	99.2463	67.6151	23.845	1
73186	cg05303982	ACTBL2			9.36015e-12	9.36015e-12	2.16649	99.2457	9.96221	2.16649	Aged Cells up vs Young Cells	0.259665	Aged Cells up vs Young Cells	99.2457	41.8624	14.7632	1
768171	cg18810022				9.62338e-12	9.62338e-12	2.51854	99.0351	9.95164	2.51854	Aged Cells up vs Young Cells	0.278858	Aged Cells up vs Young Cells	99.0351	56.5729	19.9934	1
539235	cg09114162				9.67497e-12	9.67497e-12	1.65795	98.9945	9.9496	1.65795	Aged Cells up vs Young Cells	0.131042	Aged Cells up vs Young Cells	98.9945	24.5164	8.66788	1
451783	cg01357621				9.99648e-12	9.99648e-12	1.58491	98.7468	9.93714	1.58491	Aged Cells up vs Young Cells	0.165516	Aged Cells up vs Young Cells	98.7468	22.4038	7.94086	1
882	cg10763234			Island	1.03422e-11	1.03422e-11	2.65742	98.4896	9.92419	2.65742	Aged Cells up vs Young Cells	0.208319	Aged Cells up vs Young Cells	98.4896	62.9844	22.3826	1
457473	cg09822063	SLC37A2			1.03431e-11	1.03431e-11	1.86935	98.4889	9.92416	1.86935	Aged Cells up vs Young Cells	0.301976	Aged Cells up vs Young Cells	98.4889	31.1667	11.0757	1
40297	cg06889571	ADARB2		S_Shore	1.03834e-11	1.03834e-11	1.78101	98.4596	9.92268	1.78101	Aged Cells up vs Young Cells	0.243112	Aged Cells up vs Young Cells	98.4596	28.2907	10.0567	1
574041	cg06708741				1.04795e-11	1.04795e-11	2.87763	98.3899	9.91917	2.87763	Aged Cells up vs Young Cells	0.430529	Aged Cells up vs Young Cells	98.3899	73.8556	26.2724	1
581727	cg02014117	HMGCLL1			1.04835e-11	1.04835e-11	2.11796	98.3871	9.91903	2.11796	Aged Cells up vs Young Cells	0.331034	Aged Cells up vs Young Cells	98.3871	40.008	14.2323	1
427829	cg10856390	EPB41L3			1.05835e-11	1.05835e-11	2.51888	98.3154	9.91541	2.51888	Aged Cells up vs Young Cells	0.358447	Aged Cells up vs Young Cells	98.3154	56.5885	20.1454	1
527559	cg08352418				1.072e-11	1.072e-11	2.07323	98.2187	9.91054	2.07323	Aged Cells up vs Young Cells	0.13999	Aged Cells up vs Young Cells	98.2187	38.3362	13.661	1
584336	cg07422139	AUTS2			1.11115e-11	1.11115e-11	1.67938	97.9486	9.8969	1.67938	Aged Cells up vs Young Cells	0.27597	Aged Cells up vs Young Cells	97.9486	25.1541	8.98831	1
376787	cg20990011				1.11409e-11	1.11409e-11	2.1857	97.9286	9.89589	2.1857	Aged Cells up vs Young Cells	0.251517	Aged Cells up vs Young Cells	97.9286	42.6084	15.2284	1
130527	cg00092623				1.12029e-11	1.12029e-11	2.72044	97.8869	9.89378	2.72044	Aged Cells up vs Young Cells	0.304945	Aged Cells up vs Young Cells	97.8869	66.007	23.6012	1
529797	cg08585916	PEX5L			1.12064e-11	1.12064e-11	1.88093	97.8846	9.89366	1.88093	Aged Cells up vs Young Cells	0.292088	Aged Cells up vs Young Cells	97.8846	31.5542	11.2826	1
275652	cg18924048				1.13625e-11	1.13625e-11	2.34502	97.7806	9.88841	2.34502	Aged Cells up vs Young Cells	0.197541	Aged Cells up vs Young Cells	97.7806	49.0463	17.5558	1
160764	cg02127375	NBEA			1.16031e-11	1.16031e-11	1.47012	97.6231	9.88044	1.47012	Aged Cells up vs Young Cells	0.232347	Aged Cells up vs Young Cells	97.6231	19.2759	6.91083	1
122381	cg25286333	RNF207	Promoter_Associated	Island	1.18715e-11	1.18715e-11	2.62006	97.4516	9.87176	2.62006	Aged Cells up vs Young Cells	0.153517	Aged Cells up vs Young Cells	97.4516	61.2258	21.9894	1
703341	cg17707382				1.20059e-11	1.20059e-11	1.62412	97.3672	9.86748	1.62412	Aged Cells up vs Young Cells	0.254005	Aged Cells up vs Young Cells	97.3672	23.526	8.45676	1
396551	cg07048132	MMP13			1.20904e-11	1.20904e-11	1.17767	97.3147	9.86482	1.17767	Aged Cells up vs Young Cells	0.185617	Aged Cells up vs Young Cells	97.3147	12.3697	4.44886	1
279588	cg20190855	MANBA			1.23417e-11	1.23417e-11	2.05061	97.1607	9.85701	2.05061	Aged Cells up vs Young Cells	0.130368	Aged Cells up vs Young Cells	97.1607	37.504	13.51	1
411694	cg04727357				1.24317e-11	1.24317e-11	0.903212	97.1063	9.85426	0.903212	Aged Cells up vs Young Cells	0.104124	Aged Cells up vs Young Cells	97.1063	7.27599	2.62248	1
514157	cg08444919				1.25236e-11	1.25236e-11	1.7496	97.0513	9.85146	1.7496	Aged Cells up vs Young Cells	0.270262	Aged Cells up vs Young Cells	97.0513	27.3018	9.84594	1
702456	cg25793255				1.26034e-11	1.26034e-11	3.1122	97.0038	9.84905	3.1122	Aged Cells up vs Young Cells	0.307831	Aged Cells up vs Young Cells	97.0038	86.3865	31.1692	1
607239	cg00731232		Unclassified_Cell_type_specific	N_Shore	1.28099e-11	1.28099e-11	3.24797	96.8824	9.84289	3.24797	Aged Cells up vs Young Cells	0.332601	Aged Cells up vs Young Cells	96.8824	94.0882	33.9905	1
125211	cg13885205				1.31052e-11	1.31052e-11	3.19446	96.7124	9.83425	3.19446	Aged Cells up vs Young Cells	0.388959	Aged Cells up vs Young Cells	96.7124	91.0137	32.9376	1
673787	cg11275670	POLA2			1.33785e-11	1.33785e-11	2.24254	96.5587	9.82643	2.24254	Aged Cells up vs Young Cells	0.175577	Aged Cells up vs Young Cells	96.5587	44.8533	16.2582	1
662633	cg00525012				1.35789e-11	1.35789e-11	1.72999	96.448	9.8208	1.72999	Aged Cells up vs Young Cells	0.274751	Aged Cells up vs Young Cells	96.448	26.6933	9.68671	1
254084	cg04974933				1.37051e-11	1.37051e-11	1.9692	96.3792	9.81729	1.9692	Aged Cells up vs Young Cells	0.268359	Aged Cells up vs Young Cells	96.3792	34.5854	12.5597	1
487905	cg12016405				1.37262e-11	1.37262e-11	1.55129	96.3678	9.81671	1.55129	Aged Cells up vs Young Cells	0.245424	Aged Cells up vs Young Cells	96.3678	21.4634	7.79534	1
526561	cg09049079	FLNB			1.39825e-11	1.39825e-11	0.993778	96.2303	9.8097	0.993778	Aged Cells up vs Young Cells	0.169018	Aged Cells up vs Young Cells	96.2303	8.80828	3.20367	1
495879	cg04189328	DHRS4L1	Promoter_Associated	Island	1.42331e-11	1.42331e-11	1.62389	96.0984	9.80298	1.62389	Aged Cells up vs Young Cells	0.105553	Aged Cells up vs Young Cells	96.0984	23.5195	8.56602	1
365984	cg02189691	DLG2			1.44918e-11	1.44918e-11	2.29621	95.9649	9.79617	2.29621	Aged Cells up vs Young Cells	0.362525	Aged Cells up vs Young Cells	95.9649	47.0257	17.1511	1
184236	cg15023940	RAD51B			1.47776e-11	1.47776e-11	2.20011	95.8202	9.78878	2.20011	Aged Cells up vs Young Cells	0.347668	Aged Cells up vs Young Cells	95.8202	43.1718	15.7693	1
225839	cg13273219				1.49429e-11	1.49429e-11	1.93003	95.7379	9.78457	1.93003	Aged Cells up vs Young Cells	0.290392	Aged Cells up vs Young Cells	95.7379	33.2232	12.1458	1
21173	cg08129658	KIR3DL1			1.5511e-11	1.5511e-11	0.856856	95.4621	9.77047	0.856856	Aged Cells up vs Young Cells	0.142533	Aged Cells up vs Young Cells	95.4621	6.54829	2.40085	1
284983	cg00366252				1.5539e-11	1.5539e-11	1.46699	95.4488	9.76979	1.46699	Aged Cells up vs Young Cells	0.241616	Aged Cells up vs Young Cells	95.4488	19.194	7.03824	1
630813	cg21787089	LTF			1.62164e-11	1.62164e-11	1.37243	95.1341	9.75367	1.37243	Aged Cells up vs Young Cells	0.177695	Aged Cells up vs Young Cells	95.1341	16.7993	6.18049	1
195748	cg03036910				1.62394e-11	1.62394e-11	2.33805	95.1237	9.75314	2.33805	Aged Cells up vs Young Cells	0.348701	Aged Cells up vs Young Cells	95.1237	48.7549	17.939	1
38993	cg04484550	FLJ42875		Island	1.63237e-11	1.63237e-11	2.68417	95.0856	9.75118	2.68417	Aged Cells up vs Young Cells	0.230011	Aged Cells up vs Young Cells	95.0856	64.2589	23.653	1
634176	cg22422322	FLNC	Unclassified_Cell_type_specific	N_Shore	1.64937e-11	1.64937e-11	2.02578	95.0093	9.74727	2.02578	Aged Cells up vs Young Cells	0.316224	Aged Cells up vs Young Cells	95.0093	36.6013	13.4834	1
747652	cg10339775	DOCK4			1.65863e-11	1.65863e-11	0.561563	94.9681	9.74516	0.561563	Aged Cells up vs Young Cells	0.0308388	Aged Cells up vs Young Cells	94.9681	2.8126	1.03657	1
530730	cg14445725	WWC2			1.66015e-11	1.66015e-11	2.92774	94.9614	9.74481	2.92774	Aged Cells up vs Young Cells	0.278027	Aged Cells up vs Young Cells	94.9614	76.4499	28.1772	1
724983	cg15252331				1.66619e-11	1.66619e-11	1.5055	94.9347	9.74344	1.5055	Aged Cells up vs Young Cells	0.231708	Aged Cells up vs Young Cells	94.9347	20.215	7.45276	1
712531	cg15372153				1.69405e-11	1.69405e-11	2.08873	94.8128	9.73719	2.08873	Aged Cells up vs Young Cells	0.332766	Aged Cells up vs Young Cells	94.8128	38.9115	14.3641	1
183536	cg13273243			S_Shelf	1.74102e-11	1.74102e-11	2.72388	94.6121	9.72687	2.72388	Aged Cells up vs Young Cells	0.36779	Aged Cells up vs Young Cells	94.6121	66.1739	24.4798	1
552533	cg02711271	SYNPO	Unclassified	N_Shore	1.75102e-11	1.75102e-11	-1.78758	94.5701	-9.72471	-1.78758	Aged Cells down vs Young Cells	-0.243313	Aged Cells down vs Young Cells	94.5701	28.5	10.5477	1
677966	cg25908778		Unclassified_Cell_type_specific		1.78223e-11	1.78223e-11	-2.06388	94.4406	-9.71806	-2.06388	Aged Cells down vs Young Cells	-0.296237	Aged Cells down vs Young Cells	94.4406	37.991	14.0796	1
639675	cg00275828	KRTAP2-4			1.80549e-11	1.80549e-11	1.24741	94.3457	9.71317	1.24741	Aged Cells up vs Young Cells	0.058732	Aged Cells up vs Young Cells	94.3457	13.8781	5.14846	1
630338	cg18420087	ITPK1			1.80589e-11	1.80589e-11	1.90205	94.3441	9.71309	1.90205	Aged Cells up vs Young Cells	0.283143	Aged Cells up vs Young Cells	94.3441	32.2667	11.9704	1
456348	cg09636245			S_Shelf	1.80824e-11	1.80824e-11	2.02018	94.3346	9.7126	2.02018	Aged Cells up vs Young Cells	0.313815	Aged Cells up vs Young Cells	94.3346	36.3992	13.5048	1
256142	cg00333708				1.8095e-11	1.8095e-11	1.10026	94.3294	9.71233	1.10026	Aged Cells up vs Young Cells	0.146123	Aged Cells up vs Young Cells	94.3294	10.797	4.00613	1
201105	cg11158587			S_Shelf	1.82362e-11	1.82362e-11	-1.60145	94.2726	-9.70941	-1.60145	Aged Cells down vs Young Cells	-0.166616	Aged Cells down vs Young Cells	94.2726	22.8738	8.49221	1
287801	cg04583430				1.82618e-11	1.82618e-11	1.84265	94.2623	9.70888	1.84265	Aged Cells up vs Young Cells	0.29645	Aged Cells up vs Young Cells	94.2623	30.2831	11.2442	1
361416	cg07418610				1.83851e-11	1.83851e-11	1.30833	94.2131	9.70634	1.30833	Aged Cells up vs Young Cells	0.165246	Aged Cells up vs Young Cells	94.2131	15.2668	5.67158	1
395387	cg01607277	ATF6			1.90696e-11	1.90696e-11	1.94976	93.9461	9.69258	1.94976	Aged Cells up vs Young Cells	0.30388	Aged Cells up vs Young Cells	93.9461	33.9057	12.6317	1
380209	cg17545652	PFKFB3		N_Shore	2.02444e-11	2.02444e-11	1.6071	93.5107	9.67009	1.6071	Aged Cells up vs Young Cells	0.263966	Aged Cells up vs Young Cells	93.5107	23.0354	8.62189	1
271834	cg15749852	TBC1D5			2.03111e-11	2.03111e-11	-1.74447	93.4867	-9.66885	-1.74447	Aged Cells down vs Young Cells	-0.255694	Aged Cells down vs Young Cells	93.4867	27.1419	10.1615	1
651584	cg12667152				2.10465e-11	2.10465e-11	1.87478	93.2285	9.65549	1.87478	Aged Cells up vs Young Cells	0.234285	Aged Cells up vs Young Cells	93.2285	31.3481	11.7688	1
474353	cg24661126	PRKCE			2.21935e-11	2.21935e-11	3.07527	92.8441	9.63556	3.07527	Aged Cells up vs Young Cells	0.460783	Aged Cells up vs Young Cells	92.8441	84.3487	31.7974	1
310713	cg06607089	CHODL		N_Shore	2.23494e-11	2.23494e-11	1.70436	92.7934	9.63293	1.70436	Aged Cells up vs Young Cells	0.27985	Aged Cells up vs Young Cells	92.7934	25.9082	9.77209	1
534438	cg07852945	TLE1		Island	2.25845e-11	2.25845e-11	1.24063	92.7178	9.62901	1.24063	Aged Cells up vs Young Cells	0.083888	Aged Cells up vs Young Cells	92.7178	13.7278	5.18209	1
639653	cg26721439	HIST1H3E	Promoter_Associated	N_Shore	2.27156e-11	2.27156e-11	2.15348	92.676	9.62684	2.15348	Aged Cells up vs Young Cells	0.16068	Aged Cells up vs Young Cells	92.676	41.3612	15.6205	1
400831	cg17453000				2.28528e-11	2.28528e-11	2.16603	92.6325	9.62458	2.16603	Aged Cells up vs Young Cells	0.345082	Aged Cells up vs Young Cells	92.6325	41.8449	15.8106	1
124354	cg00702638	KIF15	Promoter_Associated	Island	2.30124e-11	2.30124e-11	3.10067	92.5822	9.62197	3.10067	Aged Cells up vs Young Cells	0.120919	Aged Cells up vs Young Cells	92.5822	85.7478	32.4163	1
697532	cg25366113	TRIM2			2.32854e-11	2.32854e-11	1.81565	92.4972	9.61754	1.81565	Aged Cells up vs Young Cells	0.293707	Aged Cells up vs Young Cells	92.4972	29.4019	11.1254	1
134329	cg26710469	GOLGA4			2.34805e-11	2.34805e-11	0.809366	92.437	9.61442	0.809366	Aged Cells up vs Young Cells	0.134213	Aged Cells up vs Young Cells	92.437	5.84254	2.2122	1
190987	cg18254089	CHODL		N_Shore	2.3666e-11	2.3666e-11	2.0472	92.3802	9.61146	2.0472	Aged Cells up vs Young Cells	0.326593	Aged Cells up vs Young Cells	92.3802	37.3796	14.162	1
170427	cg00563031				2.42024e-11	2.42024e-11	2.1899	92.2188	9.60306	2.1899	Aged Cells up vs Young Cells	0.347893	Aged Cells up vs Young Cells	92.2188	42.7722	16.2334	1
239525	cg11195137				2.45881e-11	2.45881e-11	2.84546	92.1051	9.59714	2.84546	Aged Cells up vs Young Cells	0.433857	Aged Cells up vs Young Cells	92.1051	72.2135	27.4412	1
763514	cg17856019	FERMT2			2.46579e-11	2.46579e-11	2.34127	92.0847	9.59608	2.34127	Aged Cells up vs Young Cells	0.367956	Aged Cells up vs Young Cells	92.0847	48.8894	18.5821	1
212227	cg22341848	C1orf128		S_Shore	2.48895e-11	2.48895e-11	2.05986	92.0175	9.59258	2.05986	Aged Cells up vs Young Cells	0.226235	Aged Cells up vs Young Cells	92.0175	37.843	14.3941	1
492516	cg02104138				2.49083e-11	2.49083e-11	2.34639	92.0121	9.59229	2.34639	Aged Cells up vs Young Cells	0.304783	Aged Cells up vs Young Cells	92.0121	49.1036	18.6783	1
731845	cg19689506				2.5286e-11	2.5286e-11	-1.63991	91.904	-9.58666	-1.63991	Aged Cells down vs Young Cells	-0.268929	Aged Cells down vs Young Cells	91.904	23.9858	9.13457	1
254812	cg17044238				2.54686e-11	2.54686e-11	1.57332	91.8524	9.58396	1.57332	Aged Cells up vs Young Cells	0.251752	Aged Cells up vs Young Cells	91.8524	22.0773	8.41247	1
343084	cg13712724	NXN			2.56337e-11	2.56337e-11	-2.88155	91.806	-9.58155	-2.88155	Aged Cells down vs Young Cells	-0.426219	Aged Cells down vs Young Cells	91.806	74.0567	28.2333	1
771794	cg02396116				2.56844e-11	2.56844e-11	2.20326	91.7918	9.58081	2.20326	Aged Cells up vs Young Cells	0.350238	Aged Cells up vs Young Cells	91.7918	43.2958	16.5086	1
613095	cg27541691	TUBG2	Promoter_Associated	N_Shore	2.60428e-11	2.60428e-11	1.82693	91.6925	9.57562	1.82693	Aged Cells up vs Young Cells	0.287546	Aged Cells up vs Young Cells	91.6925	29.7685	11.3629	1
686828	cg20169101	PANX3		N_Shelf	2.61943e-11	2.61943e-11	1.4779	91.6509	9.57345	1.4779	Aged Cells up vs Young Cells	0.242646	Aged Cells up vs Young Cells	91.6509	19.4805	7.43931	1
652505	cg13159074	ATP2B4			2.68524e-11	2.68524e-11	1.40483	91.4733	9.56417	1.40483	Aged Cells up vs Young Cells	0.133209	Aged Cells up vs Young Cells	91.4733	17.602	6.73496	1
182249	cg17752959	CECR2			2.69222e-11	2.69222e-11	2.02265	91.4547	9.56319	2.02265	Aged Cells up vs Young Cells	0.309345	Aged Cells up vs Young Cells	91.4547	36.4883	13.9642	1
181122	cg22883045				2.7009e-11	2.7009e-11	1.93484	91.4317	9.56199	1.93484	Aged Cells up vs Young Cells	0.301759	Aged Cells up vs Young Cells	91.4317	33.3889	12.7813	1
318094	cg02613034				2.76649e-11	2.76649e-11	1.33222	91.2602	9.55302	1.33222	Aged Cells up vs Young Cells	0.222489	Aged Cells up vs Young Cells	91.2602	15.8295	6.0709	1
369643	cg02824888			N_Shore	2.7762e-11	2.7762e-11	1.53714	91.2351	9.55171	1.53714	Aged Cells up vs Young Cells	0.16334	Aged Cells up vs Young Cells	91.2351	21.0735	8.08431	1
287268	cg11454563	NRG1			2.78136e-11	2.78136e-11	1.4875	91.2219	9.55101	1.4875	Aged Cells up vs Young Cells	0.229287	Aged Cells up vs Young Cells	91.2219	19.7346	7.57177	1
79844	cg15954353	LOC728392	Unclassified	Island	2.80584e-11	2.80584e-11	2.30321	91.1593	9.54774	2.30321	Aged Cells up vs Young Cells	0.137084	Aged Cells up vs Young Cells	91.1593	47.313	18.1655	1
316323	cg23875391	FAM69C		N_Shelf	2.82106e-11	2.82106e-11	2.39901	91.1208	9.54572	2.39901	Aged Cells up vs Young Cells	0.34507	Aged Cells up vs Young Cells	91.1208	51.3304	19.7163	1
425315	cg03366392				2.8222e-11	2.8222e-11	1.32846	91.1179	9.54557	1.32846	Aged Cells up vs Young Cells	0.108751	Aged Cells up vs Young Cells	91.1179	15.7401	6.04604	1
185760	cg03256036	SRGAP3			2.83689e-11	2.83689e-11	1.10503	91.0808	9.54363	1.10503	Aged Cells up vs Young Cells	0.184515	Aged Cells up vs Young Cells	91.0808	10.8908	4.18506	1
345707	cg16216905				2.83692e-11	2.83692e-11	2.45821	91.0807	9.54362	2.45821	Aged Cells up vs Young Cells	0.381645	Aged Cells up vs Young Cells	91.0807	53.895	20.7105	1
431884	cg25530111				2.86997e-11	2.86997e-11	2.61237	90.9982	9.5393	2.61237	Aged Cells up vs Young Cells	0.255156	Aged Cells up vs Young Cells	90.9982	60.8668	23.4108	1
536781	cg16723963	GRID1			2.90009e-11	2.90009e-11	1.46446	90.9238	9.5354	1.46446	Aged Cells up vs Young Cells	0.233564	Aged Cells up vs Young Cells	90.9238	19.128	7.3631	1
214502	cg00317325	ST3GAL6			2.9347e-11	2.9347e-11	1.40757	90.8393	9.53097	1.40757	Aged Cells up vs Young Cells	0.158899	Aged Cells up vs Young Cells	90.8393	17.6707	6.80846	1
241128	cg17364417				2.96859e-11	2.96859e-11	2.04555	90.7576	9.52668	2.04555	Aged Cells up vs Young Cells	0.17922	Aged Cells up vs Young Cells	90.7576	37.319	14.3918	1
515506	cg13071359				2.98542e-11	2.98542e-11	0.946139	90.7174	9.52457	0.946139	Aged Cells up vs Young Cells	0.0893218	Aged Cells up vs Young Cells	90.7174	7.98402	3.08034	1
267756	cg03252039	PRAMEF1			3.01269e-11	3.01269e-11	2.00929	90.6528	9.52117	2.00929	Aged Cells up vs Young Cells	0.319661	Aged Cells up vs Young Cells	90.6528	36.0079	13.9022	1
717545	cg27638432	THEMIS			3.0129e-11	3.0129e-11	1.11838	90.6523	9.52115	1.11838	Aged Cells up vs Young Cells	0.160209	Aged Cells up vs Young Cells	90.6523	11.1555	4.30705	1
409812	cg07991389				3.14717e-11	3.14717e-11	0.997442	90.3428	9.50488	0.997442	Aged Cells up vs Young Cells	0.165164	Aged Cells up vs Young Cells	90.3428	8.87335	3.43766	1
556445	cg16864589				3.14737e-11	3.14737e-11	1.45092	90.3423	9.50486	1.45092	Aged Cells up vs Young Cells	0.23376	Aged Cells up vs Young Cells	90.3423	18.776	7.27409	1
713956	cg16702014	ABCC1			3.1632e-11	3.1632e-11	2.06016	90.3068	9.50299	2.06016	Aged Cells up vs Young Cells	0.32284	Aged Cells up vs Young Cells	90.3068	37.8541	14.671	1
467836	cg12662993	DAAM2			3.16661e-11	3.16661e-11	2.06124	90.2991	9.50259	2.06124	Aged Cells up vs Young Cells	0.157914	Aged Cells up vs Young Cells	90.2991	37.8939	14.6877	1
263143	cg08150816	NME7			3.17953e-11	3.17953e-11	2.43384	90.2703	9.50107	2.43384	Aged Cells up vs Young Cells	0.219827	Aged Cells up vs Young Cells	90.2703	52.832	20.4843	1
455420	cg16206341				3.23699e-11	3.23699e-11	2.20994	90.1434	9.49439	2.20994	Aged Cells up vs Young Cells	0.328616	Aged Cells up vs Young Cells	90.1434	43.5586	16.9125	1
289513	cg07290920	SLIT2			3.27118e-11	3.27118e-11	1.26837	90.0691	9.49047	1.26837	Aged Cells up vs Young Cells	0.212148	Aged Cells up vs Young Cells	90.0691	14.3484	5.57565	1
360207	cg21917090	ANKRD56		N_Shore	3.2807e-11	3.2807e-11	-2.69157	90.0485	-9.48939	-2.69157	Aged Cells down vs Young Cells	-0.280453	Aged Cells down vs Young Cells	90.0485	64.6134	25.1139	1
732127	cg00303003	MAMDC2			3.28417e-11	3.28417e-11	1.8255	90.041	9.489	1.8255	Aged Cells up vs Young Cells	0.295944	Aged Cells up vs Young Cells	90.041	29.7218	11.5532	1
725980	cg12477914	FAM86C1			3.32529e-11	3.32529e-11	0.971472	89.9531	9.48436	0.971472	Aged Cells up vs Young Cells	0.161966	Aged Cells up vs Young Cells	89.9531	8.41729	3.2751	1
126390	cg20312457	AFAP1			3.33344e-11	3.33344e-11	2.33468	89.9358	9.48345	2.33468	Aged Cells up vs Young Cells	0.36567	Aged Cells up vs Young Cells	89.9358	48.6147	18.9192	1
661314	cg10576392				3.34968e-11	3.34968e-11	3.45306	89.9014	9.48164	3.45306	Aged Cells up vs Young Cells	0.449636	Aged Cells up vs Young Cells	89.9014	106.346	41.4021	1
408652	cg12572665	EXOC6B			3.3582e-11	3.3582e-11	1.437	89.8835	9.48069	1.437	Aged Cells up vs Young Cells	0.205804	Aged Cells up vs Young Cells	89.8835	18.4173	7.17157	1
280427	cg01591592				3.40235e-11	3.40235e-11	1.66023	89.7913	9.47583	1.66023	Aged Cells up vs Young Cells	0.27259	Aged Cells up vs Young Cells	89.7913	24.5839	9.58262	1
360464	cg21075900	PSG9	Unclassified_Cell_type_specific		3.47168e-11	3.47168e-11	1.00538	89.649	9.46831	1.00538	Aged Cells up vs Young Cells	0.158894	Aged Cells up vs Young Cells	89.649	9.01513	3.51961	1
634617	cg20867257				3.48497e-11	3.48497e-11	1.87248	89.622	9.46689	1.87248	Aged Cells up vs Young Cells	0.274364	Aged Cells up vs Young Cells	89.622	31.2714	12.2124	1
630132	cg24144570				3.49321e-11	3.49321e-11	3.71201	89.6054	9.46601	3.71201	Aged Cells up vs Young Cells	0.392638	Aged Cells up vs Young Cells	89.6054	122.894	48.0025	1
70780	cg23378074		Unclassified_Cell_type_specific	N_Shore	3.57015e-11	3.57015e-11	2.71113	89.452	9.4579	2.71113	Aged Cells up vs Young Cells	0.402823	Aged Cells up vs Young Cells	89.452	65.5562	25.6503	1
49307	cg01926646	THSD7A			3.69871e-11	3.69871e-11	2.37201	89.2032	9.44475	2.37201	Aged Cells up vs Young Cells	0.277263	Aged Cells up vs Young Cells	89.2032	50.1815	19.6893	1
622950	cg19259764	CDK19			3.73104e-11	3.73104e-11	1.80269	89.1421	9.44151	1.80269	Aged Cells up vs Young Cells	0.214361	Aged Cells up vs Young Cells	89.1421	28.9837	11.3799	1
627907	cg24346204	FGF12		N_Shore	3.80749e-11	3.80749e-11	1.4103	88.9998	9.43397	1.4103	Aged Cells up vs Young Cells	0.181348	Aged Cells up vs Young Cells	88.9998	17.7392	6.97611	1
660151	cg20212592	FARP1			3.82389e-11	3.82389e-11	-2.35863	88.9697	-9.43237	-2.35863	Aged Cells down vs Young Cells	-0.290519	Aged Cells down vs Young Cells	88.9697	49.6173	19.5191	1
301210	cg10574006				3.88588e-11	3.88588e-11	1.30343	88.857	9.4264	1.30343	Aged Cells up vs Young Cells	0.0560071	Aged Cells up vs Young Cells	88.857	15.1527	5.96851	1
176378	cg21466014		Unclassified		3.90282e-11	3.90282e-11	1.54053	88.8265	9.42478	1.54053	Aged Cells up vs Young Cells	0.089557	Aged Cells up vs Young Cells	88.8265	21.1666	8.34022	1
325423	cg02100294	SH3GL2			3.94284e-11	3.94284e-11	2.08722	88.7551	9.42099	2.08722	Aged Cells up vs Young Cells	0.325733	Aged Cells up vs Young Cells	88.7551	38.8552	15.3223	1
194981	cg20386482	TANGO6			3.94371e-11	3.94371e-11	2.04587	88.7535	9.42091	2.04587	Aged Cells up vs Young Cells	0.235838	Aged Cells up vs Young Cells	88.7535	37.3308	14.7214	1
45897	cg11405200		Promoter_Associated	S_Shore	3.94545e-11	3.94545e-11	2.1269	88.7504	9.42075	2.1269	Aged Cells up vs Young Cells	0.195391	Aged Cells up vs Young Cells	88.7504	40.3465	15.9112	1
487560	cg20739435		Promoter_Associated	S_Shore	4.0771e-11	4.0771e-11	-3.0421	88.521	-9.40856	-3.0421	Aged Cells down vs Young Cells	-0.408143	Aged Cells down vs Young Cells	88.521	82.539	32.6348	1
672244	cg14688529	RNASE8	Unclassified_Cell_type_specific		4.08288e-11	4.08288e-11	-0.996689	88.5111	-9.40803	-0.996689	Aged Cells down vs Young Cells	-0.167555	Aged Cells down vs Young Cells	88.5111	8.85996	3.5035	1
202048	cg26145442	AZIN1-AS1			4.08437e-11	4.08437e-11	2.34161	88.5085	9.4079	2.34161	Aged Cells up vs Young Cells	0.353793	Aged Cells up vs Young Cells	88.5085	48.9035	19.3385	1
148043	cg20922366	TOX			4.14719e-11	4.14719e-11	1.9727	88.4019	9.40223	1.9727	Aged Cells up vs Young Cells	0.316388	Aged Cells up vs Young Cells	88.4019	34.7082	13.7416	1
365640	cg10419957	PREX2			4.15502e-11	4.15502e-11	2.81348	88.3888	9.40153	2.81348	Aged Cells up vs Young Cells	0.423118	Aged Cells up vs Young Cells	88.3888	70.5991	27.9557	1
720542	cg01835241				4.30507e-11	4.30507e-11	1.69487	88.1415	9.38837	1.69487	Aged Cells up vs Young Cells	0.182559	Aged Cells up vs Young Cells	88.1415	25.6205	10.1736	1
398306	cg05103376	CGN		N_Shelf	4.36552e-11	4.36552e-11	2.24159	88.0445	9.3832	2.24159	Aged Cells up vs Young Cells	0.351854	Aged Cells up vs Young Cells	88.0445	44.815	17.8151	1
641483	cg02107173				4.37289e-11	4.37289e-11	1.48356	88.0327	9.38258	1.48356	Aged Cells up vs Young Cells	0.245749	Aged Cells up vs Young Cells	88.0327	19.63	7.80449	1
216818	cg23291886			S_Shore	4.40451e-11	4.40451e-11	-0.781775	87.9826	-9.3799	-0.781775	Aged Cells down vs Young Cells	-0.0839767	Aged Cells down vs Young Cells	87.9826	5.45099	2.16844	1
264779	cg25161531	MRGPRX2			4.50168e-11	4.50168e-11	1.43614	87.8309	9.37182	1.43614	Aged Cells up vs Young Cells	0.179754	Aged Cells up vs Young Cells	87.8309	18.3953	7.3304	1
150470	cg09703136				4.567e-11	4.567e-11	1.90956	87.7309	9.36648	1.90956	Aged Cells up vs Young Cells	0.294618	Aged Cells up vs Young Cells	87.7309	32.522	12.9745	1
712294	cg07209550	CMYA5			4.62245e-11	4.62245e-11	-2.45139	87.6472	-9.36201	-2.45139	Aged Cells down vs Young Cells	-0.376308	Aged Cells down vs Young Cells	87.6472	53.5966	21.4026	1
586243	cg21456581				4.65866e-11	4.65866e-11	0.893532	87.5931	9.35912	0.893532	Aged Cells up vs Young Cells	0.147215	Aged Cells up vs Young Cells	87.5931	7.12087	2.84532	1
146962	cg04878583	TRDN			4.67304e-11	4.67304e-11	1.61046	87.5717	9.35798	1.61046	Aged Cells up vs Young Cells	0.220124	Aged Cells up vs Young Cells	87.5717	23.1319	9.24519	1
416951	cg16440429	IL12A-AS1			4.7173e-11	4.7173e-11	1.64914	87.5064	9.35449	1.64914	Aged Cells up vs Young Cells	0.270038	Aged Cells up vs Young Cells	87.5064	24.2564	9.70183	1
658694	cg16337328				4.72529e-11	4.72529e-11	2.02719	87.4947	9.35386	2.02719	Aged Cells up vs Young Cells	0.188666	Aged Cells up vs Young Cells	87.4947	36.6522	14.6618	1
451935	cg13246426	DNM1		Island	4.78339e-11	4.78339e-11	0.874319	87.4101	9.34934	0.874319	Aged Cells up vs Young Cells	0.0892123	Aged Cells up vs Young Cells	87.4101	6.81792	2.72997	1
791025	cg21089993	SELPLG	Promoter_Associated		4.90764e-11	4.90764e-11	2.76784	87.2327	9.33985	2.76784	Aged Cells up vs Young Cells	0.367687	Aged Cells up vs Young Cells	87.2327	68.3272	27.4146	1
22230	cg08312893	NAA60			4.93616e-11	4.93616e-11	1.90618	87.1927	9.3377	1.90618	Aged Cells up vs Young Cells	0.279836	Aged Cells up vs Young Cells	87.1927	32.4072	13.0086	1
122673	cg16867657	ELOVL2	Unclassified_Cell_type_specific	Island	4.93905e-11	4.93905e-11	2.96929	87.1886	9.33749	2.96929	Aged Cells up vs Young Cells	0.410357	Aged Cells up vs Young Cells	87.1886	78.6353	31.5665	1
596469	cg21481891				5.01751e-11	5.01751e-11	1.58093	87.0798	9.33166	1.58093	Aged Cells up vs Young Cells	0.2252	Aged Cells up vs Young Cells	87.0798	22.2914	8.95957	1
184535	cg07522918			N_Shelf	5.04511e-11	5.04511e-11	0.954147	87.0419	9.32963	0.954147	Aged Cells up vs Young Cells	0.158421	Aged Cells up vs Young Cells	87.0419	8.11976	3.26499	1
68218	cg15361373			N_Shore	5.05106e-11	5.05106e-11	2.81846	87.0338	9.32919	2.81846	Aged Cells up vs Young Cells	0.412256	Aged Cells up vs Young Cells	87.0338	70.8492	28.4915	1
163282	cg02739455				5.12372e-11	5.12372e-11	2.12311	86.9353	9.32391	2.12311	Aged Cells up vs Young Cells	0.326467	Aged Cells up vs Young Cells	86.9353	40.2028	16.1856	1
765961	cg11471401	KRT6A			5.23066e-11	5.23066e-11	2.55988	86.793	9.31627	2.55988	Aged Cells up vs Young Cells	0.294512	Aged Cells up vs Young Cells	86.793	58.4455	23.5686	1
663880	cg04666346	PRKAR1B		N_Shore	5.25829e-11	5.25829e-11	-2.12733	86.7567	-9.31433	-2.12733	Aged Cells down vs Young Cells	-0.328815	Aged Cells down vs Young Cells	86.7567	40.3628	16.2834	1
696760	cg23789053				5.27114e-11	5.27114e-11	1.52085	86.7399	9.31343	1.52085	Aged Cells up vs Young Cells	0.241801	Aged Cells up vs Young Cells	86.7399	20.6292	8.324	1
754854	cg18754857	HPSE2			5.28693e-11	5.28693e-11	2.84856	86.7193	9.31232	2.84856	Aged Cells up vs Young Cells	0.402598	Aged Cells up vs Young Cells	86.7193	72.3705	29.2088	1
771216	cg17374045	SULF2			5.34084e-11	5.34084e-11	-1.73125	86.6495	-9.30857	-1.73125	Aged Cells down vs Young Cells	-0.208582	Aged Cells down vs Young Cells	86.6495	26.7321	10.7978	1
264190	cg04239585	SPECC1			5.52539e-11	5.52539e-11	1.66867	86.4161	9.29603	1.66867	Aged Cells up vs Young Cells	0.229818	Aged Cells up vs Young Cells	86.4161	24.8345	10.0584	1
163535	cg19671293	RMND1			5.54402e-11	5.54402e-11	2.50206	86.393	9.29478	2.50206	Aged Cells up vs Young Cells	0.257993	Aged Cells up vs Young Cells	86.393	55.835	22.6202	1
467570	cg23947175		Unclassified_Cell_type_specific		5.60914e-11	5.60914e-11	1.80847	86.3129	9.29047	1.80847	Aged Cells up vs Young Cells	0.28863	Aged Cells up vs Young Cells	86.3129	29.17	11.8285	1
319308	cg12952417				5.61913e-11	5.61913e-11	2.54674	86.3007	9.28982	2.54674	Aged Cells up vs Young Cells	0.275887	Aged Cells up vs Young Cells	86.3007	57.8473	23.4605	1
680930	cg00406377	KRTAP2-4			5.62618e-11	5.62618e-11	3.01188	86.2921	9.28935	3.01188	Aged Cells up vs Young Cells	0.436934	Aged Cells up vs Young Cells	86.2921	80.907	32.8158	1
614053	cg07521789	MIR382			5.67752e-11	5.67752e-11	0.822898	86.2298	9.286	0.822898	Aged Cells up vs Young Cells	0.13938	Aged Cells up vs Young Cells	86.2298	6.03955	2.45141	1
401859	cg22718748				5.74434e-11	5.74434e-11	0.763064	86.1496	9.28168	0.763064	Aged Cells up vs Young Cells	0.0821819	Aged Cells up vs Young Cells	86.1496	5.19318	2.10983	1
684750	cg10845232	PHACTR1			5.81049e-11	5.81049e-11	2.58325	86.0713	9.27746	2.58325	Aged Cells up vs Young Cells	0.390131	Aged Cells up vs Young Cells	86.0713	59.5177	24.2023	1
254542	cg14028877	COMT			5.8308e-11	5.8308e-11	1.27087	86.0474	9.27617	1.27087	Aged Cells up vs Young Cells	0.211256	Aged Cells up vs Young Cells	86.0474	14.405	5.85926	1
234427	cg25446098	B4GALNT2	Unclassified_Cell_type_specific	N_Shore	5.85889e-11	5.85889e-11	-1.90097	86.0145	-9.2744	-1.90097	Aged Cells down vs Young Cells	-0.215578	Aged Cells down vs Young Cells	86.0145	32.2303	13.1148	1
99920	cg14793137	TPO		Island	5.90035e-11	5.90035e-11	1.94616	85.9663	9.2718	1.94616	Aged Cells up vs Young Cells	0.269885	Aged Cells up vs Young Cells	85.9663	33.7807	13.7534	1
636694	cg02215171	HERC5	Promoter_Associated	S_Shore	5.9942e-11	5.9942e-11	2.11466	85.8584	9.26598	2.11466	Aged Cells up vs Young Cells	0.24586	Aged Cells up vs Young Cells	85.8584	39.8837	16.2585	1
471590	cg15633263			N_Shelf	6.02124e-11	6.02124e-11	0.924613	85.8276	9.26432	0.924613	Aged Cells up vs Young Cells	0.156844	Aged Cells up vs Young Cells	85.8276	7.62486	3.10937	1
72092	cg22243109			Island	6.05223e-11	6.05223e-11	0.77144	85.7926	9.26243	0.77144	Aged Cells up vs Young Cells	0.115367	Aged Cells up vs Young Cells	85.7926	5.30782	2.16538	1
271	cg10313047	DNAH1	Unclassified_Cell_type_specific		6.13665e-11	6.13665e-11	2.33658	85.698	9.25732	2.33658	Aged Cells up vs Young Cells	0.361484	Aged Cells up vs Young Cells	85.698	48.694	19.8871	1
604692	cg05798859				6.15387e-11	6.15387e-11	-3.03579	85.6789	-9.25629	-3.03579	Aged Cells down vs Young Cells	-0.425062	Aged Cells down vs Young Cells	85.6789	82.1967	33.5775	1
646141	cg07252961	INMT			6.19638e-11	6.19638e-11	1.17791	85.632	9.25375	1.17791	Aged Cells up vs Young Cells	0.0771914	Aged Cells up vs Young Cells	85.632	12.3747	5.05786	1
462589	cg13939078	ZMYND11		N_Shore	6.28272e-11	6.28272e-11	1.71169	85.5376	9.24866	1.71169	Aged Cells up vs Young Cells	0.182885	Aged Cells up vs Young Cells	85.5376	26.1313	10.6923	1
645307	cg07212747	HMOX2			6.34914e-11	6.34914e-11	1.90831	85.466	9.24478	1.90831	Aged Cells up vs Young Cells	0.130061	Aged Cells up vs Young Cells	85.466	32.4794	13.301	1
327125	cg18060392	NQO2	Promoter_Associated	N_Shore	6.35297e-11	6.35297e-11	-1.57912	85.4619	-9.24456	-1.57912	Aged Cells down vs Young Cells	-0.197931	Aged Cells down vs Young Cells	85.4619	22.2404	9.10831	1
230349	cg04785931				6.43619e-11	6.43619e-11	3.03198	85.3733	9.23977	3.03198	Aged Cells up vs Young Cells	0.444081	Aged Cells up vs Young Cells	85.3733	81.9909	33.6133	1
388882	cg26035535	GALNT18			6.46173e-11	6.46173e-11	2.49093	85.3463	9.23831	2.49093	Aged Cells up vs Young Cells	0.269615	Aged Cells up vs Young Cells	85.3463	55.3395	22.6944	1
263022	cg04250136				6.54409e-11	6.54409e-11	2.98715	85.2602	9.23365	2.98715	Aged Cells up vs Young Cells	0.401678	Aged Cells up vs Young Cells	85.2602	79.5839	32.6698	1
581100	cg11932382				6.68148e-11	6.68148e-11	0.614966	85.1191	9.226	0.614966	Aged Cells up vs Young Cells	0.0532986	Aged Cells up vs Young Cells	85.1191	3.37299	1.38694	1
787866	cg07099839	FGD6			6.69209e-11	6.69209e-11	2.06065	85.1083	9.22542	2.06065	Aged Cells up vs Young Cells	0.326067	Aged Cells up vs Young Cells	85.1083	37.8722	15.5746	1
351525	cg15259920	CDK3	Unclassified		6.71658e-11	6.71658e-11	0.672249	85.0835	9.22407	0.672249	Aged Cells up vs Young Cells	0.112685	Aged Cells up vs Young Cells	85.0835	4.03063	1.65804	1
728024	cg25010192	AGPAT3	Unclassified_Cell_type_specific		6.87715e-11	6.87715e-11	-3.8415	84.9232	-9.21538	-3.8415	Aged Cells down vs Young Cells	-0.527708	Aged Cells down vs Young Cells	84.9232	131.617	54.2443	1
775013	cg11245384	PDYN			6.94087e-11	6.94087e-11	1.33665	84.8607	9.21199	1.33665	Aged Cells up vs Young Cells	0.157762	Aged Cells up vs Young Cells	84.8607	15.9349	6.57221	1
274240	cg05623175	FAM53B			7.04813e-11	7.04813e-11	1.51223	84.7569	9.20635	1.51223	Aged Cells up vs Young Cells	0.242567	Aged Cells up vs Young Cells	84.7569	20.396	8.42245	1
350826	cg26366290				7.17115e-11	7.17115e-11	1.79983	84.6398	9.19999	1.79983	Aged Cells up vs Young Cells	0.210364	Aged Cells up vs Young Cells	84.6398	28.8919	11.9473	1
225886	cg06301220	CDYL		N_Shelf	7.18025e-11	7.18025e-11	1.69606	84.6312	9.19952	1.69606	Aged Cells up vs Young Cells	0.269555	Aged Cells up vs Young Cells	84.6312	25.6564	10.6104	1
583308	cg08223309				7.23681e-11	7.23681e-11	0.738581	84.5782	9.19664	0.738581	Aged Cells up vs Young Cells	0.11305	Aged Cells up vs Young Cells	84.5782	4.86529	2.01335	1
307973	cg17435950	SEC63			7.30507e-11	7.30507e-11	1.79171	84.5147	9.19319	1.79171	Aged Cells up vs Young Cells	0.292086	Aged Cells up vs Young Cells	84.5147	28.6318	11.8573	1
129030	cg27402634			S_Shore	7.31778e-11	7.31778e-11	1.83777	84.503	9.19255	1.83777	Aged Cells up vs Young Cells	0.253943	Aged Cells up vs Young Cells	84.503	30.1227	12.4764	1
253393	cg05377560				7.40262e-11	7.40262e-11	1.96026	84.4252	9.18832	1.96026	Aged Cells up vs Young Cells	0.130487	Aged Cells up vs Young Cells	84.4252	34.2721	14.2081	1
700859	cg11113704				7.41845e-11	7.41845e-11	2.5838	84.4107	9.18753	2.5838	Aged Cells up vs Young Cells	0.396847	Aged Cells up vs Young Cells	84.4107	59.5429	24.6888	1
172661	cg09503310	GNB1			7.50577e-11	7.50577e-11	1.70847	84.3318	9.18323	1.70847	Aged Cells up vs Young Cells	0.214007	Aged Cells up vs Young Cells	84.3318	26.033	10.8044	1
717637	cg23683079				7.7167e-11	7.7167e-11	3.25166	84.145	9.17306	3.25166	Aged Cells up vs Young Cells	0.413446	Aged Cells up vs Young Cells	84.145	94.3024	39.2249	1
497485	cg10472263	SNORD114-25			7.7941e-11	7.7941e-11	1.09633	84.0778	9.1694	1.09633	Aged Cells up vs Young Cells	0.128533	Aged Cells up vs Young Cells	84.0778	10.7199	4.46251	1
314842	cg21898787				7.80491e-11	7.80491e-11	0.91951	84.0685	9.16889	0.91951	Aged Cells up vs Young Cells	0.153803	Aged Cells up vs Young Cells	84.0685	7.54094	3.1395	1
452230	cg18120259	LOC100132354			7.80746e-11	7.80746e-11	2.41374	84.0663	9.16877	2.41374	Aged Cells up vs Young Cells	0.355172	Aged Cells up vs Young Cells	84.0663	51.9631	21.6342	1
440632	cg09676651				8.02232e-11	8.02232e-11	1.47161	83.8838	9.15881	1.47161	Aged Cells up vs Young Cells	0.241787	Aged Cells up vs Young Cells	83.8838	19.315	8.05907	1
135126	cg06842049				8.02642e-11	8.02642e-11	2.30027	83.8803	9.15862	2.30027	Aged Cells up vs Young Cells	0.168865	Aged Cells up vs Young Cells	83.8803	47.192	19.6914	1
593843	cg03263002	CYP7B1			8.07491e-11	8.07491e-11	1.4937	83.8398	9.15641	1.4937	Aged Cells up vs Young Cells	0.248102	Aged Cells up vs Young Cells	83.8398	19.8994	8.30724	1
683217	cg27423669				8.17074e-11	8.17074e-11	2.27428	83.7606	9.15208	2.27428	Aged Cells up vs Young Cells	0.340863	Aged Cells up vs Young Cells	83.7606	46.1319	19.2766	1
432002	cg16400495	MIR196A2		N_Shelf	8.18028e-11	8.18028e-11	-2.27081	83.7528	-9.15166	-2.27081	Aged Cells down vs Young Cells	-0.157653	Aged Cells down vs Young Cells	83.7528	45.9911	19.2195	1
328116	cg05396392	ZNF831			8.29916e-11	8.29916e-11	1.97593	83.656	9.14637	1.97593	Aged Cells up vs Young Cells	0.311608	Aged Cells up vs Young Cells	83.656	34.822	14.5688	1
219606	cg20355566				8.33436e-11	8.33436e-11	3.61181	83.6276	9.14481	3.61181	Aged Cells up vs Young Cells	0.5054	Aged Cells up vs Young Cells	83.6276	116.349	48.6945	1
746146	cg15341243	LINC01214			8.40196e-11	8.40196e-11	1.68211	83.5735	9.14185	1.68211	Aged Cells up vs Young Cells	0.263208	Aged Cells up vs Young Cells	83.5735	25.2361	10.5687	1
409641	cg09948538				8.55192e-11	8.55192e-11	1.85842	83.455	9.13537	1.85842	Aged Cells up vs Young Cells	0.132595	Aged Cells up vs Young Cells	83.455	30.8036	12.9187	1
54438	cg18317554	TBXAS1			8.65952e-11	8.65952e-11	-1.3386	83.3713	-9.13079	-1.3386	Aged Cells down vs Young Cells	-0.222327	Aged Cells down vs Young Cells	83.3713	15.9813	6.70908	1
535760	cg02199947				8.71426e-11	8.71426e-11	1.26277	83.3292	9.12848	1.26277	Aged Cells up vs Young Cells	0.0520038	Aged Cells up vs Young Cells	83.3292	14.2219	5.97351	1
709183	cg06054699				8.73045e-11	8.73045e-11	2.34336	83.3168	9.1278	2.34336	Aged Cells up vs Young Cells	0.324912	Aged Cells up vs Young Cells	83.3168	48.9769	20.5744	1
457102	cg23318476	TESPA1			8.79258e-11	8.79258e-11	1.66142	83.2694	9.1252	1.66142	Aged Cells up vs Young Cells	0.268216	Aged Cells up vs Young Cells	83.2694	24.619	10.3479	1
332312	cg08003943	SNX29			8.79679e-11	8.79679e-11	1.89059	83.2662	9.12503	1.89059	Aged Cells up vs Young Cells	0.251542	Aged Cells up vs Young Cells	83.2662	31.8791	13.4	1
530113	cg25591377	MIR1288			8.83411e-11	8.83411e-11	2.10417	83.2379	9.12348	2.10417	Aged Cells up vs Young Cells	0.337686	Aged Cells up vs Young Cells	83.2379	39.4889	16.6044	1
657925	cg04510919	SORCS2			8.83572e-11	8.83572e-11	1.62998	83.2367	9.12341	1.62998	Aged Cells up vs Young Cells	0.173027	Aged Cells up vs Young Cells	83.2367	23.696	9.96388	1
144663	cg02224164	MARS		S_Shore	9.0703e-11	9.0703e-11	1.91082	83.0617	9.11382	1.91082	Aged Cells up vs Young Cells	0.261723	Aged Cells up vs Young Cells	83.0617	32.5652	13.7221	1
611342	cg05915362	OSTCL	Promoter_Associated_Cell_type_specific		9.30216e-11	9.30216e-11	1.04074	82.8934	9.10458	1.04074	Aged Cells up vs Young Cells	0.0579121	Aged Cells up vs Young Cells	82.8934	9.66037	4.07889	1
132458	cg25789773	SHB			9.35134e-11	9.35134e-11	-2.24917	82.8583	-9.10265	-2.24917	Aged Cells down vs Young Cells	-0.300531	Aged Cells down vs Young Cells	82.8583	45.1186	19.0584	1
648714	cg26701826	SGMS2			9.3748e-11	9.3748e-11	-1.70887	82.8416	-9.10174	-1.70887	Aged Cells down vs Young Cells	-0.268463	Aged Cells down vs Young Cells	82.8416	26.0452	11.0039	1
681456	cg08777654	REREP3		S_Shore	9.43233e-11	9.43233e-11	1.58922	82.8009	9.0995	1.58922	Aged Cells up vs Young Cells	0.261699	Aged Cells up vs Young Cells	82.8009	22.5257	9.52163	1
371719	cg05308498	ANK3			9.47558e-11	9.47558e-11	2.15788	82.7704	9.09782	2.15788	Aged Cells up vs Young Cells	0.321914	Aged Cells up vs Young Cells	82.7704	41.5304	17.5614	1
446047	cg04880546		Unclassified		9.56019e-11	9.56019e-11	1.5407	82.7113	9.09457	1.5407	Aged Cells up vs Young Cells	0.140317	Aged Cells up vs Young Cells	82.7113	21.1715	8.95889	1
730710	cg15369751				9.75388e-11	9.75388e-11	1.56883	82.5779	9.08724	1.56883	Aged Cells up vs Young Cells	0.203661	Aged Cells up vs Young Cells	82.5779	21.9514	9.30392	1
507832	cg12337150	MYO16			9.80908e-11	9.80908e-11	1.55311	82.5404	9.08518	1.55311	Aged Cells up vs Young Cells	0.255714	Aged Cells up vs Young Cells	82.5404	21.5137	9.12257	1
318103	cg04165366	ASAP1			9.81894e-11	9.81894e-11	1.79465	82.5338	9.08481	1.79465	Aged Cells up vs Young Cells	0.291588	Aged Cells up vs Young Cells	82.5338	28.7257	12.1817	1
26555	cg20817902	PRDM8		Island	9.88306e-11	9.88306e-11	3.19646	82.4905	9.08243	3.19646	Aged Cells up vs Young Cells	0.259657	Aged Cells up vs Young Cells	82.4905	91.1275	38.6646	1
188411	cg09207745	LOC101929567	Unclassified		9.97202e-11	9.97202e-11	-1.81403	82.4311	-9.07916	-1.81403	Aged Cells down vs Young Cells	-0.235484	Aged Cells down vs Young Cells	82.4311	29.3494	12.4617	1
108631	cg09330898	VWA3B	Unclassified	Island	9.97811e-11	9.97811e-11	2.19295	82.427	9.07893	2.19295	Aged Cells up vs Young Cells	0.0767019	Aged Cells up vs Young Cells	82.427	42.8915	18.2125	1
245138	cg26150969	LINC01570			9.98517e-11	9.98517e-11	2.27697	82.4223	9.07867	2.27697	Aged Cells up vs Young Cells	0.201733	Aged Cells up vs Young Cells	82.4223	46.2412	19.636	1
63795	cg23642875	CPN1			9.99696e-11	9.99696e-11	3.3213	82.4145	9.07824	3.3213	Aged Cells up vs Young Cells	0.322986	Aged Cells up vs Young Cells	82.4145	98.3847	41.7823	1
382125	cg17971961	KIAA0319L			1.00179e-10	1.00179e-10	1.28204	82.4006	9.07748	1.28204	Aged Cells up vs Young Cells	0.211651	Aged Cells up vs Young Cells	82.4006	14.6594	6.22665	1
230678	cg09369269				1.02566e-10	1.02566e-10	1.78742	82.2445	9.06887	1.78742	Aged Cells up vs Young Cells	0.266223	Aged Cells up vs Young Cells	82.2445	28.4949	12.1263	1
350404	cg09190210	MGAT5			1.02744e-10	1.02744e-10	1.86878	82.233	9.06824	1.86878	Aged Cells up vs Young Cells	0.298556	Aged Cells up vs Young Cells	82.233	31.148	13.2572	1
318822	cg04332114	LOC440600			1.02772e-10	1.02772e-10	3.16908	82.2312	9.06814	3.16908	Aged Cells up vs Young Cells	0.416961	Aged Cells up vs Young Cells	82.2312	89.5734	38.125	1
786959	cg20363450				1.03843e-10	1.03843e-10	1.29057	82.1625	9.06435	1.29057	Aged Cells up vs Young Cells	0.153645	Aged Cells up vs Young Cells	82.1625	14.8552	6.32809	1
540870	cg10802974	ACCN1	Unclassified_Cell_type_specific	N_Shelf	1.04133e-10	1.04133e-10	2.3073	82.1441	9.06334	2.3073	Aged Cells up vs Young Cells	0.355083	Aged Cells up vs Young Cells	82.1441	47.4811	20.2308	1
242423	cg24472823	COBL			1.0431e-10	1.0431e-10	0.809473	82.1328	9.06272	0.809473	Aged Cells up vs Young Cells	0.132301	Aged Cells up vs Young Cells	82.1328	5.8441	2.4904	1
282537	cg06204755				1.04444e-10	1.04444e-10	2.07531	82.1244	9.06225	2.07531	Aged Cells up vs Young Cells	0.330745	Aged Cells up vs Young Cells	82.1244	38.4131	16.371	1
502511	cg13965131	LINC00511			1.05599e-10	1.05599e-10	-1.48487	82.0516	-9.05823	-1.48487	Aged Cells down vs Young Cells	-0.24349	Aged Cells down vs Young Cells	82.0516	19.6648	8.38825	1
771582	cg18731933	CHRAC1		S_Shore	1.05693e-10	1.05693e-10	0.962547	82.0457	9.05791	0.962547	Aged Cells up vs Young Cells	0.162044	Aged Cells up vs Young Cells	82.0457	8.26335	3.52508	1
444650	cg04840451				1.06295e-10	1.06295e-10	1.86834	82.0081	9.05583	1.86834	Aged Cells up vs Young Cells	0.294947	Aged Cells up vs Young Cells	82.0081	31.1334	13.2873	1
518577	cg20708254	DLG2			1.07873e-10	1.07873e-10	2.52363	81.9108	9.05046	2.52363	Aged Cells up vs Young Cells	0.359292	Aged Cells up vs Young Cells	81.9108	56.8018	24.2711	1
276518	cg13218193				1.08526e-10	1.08526e-10	2.40048	81.8709	9.04825	2.40048	Aged Cells up vs Young Cells	0.266518	Aged Cells up vs Young Cells	81.8709	51.3934	21.9708	1
473123	cg24512303	HNF4G			1.09129e-10	1.09129e-10	2.01631	81.8343	9.04623	2.01631	Aged Cells up vs Young Cells	0.323859	Aged Cells up vs Young Cells	81.8343	36.2599	15.5081	1
492308	cg15399517				1.09349e-10	1.09349e-10	2.0864	81.821	9.0455	2.0864	Aged Cells up vs Young Cells	0.312058	Aged Cells up vs Young Cells	81.821	38.8246	16.6077	1
335297	cg11961964	HECTD2-AS1			1.09957e-10	1.09957e-10	1.82413	81.7844	9.04347	1.82413	Aged Cells up vs Young Cells	0.098888	Aged Cells up vs Young Cells	81.7844	29.6773	12.7005	1
431951	cg06738169	POP4	Promoter_Associated	S_Shore	1.10316e-10	1.10316e-10	-2.67551	81.7629	-9.04228	-2.67551	Aged Cells down vs Young Cells	-0.346903	Aged Cells down vs Young Cells	81.7629	63.8447	27.3298	1
369512	cg00828721			N_Shelf	1.10718e-10	1.10718e-10	1.39086	81.7389	9.04096	1.39086	Aged Cells up vs Young Cells	0.229482	Aged Cells up vs Young Cells	81.7389	17.2535	7.38781	1
73440	cg18849213	ULK1	Unclassified_Cell_type_specific		1.10819e-10	1.10819e-10	1.45284	81.7329	9.04063	1.45284	Aged Cells up vs Young Cells	0.138104	Aged Cells up vs Young Cells	81.7329	18.8256	8.06159	1
388423	cg26169700	CYP2D7P1		Island	1.12326e-10	1.12326e-10	1.21966	81.6439	9.0357	1.21966	Aged Cells up vs Young Cells	0.139251	Aged Cells up vs Young Cells	81.6439	13.2675	5.68767	1
88111	cg26792755	MRPS33	Promoter_Associated	Island	1.12573e-10	1.12573e-10	3.0588	81.6294	9.0349	3.0588	Aged Cells up vs Young Cells	0.174123	Aged Cells up vs Young Cells	81.6294	83.4478	35.7797	1
314466	cg25794455				1.13457e-10	1.13457e-10	-1.77263	81.5779	-9.03205	-1.77263	Aged Cells down vs Young Cells	-0.278968	Aged Cells down vs Young Cells	81.5779	28.025	12.0238	1
170397	cg22651852				1.14088e-10	1.14088e-10	-2.79175	81.5413	-9.03002	-2.79175	Aged Cells down vs Young Cells	-0.399563	Aged Cells down vs Young Cells	81.5413	69.5128	29.837	1
278970	cg12244957	ZC3H3			1.15285e-10	1.15285e-10	2.10961	81.4726	9.02622	2.10961	Aged Cells up vs Young Cells	0.333966	Aged Cells up vs Young Cells	81.4726	39.6934	17.052	1
307521	cg14301405				1.15658e-10	1.15658e-10	2.33586	81.4514	9.02504	2.33586	Aged Cells up vs Young Cells	0.360206	Aged Cells up vs Young Cells	81.4514	48.6639	20.9111	1
2094	cg09520976				1.17644e-10	1.17644e-10	0.976536	81.3394	9.01884	0.976536	Aged Cells up vs Young Cells	0.163192	Aged Cells up vs Young Cells	81.3394	8.50529	3.65979	1
603254	cg05423480				1.177e-10	1.177e-10	1.79697	81.3363	9.01866	1.79697	Aged Cells up vs Young Cells	0.188743	Aged Cells up vs Young Cells	81.3363	28.8	12.393	1
482298	cg07593903				1.18187e-10	1.18187e-10	0.830596	81.3091	9.01716	0.830596	Aged Cells up vs Young Cells	0.140885	Aged Cells up vs Young Cells	81.3091	6.15307	2.64863	1
220030	cg23587257	MYO6			1.19349e-10	1.19349e-10	1.69701	81.2449	9.01359	1.69701	Aged Cells up vs Young Cells	0.267198	Aged Cells up vs Young Cells	81.2449	25.6851	11.065	1
498568	cg09409773	NOX4			1.24221e-10	1.24221e-10	1.13994	80.9824	8.99902	1.13994	Aged Cells up vs Young Cells	0.160013	Aged Cells up vs Young Cells	80.9824	11.5899	5.00907	1
263671	cg09662304			N_Shelf	1.24657e-10	1.24657e-10	1.09863	80.9594	8.99774	1.09863	Aged Cells up vs Young Cells	0.169873	Aged Cells up vs Young Cells	80.9594	10.765	4.65389	1
526323	cg06823681	SLC6A12			1.27032e-10	1.27032e-10	0.850629	80.8359	8.99088	0.850629	Aged Cells up vs Young Cells	0.145163	Aged Cells up vs Young Cells	80.8359	6.45346	2.79419	1
235018	cg15357156			N_Shore	1.28608e-10	1.28608e-10	1.18988	80.7552	8.98639	1.18988	Aged Cells up vs Young Cells	0.192232	Aged Cells up vs Young Cells	80.7552	12.6274	5.47284	1
464632	cg05750926				1.29351e-10	1.29351e-10	2.52011	80.7175	8.98429	2.52011	Aged Cells up vs Young Cells	0.359656	Aged Cells up vs Young Cells	80.7175	56.6437	24.5613	1
203904	cg15335816	ZFAND3			1.29776e-10	1.29776e-10	2.12407	80.6961	8.9831	2.12407	Aged Cells up vs Young Cells	0.155136	Aged Cells up vs Young Cells	80.6961	40.2393	17.4528	1
148425	cg07539190				1.3054e-10	1.3054e-10	1.94808	80.6577	8.98096	1.94808	Aged Cells up vs Young Cells	0.301128	Aged Cells up vs Young Cells	80.6577	33.8474	14.6875	1
357677	cg18946644				1.30883e-10	1.30883e-10	1.29199	80.6406	8.98001	1.29199	Aged Cells up vs Young Cells	0.205836	Aged Cells up vs Young Cells	80.6406	14.8878	6.46167	1
446146	cg09258723				1.31463e-10	1.31463e-10	1.58617	80.6117	8.9784	1.58617	Aged Cells up vs Young Cells	0.252284	Aged Cells up vs Young Cells	80.6117	22.4396	9.74281	1
405824	cg18033043	NTM			1.3252e-10	1.3252e-10	2.35935	80.5594	8.97549	2.35935	Aged Cells up vs Young Cells	0.341235	Aged Cells up vs Young Cells	80.5594	49.6476	21.57	1
438401	cg24152264				1.33034e-10	1.33034e-10	1.26154	80.5341	8.97408	1.26154	Aged Cells up vs Young Cells	0.161056	Aged Cells up vs Young Cells	80.5341	14.1944	6.16886	1
605270	cg14437649	SLC25A21	Unclassified_Cell_type_specific		1.36785e-10	1.36785e-10	1.78412	80.3528	8.96397	1.78412	Aged Cells up vs Young Cells	0.280962	Aged Cells up vs Young Cells	80.3528	28.3898	12.366	1
565742	cg26042800	TMEFF2			1.36795e-10	1.36795e-10	1.86683	80.3523	8.96394	1.86683	Aged Cells up vs Young Cells	0.297023	Aged Cells up vs Young Cells	80.3523	31.0829	13.5391	1
718606	cg08657449	TM7SF4			1.36986e-10	1.36986e-10	-1.59945	80.3432	-8.96344	-1.59945	Aged Cells down vs Young Cells	-0.244149	Aged Cells down vs Young Cells	80.3432	22.8169	9.93974	1
601308	cg04132407				1.38279e-10	1.38279e-10	-3.06499	80.282	-8.96002	-3.06499	Aged Cells down vs Young Cells	-0.397412	Aged Cells down vs Young Cells	80.282	83.7858	36.5275	1
503391	cg27170822	PREX2			1.38293e-10	1.38293e-10	1.36776	80.2814	8.95999	1.36776	Aged Cells up vs Young Cells	0.227562	Aged Cells up vs Young Cells	80.2814	16.6852	7.27421	1
499158	cg06787316				1.39066e-10	1.39066e-10	1.02957	80.2451	8.95796	1.02957	Aged Cells up vs Young Cells	0.0908593	Aged Cells up vs Young Cells	80.2451	9.45417	4.12357	1
639039	cg02334159	COL15A1			1.39407e-10	1.39407e-10	2.83054	80.2291	8.95707	2.83054	Aged Cells up vs Young Cells	0.211244	Aged Cells up vs Young Cells	80.2291	71.4578	31.1735	1
624985	cg16970182	SOX6			1.39987e-10	1.39987e-10	2.28014	80.2021	8.95556	2.28014	Aged Cells up vs Young Cells	0.353387	Aged Cells up vs Young Cells	80.2021	46.3697	20.2356	1
618037	cg03402259				1.40332e-10	1.40332e-10	1.33704	80.1861	8.95467	1.33704	Aged Cells up vs Young Cells	0.197508	Aged Cells up vs Young Cells	80.1861	15.9441	6.95936	1
579674	cg00346024	ITGBL1			1.43607e-10	1.43607e-10	-2.64483	80.0361	-8.94629	-2.64483	Aged Cells down vs Young Cells	-0.392506	Aged Cells down vs Young Cells	80.0361	62.3888	27.2828	1
741494	cg21150701	GLI2			1.46668e-10	1.46668e-10	-1.53948	79.8991	-8.93863	-1.53948	Aged Cells down vs Young Cells	-0.183792	Aged Cells down vs Young Cells	79.8991	21.138	9.25953	1
739807	cg09504585	ZNF20		N_Shelf	1.49079e-10	1.49079e-10	0.599903	79.7933	8.93271	0.599903	Aged Cells up vs Young Cells	0.0443771	Aged Cells up vs Young Cells	79.7933	3.20978	1.40791	1
534055	cg03879473	SCUBE1	Unclassified_Cell_type_specific		1.4909e-10	1.4909e-10	0.982114	79.7928	8.93268	0.982114	Aged Cells up vs Young Cells	0.108162	Aged Cells up vs Young Cells	79.7928	8.60272	3.77346	1
749923	cg26503556	LOC102467224			1.49994e-10	1.49994e-10	1.27389	79.7537	8.93049	1.27389	Aged Cells up vs Young Cells	0.20116	Aged Cells up vs Young Cells	79.7537	14.4736	6.35177	1
778060	cg22398241	SLC39A11			1.50833e-10	1.50833e-10	1.05876	79.7175	8.92847	1.05876	Aged Cells up vs Young Cells	0.129797	Aged Cells up vs Young Cells	79.7175	9.99786	4.38956	1
615182	cg03760236				1.5253e-10	1.5253e-10	1.20455	79.645	8.92441	1.20455	Aged Cells up vs Young Cells	0.191276	Aged Cells up vs Young Cells	79.645	12.9408	5.68682	1
58712	cg14604584				1.53041e-10	1.53041e-10	1.46037	79.6234	8.92319	1.46037	Aged Cells up vs Young Cells	0.189608	Aged Cells up vs Young Cells	79.6234	19.0213	8.36117	1
261635	cg10671394	PCSK6			1.53294e-10	1.53294e-10	1.33009	79.6127	8.92259	1.33009	Aged Cells up vs Young Cells	0.205344	Aged Cells up vs Young Cells	79.6127	15.7789	6.93684	1
221867	cg19505668				1.54884e-10	1.54884e-10	1.05293	79.5459	8.91885	1.05293	Aged Cells up vs Young Cells	0.131059	Aged Cells up vs Young Cells	79.5459	9.88813	4.35075	1
417164	cg10522908				1.55303e-10	1.55303e-10	1.40362	79.5284	8.91787	1.40362	Aged Cells up vs Young Cells	0.194225	Aged Cells up vs Young Cells	79.5284	17.5716	7.73318	1
617883	cg13364558	SEMA6A		N_Shelf	1.5717e-10	1.5717e-10	2.74327	79.4512	8.91354	2.74327	Aged Cells up vs Young Cells	0.412341	Aged Cells up vs Young Cells	79.4512	67.1195	29.5676	1
781385	cg05598084		Unclassified_Cell_type_specific		1.57335e-10	1.57335e-10	2.32353	79.4444	8.91316	2.32353	Aged Cells up vs Young Cells	0.218905	Aged Cells up vs Young Cells	79.4444	48.1512	21.2135	1
439747	cg24777046		Promoter_Associated	S_Shore	1.58936e-10	1.58936e-10	2.29167	79.3789	8.90949	2.29167	Aged Cells up vs Young Cells	0.167131	Aged Cells up vs Young Cells	79.3789	46.84	20.6528	1
207109	cg05191919				1.59523e-10	1.59523e-10	2.44384	79.3551	8.90815	2.44384	Aged Cells up vs Young Cells	0.179385	Aged Cells up vs Young Cells	79.3551	53.2668	23.4936	1
719262	cg22863427	MSI2	Promoter_Associated		1.59749e-10	1.59749e-10	-1.64442	79.346	-8.90764	-1.64442	Aged Cells down vs Young Cells	-0.18612	Aged Cells down vs Young Cells	79.346	24.1178	10.6385	1
661195	cg26013235	PQLC2	Unclassified_Cell_type_specific		1.62395e-10	1.62395e-10	-1.81714	79.2399	-8.90168	-1.81714	Aged Cells down vs Young Cells	-0.23333	Aged Cells down vs Young Cells	79.2399	29.4501	13.008	1
104377	cg14549524	NRSN1			1.64815e-10	1.64815e-10	-2.78604	79.1445	-8.89632	-2.78604	Aged Cells down vs Young Cells	-0.199634	Aged Cells down vs Young Cells	79.1445	69.229	30.6151	1
15461	cg09657963	HEPACAM	Unclassified_Cell_type_specific	Island	1.66747e-10	1.66747e-10	1.01441	79.0694	8.8921	1.01441	Aged Cells up vs Young Cells	0.0401687	Aged Cells up vs Young Cells	79.0694	9.1778	4.06254	1
271631	cg19723715	GPER	Unclassified_Cell_type_specific	N_Shore	1.67119e-10	1.67119e-10	4.09899	79.0551	8.89129	4.09899	Aged Cells up vs Young Cells	0.539113	Aged Cells up vs Young Cells	79.0551	149.853	66.3444	1
693771	cg14531319				1.67921e-10	1.67921e-10	1.83565	79.0242	8.88956	1.83565	Aged Cells up vs Young Cells	0.217663	Aged Cells up vs Young Cells	79.0242	30.0534	13.3107	1
169730	cg20560873				1.67978e-10	1.67978e-10	3.02628	79.022	8.88943	3.02628	Aged Cells up vs Young Cells	0.275897	Aged Cells up vs Young Cells	79.022	81.6825	36.1784	1
605222	cg00360599	PHF12			1.68853e-10	1.68853e-10	1.54965	78.9886	8.88755	1.54965	Aged Cells up vs Young Cells	0.234895	Aged Cells up vs Young Cells	78.9886	21.418	9.49034	1
721148	cg06319091	DNER			1.69223e-10	1.69223e-10	1.69385	78.9745	8.88676	1.69385	Aged Cells up vs Young Cells	0.277547	Aged Cells up vs Young Cells	78.9745	25.5894	11.3407	1
664017	cg18960464	CDKAL1			1.71111e-10	1.71111e-10	1.47307	78.9031	8.88274	1.47307	Aged Cells up vs Young Cells	0.195397	Aged Cells up vs Young Cells	78.9031	19.3535	8.58487	1
454837	cg13069866				1.71204e-10	1.71204e-10	1.74469	78.8996	8.88254	1.74469	Aged Cells up vs Young Cells	0.239199	Aged Cells up vs Young Cells	78.8996	27.1486	12.0432	1
543829	cg04344331				1.73926e-10	1.73926e-10	1.94971	78.7981	8.87683	1.94971	Aged Cells up vs Young Cells	0.290347	Aged Cells up vs Young Cells	78.7981	33.9042	15.0593	1
224173	cg23542994	LINC00536			1.75797e-10	1.75797e-10	1.92484	78.7294	8.87296	1.92484	Aged Cells up vs Young Cells	0.278588	Aged Cells up vs Young Cells	78.7294	33.0448	14.6904	1
498432	cg07976597				1.76026e-10	1.76026e-10	-1.81274	78.721	-8.87249	-1.81274	Aged Cells down vs Young Cells	-0.130951	Aged Cells down vs Young Cells	78.721	29.3077	13.0304	1
486784	cg26739807	NME2	Promoter_Associated	S_Shore	1.76235e-10	1.76235e-10	1.58367	78.7134	8.87206	1.58367	Aged Cells up vs Young Cells	0.219935	Aged Cells up vs Young Cells	78.7134	22.3688	9.94633	1
621581	cg08326300				1.77462e-10	1.77462e-10	-1.58286	78.6689	-8.86955	-1.58286	Aged Cells down vs Young Cells	-0.234968	Aged Cells down vs Young Cells	78.6689	22.3457	9.94168	1
473562	cg22308970	AMPH			1.77495e-10	1.77495e-10	1.87876	78.6677	8.86948	1.87876	Aged Cells up vs Young Cells	0.246347	Aged Cells up vs Young Cells	78.6677	31.4813	14.0063	1
301468	cg18123789	TMEM123			1.77922e-10	1.77922e-10	2.73357	78.6522	8.86861	2.73357	Aged Cells up vs Young Cells	0.268795	Aged Cells up vs Young Cells	78.6522	66.6458	29.6572	1
692927	cg16422500				1.78237e-10	1.78237e-10	1.34368	78.6409	8.86797	1.34368	Aged Cells up vs Young Cells	0.21552	Aged Cells up vs Young Cells	78.6409	16.1029	7.16676	1
656849	cg02695120	CAMK2A			1.80412e-10	1.80412e-10	1.85199	78.5631	8.86358	1.85199	Aged Cells up vs Young Cells	0.11885	Aged Cells up vs Young Cells	78.5631	30.5908	13.6282	1
714011	cg18705541	SHROOM3		N_Shore	1.81331e-10	1.81331e-10	2.08097	78.5305	8.86174	2.08097	Aged Cells up vs Young Cells	0.291718	Aged Cells up vs Young Cells	78.5305	38.6229	17.2137	1
367094	cg11797582	HPSE2			1.81634e-10	1.81634e-10	2.03236	78.5198	8.86114	2.03236	Aged Cells up vs Young Cells	0.284165	Aged Cells up vs Young Cells	78.5198	36.8394	16.4211	1
337161	cg01328890	FAM198A		N_Shore	1.81981e-10	1.81981e-10	2.01078	78.5075	8.86045	2.01078	Aged Cells up vs Young Cells	0.26396	Aged Cells up vs Young Cells	78.5075	36.0615	16.0768	1
507562	cg04677630	SLC44A5			1.8231e-10	1.8231e-10	2.42125	78.496	8.8598	2.42125	Aged Cells up vs Young Cells	0.272946	Aged Cells up vs Young Cells	78.496	52.2869	23.3138	1
485850	cg04780527	B9D1	Unclassified_Cell_type_specific		1.83911e-10	1.83911e-10	2.39581	78.44	8.85663	2.39581	Aged Cells up vs Young Cells	0.363439	Aged Cells up vs Young Cells	78.44	51.1938	22.8427	1
194702	cg23396070				1.85021e-10	1.85021e-10	1.53136	78.4014	8.85446	1.53136	Aged Cells up vs Young Cells	0.241056	Aged Cells up vs Young Cells	78.4014	20.9156	9.33714	1
462450	cg08681869		Unclassified		1.85632e-10	1.85632e-10	1.52146	78.3803	8.85326	1.52146	Aged Cells up vs Young Cells	0.0682525	Aged Cells up vs Young Cells	78.3803	20.6459	9.21926	1
494973	cg24713673	ASH1L			1.86222e-10	1.86222e-10	1.07669	78.36	8.85212	1.07669	Aged Cells up vs Young Cells	0.172117	Aged Cells up vs Young Cells	78.36	10.3393	4.61811	1
749676	cg09792432				1.88227e-10	1.88227e-10	1.90901	78.2914	8.84824	1.90901	Aged Cells up vs Young Cells	0.304359	Aged Cells up vs Young Cells	78.2914	32.5034	14.5306	1
622186	cg17157723				1.8878e-10	1.8878e-10	1.89512	78.2726	8.84718	1.89512	Aged Cells up vs Young Cells	0.300969	Aged Cells up vs Young Cells	78.2726	32.032	14.3233	1
637087	cg15594977	SH3RF3	Unclassified_Cell_type_specific		1.88809e-10	1.88809e-10	2.63268	78.2717	8.84713	2.63268	Aged Cells up vs Young Cells	0.372251	Aged Cells up vs Young Cells	78.2717	61.8169	27.6421	1
264062	cg08557179	FRMD4A			1.89314e-10	1.89314e-10	1.69647	78.2546	8.84616	1.69647	Aged Cells up vs Young Cells	0.273783	Aged Cells up vs Young Cells	78.2546	25.6689	11.4806	1
200648	cg02810262	SPEN			1.92391e-10	1.92391e-10	2.11734	78.1515	8.84033	2.11734	Aged Cells up vs Young Cells	0.336275	Aged Cells up vs Young Cells	78.1515	39.9845	17.907	1
472575	cg00196200				1.92497e-10	1.92497e-10	1.79052	78.148	8.84014	1.79052	Aged Cells up vs Young Cells	0.276346	Aged Cells up vs Young Cells	78.148	28.5939	12.8063	1
452935	cg20455395	TTC25		N_Shore	1.92762e-10	1.92762e-10	-1.71726	78.1392	-8.83964	-1.71726	Aged Cells down vs Young Cells	-0.279988	Aged Cells down vs Young Cells	78.1392	26.3018	11.7811	1
377203	cg02734932	CACNA1E			1.9304e-10	1.9304e-10	1.38644	78.13	8.83912	1.38644	Aged Cells up vs Young Cells	0.181013	Aged Cells up vs Young Cells	78.13	17.1441	7.68004	1
770983	cg18205786	LPP-AS1			1.94913e-10	1.94913e-10	1.61571	78.0683	8.83563	1.61571	Aged Cells up vs Young Cells	0.188549	Aged Cells up vs Young Cells	78.0683	23.283	10.4384	1
324479	cg15843929				1.95367e-10	1.95367e-10	2.10848	78.0535	8.83479	2.10848	Aged Cells up vs Young Cells	0.322178	Aged Cells up vs Young Cells	78.0535	39.6506	17.7797	1
365656	cg12003943				1.95691e-10	1.95691e-10	1.61782	78.0429	8.83419	1.61782	Aged Cells up vs Young Cells	0.249426	Aged Cells up vs Young Cells	78.0429	23.3439	10.4691	1
393141	cg07596668	CGN		N_Shelf	1.98262e-10	1.98262e-10	2.46168	77.9596	8.82947	2.46168	Aged Cells up vs Young Cells	0.376985	Aged Cells up vs Young Cells	77.9596	54.0473	24.2646	1
408068	cg05523624	GRM1			2.00796e-10	2.00796e-10	2.67391	77.8786	8.82489	2.67391	Aged Cells up vs Young Cells	0.404241	Aged Cells up vs Young Cells	77.8786	63.7686	28.6587	1
328846	cg06169746			N_Shelf	2.00804e-10	2.00804e-10	-2.40827	77.8784	-8.82487	-2.40827	Aged Cells down vs Young Cells	-0.370452	Aged Cells down vs Young Cells	77.8784	51.7275	23.2473	1
330778	cg04449028	SSH1	Unclassified_Cell_type_specific		2.02364e-10	2.02364e-10	0.617342	77.829	8.82208	0.617342	Aged Cells up vs Young Cells	0.0460055	Aged Cells up vs Young Cells	77.829	3.3991	1.52859	1
213342	cg22183029	GABRG3			2.05301e-10	2.05301e-10	1.14888	77.7373	8.81687	1.14888	Aged Cells up vs Young Cells	0.190345	Aged Cells up vs Young Cells	77.7373	11.7723	5.3003	1
86019	cg02497785	ABCA13		Island	2.06159e-10	2.06159e-10	1.6625	77.7107	8.81537	1.6625	Aged Cells up vs Young Cells	0.264573	Aged Cells up vs Young Cells	77.7107	24.6511	11.1026	1
270691	cg14096482				2.06291e-10	2.06291e-10	2.82033	77.7067	8.81514	2.82033	Aged Cells up vs Young Cells	0.330976	Aged Cells up vs Young Cells	77.7067	70.9433	31.9537	1
396711	cg15889863				2.06834e-10	2.06834e-10	-2.36698	77.6899	-8.81419	-2.36698	Aged Cells down vs Young Cells	-0.349994	Aged Cells down vs Young Cells	77.6899	49.969	22.5115	1
670170	cg11152960	SLC44A2		Island	2.08773e-10	2.08773e-10	-1.61698	77.6305	-8.81082	-1.61698	Aged Cells down vs Young Cells	-0.210335	Aged Cells down vs Young Cells	77.6305	23.3196	10.5137	1
89814	cg23874561	PRDM8	Promoter_Associated	Island	2.0993e-10	2.0993e-10	1.91978	77.5954	8.80883	1.91978	Aged Cells up vs Young Cells	0.265881	Aged Cells up vs Young Cells	77.5954	32.8713	14.8269	1
628476	cg26374826	PARK2			2.10029e-10	2.10029e-10	1.07079	77.5924	8.80866	1.07079	Aged Cells up vs Young Cells	0.161544	Aged Cells up vs Young Cells	77.5924	10.2263	4.61283	1
634316	cg12734107	BTBD18	Unclassified	N_Shore	2.10615e-10	2.10615e-10	1.80277	77.5747	8.80765	1.80277	Aged Cells up vs Young Cells	0.291687	Aged Cells up vs Young Cells	77.5747	28.9865	13.078	1
477422	cg06603649	C14orf143			2.20614e-10	2.20614e-10	0.843433	77.2803	8.79092	0.843433	Aged Cells up vs Young Cells	0.13525	Aged Cells up vs Young Cells	77.2803	6.34473	2.87351	1
622889	cg00089453	SYNPO	Unclassified_Cell_type_specific	N_Shore	2.20896e-10	2.20896e-10	-1.03849	77.2721	-8.79046	-1.03849	Aged Cells down vs Young Cells	-0.17553	Aged Cells down vs Young Cells	77.2721	9.61875	4.35676	1
138716	cg02703116				2.21661e-10	2.21661e-10	1.73718	77.2502	8.78921	1.73718	Aged Cells up vs Young Cells	0.283257	Aged Cells up vs Young Cells	77.2502	26.9154	12.1946	1
671402	cg17577085	ACACA			2.27609e-10	2.27609e-10	-2.27701	77.0825	-8.77966	-2.27701	Aged Cells down vs Young Cells	-0.295277	Aged Cells down vs Young Cells	77.0825	46.2426	20.9969	1
334648	cg22380254				2.3066e-10	2.3066e-10	0.92978	76.9983	8.77487	0.92978	Aged Cells up vs Young Cells	0.100568	Aged Cells up vs Young Cells	76.9983	7.71033	3.50477	1
580509	cg21572722	ELOVL2		Island	2.3135e-10	2.3135e-10	1.58613	76.9794	8.77379	1.58613	Aged Cells up vs Young Cells	0.250532	Aged Cells up vs Young Cells	76.9794	22.4383	10.2019	1
484706	cg07574216	TIPARP		S_Shore	2.32527e-10	2.32527e-10	1.37232	76.9473	8.77196	1.37232	Aged Cells up vs Young Cells	0.218272	Aged Cells up vs Young Cells	76.9473	16.7968	7.64012	1
445201	cg23563767				2.33323e-10	2.33323e-10	1.30183	76.9257	8.77073	1.30183	Aged Cells up vs Young Cells	0.195421	Aged Cells up vs Young Cells	76.9257	15.1155	6.8773	1
626120	cg10840144				2.34891e-10	2.34891e-10	1.3204	76.8834	8.76832	1.3204	Aged Cells up vs Young Cells	0.20013	Aged Cells up vs Young Cells	76.8834	15.5496	7.07874	1
112669	cg12486308	LTBP4	Unclassified	Island	2.37042e-10	2.37042e-10	1.57387	76.8258	8.76503	1.57387	Aged Cells up vs Young Cells	0.0609643	Aged Cells up vs Young Cells	76.8258	22.0927	10.0649	1
293142	cg24145616	GATA6			2.37224e-10	2.37224e-10	3.3561	76.821	8.76476	3.3561	Aged Cells up vs Young Cells	0.422385	Aged Cells up vs Young Cells	76.821	100.457	45.7689	1
460643	cg10472149	DNAH9			2.38362e-10	2.38362e-10	0.963025	76.7908	8.76303	0.963025	Aged Cells up vs Young Cells	0.148609	Aged Cells up vs Young Cells	76.7908	8.27156	3.77004	1
337936	cg18947222	ARCN1			2.44888e-10	2.44888e-10	1.28301	76.6204	8.75331	1.28301	Aged Cells up vs Young Cells	0.160556	Aged Cells up vs Young Cells	76.6204	14.6816	6.70654	1
192903	cg01335454	NCOA6			2.47874e-10	2.47874e-10	1.90478	76.5441	8.74895	1.90478	Aged Cells up vs Young Cells	0.308359	Aged Cells up vs Young Cells	76.5441	32.3595	14.7965	1
382485	cg04931708	FEZF1		S_Shore	2.4886e-10	2.4886e-10	2.1452	76.519	8.74752	2.1452	Aged Cells up vs Young Cells	0.251704	Aged Cells up vs Young Cells	76.519	41.0439	18.7736	1
343568	cg06310844	PDCD5	Promoter_Associated	Island	2.50134e-10	2.50134e-10	-0.999368	76.4869	-8.74568	-0.999368	Aged Cells down vs Young Cells	-0.0779746	Aged Cells down vs Young Cells	76.4869	8.90764	4.07609	1
198751	cg10333529	SOX5			2.51123e-10	2.51123e-10	2.08638	76.4621	8.74426	2.08638	Aged Cells up vs Young Cells	0.297774	Aged Cells up vs Young Cells	76.4621	38.824	17.7714	1
583187	cg27049451				2.52693e-10	2.52693e-10	2.50842	76.4229	8.74202	2.50842	Aged Cells up vs Young Cells	0.308229	Aged Cells up vs Young Cells	76.4229	56.1193	25.7014	1
316713	cg20395128			N_Shelf	2.56069e-10	2.56069e-10	0.583302	76.3394	8.73724	0.583302	Aged Cells up vs Young Cells	0.0686553	Aged Cells up vs Young Cells	76.3394	3.03458	1.39129	1
692008	cg22013307				2.57273e-10	2.57273e-10	1.57383	76.3099	8.73555	1.57383	Aged Cells up vs Young Cells	0.220348	Aged Cells up vs Young Cells	76.3099	22.0916	10.1324	1
147182	cg12031524	FABP4			2.58808e-10	2.58808e-10	1.83855	76.2725	8.73341	1.83855	Aged Cells up vs Young Cells	0.291461	Aged Cells up vs Young Cells	76.2725	30.1483	13.8345	1
158279	cg03483334	MOB3B			2.59595e-10	2.59595e-10	0.987035	76.2535	8.73232	0.987035	Aged Cells up vs Young Cells	0.113203	Aged Cells up vs Young Cells	76.2535	8.68915	3.98828	1
524456	cg15309457			Island	2.62788e-10	2.62788e-10	0.925698	76.1767	8.72793	0.925698	Aged Cells up vs Young Cells	0.157254	Aged Cells up vs Young Cells	76.1767	7.64277	3.51153	1
195892	cg01712484				2.63113e-10	2.63113e-10	1.79243	76.169	8.72748	1.79243	Aged Cells up vs Young Cells	0.287277	Aged Cells up vs Young Cells	76.169	28.6549	13.167	1
743370	cg25967799	RAB5C			2.64423e-10	2.64423e-10	1.83061	76.1378	8.7257	1.83061	Aged Cells up vs Young Cells	0.159269	Aged Cells up vs Young Cells	76.1378	29.8884	13.7395	1
134152	cg06484432	ADAMTS19		S_Shelf	2.64778e-10	2.64778e-10	1.82196	76.1294	8.72521	1.82196	Aged Cells up vs Young Cells	0.292044	Aged Cells up vs Young Cells	76.1294	29.6066	13.6115	1
372486	cg05631117		Unclassified_Cell_type_specific		2.68696e-10	2.68696e-10	1.97905	76.0372	8.71993	1.97905	Aged Cells up vs Young Cells	0.261982	Aged Cells up vs Young Cells	76.0372	34.9321	16.0793	1
163243	cg13995568				2.68748e-10	2.68748e-10	1.20308	76.036	8.71986	1.20308	Aged Cells up vs Young Cells	0.150082	Aged Cells up vs Young Cells	76.036	12.9093	5.94226	1
483336	cg16991143	LASP1			2.6981e-10	2.6981e-10	1.8361	76.0113	8.71845	1.8361	Aged Cells up vs Young Cells	0.101928	Aged Cells up vs Young Cells	76.0113	30.0679	13.845	1
98867	cg25819846	GPR133			2.74006e-10	2.74006e-10	3.82797	75.9146	8.7129	3.82797	Aged Cells up vs Young Cells	0.461636	Aged Cells up vs Young Cells	75.9146	130.692	60.2548	1
315190	cg00482700	AOC3			2.75296e-10	2.75296e-10	0.78542	75.8852	8.71121	0.78542	Aged Cells up vs Young Cells	0.0527984	Aged Cells up vs Young Cells	75.8852	5.50194	2.53762	1
672407	cg14081461	INO80			2.76532e-10	2.76532e-10	0.710666	75.8572	8.7096	0.710666	Aged Cells up vs Young Cells	0.0547847	Aged Cells up vs Young Cells	75.8572	4.50447	2.07833	1
179489	cg25895490	ANKS1B			2.77063e-10	2.77063e-10	2.21776	75.8452	8.70891	2.21776	Aged Cells up vs Young Cells	0.340992	Aged Cells up vs Young Cells	75.8452	43.8672	20.2432	1
297718	cg00863647				2.78041e-10	2.78041e-10	1.42905	75.8231	8.70765	1.42905	Aged Cells up vs Young Cells	0.236116	Aged Cells up vs Young Cells	75.8231	18.214	8.40758	1
322323	cg04958528			N_Shelf	2.78582e-10	2.78582e-10	1.04247	75.811	8.70695	1.04247	Aged Cells up vs Young Cells	0.176405	Aged Cells up vs Young Cells	75.811	9.6925	4.47478	1
510403	cg08729056				2.79515e-10	2.79515e-10	1.55202	75.7901	8.70575	1.55202	Aged Cells up vs Young Cells	0.256281	Aged Cells up vs Young Cells	75.7901	21.4836	9.92117	1
116798	cg24888989	KIF15	Promoter_Associated	Island	2.80108e-10	2.80108e-10	2.96622	75.7768	8.70499	2.96622	Aged Cells up vs Young Cells	0.127477	Aged Cells up vs Young Cells	75.7768	78.473	36.2453	1
530476	cg25669699				2.81768e-10	2.81768e-10	1.5039	75.7399	8.70287	1.5039	Aged Cells up vs Young Cells	0.244891	Aged Cells up vs Young Cells	75.7399	20.172	9.32166	1
271792	cg15305597	AVEN			2.82481e-10	2.82481e-10	1.32375	75.7241	8.70196	1.32375	Aged Cells up vs Young Cells	0.180588	Aged Cells up vs Young Cells	75.7241	15.6288	7.22369	1
732598	cg09887953	SLIT3			2.82506e-10	2.82506e-10	0.706448	75.7235	8.70193	0.706448	Aged Cells up vs Young Cells	0.0495151	Aged Cells up vs Young Cells	75.7235	4.45115	2.05736	1
610502	cg24155515	JARID2			2.84077e-10	2.84077e-10	1.17236	75.6889	8.69993	1.17236	Aged Cells up vs Young Cells	0.11941	Aged Cells up vs Young Cells	75.6889	12.2585	5.66855	1
321089	cg19831893	GPATCH11		S_Shore	2.86554e-10	2.86554e-10	1.7076	75.6346	8.69682	1.7076	Aged Cells up vs Young Cells	0.262462	Aged Cells up vs Young Cells	75.6346	26.0068	12.0347	1
473086	cg18361375				2.87182e-10	2.87182e-10	-2.05987	75.621	-8.69603	-2.05987	Aged Cells down vs Young Cells	-0.244218	Aged Cells down vs Young Cells	75.621	37.8435	17.5153	1
677425	cg12179765	CRISPLD1			2.87541e-10	2.87541e-10	1.44101	75.6131	8.69558	1.44101	Aged Cells up vs Young Cells	0.232804	Aged Cells up vs Young Cells	75.6131	18.5201	8.57264	1
491930	cg13289200	SH3RF3			2.89502e-10	2.89502e-10	1.65128	75.5707	8.69314	1.65128	Aged Cells up vs Young Cells	0.222058	Aged Cells up vs Young Cells	75.5707	24.3194	11.2633	1
212074	cg03552035	EPB41L3			2.89615e-10	2.89615e-10	2.34545	75.5683	8.693	2.34545	Aged Cells up vs Young Cells	0.325232	Aged Cells up vs Young Cells	75.5683	49.0644	22.7245	1
789586	cg21914728				2.92473e-10	2.92473e-10	1.71199	75.507	8.68948	1.71199	Aged Cells up vs Young Cells	0.269202	Aged Cells up vs Young Cells	75.507	26.1404	12.117	1
751101	cg08002500				2.93962e-10	2.93962e-10	2.44272	75.4753	8.68765	2.44272	Aged Cells up vs Young Cells	0.294702	Aged Cells up vs Young Cells	75.4753	53.2182	24.6787	1
554444	cg01460585	EIF2AK4		S_Shore	2.98709e-10	2.98709e-10	2.29426	75.3755	8.6819	2.29426	Aged Cells up vs Young Cells	0.355273	Aged Cells up vs Young Cells	75.3755	46.946	21.799	1
387101	cg19221218				3.01447e-10	3.01447e-10	1.78883	75.3186	8.67863	1.78883	Aged Cells up vs Young Cells	0.212324	Aged Cells up vs Young Cells	75.3186	28.5397	13.2622	1
383460	cg01901434	FBN2			3.02496e-10	3.02496e-10	1.62784	75.297	8.67738	1.62784	Aged Cells up vs Young Cells	0.267582	Aged Cells up vs Young Cells	75.297	23.634	10.9857	1
768341	cg13774987	SLC19A3		N_Shelf	3.02836e-10	3.02836e-10	1.79734	75.29	8.67698	1.79734	Aged Cells up vs Young Cells	0.255889	Aged Cells up vs Young Cells	75.29	28.8121	13.3938	1
322180	cg12410065	C6orf106			3.06458e-10	3.06458e-10	1.49809	75.216	8.67272	1.49809	Aged Cells up vs Young Cells	0.220652	Aged Cells up vs Young Cells	75.216	20.0164	9.31416	1
744680	cg16240520	EPHA6			3.07259e-10	3.07259e-10	1.62007	75.1998	8.67178	1.62007	Aged Cells up vs Young Cells	0.212173	Aged Cells up vs Young Cells	75.1998	23.4089	10.8951	1
666069	cg01322848	ESRRG			3.08247e-10	3.08247e-10	1.87989	75.1798	8.67063	1.87989	Aged Cells up vs Young Cells	0.15756	Aged Cells up vs Young Cells	75.1798	31.5192	14.6738	1
735863	cg08801804				3.09491e-10	3.09491e-10	1.42383	75.1548	8.66919	1.42383	Aged Cells up vs Young Cells	0.132505	Aged Cells up vs Young Cells	75.1548	18.0814	8.42059	1
553408	cg02510335				3.09862e-10	3.09862e-10	1.87632	75.1473	8.66876	1.87632	Aged Cells up vs Young Cells	0.300639	Aged Cells up vs Young Cells	75.1473	31.3996	14.6244	1
673601	cg09952551				3.11252e-10	3.11252e-10	3.5928	75.1195	8.66715	3.5928	Aged Cells up vs Young Cells	0.456571	Aged Cells up vs Young Cells	75.1195	115.127	53.6405	1
430274	cg25415985	DLG2			3.12258e-10	3.12258e-10	1.69342	75.0994	8.66599	1.69342	Aged Cells up vs Young Cells	0.187255	Aged Cells up vs Young Cells	75.0994	25.5765	11.9199	1
662982	cg08828552				3.13874e-10	3.13874e-10	0.981508	75.0673	8.66414	0.981508	Aged Cells up vs Young Cells	0.161092	Aged Cells up vs Young Cells	75.0673	8.59211	4.00605	1
205398	cg15655599	LOC100507477			3.15411e-10	3.15411e-10	2.70751	75.037	8.66239	2.70751	Aged Cells up vs Young Cells	0.408951	Aged Cells up vs Young Cells	75.037	65.3811	30.4961	1
607141	cg23916802	PRKCH			3.1735e-10	3.1735e-10	1.27619	74.9989	8.66019	1.27619	Aged Cells up vs Young Cells	0.203447	Aged Cells up vs Young Cells	74.9989	14.526	6.77889	1
358150	cg01875986				3.20621e-10	3.20621e-10	1.31278	74.9353	8.65652	1.31278	Aged Cells up vs Young Cells	0.217244	Aged Cells up vs Young Cells	74.9353	15.3708	7.17922	1
593491	cg20178603				3.21015e-10	3.21015e-10	1.99524	74.9277	8.65608	1.99524	Aged Cells up vs Young Cells	0.308041	Aged Cells up vs Young Cells	74.9277	35.506	16.5855	1
739038	cg15374125	GABBR2			3.23186e-10	3.23186e-10	1.66167	74.8859	8.65366	1.66167	Aged Cells up vs Young Cells	0.253827	Aged Cells up vs Young Cells	74.8859	24.6265	11.5099	1
394052	cg11875744	SLC10A7			3.23214e-10	3.23214e-10	1.58659	74.8853	8.65363	1.58659	Aged Cells up vs Young Cells	0.244063	Aged Cells up vs Young Cells	74.8853	22.4514	10.4934	1
383236	cg00322632				3.26117e-10	3.26117e-10	1.22118	74.8299	8.65043	1.22118	Aged Cells up vs Young Cells	0.182782	Aged Cells up vs Young Cells	74.8299	13.3006	6.22105	1
160676	cg01225175	MYO16			3.30411e-10	3.30411e-10	1.01518	74.7488	8.64574	1.01518	Aged Cells up vs Young Cells	0.103768	Aged Cells up vs Young Cells	74.7488	9.19174	4.30389	1
289129	cg07100532	ENOSF1	NonGene_Associated	Island	3.30555e-10	3.30555e-10	1.71647	74.7461	8.64558	1.71647	Aged Cells up vs Young Cells	0.155041	Aged Cells up vs Young Cells	74.7461	26.2775	12.3045	1
769806	cg13123962	FAM49B			3.31798e-10	3.31798e-10	2.37797	74.7229	8.64424	2.37797	Aged Cells up vs Young Cells	0.349303	Aged Cells up vs Young Cells	74.7229	50.4343	23.6233	1
505811	cg05318849				3.32338e-10	3.32338e-10	1.41489	74.7128	8.64366	1.41489	Aged Cells up vs Young Cells	0.222054	Aged Cells up vs Young Cells	74.7128	17.8548	8.36426	1
667096	cg10636549				3.39008e-10	3.39008e-10	2.66981	74.5898	8.63654	2.66981	Aged Cells up vs Young Cells	0.321588	Aged Cells up vs Young Cells	74.5898	63.5731	29.8306	1
710466	cg01495361	DNMT3B			3.4614e-10	3.4614e-10	0.622551	74.4611	8.62909	0.622551	Aged Cells up vs Young Cells	0.0894432	Aged Cells up vs Young Cells	74.4611	3.45671	1.6248	1
34893	cg23980776	PDE6B	Promoter_Associated	Island	3.46708e-10	3.46708e-10	2.04665	74.451	8.6285	2.04665	Aged Cells up vs Young Cells	0.2331	Aged Cells up vs Young Cells	74.451	37.3593	17.5629	1
384568	cg26995450	LOC153910			3.53043e-10	3.53043e-10	-1.902	74.3392	-8.62202	-1.902	Aged Cells down vs Young Cells	-0.301841	Aged Cells down vs Young Cells	74.3392	32.2651	15.1909	1
550695	cg16320201	FAM114A1			3.54127e-10	3.54127e-10	2.09782	74.3203	8.62092	2.09782	Aged Cells up vs Young Cells	0.290783	Aged Cells up vs Young Cells	74.3203	39.2508	18.4846	1
341608	cg22633570	NPAS3			3.55064e-10	3.55064e-10	2.20245	74.304	8.61997	2.20245	Aged Cells up vs Young Cells	0.317934	Aged Cells up vs Young Cells	74.304	43.2637	20.3789	1
536771	cg00095431				3.5622e-10	3.5622e-10	1.1172	74.2839	8.61881	1.1172	Aged Cells up vs Young Cells	0.188792	Aged Cells up vs Young Cells	74.2839	11.132	5.245	1
455369	cg08579408				3.59514e-10	3.59514e-10	1.44093	74.2272	8.61552	1.44093	Aged Cells up vs Young Cells	0.15895	Aged Cells up vs Young Cells	74.2272	18.5182	8.73178	1
327039	cg13806256	PDE8A	Unclassified_Cell_type_specific		3.59969e-10	3.59969e-10	1.16119	74.2193	8.61507	1.16119	Aged Cells up vs Young Cells	0.0989583	Aged Cells up vs Young Cells	74.2193	12.0259	5.67111	1
604925	cg15097438	P2RX5-TAX1BP3			3.61946e-10	3.61946e-10	-1.19266	74.1856	-8.61311	-1.19266	Aged Cells down vs Young Cells	-0.0881959	Aged Cells down vs Young Cells	74.1856	12.6866	5.98538	1
743708	cg01713446	PEX5L			3.63012e-10	3.63012e-10	1.44021	74.1675	8.61205	1.44021	Aged Cells up vs Young Cells	0.237032	Aged Cells up vs Young Cells	74.1675	18.4996	8.73004	1
308579	cg10159607	C17orf69			3.64455e-10	3.64455e-10	1.62255	74.143	8.61064	1.62255	Aged Cells up vs Young Cells	0.16169	Aged Cells up vs Young Cells	74.143	23.4806	11.0843	1
605615	cg25736684		Unclassified_Cell_type_specific		3.65196e-10	3.65196e-10	2.00561	74.1305	8.60991	2.00561	Aged Cells up vs Young Cells	0.317421	Aged Cells up vs Young Cells	74.1305	35.8759	16.9385	1
576691	cg01051503	LINC01478			3.65787e-10	3.65787e-10	1.46358	74.1206	8.60933	1.46358	Aged Cells up vs Young Cells	0.213505	Aged Cells up vs Young Cells	74.1206	19.1048	9.02136	1
201496	cg19145320				3.65955e-10	3.65955e-10	3.0462	74.1177	8.60917	3.0462	Aged Cells up vs Young Cells	0.367146	Aged Cells up vs Young Cells	74.1177	82.7615	39.0818	1
44106	cg00117005	DAXX		Island	3.69264e-10	3.69264e-10	-1.28653	74.0623	-8.60595	-1.28653	Aged Cells down vs Young Cells	-0.212527	Aged Cells down vs Young Cells	74.0623	14.7623	6.97631	1
545561	cg26782090				3.69503e-10	3.69503e-10	2.30644	74.0583	8.60572	2.30644	Aged Cells up vs Young Cells	0.279983	Aged Cells up vs Young Cells	74.0583	47.4456	22.4228	1
680659	cg14836605	LINC00535			3.71231e-10	3.71231e-10	1.84097	74.0296	8.60405	1.84097	Aged Cells up vs Young Cells	0.274318	Aged Cells up vs Young Cells	74.0296	30.2277	14.2912	1
785068	cg10163536				3.72611e-10	3.72611e-10	1.3524	74.0068	8.60272	1.3524	Aged Cells up vs Young Cells	0.224186	Aged Cells up vs Young Cells	74.0068	16.3125	7.71465	1
353698	cg10520303				3.76016e-10	3.76016e-10	2.08488	73.9508	8.59947	2.08488	Aged Cells up vs Young Cells	0.326504	Aged Cells up vs Young Cells	73.9508	38.7681	18.3485	1
494432	cg01084448	CNBD2			3.76267e-10	3.76267e-10	0.766598	73.9467	8.59923	0.766598	Aged Cells up vs Young Cells	0.0618778	Aged Cells up vs Young Cells	73.9467	5.24141	2.48083	1
779951	cg25016055	BCAR3			3.78159e-10	3.78159e-10	2.29463	73.9159	8.59744	2.29463	Aged Cells up vs Young Cells	0.333465	Aged Cells up vs Young Cells	73.9159	46.961	22.2366	1
63032	cg11543592			N_Shore	3.79962e-10	3.79962e-10	1.46395	73.8867	8.59574	1.46395	Aged Cells up vs Young Cells	0.128587	Aged Cells up vs Young Cells	73.8867	19.1146	9.05458	1
768826	cg11793783		Unclassified_Cell_type_specific	N_Shelf	3.80298e-10	3.80298e-10	1.27758	73.8812	8.59542	1.27758	Aged Cells up vs Young Cells	0.0858782	Aged Cells up vs Young Cells	73.8812	14.5576	6.8964	1
4015	cg27455470	CCRL2	Unclassified_Cell_type_specific		3.84278e-10	3.84278e-10	1.61584	73.8173	8.5917	1.61584	Aged Cells up vs Young Cells	0.110593	Aged Cells up vs Young Cells	73.8173	23.2868	11.0413	1
531965	cg09383624	LOC101929268			3.86431e-10	3.86431e-10	2.03998	73.783	8.5897	2.03998	Aged Cells up vs Young Cells	0.269191	Aged Cells up vs Young Cells	73.783	37.1161	17.6065	1
542279	cg14646852	KIAA1958			3.88159e-10	3.88159e-10	1.64596	73.7556	8.58811	1.64596	Aged Cells up vs Young Cells	0.252324	Aged Cells up vs Young Cells	73.7556	24.1629	11.4663	1
371753	cg24107619				3.89805e-10	3.89805e-10	1.90339	73.7296	8.58659	1.90339	Aged Cells up vs Young Cells	0.250702	Aged Cells up vs Young Cells	73.7296	32.3123	15.3389	1
657529	cg07398264				3.91182e-10	3.91182e-10	1.32676	73.708	8.58534	1.32676	Aged Cells up vs Young Cells	0.221019	Aged Cells up vs Young Cells	73.708	15.6998	7.455	1
309759	cg20073327	KIAA0355			3.91538e-10	3.91538e-10	1.2175	73.7024	8.58501	1.2175	Aged Cells up vs Young Cells	0.124267	Aged Cells up vs Young Cells	73.7024	13.2205	6.27821	1
559352	cg15798997	C1orf198			3.92185e-10	3.92185e-10	2.57893	73.6923	8.58442	2.57893	Aged Cells up vs Young Cells	0.38703	Aged Cells up vs Young Cells	73.6923	59.3186	28.1733	1
678504	cg16110827	SEMA6D			3.92837e-10	3.92837e-10	1.62342	73.6821	8.58383	1.62342	Aged Cells up vs Young Cells	0.151551	Aged Cells up vs Young Cells	73.6821	23.5056	11.1655	1
198521	cg00939910				3.93894e-10	3.93894e-10	1.40011	73.6656	8.58287	1.40011	Aged Cells up vs Young Cells	0.164179	Aged Cells up vs Young Cells	73.6656	17.4838	8.3069	1
515246	cg24195177	NSUN6			3.94087e-10	3.94087e-10	0.914524	73.6626	8.58269	0.914524	Aged Cells up vs Young Cells	0.114493	Aged Cells up vs Young Cells	73.6626	7.45938	3.54425	1
793127	cg16161415				3.94972e-10	3.94972e-10	-1.56565	73.6488	-8.58189	-1.56565	Aged Cells down vs Young Cells	-0.257241	Aged Cells down vs Young Cells	73.6488	21.8626	10.3897	1
779319	cg02785578				3.98732e-10	3.98732e-10	2.95188	73.5908	8.57851	2.95188	Aged Cells up vs Young Cells	0.340508	Aged Cells up vs Young Cells	73.5908	77.7156	36.9618	1
353311	cg12653876	LGALS3		S_Shore	4.01839e-10	4.01839e-10	-2.80282	73.5432	-8.57573	-2.80282	Aged Cells down vs Young Cells	-0.417011	Aged Cells down vs Young Cells	73.5432	70.065	33.3447	1
190187	cg10964502	LINC00322			4.03323e-10	4.03323e-10	1.90725	73.5206	8.57442	1.90725	Aged Cells up vs Young Cells	0.276114	Aged Cells up vs Young Cells	73.5206	32.4434	15.4449	1
520620	cg21353144	SPRY1		S_Shelf	4.0413e-10	4.0413e-10	-1.32258	73.5084	-8.5737	-1.32258	Aged Cells down vs Young Cells	-0.212081	Aged Cells down vs Young Cells	73.5084	15.6011	7.42825	1
774598	cg15556664	DLEU1			4.06546e-10	4.06546e-10	2.01533	73.4719	8.57157	2.01533	Aged Cells up vs Young Cells	0.229483	Aged Cells up vs Young Cells	73.4719	36.2246	17.2564	1
138750	cg13117160	LOC101927488			4.0723e-10	4.0723e-10	1.90141	73.4616	8.57097	1.90141	Aged Cells up vs Young Cells	0.303788	Aged Cells up vs Young Cells	73.4616	32.2452	15.3629	1
471937	cg14209764	MIR6075			4.07333e-10	4.07333e-10	2.21717	73.4601	8.57088	2.21717	Aged Cells up vs Young Cells	0.252843	Aged Cells up vs Young Cells	73.4601	43.8441	20.8895	1
508901	cg24361098	BCL11A			4.07749e-10	4.07749e-10	2.03862	73.4538	8.57052	2.03862	Aged Cells up vs Young Cells	0.321218	Aged Cells up vs Young Cells	73.4538	37.0667	17.6619	1
493779	cg26253663			N_Shore	4.08711e-10	4.08711e-10	-1.7995	73.4394	-8.56968	-1.7995	Aged Cells down vs Young Cells	-0.275	Aged Cells down vs Young Cells	73.4394	28.8813	13.7644	1
188662	cg20055316	DLG2			4.09098e-10	4.09098e-10	1.65052	73.4336	8.56934	1.65052	Aged Cells up vs Young Cells	0.132582	Aged Cells up vs Young Cells	73.4336	24.2971	11.5805	1
160865	cg12820347				4.10049e-10	4.10049e-10	1.55713	73.4194	8.56851	1.55713	Aged Cells up vs Young Cells	0.132	Aged Cells up vs Young Cells	73.4194	21.6252	10.309	1
571008	cg18114431	BLOC1S5-TXNDC5			4.12789e-10	4.12789e-10	1.41427	73.3787	8.56613	1.41427	Aged Cells up vs Young Cells	0.234351	Aged Cells up vs Young Cells	73.3787	17.8393	8.50894	1
459546	cg11367421	DLC1			4.16755e-10	4.16755e-10	2.27378	73.3202	8.56272	2.27378	Aged Cells up vs Young Cells	0.355063	Aged Cells up vs Young Cells	73.3202	46.1115	22.0117	1
234124	cg18362112	LOC642366			4.18297e-10	4.18297e-10	1.66952	73.2976	8.5614	1.66952	Aged Cells up vs Young Cells	0.183041	Aged Cells up vs Young Cells	73.2976	24.8597	11.8706	1
727833	cg16499645	VPS28	Unclassified	S_Shore	4.2461e-10	4.2461e-10	1.55229	73.2061	8.55606	1.55229	Aged Cells up vs Young Cells	0.168421	Aged Cells up vs Young Cells	73.2061	21.4911	10.275	1
215608	cg15957807	PDGFC			4.24868e-10	4.24868e-10	1.93363	73.2024	8.55584	1.93363	Aged Cells up vs Young Cells	0.295528	Aged Cells up vs Young Cells	73.2024	33.3471	15.9441	1
254443	cg19141366	ADGRD1			4.24889e-10	4.24889e-10	2.60214	73.2021	8.55582	2.60214	Aged Cells up vs Young Cells	0.386812	Aged Cells up vs Young Cells	73.2021	60.3914	28.8748	1
28715	cg24951137	C20orf26		S_Shelf	4.27221e-10	4.27221e-10	1.72377	73.1687	8.55387	1.72377	Aged Cells up vs Young Cells	0.211922	Aged Cells up vs Young Cells	73.1687	26.5014	12.6769	1
660406	cg09798547				4.27385e-10	4.27385e-10	0.986246	73.1663	8.55373	0.986246	Aged Cells up vs Young Cells	0.114999	Aged Cells up vs Young Cells	73.1663	8.67527	4.14992	1
676158	cg06625638	AUTS2			4.27866e-10	4.27866e-10	0.856272	73.1595	8.55333	0.856272	Aged Cells up vs Young Cells	0.0999338	Aged Cells up vs Young Cells	73.1595	6.53937	3.12848	1
596530	cg11625060	ZNF99			4.30132e-10	4.30132e-10	1.40962	73.1273	8.55145	1.40962	Aged Cells up vs Young Cells	0.174716	Aged Cells up vs Young Cells	73.1273	17.7222	8.48218	1
614443	cg06500792				4.32936e-10	4.32936e-10	1.54805	73.0876	8.54913	1.54805	Aged Cells up vs Young Cells	0.0741056	Aged Cells up vs Young Cells	73.0876	21.3738	10.2354	1
584310	cg14120147	SLC43A3	Promoter_Associated	N_Shore	4.34278e-10	4.34278e-10	-1.69583	73.0687	-8.54803	-1.69583	Aged Cells down vs Young Cells	-0.253853	Aged Cells down vs Young Cells	73.0687	25.6493	12.286	1
375471	cg03230469	GDNF	Unclassified	Island	4.34335e-10	4.34335e-10	1.35301	73.0679	8.54798	1.35301	Aged Cells up vs Young Cells	0.0585761	Aged Cells up vs Young Cells	73.0679	16.3272	7.82082	1
792587	cg07578073	CUGBP2			4.35397e-10	4.35397e-10	1.17081	73.053	8.54711	1.17081	Aged Cells up vs Young Cells	0.194301	Aged Cells up vs Young Cells	73.053	12.226	5.85754	1
752160	cg15266265				4.37303e-10	4.37303e-10	2.47548	73.0264	8.54555	2.47548	Aged Cells up vs Young Cells	0.379298	Aged Cells up vs Young Cells	73.0264	54.6553	26.1951	1
549552	cg05824509	LINC01580			4.38748e-10	4.38748e-10	1.46669	73.0063	8.54437	1.46669	Aged Cells up vs Young Cells	0.166843	Aged Cells up vs Young Cells	73.0063	19.1861	9.19801	1
586175	cg25851564	DLEU1			4.41091e-10	4.41091e-10	1.91493	72.9738	8.54247	1.91493	Aged Cells up vs Young Cells	0.236577	Aged Cells up vs Young Cells	72.9738	32.7052	15.6862	1
469295	cg20482145	MYH10			4.42238e-10	4.42238e-10	-1.73417	72.958	-8.54155	-1.73417	Aged Cells down vs Young Cells	-0.265542	Aged Cells down vs Young Cells	72.958	26.8223	12.8674	1
564006	cg20329028	HERC4		S_Shore	4.4355e-10	4.4355e-10	0.56665	72.94	8.54049	0.56665	Aged Cells up vs Young Cells	0.0419231	Aged Cells up vs Young Cells	72.94	2.86379	1.37418	1
117937	cg25288034				4.49724e-10	4.49724e-10	2.9842	72.8558	8.53556	2.9842	Aged Cells up vs Young Cells	0.350629	Aged Cells up vs Young Cells	72.8558	79.4268	38.1567	1
290041	cg01984097				4.5391e-10	4.5391e-10	2.25833	72.7994	8.53226	2.25833	Aged Cells up vs Young Cells	0.352533	Aged Cells up vs Young Cells	72.7994	45.4868	21.8688	1
129768	cg06068179	AFAP1	Unclassified_Cell_type_specific		4.54133e-10	4.54133e-10	0.939071	72.7965	8.53208	0.939071	Aged Cells up vs Young Cells	0.138938	Aged Cells up vs Young Cells	72.7965	7.86518	3.78152	1
329886	cg03735351	NTHL1		S_Shore	4.57028e-10	4.57028e-10	0.949998	72.7578	8.52982	0.949998	Aged Cells up vs Young Cells	0.159322	Aged Cells up vs Young Cells	72.7578	8.04929	3.87209	1
703114	cg00338479				4.63637e-10	4.63637e-10	1.13001	72.6706	8.5247	1.13001	Aged Cells up vs Young Cells	0.151529	Aged Cells up vs Young Cells	72.6706	11.3889	5.48516	1
609688	cg09584225				4.64976e-10	4.64976e-10	3.54577	72.653	8.52367	3.54577	Aged Cells up vs Young Cells	0.316673	Aged Cells up vs Young Cells	72.653	112.133	54.0192	1
179214	cg03272928	RGS12	Unclassified_Cell_type_specific		4.66991e-10	4.66991e-10	0.97127	72.6268	8.52213	0.97127	Aged Cells up vs Young Cells	0.0782185	Aged Cells up vs Young Cells	72.6268	8.4138	4.05474	1
165634	cg12332253	RBFOX2			4.67063e-10	4.67063e-10	0.939614	72.6258	8.52208	0.939614	Aged Cells up vs Young Cells	0.110855	Aged Cells up vs Young Cells	72.6258	7.87428	3.79479	1
534379	cg06771173	ZSWIM5			4.67589e-10	4.67589e-10	0.715675	72.619	8.52168	0.715675	Aged Cells up vs Young Cells	0.0636704	Aged Cells up vs Young Cells	72.619	4.56818	2.20172	1
717319	cg27434995	LOC100132111		S_Shore	4.69344e-10	4.69344e-10	2.94183	72.5962	8.52034	2.94183	Aged Cells up vs Young Cells	0.372388	Aged Cells up vs Young Cells	72.5962	77.1876	37.2136	1
142756	cg10182440	KLC1			4.7038e-10	4.7038e-10	2.63924	72.5829	8.51956	2.63924	Aged Cells up vs Young Cells	0.343885	Aged Cells up vs Young Cells	72.5829	62.1257	29.9575	1
647217	cg15646831	TF		N_Shore	4.73163e-10	4.73163e-10	0.715884	72.5471	8.51746	0.715884	Aged Cells up vs Young Cells	0.107376	Aged Cells up vs Young Cells	72.5471	4.57085	2.20519	1
598392	cg24642022				4.75012e-10	4.75012e-10	1.54878	72.5234	8.51607	1.54878	Aged Cells up vs Young Cells	0.207451	Aged Cells up vs Young Cells	72.5234	21.3939	10.3248	1
151624	cg05462446				4.75224e-10	4.75224e-10	3.06353	72.5207	8.51591	3.06353	Aged Cells up vs Young Cells	0.443867	Aged Cells up vs Young Cells	72.5207	83.7059	40.3982	1
392461	cg03501332				4.75529e-10	4.75529e-10	1.38521	72.5168	8.51568	1.38521	Aged Cells up vs Young Cells	0.0932726	Aged Cells up vs Young Cells	72.5168	17.1137	8.25989	1
2083	cg10065530	C20orf29	Promoter_Associated	N_Shore	4.77459e-10	4.77459e-10	1.11911	72.4922	8.51424	1.11911	Aged Cells up vs Young Cells	0.155152	Aged Cells up vs Young Cells	72.4922	11.17	5.393	1
244643	cg20932516	DNER			4.81229e-10	4.81229e-10	1.63397	72.4445	8.51144	1.63397	Aged Cells up vs Young Cells	0.186289	Aged Cells up vs Young Cells	72.4445	23.8123	11.5044	1
229921	cg03755957	TDG		S_Shelf	4.83054e-10	4.83054e-10	1.99559	72.4216	8.51009	1.99559	Aged Cells up vs Young Cells	0.28964	Aged Cells up vs Young Cells	72.4216	35.5185	17.1654	1
307907	cg21146957	PTPRQ			4.84354e-10	4.84354e-10	0.951662	72.4053	8.50913	0.951662	Aged Cells up vs Young Cells	0.147236	Aged Cells up vs Young Cells	72.4053	8.07751	3.90459	1
709089	cg02313670	MAP4K4			4.85282e-10	4.85282e-10	1.90351	72.3937	8.50845	1.90351	Aged Cells up vs Young Cells	0.175589	Aged Cells up vs Young Cells	72.3937	32.3165	15.624	1
505802	cg21971800	NXN	Unclassified_Cell_type_specific		4.86338e-10	4.86338e-10	1.52544	72.3805	8.50768	1.52544	Aged Cells up vs Young Cells	0.0601733	Aged Cells up vs Young Cells	72.3805	20.754	10.0357	1
532167	cg00858400	SLC7A5		S_Shore	4.86626e-10	4.86626e-10	1.69496	72.377	8.50746	1.69496	Aged Cells up vs Young Cells	0.241402	Aged Cells up vs Young Cells	72.377	25.623	12.3908	1
437681	cg24213921	USP25	Promoter_Associated_Cell_type_specific	S_Shore	4.89897e-10	4.89897e-10	1.64616	72.3364	8.50508	1.64616	Aged Cells up vs Young Cells	0.26494	Aged Cells up vs Young Cells	72.3364	24.1689	11.6942	1
19354	cg11945668				4.92037e-10	4.92037e-10	2.72346	72.31	8.50353	2.72346	Aged Cells up vs Young Cells	0.269212	Aged Cells up vs Young Cells	72.31	66.1538	32.0202	1
35785	cg27499850	HTA			4.92882e-10	4.92882e-10	2.7468	72.2996	8.50292	2.7468	Aged Cells up vs Young Cells	0.400992	Aged Cells up vs Young Cells	72.2996	67.2923	32.576	1
227099	cg19660568				4.95889e-10	4.95889e-10	2.07176	72.2628	8.50075	2.07176	Aged Cells up vs Young Cells	0.179831	Aged Cells up vs Young Cells	72.2628	38.2815	18.5414	1
396530	cg15795871	CYTH4			4.98843e-10	4.98843e-10	1.90911	72.2268	8.49864	1.90911	Aged Cells up vs Young Cells	0.289921	Aged Cells up vs Young Cells	72.2268	32.5068	15.7523	1
441622	cg00983122	FAM135B			4.98856e-10	4.98856e-10	1.74965	72.2267	8.49863	1.74965	Aged Cells up vs Young Cells	0.153792	Aged Cells up vs Young Cells	72.2267	27.3032	13.2307	1
491410	cg02438610	SUN1		Island	4.99841e-10	4.99841e-10	1.48065	72.2147	8.49793	1.48065	Aged Cells up vs Young Cells	0.217448	Aged Cells up vs Young Cells	72.2147	19.5531	9.47673	1
279364	cg15334827	CSDC2			5.00457e-10	5.00457e-10	2.97412	72.2073	8.49749	2.97412	Aged Cells up vs Young Cells	0.326879	Aged Cells up vs Young Cells	72.2073	78.8911	38.2398	1
237235	cg23560704				5.00522e-10	5.00522e-10	1.72247	72.2065	8.49744	1.72247	Aged Cells up vs Young Cells	0.181832	Aged Cells up vs Young Cells	72.2065	26.4616	12.8265	1
487825	cg23507945	IL22RA2	Unclassified_Cell_type_specific		5.03319e-10	5.03319e-10	1.76319	72.1728	8.49546	1.76319	Aged Cells up vs Young Cells	0.213015	Aged Cells up vs Young Cells	72.1728	27.7276	13.4464	1
468406	cg25192768				5.03708e-10	5.03708e-10	1.1831	72.1681	8.49518	1.1831	Aged Cells up vs Young Cells	0.180924	Aged Cells up vs Young Cells	72.1681	12.4841	6.05453	1
635390	cg12656681			N_Shore	5.05441e-10	5.05441e-10	1.27072	72.1474	8.49396	1.27072	Aged Cells up vs Young Cells	0.204985	Aged Cells up vs Young Cells	72.1474	14.4016	6.98649	1
95170	cg13555354	DHRS4L2	Promoter_Associated	Island	5.13721e-10	5.13721e-10	2.99103	72.0492	8.48818	2.99103	Aged Cells up vs Young Cells	0.359954	Aged Cells up vs Young Cells	72.0492	79.7911	38.7609	1
497771	cg15740114	GAS7			5.16181e-10	5.16181e-10	1.96704	72.0203	8.48648	1.96704	Aged Cells up vs Young Cells	0.305722	Aged Cells up vs Young Cells	72.0203	34.5093	16.7706	1
546030	cg22650099				5.1702e-10	5.1702e-10	-1.71457	72.0105	-8.4859	-1.71457	Aged Cells down vs Young Cells	-0.247592	Aged Cells down vs Young Cells	72.0105	26.2193	12.7436	1
521372	cg09944886	THSD4			5.17034e-10	5.17034e-10	2.15053	72.0104	8.48589	2.15053	Aged Cells up vs Young Cells	0.284615	Aged Cells up vs Young Cells	72.0104	41.2481	20.0483	1
38563	cg20689043				5.19583e-10	5.19583e-10	1.81666	71.9807	8.48414	1.81666	Aged Cells up vs Young Cells	0.247331	Aged Cells up vs Young Cells	71.9807	29.4348	14.3124	1
410211	cg26891744				5.20145e-10	5.20145e-10	2.65241	71.9742	8.48376	2.65241	Aged Cells up vs Young Cells	0.397241	Aged Cells up vs Young Cells	71.9742	62.7471	30.513	1
337251	cg06204495				5.2125e-10	5.2125e-10	1.15058	71.9614	8.483	1.15058	Aged Cells up vs Young Cells	0.186627	Aged Cells up vs Young Cells	71.9614	11.8072	5.74269	1
273438	cg18562243	SOX2OT	Unclassified_Cell_type_specific	S_Shore	5.21714e-10	5.21714e-10	1.26889	71.956	8.48269	1.26889	Aged Cells up vs Young Cells	0.0639246	Aged Cells up vs Young Cells	71.956	14.3601	6.98487	1
701893	cg16196028				5.25978e-10	5.25978e-10	1.65773	71.9069	8.47979	1.65773	Aged Cells up vs Young Cells	0.253052	Aged Cells up vs Young Cells	71.9069	24.5099	11.93	1
530523	cg03489712	ZYX	Promoter_Associated	N_Shore	5.28137e-10	5.28137e-10	1.79241	71.8822	8.47834	1.79241	Aged Cells up vs Young Cells	0.244349	Aged Cells up vs Young Cells	71.8822	28.6541	13.9519	1
343339	cg19317960	LNX1			5.28501e-10	5.28501e-10	2.76993	71.878	8.47809	2.76993	Aged Cells up vs Young Cells	0.380794	Aged Cells up vs Young Cells	71.878	68.4306	33.3213	1
51867	cg25198049	CGN		N_Shelf	5.28511e-10	5.28511e-10	2.45743	71.8779	8.47808	2.45743	Aged Cells up vs Young Cells	0.287976	Aged Cells up vs Young Cells	71.8779	53.8609	26.2269	1
595800	cg05147143				5.30923e-10	5.30923e-10	1.74577	71.8505	8.47646	1.74577	Aged Cells up vs Young Cells	0.284357	Aged Cells up vs Young Cells	71.8505	27.1822	13.2411	1
551173	cg10495402	CHD6			5.34969e-10	5.34969e-10	1.95666	71.8047	8.47376	1.95666	Aged Cells up vs Young Cells	0.310023	Aged Cells up vs Young Cells	71.8047	34.1463	16.644	1
350296	cg06924548	SLC44A5			5.39238e-10	5.39238e-10	2.54386	71.7568	8.47094	2.54386	Aged Cells up vs Young Cells	0.354576	Aged Cells up vs Young Cells	71.7568	57.7163	28.1516	1
347143	cg01071903			S_Shelf	5.42324e-10	5.42324e-10	1.57137	71.7224	8.46891	1.57137	Aged Cells up vs Young Cells	0.254725	Aged Cells up vs Young Cells	71.7224	22.0227	10.7469	1
645234	cg05785932	KCNMA1			5.50592e-10	5.50592e-10	1.71012	71.6314	8.46353	1.71012	Aged Cells up vs Young Cells	0.205058	Aged Cells up vs Young Cells	71.6314	26.0836	12.7448	1
745042	cg03683669				5.51147e-10	5.51147e-10	1.76177	71.6253	8.46318	1.76177	Aged Cells up vs Young Cells	0.273725	Aged Cells up vs Young Cells	71.6253	27.6827	13.5273	1
501640	cg11897909	FGF14		S_Shore	5.51331e-10	5.51331e-10	1.93504	71.6233	8.46306	1.93504	Aged Cells up vs Young Cells	0.226918	Aged Cells up vs Young Cells	71.6233	33.396	16.3195	1
271199	cg18625011	IDO1			5.51908e-10	5.51908e-10	2.04969	71.617	8.46269	2.04969	Aged Cells up vs Young Cells	0.324724	Aged Cells up vs Young Cells	71.617	37.4703	18.3121	1
635338	cg04898302	TMEM163			5.61222e-10	5.61222e-10	2.03559	71.5164	8.45674	2.03559	Aged Cells up vs Young Cells	0.323641	Aged Cells up vs Young Cells	71.5164	36.9567	18.0866	1
590477	cg16936533	TMEM63C			5.63438e-10	5.63438e-10	0.829415	71.4927	8.45534	0.829415	Aged Cells up vs Young Cells	0.0798041	Aged Cells up vs Young Cells	71.4927	6.13558	3.00374	1
694741	cg12005819	CTDSPL			5.69476e-10	5.69476e-10	1.61482	71.4287	8.45155	1.61482	Aged Cells up vs Young Cells	0.189886	Aged Cells up vs Young Cells	71.4287	23.2575	11.3961	1
501652	cg21574629	DISC1			5.69783e-10	5.69783e-10	2.31097	71.4255	8.45136	2.31097	Aged Cells up vs Young Cells	0.225646	Aged Cells up vs Young Cells	71.4255	47.632	23.3407	1
770755	cg17058845	ANKH			5.71546e-10	5.71546e-10	-1.86072	71.407	-8.45026	-1.86072	Aged Cells down vs Young Cells	-0.222028	Aged Cells down vs Young Cells	71.407	30.8796	15.1356	1
702516	cg20526668	ARHGEF3			5.71788e-10	5.71788e-10	1.80362	71.4044	8.45011	1.80362	Aged Cells up vs Young Cells	0.280585	Aged Cells up vs Young Cells	71.4044	29.0136	14.2215	1
791874	cg20091405				5.76003e-10	5.76003e-10	1.90505	71.3603	8.4475	1.90505	Aged Cells up vs Young Cells	0.303889	Aged Cells up vs Young Cells	71.3603	32.3685	15.8757	1
350713	cg08061720		Unclassified		5.77924e-10	5.77924e-10	1.71257	71.3404	8.44632	1.71257	Aged Cells up vs Young Cells	0.276719	Aged Cells up vs Young Cells	71.3404	26.1583	12.8334	1
252168	cg10356210	KCNK3		N_Shelf	5.77954e-10	5.77954e-10	-1.44416	71.34	-8.4463	-1.44416	Aged Cells down vs Young Cells	-0.165301	Aged Cells down vs Young Cells	71.34	18.6012	9.12589	1
320809	cg23316449	PAPLN	Unclassified_Cell_type_specific	Island	5.82717e-10	5.82717e-10	-2.24643	71.2908	-8.44339	-2.24643	Aged Cells down vs Young Cells	-0.250444	Aged Cells down vs Young Cells	71.2908	45.0091	22.0971	1
770325	cg19156552	ROBO1			5.83231e-10	5.83231e-10	-2.40504	71.2855	-8.44308	-2.40504	Aged Cells down vs Young Cells	-0.358833	Aged Cells down vs Young Cells	71.2855	51.5888	25.3293	1
386351	cg13689667		Unclassified_Cell_type_specific		5.85731e-10	5.85731e-10	0.913588	71.2599	8.44156	0.913588	Aged Cells up vs Young Cells	0.155495	Aged Cells up vs Young Cells	71.2599	7.44412	3.65625	1
129866	cg10934515				5.88681e-10	5.88681e-10	1.08235	71.2298	8.43977	1.08235	Aged Cells up vs Young Cells	0.0922033	Aged Cells up vs Young Cells	71.2298	10.4484	5.13399	1
451106	cg25695232	ALS2CR11			5.89866e-10	5.89866e-10	2.5887	71.2177	8.43906	2.5887	Aged Cells up vs Young Cells	0.211883	Aged Cells up vs Young Cells	71.2177	59.7689	29.3735	1
556030	cg11855332	TKT			5.90323e-10	5.90323e-10	1.12005	71.2131	8.43878	1.12005	Aged Cells up vs Young Cells	0.180907	Aged Cells up vs Young Cells	71.2131	11.1889	5.49914	1
605088	cg19137737				5.92091e-10	5.92091e-10	1.14595	71.1952	8.43772	1.14595	Aged Cells up vs Young Cells	0.157126	Aged Cells up vs Young Cells	71.1952	11.7124	5.7579	1
242811	cg04897934	SPAG16			5.94403e-10	5.94403e-10	1.58214	71.1718	8.43634	1.58214	Aged Cells up vs Young Cells	0.258618	Aged Cells up vs Young Cells	71.1718	22.3256	10.979	1
347184	cg17498196	CCND3			6.03673e-10	6.03673e-10	0.577289	71.0792	8.43085	0.577289	Aged Cells up vs Young Cells	0.0869759	Aged Cells up vs Young Cells	71.0792	2.97234	1.46361	1
364950	cg02101279				6.07577e-10	6.07577e-10	0.908442	71.0406	8.42856	0.908442	Aged Cells up vs Young Cells	0.154083	Aged Cells up vs Young Cells	71.0406	7.3605	3.62634	1
721108	cg07932476	MAPRE3			6.07704e-10	6.07704e-10	2.48406	71.0394	8.42849	2.48406	Aged Cells up vs Young Cells	0.349554	Aged Cells up vs Young Cells	71.0394	55.0348	27.1148	1
633469	cg23479088	SGCZ			6.10263e-10	6.10263e-10	1.35552	71.0142	8.42699	1.35552	Aged Cells up vs Young Cells	0.224894	Aged Cells up vs Young Cells	71.0142	16.388	8.07696	1
283142	cg22905192				6.1389e-10	6.1389e-10	1.50369	70.9788	8.42489	1.50369	Aged Cells up vs Young Cells	0.141389	Aged Cells up vs Young Cells	70.9788	20.1663	9.94412	1
424147	cg21745092	PREX2		S_Shelf	6.14516e-10	6.14516e-10	1.42619	70.9727	8.42453	1.42619	Aged Cells up vs Young Cells	0.236464	Aged Cells up vs Young Cells	70.9727	18.1411	8.94624	1
665176	cg27372135	LPP			6.18004e-10	6.18004e-10	2.55724	70.9389	8.42252	2.55724	Aged Cells up vs Young Cells	0.362281	Aged Cells up vs Young Cells	70.9389	58.3252	28.7766	1
698960	cg03708694				6.22018e-10	6.22018e-10	1.5395	70.9002	8.42023	1.5395	Aged Cells up vs Young Cells	0.0835312	Aged Cells up vs Young Cells	70.9002	21.1382	10.4349	1
455671	cg17316073				6.24855e-10	6.24855e-10	-2.33543	70.873	-8.41861	-2.33543	Aged Cells down vs Young Cells	-0.266089	Aged Cells down vs Young Cells	70.873	48.6459	24.0233	1
758578	cg09754643	LOC283856			6.25334e-10	6.25334e-10	0.946164	70.8685	8.41834	0.946164	Aged Cells up vs Young Cells	0.0562247	Aged Cells up vs Young Cells	70.8685	7.98445	3.9433	1
570136	cg04919139				6.27472e-10	6.27472e-10	1.33186	70.8481	8.41713	1.33186	Aged Cells up vs Young Cells	0.186748	Aged Cells up vs Young Cells	70.8481	15.8209	7.81578	1
748174	cg16368936				6.2895e-10	6.2895e-10	2.05635	70.834	8.41629	2.05635	Aged Cells up vs Young Cells	0.176579	Aged Cells up vs Young Cells	70.834	37.7141	18.635	1
471818	cg00508975	LRRC3B		Island	6.29546e-10	6.29546e-10	1.37737	70.8284	8.41596	1.37737	Aged Cells up vs Young Cells	0.21547	Aged Cells up vs Young Cells	70.8284	16.9206	8.36135	1
360345	cg26735627	DIRC2			6.30695e-10	6.30695e-10	1.60308	70.8175	8.41531	1.60308	Aged Cells up vs Young Cells	0.258485	Aged Cells up vs Young Cells	70.8175	22.9203	11.3279	1
510300	cg06619939				6.31269e-10	6.31269e-10	2.20543	70.8121	8.41499	2.20543	Aged Cells up vs Young Cells	0.337575	Aged Cells up vs Young Cells	70.8121	43.3807	21.4416	1
310057	cg19704102				6.35845e-10	6.35845e-10	1.49578	70.7689	8.41243	1.49578	Aged Cells up vs Young Cells	0.21781	Aged Cells up vs Young Cells	70.7689	19.9549	9.86903	1
332815	cg00804763				6.39713e-10	6.39713e-10	1.80672	70.7328	8.41028	1.80672	Aged Cells up vs Young Cells	0.292039	Aged Cells up vs Young Cells	70.7328	29.1134	14.4059	1
393493	cg26018368	RGS12			6.43048e-10	6.43048e-10	2.9564	70.7018	8.40843	2.9564	Aged Cells up vs Young Cells	0.362856	Aged Cells up vs Young Cells	70.7018	77.9541	38.5902	1
560528	cg18711583				6.48915e-10	6.48915e-10	2.28843	70.6476	8.40521	2.28843	Aged Cells up vs Young Cells	0.319928	Aged Cells up vs Young Cells	70.6476	46.7074	23.1396	1
135780	cg23658355	JPH1			6.49019e-10	6.49019e-10	2.2034	70.6467	8.40516	2.2034	Aged Cells up vs Young Cells	0.249108	Aged Cells up vs Young Cells	70.6467	43.3012	21.4524	1
389319	cg11906285				6.56191e-10	6.56191e-10	2.91215	70.5812	8.40126	2.91215	Aged Cells up vs Young Cells	0.422373	Aged Cells up vs Young Cells	70.5812	75.6381	37.5076	1
127911	cg04944537	GPR26		S_Shelf	6.57944e-10	6.57944e-10	1.28855	70.5653	8.40032	1.28855	Aged Cells up vs Young Cells	0.214713	Aged Cells up vs Young Cells	70.5653	14.8086	7.34497	1
421734	cg01284415	BAX	Promoter_Associated	N_Shore	6.64958e-10	6.64958e-10	1.7731	70.5022	8.39656	1.7731	Aged Cells up vs Young Cells	0.243758	Aged Cells up vs Young Cells	70.5022	28.0401	13.9202	1
399379	cg09385667	PDZRN3			6.65826e-10	6.65826e-10	1.96096	70.4944	8.3961	1.96096	Aged Cells up vs Young Cells	0.249627	Aged Cells up vs Young Cells	70.4944	34.2964	17.0279	1
408096	cg21005157	LRRC4C			6.661e-10	6.661e-10	2.35077	70.492	8.39595	2.35077	Aged Cells up vs Young Cells	0.309258	Aged Cells up vs Young Cells	70.492	49.287	24.4715	1
778725	cg02662491				6.69865e-10	6.69865e-10	1.69145	70.4585	8.39395	1.69145	Aged Cells up vs Young Cells	0.267636	Aged Cells up vs Young Cells	70.4585	25.5169	12.6754	1
46528	cg27504195	SIDT1			6.73584e-10	6.73584e-10	2.78601	70.4255	8.39199	2.78601	Aged Cells up vs Young Cells	0.324983	Aged Cells up vs Young Cells	70.4255	69.2272	34.4045	1
218625	cg26566052				6.7465e-10	6.7465e-10	-2.17045	70.4161	-8.39143	-2.17045	Aged Cells down vs Young Cells	-0.241791	Aged Cells down vs Young Cells	70.4161	42.0158	20.8837	1
770169	cg12445378	PRKDC		N_Shelf	6.82537e-10	6.82537e-10	0.660537	70.347	8.38731	0.660537	Aged Cells up vs Young Cells	0.113118	Aged Cells up vs Young Cells	70.347	3.89141	1.93611	1
374885	cg17292100	SPAG1			6.87093e-10	6.87093e-10	1.39661	70.3075	8.38496	1.39661	Aged Cells up vs Young Cells	0.065365	Aged Cells up vs Young Cells	70.3075	17.3965	8.66021	1
500085	cg13073629	AGO2			6.9397e-10	6.9397e-10	1.95478	70.2484	8.38143	1.95478	Aged Cells up vs Young Cells	0.276326	Aged Cells up vs Young Cells	70.2484	34.0806	16.9801	1
570663	cg19853517	NRG2	Unclassified_Cell_type_specific	N_Shore	6.99592e-10	6.99592e-10	1.70733	70.2005	8.37857	1.70733	Aged Cells up vs Young Cells	0.105344	Aged Cells up vs Young Cells	70.2005	25.9985	12.9621	1
227259	cg21005232	SCG5			7.05314e-10	7.05314e-10	3.25696	70.1522	8.37569	3.25696	Aged Cells up vs Young Cells	0.431329	Aged Cells up vs Young Cells	70.1522	94.6102	47.2025	1
314492	cg26319873				7.08627e-10	7.08627e-10	2.55642	70.1244	8.37403	2.55642	Aged Cells up vs Young Cells	0.319612	Aged Cells up vs Young Cells	70.1244	58.2878	29.0922	1
656040	cg12011427				7.08746e-10	7.08746e-10	3.17251	70.1234	8.37397	3.17251	Aged Cells up vs Young Cells	0.386418	Aged Cells up vs Young Cells	70.1234	89.7674	44.8047	1
502736	cg00956114	ITIH5		S_Shelf	7.11977e-10	7.11977e-10	1.68092	70.0964	8.37236	1.68092	Aged Cells up vs Young Cells	0.235898	Aged Cells up vs Young Cells	70.0964	25.2003	12.5828	1
187128	cg18609971				7.13301e-10	7.13301e-10	1.55183	70.0854	8.3717	1.55183	Aged Cells up vs Young Cells	0.233734	Aged Cells up vs Young Cells	70.0854	21.4783	10.726	1
507459	cg05169096	RIMS2			7.14718e-10	7.14718e-10	1.06866	70.0737	8.371	1.06866	Aged Cells up vs Young Cells	0.148194	Aged Cells up vs Young Cells	70.0737	10.1857	5.08752	1
135253	cg15956680				7.1562e-10	7.1562e-10	-2.54313	70.0662	-8.37055	-2.54313	Aged Cells down vs Young Cells	-0.317227	Aged Cells down vs Young Cells	70.0662	57.6832	28.8144	1
14063	cg27498387	ANK1	Unclassified_Cell_type_specific	Island	7.1722e-10	7.1722e-10	2.7332	70.053	8.36976	2.7332	Aged Cells up vs Young Cells	0.223948	Aged Cells up vs Young Cells	70.053	66.6279	33.2888	1
628740	cg09652509				7.17797e-10	7.17797e-10	1.1879	70.0482	8.36948	1.1879	Aged Cells up vs Young Cells	0.0805068	Aged Cells up vs Young Cells	70.0482	12.5856	6.28848	1
626651	cg22187743	LIPG		S_Shelf	7.17974e-10	7.17974e-10	1.34998	70.0467	8.36939	1.34998	Aged Cells up vs Young Cells	0.196676	Aged Cells up vs Young Cells	70.0467	16.2543	8.12173	1
751723	cg20053399	ZFHX3			7.18683e-10	7.18683e-10	2.87905	70.0409	8.36904	2.87905	Aged Cells up vs Young Cells	0.327496	Aged Cells up vs Young Cells	70.0409	73.9283	36.9426	1
499022	cg18122743			N_Shelf	7.28259e-10	7.28259e-10	1.0378	69.9625	8.36436	1.0378	Aged Cells up vs Young Cells	0.17486	Aged Cells up vs Young Cells	69.9625	9.60592	4.80553	1
480213	cg08106706	ELAVL4			7.28965e-10	7.28965e-10	1.83041	69.9568	8.36402	1.83041	Aged Cells up vs Young Cells	0.203928	Aged Cells up vs Young Cells	69.9568	29.8821	14.9503	1
587062	cg13873646				7.36978e-10	7.36978e-10	1.33773	69.8921	8.36015	1.33773	Aged Cells up vs Young Cells	0.213042	Aged Cells up vs Young Cells	69.8921	15.9606	7.99261	1
774918	cg14287557	C15orf52			7.39386e-10	7.39386e-10	1.88824	69.8728	8.35899	1.88824	Aged Cells up vs Young Cells	0.142223	Aged Cells up vs Young Cells	69.8728	31.7999	15.9289	1
431692	cg03058273				7.44047e-10	7.44047e-10	1.49546	69.8356	8.35677	1.49546	Aged Cells up vs Young Cells	0.191461	Aged Cells up vs Young Cells	69.8356	19.9463	9.99665	1
502903	cg15244467	MYO16			7.44781e-10	7.44781e-10	1.77035	69.8298	8.35642	1.77035	Aged Cells up vs Young Cells	0.206626	Aged Cells up vs Young Cells	69.8298	27.9531	14.0106	1
686365	cg11887851				7.46882e-10	7.46882e-10	1.63954	69.8131	8.35543	1.63954	Aged Cells up vs Young Cells	0.192662	Aged Cells up vs Young Cells	69.8131	23.975	12.0196	1
263960	cg20711695	LOC285419			7.56786e-10	7.56786e-10	-2.38922	69.7353	-8.35077	-2.38922	Aged Cells down vs Young Cells	-0.324432	Aged Cells down vs Young Cells	69.7353	50.9124	25.5528	1
388624	cg04118102			S_Shelf	7.60297e-10	7.60297e-10	-1.56566	69.708	-8.34913	-1.56566	Aged Cells down vs Young Cells	-0.208029	Aged Cells down vs Young Cells	69.708	21.8628	10.9772	1
280390	cg07533472				7.61524e-10	7.61524e-10	-2.38328	69.6984	-8.34856	-2.38328	Aged Cells down vs Young Cells	-0.358736	Aged Cells down vs Young Cells	69.6984	50.6598	25.4395	1
438297	cg18436117				7.62758e-10	7.62758e-10	2.15391	69.6889	8.34799	2.15391	Aged Cells up vs Young Cells	0.281104	Aged Cells up vs Young Cells	69.6889	41.3779	20.7813	1
436864	cg18515356				7.63017e-10	7.63017e-10	3.25769	69.6869	8.34787	3.25769	Aged Cells up vs Young Cells	0.471465	Aged Cells up vs Young Cells	69.6869	94.6524	47.5389	1
773538	cg12368693	PTPN14			7.63426e-10	7.63426e-10	2.4424	69.6837	8.34768	2.4424	Aged Cells up vs Young Cells	0.305626	Aged Cells up vs Young Cells	69.6837	53.2042	26.7228	1
753482	cg08068963			S_Shelf	7.66827e-10	7.66827e-10	0.987395	69.6575	8.34611	0.987395	Aged Cells up vs Young Cells	0.102029	Aged Cells up vs Young Cells	69.6575	8.6955	4.36913	1
782818	cg24084117				7.66848e-10	7.66848e-10	1.96461	69.6573	8.3461	1.96461	Aged Cells up vs Young Cells	0.134769	Aged Cells up vs Young Cells	69.6573	34.4243	17.2968	1
584873	cg21409491	DLG2			7.689e-10	7.689e-10	1.39874	69.6415	8.34515	1.39874	Aged Cells up vs Young Cells	0.169235	Aged Cells up vs Young Cells	69.6415	17.4495	8.76966	1
219770	cg17337764			S_Shore	7.78464e-10	7.78464e-10	0.641401	69.5686	8.34078	0.641401	Aged Cells up vs Young Cells	0.0487534	Aged Cells up vs Young Cells	69.5686	3.6692	1.84598	1
508545	cg13392302	PSCA			7.80252e-10	7.80252e-10	-1.27688	69.5551	-8.33997	-1.27688	Aged Cells down vs Young Cells	-0.13291	Aged Cells down vs Young Cells	69.5551	14.5417	7.31736	1
265830	cg04797496	PCDH12			7.83479e-10	7.83479e-10	1.25127	69.5307	8.33851	1.25127	Aged Cells up vs Young Cells	0.209046	Aged Cells up vs Young Cells	69.5307	13.964	7.02914	1
377897	cg07350210	PAK1		N_Shelf	7.87138e-10	7.87138e-10	1.11104	69.5033	8.33686	1.11104	Aged Cells up vs Young Cells	0.168955	Aged Cells up vs Young Cells	69.5033	11.0095	5.5441	1
630031	cg25432294				7.8716e-10	7.8716e-10	1.68163	69.5031	8.33685	1.68163	Aged Cells up vs Young Cells	0.142524	Aged Cells up vs Young Cells	69.5031	25.2217	12.701	1
178588	cg15016379			S_Shore	7.89381e-10	7.89381e-10	2.23361	69.4865	8.33586	2.23361	Aged Cells up vs Young Cells	0.334067	Aged Cells up vs Young Cells	69.4865	44.4966	22.4127	1
742179	cg22253541				7.92077e-10	7.92077e-10	2.07247	69.4664	8.33465	2.07247	Aged Cells up vs Young Cells	0.273248	Aged Cells up vs Young Cells	69.4664	38.3079	19.3011	1
341287	cg06674373				7.93365e-10	7.93365e-10	2.82663	69.4569	8.33408	2.82663	Aged Cells up vs Young Cells	0.412938	Aged Cells up vs Young Cells	69.4569	71.2609	35.9091	1
380294	cg02459389	ZZEF1			7.94079e-10	7.94079e-10	-2.02193	69.4516	-8.33376	-2.02193	Aged Cells down vs Young Cells	-0.239441	Aged Cells down vs Young Cells	69.4516	36.4624	18.3751	1
789510	cg19189116				7.95322e-10	7.95322e-10	2.57353	69.4423	8.33321	2.57353	Aged Cells up vs Young Cells	0.277742	Aged Cells up vs Young Cells	69.4423	59.0707	29.7725	1
215120	cg12434712				7.98021e-10	7.98021e-10	2.22612	69.4224	8.33201	2.22612	Aged Cells up vs Young Cells	0.335218	Aged Cells up vs Young Cells	69.4224	44.1985	22.2831	1
499686	cg19323289	NAV2			8.04476e-10	8.04476e-10	1.52796	69.375	8.32916	1.52796	Aged Cells up vs Young Cells	0.164549	Aged Cells up vs Young Cells	69.375	20.8227	10.5052	1
661191	cg05909891				8.10692e-10	8.10692e-10	-1.43019	69.3297	-8.32644	-1.43019	Aged Cells down vs Young Cells	-0.163698	Aged Cells down vs Young Cells	69.3297	18.2431	9.20975	1
415690	cg25943481				8.10881e-10	8.10881e-10	2.29289	69.3283	8.32636	2.29289	Aged Cells up vs Young Cells	0.353891	Aged Cells up vs Young Cells	69.3283	46.8898	23.672	1
536440	cg00934800				8.13028e-10	8.13028e-10	3.24445	69.3127	8.32543	3.24445	Aged Cells up vs Young Cells	0.358343	Aged Cells up vs Young Cells	69.3127	93.8843	47.4076	1
754192	cg03051777			S_Shore	8.14085e-10	8.14085e-10	1.30587	69.3051	8.32497	1.30587	Aged Cells up vs Young Cells	0.204947	Aged Cells up vs Young Cells	69.3051	15.2095	7.68098	1
187031	cg24800630				8.17384e-10	8.17384e-10	1.77336	69.2813	8.32354	1.77336	Aged Cells up vs Young Cells	0.1911	Aged Cells up vs Young Cells	69.2813	28.0482	14.1696	1
710864	cg26800131				8.1841e-10	8.1841e-10	1.45401	69.2739	8.3231	1.45401	Aged Cells up vs Young Cells	0.219771	Aged Cells up vs Young Cells	69.2739	18.8559	9.52675	1
685128	cg03878797				8.19102e-10	8.19102e-10	1.23538	69.269	8.3228	1.23538	Aged Cells up vs Young Cells	0.109125	Aged Cells up vs Young Cells	69.269	13.6117	6.87766	1
752656	cg04108518				8.21072e-10	8.21072e-10	1.77469	69.2548	8.32195	1.77469	Aged Cells up vs Young Cells	0.221637	Aged Cells up vs Young Cells	69.2548	28.0903	14.1963	1
182493	cg03885639	PANX3			8.30343e-10	8.30343e-10	1.02688	69.1889	8.31798	1.02688	Aged Cells up vs Young Cells	0.1621	Aged Cells up vs Young Cells	69.1889	9.40476	4.75751	1
249388	cg13867337				8.30883e-10	8.30883e-10	2.11008	69.185	8.31775	2.11008	Aged Cells up vs Young Cells	0.138853	Aged Cells up vs Young Cells	69.185	39.7111	20.0894	1
70525	cg12168112				8.32284e-10	8.32284e-10	1.50496	69.1751	8.31716	1.50496	Aged Cells up vs Young Cells	0.178885	Aged Cells up vs Young Cells	69.1751	20.2005	10.2207	1
158370	cg04527228	CRISPLD1			8.34097e-10	8.34097e-10	1.63351	69.1624	8.31639	1.63351	Aged Cells up vs Young Cells	0.26802	Aged Cells up vs Young Cells	69.1624	23.7988	12.0435	1
274425	cg25387043				8.34959e-10	8.34959e-10	1.48931	69.1563	8.31603	1.48931	Aged Cells up vs Young Cells	0.222559	Aged Cells up vs Young Cells	69.1563	19.7826	10.012	1
170599	cg26834680			S_Shore	8.38693e-10	8.38693e-10	1.90424	69.1301	8.31445	1.90424	Aged Cells up vs Young Cells	0.127076	Aged Cells up vs Young Cells	69.1301	32.3411	16.374	1
723618	cg19692836	NUP107			8.3934e-10	8.3934e-10	0.879872	69.1256	8.31418	0.879872	Aged Cells up vs Young Cells	0.148237	Aged Cells up vs Young Cells	69.1256	6.90481	3.49608	1
702362	cg16062320				8.41756e-10	8.41756e-10	1.32874	69.1087	8.31316	1.32874	Aged Cells up vs Young Cells	0.1408	Aged Cells up vs Young Cells	69.1087	15.7467	7.9749	1
494706	cg14736083		Promoter_Associated		8.41828e-10	8.41828e-10	-2.58562	69.1082	-8.31313	-2.58562	Aged Cells down vs Young Cells	-0.315871	Aged Cells down vs Young Cells	69.1082	59.627	30.1982	1
364807	cg21637054				8.44649e-10	8.44649e-10	1.35733	69.0885	8.31195	1.35733	Aged Cells up vs Young Cells	0.223658	Aged Cells up vs Young Cells	69.0885	16.4317	8.32421	1
643173	cg10244356	ADRA1A			8.54183e-10	8.54183e-10	1.25583	69.0227	8.30799	1.25583	Aged Cells up vs Young Cells	0.20179	Aged Cells up vs Young Cells	69.0227	14.0661	7.13264	1
414758	cg21093704	COL4A1			8.5744e-10	8.5744e-10	-1.216	69.0004	-8.30665	-1.216	Aged Cells down vs Young Cells	-0.202711	Aged Cells down vs Young Cells	69.0004	13.1881	6.68959	1
640824	cg08777304	VTRNA1-3			8.60467e-10	8.60467e-10	1.83573	68.9797	8.3054	1.83573	Aged Cells up vs Young Cells	0.145255	Aged Cells up vs Young Cells	68.9797	30.0561	15.2503	1
790926	cg19115997	LIMCH1			8.65345e-10	8.65345e-10	1.16813	68.9466	8.30341	1.16813	Aged Cells up vs Young Cells	0.178245	Aged Cells up vs Young Cells	68.9466	12.17	6.17799	1
247893	cg20408490	GALNT14			8.65685e-10	8.65685e-10	0.929048	68.9443	8.30327	0.929048	Aged Cells up vs Young Cells	0.154956	Aged Cells up vs Young Cells	68.9443	7.69818	3.90803	1
243322	cg08529706				8.67052e-10	8.67052e-10	1.63341	68.935	8.30271	1.63341	Aged Cells up vs Young Cells	0.206762	Aged Cells up vs Young Cells	68.935	23.796	12.0818	1
236074	cg14997592	CRISP2			8.67442e-10	8.67442e-10	1.70439	68.9324	8.30255	1.70439	Aged Cells up vs Young Cells	0.188604	Aged Cells up vs Young Cells	68.9324	25.9089	13.1551	1
493346	cg11875887				8.69457e-10	8.69457e-10	1.57731	68.9188	8.30173	1.57731	Aged Cells up vs Young Cells	0.237278	Aged Cells up vs Young Cells	68.9188	22.1895	11.2688	1
445980	cg10818657				8.81688e-10	8.81688e-10	2.23299	68.837	8.2968	2.23299	Aged Cells up vs Young Cells	0.174474	Aged Cells up vs Young Cells	68.837	44.4719	22.6116	1
742995	cg08751684	RASA3			8.8481e-10	8.8481e-10	2.88056	68.8163	8.29556	2.88056	Aged Cells up vs Young Cells	0.424327	Aged Cells up vs Young Cells	68.8163	74.0059	37.6395	1
626998	cg15957050	RAPGEF3		N_Shore	8.8783e-10	8.8783e-10	-2.42257	68.7963	-8.29435	-2.42257	Aged Cells down vs Young Cells	-0.37071	Aged Cells down vs Young Cells	68.7963	52.3437	26.6298	1
717612	cg10371147				8.90957e-10	8.90957e-10	1.08086	68.7757	8.29311	1.08086	Aged Cells up vs Young Cells	0.164541	Aged Cells up vs Young Cells	68.7757	10.4196	5.30256	1
257345	cg02781614	RCC1		N_Shore	8.94676e-10	8.94676e-10	2.07512	68.7514	8.29164	2.07512	Aged Cells up vs Young Cells	0.325534	Aged Cells up vs Young Cells	68.7514	38.4058	19.5517	1
511093	cg16464506	CNBD1			8.96961e-10	8.96961e-10	1.78421	68.7365	8.29074	1.78421	Aged Cells up vs Young Cells	0.283216	Aged Cells up vs Young Cells	68.7365	28.3925	14.4572	1
679211	cg24150325	SNCAIP			9.02225e-10	9.02225e-10	2.08546	68.7022	8.28868	2.08546	Aged Cells up vs Young Cells	0.31788	Aged Cells up vs Young Cells	68.7022	38.7897	19.7612	1
533492	cg16598679		Promoter_Associated	S_Shore	9.06676e-10	9.06676e-10	-2.4779	68.6735	-8.28694	-2.4779	Aged Cells down vs Young Cells	-0.305669	Aged Cells down vs Young Cells	68.6735	54.7621	27.91	1
186216	cg18265435	PTPRE			9.10244e-10	9.10244e-10	2.03978	68.6505	8.28556	2.03978	Aged Cells up vs Young Cells	0.275202	Aged Cells up vs Young Cells	68.6505	37.1088	18.9191	1
697848	cg06816102	PHACTR1			9.14281e-10	9.14281e-10	1.4918	68.6246	8.284	1.4918	Aged Cells up vs Young Cells	0.24537	Aged Cells up vs Young Cells	68.6246	19.8489	10.1233	1
163212	cg09155539				9.19051e-10	9.19051e-10	0.958859	68.5942	8.28216	0.958859	Aged Cells up vs Young Cells	0.0783985	Aged Cells up vs Young Cells	68.5942	8.20015	4.1841	1
466893	cg04098412				9.22707e-10	9.22707e-10	1.88515	68.5711	8.28076	1.88515	Aged Cells up vs Young Cells	0.300387	Aged Cells up vs Young Cells	68.5711	31.6958	16.1782	1
415801	cg21062155	NT5DC2		N_Shore	9.23952e-10	9.23952e-10	1.94292	68.5632	8.28029	1.94292	Aged Cells up vs Young Cells	0.269534	Aged Cells up vs Young Cells	68.5632	33.6685	17.187	1
573399	cg17400205				9.24326e-10	9.24326e-10	1.4536	68.5608	8.28015	1.4536	Aged Cells up vs Young Cells	0.237267	Aged Cells up vs Young Cells	68.5608	18.8452	9.62041	1
228402	cg12548580	TARSL2			9.30768e-10	9.30768e-10	2.60743	68.5203	8.2777	2.60743	Aged Cells up vs Young Cells	0.232025	Aged Cells up vs Young Cells	68.5203	60.6368	30.9732	1
536892	cg18190310	PLD5			9.32806e-10	9.32806e-10	2.6161	68.5075	8.27693	2.6161	Aged Cells up vs Young Cells	0.383639	Aged Cells up vs Young Cells	68.5075	61.0407	31.1853	1
174795	cg12176519	GRIP1			9.37386e-10	9.37386e-10	2.15406	68.4789	8.2752	2.15406	Aged Cells up vs Young Cells	0.325562	Aged Cells up vs Young Cells	68.4789	41.3836	21.1514	1
381064	cg23431098	ZNF391			9.37944e-10	9.37944e-10	2.07016	68.4755	8.27499	2.07016	Aged Cells up vs Young Cells	0.283957	Aged Cells up vs Young Cells	68.4755	38.2224	19.5367	1
740951	cg17014052				9.38027e-10	9.38027e-10	1.56168	68.4749	8.27496	1.56168	Aged Cells up vs Young Cells	0.232554	Aged Cells up vs Young Cells	68.4749	21.7518	11.1181	1
588472	cg07805058		Unclassified		9.51081e-10	9.51081e-10	3.19701	68.3943	8.27009	3.19701	Aged Cells up vs Young Cells	0.3017	Aged Cells up vs Young Cells	68.3943	91.1593	46.6497	1
380004	cg08243711	COL8A1			9.56521e-10	9.56521e-10	-2.28337	68.3611	-8.26808	-2.28337	Aged Cells down vs Young Cells	-0.353172	Aged Cells down vs Young Cells	68.3611	46.5013	23.8081	1
248588	cg19034971	SNTA1			9.58916e-10	9.58916e-10	3.12876	68.3465	8.2672	3.12876	Aged Cells up vs Young Cells	0.341259	Aged Cells up vs Young Cells	68.3465	87.3087	44.7104	1
288929	cg22670630	HYAL1			9.61526e-10	9.61526e-10	0.9316	68.3307	8.26624	0.9316	Aged Cells up vs Young Cells	0.116018	Aged Cells up vs Young Cells	68.3307	7.74053	3.96482	1
635587	cg04579403				9.63155e-10	9.63155e-10	1.77102	68.3208	8.26564	1.77102	Aged Cells up vs Young Cells	0.261827	Aged Cells up vs Young Cells	68.3208	27.9744	14.331	1
170159	cg23083474				9.63158e-10	9.63158e-10	2.11051	68.3208	8.26564	2.11051	Aged Cells up vs Young Cells	0.131653	Aged Cells up vs Young Cells	68.3208	39.7272	20.3518	1
657741	cg07998033				9.6584e-10	9.6584e-10	2.08304	68.3046	8.26466	2.08304	Aged Cells up vs Young Cells	0.159336	Aged Cells up vs Young Cells	68.3046	38.6998	19.8302	1
251119	cg19175386			N_Shore	9.66947e-10	9.66947e-10	1.97722	68.2979	8.26426	1.97722	Aged Cells up vs Young Cells	0.311274	Aged Cells up vs Young Cells	68.2979	34.8675	17.8682	1
722040	cg02380180	LAMA3			9.684e-10	9.684e-10	0.808168	68.2892	8.26373	0.808168	Aged Cells up vs Young Cells	0.11704	Aged Cells up vs Young Cells	68.2892	5.82526	2.9856	1
323216	cg20320575	DHRS4L2	Promoter_Associated	Island	9.75005e-10	9.75005e-10	1.3435	68.2496	8.26133	1.3435	Aged Cells up vs Young Cells	0.108124	Aged Cells up vs Young Cells	68.2496	16.0987	8.25578	1
298627	cg16474309				9.75928e-10	9.75928e-10	1.3719	68.2441	8.261	1.3719	Aged Cells up vs Young Cells	0.22479	Aged Cells up vs Young Cells	68.2441	16.7863	8.60911	1
176655	cg23235865		Unclassified_Cell_type_specific		9.77643e-10	9.77643e-10	-1.47574	68.2339	-8.26038	-1.47574	Aged Cells down vs Young Cells	-0.174991	Aged Cells down vs Young Cells	68.2339	19.4238	9.96326	1
505646	cg00820294	GNG12-AS1	Unclassified		9.80358e-10	9.80358e-10	1.35904	68.2178	8.2594	1.35904	Aged Cells up vs Young Cells	0.208984	Aged Cells up vs Young Cells	68.2178	16.4733	8.45181	1
246250	cg00840927	RGS6			9.84539e-10	9.84539e-10	2.236	68.193	8.2579	2.236	Aged Cells up vs Young Cells	0.350075	Aged Cells up vs Young Cells	68.193	44.5919	22.8868	1
502656	cg11212709				9.92577e-10	9.92577e-10	2.72952	68.1457	8.25504	2.72952	Aged Cells up vs Young Cells	0.387691	Aged Cells up vs Young Cells	68.1457	66.4484	34.1282	1
722843	cg23471362		Unclassified		9.98519e-10	9.98519e-10	1.65317	68.111	8.25294	1.65317	Aged Cells up vs Young Cells	0.162571	Aged Cells up vs Young Cells	68.111	24.3752	12.5256	1
785609	cg20853937				9.99445e-10	9.99445e-10	1.63297	68.1056	8.25261	1.63297	Aged Cells up vs Young Cells	0.129615	Aged Cells up vs Young Cells	68.1056	23.7831	12.2223	1
226946	cg17389427				1.0002e-09	1.0002e-09	1.40279	68.1012	8.25234	1.40279	Aged Cells up vs Young Cells	0.141403	Aged Cells up vs Young Cells	68.1012	17.5508	9.0201	1
62735	cg00450617	SNTG2			1.00406e-09	1.00406e-09	1.19143	68.0788	8.25099	1.19143	Aged Cells up vs Young Cells	0.175834	Aged Cells up vs Young Cells	68.0788	12.6604	6.50884	1
204061	cg10856488		Unclassified_Cell_type_specific		1.00414e-09	1.00414e-09	1.33537	68.0784	8.25096	1.33537	Aged Cells up vs Young Cells	0.20892	Aged Cells up vs Young Cells	68.0784	15.9042	8.17658	1
296601	cg11715594	PRTFDC1			1.00446e-09	1.00446e-09	1.23438	68.0765	8.25085	1.23438	Aged Cells up vs Young Cells	0.177765	Aged Cells up vs Young Cells	68.0765	13.5898	6.98689	1
554831	cg02294690	LAP3		S_Shelf	1.00755e-09	1.00755e-09	-2.40605	68.0587	-8.24977	-2.40605	Aged Cells down vs Young Cells	-0.364509	Aged Cells down vs Young Cells	68.0587	51.6322	26.5525	1
498711	cg05628768				1.0102e-09	1.0102e-09	1.4115	68.0434	8.24884	1.4115	Aged Cells up vs Young Cells	0.171311	Aged Cells up vs Young Cells	68.0434	17.7694	9.14018	1
290954	cg11737759	LHFPL3			1.01223e-09	1.01223e-09	-2.97028	68.0317	-8.24814	-2.97028	Aged Cells down vs Young Cells	-0.326894	Aged Cells down vs Young Cells	68.0317	78.6877	40.4821	1
705555	cg21654245	RPTOR			1.01537e-09	1.01537e-09	1.38306	68.0137	8.24704	1.38306	Aged Cells up vs Young Cells	0.228832	Aged Cells up vs Young Cells	68.0137	17.0606	8.77942	1
278235	cg05887092	PGS1		N_Shelf	1.01816e-09	1.01816e-09	1.31403	67.9978	8.24608	1.31403	Aged Cells up vs Young Cells	0.134319	Aged Cells up vs Young Cells	67.9978	15.4001	7.92676	1
732891	cg21195277	C6orf10			1.01817e-09	1.01817e-09	1.23555	67.9978	8.24608	1.23555	Aged Cells up vs Young Cells	0.200822	Aged Cells up vs Young Cells	67.9978	13.6155	7.0082	1
774786	cg14160850	RAD51B			1.02295e-09	1.02295e-09	1.33707	67.9706	8.24443	1.33707	Aged Cells up vs Young Cells	0.222546	Aged Cells up vs Young Cells	67.9706	15.9449	8.21046	1
181835	cg23747839	GBP1			1.02303e-09	1.02303e-09	1.11806	67.9701	8.2444	1.11806	Aged Cells up vs Young Cells	0.14822	Aged Cells up vs Young Cells	67.9701	11.1493	5.74112	1
152704	cg18015632	ABL1		N_Shore	1.02859e-09	1.02859e-09	1.2968	67.9387	8.24249	1.2968	Aged Cells up vs Young Cells	0.156794	Aged Cells up vs Young Cells	67.9387	14.9989	7.72699	1
713847	cg19534919	ST18			1.03051e-09	1.03051e-09	1.9122	67.9278	8.24183	1.9122	Aged Cells up vs Young Cells	0.252455	Aged Cells up vs Young Cells	67.9278	32.612	16.8034	1
261837	cg15605600			N_Shore	1.03268e-09	1.03268e-09	1.10441	67.9156	8.24109	1.10441	Aged Cells up vs Young Cells	0.13025	Aged Cells up vs Young Cells	67.9156	10.8786	5.60622	1
387508	cg14459057	RASL12		S_Shore	1.03421e-09	1.03421e-09	-2.49102	67.907	-8.24057	-2.49102	Aged Cells down vs Young Cells	-0.319597	Aged Cells down vs Young Cells	67.907	55.3435	28.5246	1
547853	cg12137682	RAPGEF4			1.03424e-09	1.03424e-09	1.57123	67.9069	8.24056	1.57123	Aged Cells up vs Young Cells	0.187175	Aged Cells up vs Young Cells	67.9069	22.0186	11.3486	1
702580	cg13314965	TM4SF19			1.03866e-09	1.03866e-09	1.46886	67.8821	8.23906	1.46886	Aged Cells up vs Young Cells	0.242166	Aged Cells up vs Young Cells	67.8821	19.243	9.92171	1
204279	cg05540331				1.04574e-09	1.04574e-09	2.12276	67.8427	8.23667	2.12276	Aged Cells up vs Young Cells	0.252321	Aged Cells up vs Young Cells	67.8427	40.1897	20.7338	1
475113	cg10017881				1.04654e-09	1.04654e-09	1.30075	67.8383	8.2364	1.30075	Aged Cells up vs Young Cells	0.196993	Aged Cells up vs Young Cells	67.8383	15.0903	7.78557	1
483188	cg03713640			S_Shelf	1.0499e-09	1.0499e-09	1.46995	67.8197	8.23527	1.46995	Aged Cells up vs Young Cells	0.242074	Aged Cells up vs Young Cells	67.8197	19.2717	9.94563	1
275179	cg23424407			S_Shore	1.05792e-09	1.05792e-09	1.27577	67.7756	8.23259	1.27577	Aged Cells up vs Young Cells	0.192891	Aged Cells up vs Young Cells	67.7756	14.5164	7.49642	1
60902	cg24369185			Island	1.05962e-09	1.05962e-09	3.73013	67.7663	8.23203	3.73013	Aged Cells up vs Young Cells	0.298747	Aged Cells up vs Young Cells	67.7663	124.097	64.0936	1
402595	cg07671727	ABCB1			1.06079e-09	1.06079e-09	1.20505	67.7599	8.23164	1.20505	Aged Cells up vs Young Cells	0.189286	Aged Cells up vs Young Cells	67.7599	12.9517	6.68992	1
121757	cg16402006	MYLK4		N_Shore	1.06118e-09	1.06118e-09	2.18107	67.7578	8.23151	2.18107	Aged Cells up vs Young Cells	0.2832	Aged Cells up vs Young Cells	67.7578	42.4277	21.9159	1
615720	cg20981106				1.06496e-09	1.06496e-09	1.5621	67.7372	8.23026	1.5621	Aged Cells up vs Young Cells	0.19471	Aged Cells up vs Young Cells	67.7372	21.7635	11.2453	1
128858	cg02054390	ERC2			1.06642e-09	1.06642e-09	1.57253	67.7292	8.22978	1.57253	Aged Cells up vs Young Cells	0.229023	Aged Cells up vs Young Cells	67.7292	22.0551	11.3973	1
674838	cg19795700				1.06891e-09	1.06891e-09	3.13058	67.7157	8.22896	3.13058	Aged Cells up vs Young Cells	0.425418	Aged Cells up vs Young Cells	67.7157	87.41	45.1793	1
466311	cg01109135	GPR132	Promoter_Associated		1.06991e-09	1.06991e-09	-1.05227	67.7104	-8.22863	-1.05227	Aged Cells down vs Young Cells	-0.17634	Aged Cells down vs Young Cells	67.7104	9.87575	5.10485	1
506366	cg06962647	DIAPH3			1.07159e-09	1.07159e-09	1.81894	67.7013	8.22808	1.81894	Aged Cells up vs Young Cells	0.270712	Aged Cells up vs Young Cells	67.7013	29.5087	15.2553	1
445907	cg05487748				1.07394e-09	1.07394e-09	2.20058	67.6886	8.22731	2.20058	Aged Cells up vs Young Cells	0.32288	Aged Cells up vs Young Cells	67.6886	43.1903	22.3326	1
210075	cg00180865	FSTL5			1.08046e-09	1.08046e-09	1.86993	67.6536	8.22518	1.86993	Aged Cells up vs Young Cells	0.186252	Aged Cells up vs Young Cells	67.6536	31.1863	16.134	1
56747	cg14425199	SNORD115-9			1.08116e-09	1.08116e-09	1.75364	67.6498	8.22495	1.75364	Aged Cells up vs Young Cells	0.142464	Aged Cells up vs Young Cells	67.6498	27.4279	14.1904	1
335896	cg12823512	CMTM8			1.0831e-09	1.0831e-09	1.73958	67.6394	8.22432	1.73958	Aged Cells up vs Young Cells	0.28155	Aged Cells up vs Young Cells	67.6394	26.9899	13.9659	1
577331	cg14098324	PREX2			1.08403e-09	1.08403e-09	1.88433	67.6345	8.22402	1.88433	Aged Cells up vs Young Cells	0.300762	Aged Cells up vs Young Cells	67.6345	31.6684	16.388	1
228477	cg06375042	ST6GAL1	Unclassified		1.08681e-09	1.08681e-09	-1.75721	67.6196	-8.22312	-1.75721	Aged Cells down vs Young Cells	-0.262391	Aged Cells down vs Young Cells	67.6196	27.5397	14.2546	1
695350	cg16478718		Promoter_Associated		1.08703e-09	1.08703e-09	1.71177	67.6185	8.22304	1.71177	Aged Cells up vs Young Cells	0.192924	Aged Cells up vs Young Cells	67.6185	26.1337	13.5271	1
411339	cg17675323	FGF11		N_Shore	1.0885e-09	1.0885e-09	2.21911	67.6106	8.22257	2.21911	Aged Cells up vs Young Cells	0.338755	Aged Cells up vs Young Cells	67.6106	43.9208	22.7365	1
357302	cg17799033	PTPRN2	Unclassified_Cell_type_specific	N_Shore	1.08933e-09	1.08933e-09	1.64323	67.6062	8.2223	1.64323	Aged Cells up vs Young Cells	0.180159	Aged Cells up vs Young Cells	67.6062	24.083	12.4679	1
65638	cg06768361	TESC		N_Shelf	1.1057e-09	1.1057e-09	2.70046	67.52	8.21706	2.70046	Aged Cells up vs Young Cells	0.376639	Aged Cells up vs Young Cells	67.52	65.0411	33.715	1
591002	cg25140663				1.10762e-09	1.10762e-09	3.3185	67.51	8.21645	3.3185	Aged Cells up vs Young Cells	0.47155	Aged Cells up vs Young Cells	67.51	98.2192	50.9209	1
646934	cg06252669				1.1105e-09	1.1105e-09	1.52452	67.4949	8.21553	1.52452	Aged Cells up vs Young Cells	0.238642	Aged Cells up vs Young Cells	67.4949	20.7289	10.7491	1
357406	cg02886528	HS6ST1	Unclassified_Cell_type_specific		1.11269e-09	1.11269e-09	1.18279	67.4836	8.21484	1.18279	Aged Cells up vs Young Cells	0.195168	Aged Cells up vs Young Cells	67.4836	12.4775	6.47138	1
722801	cg07451200	LINC01206			1.11297e-09	1.11297e-09	1.51132	67.4821	8.21475	1.51132	Aged Cells up vs Young Cells	0.2472	Aged Cells up vs Young Cells	67.4821	20.3717	10.5659	1
670095	cg09569224	SLC44A1			1.11336e-09	1.11336e-09	1.70419	67.4801	8.21463	1.70419	Aged Cells up vs Young Cells	0.182168	Aged Cells up vs Young Cells	67.4801	25.903	13.4351	1
94355	cg07200344		Unclassified_Cell_type_specific	Island	1.11806e-09	1.11806e-09	1.53555	67.4558	8.21315	1.53555	Aged Cells up vs Young Cells	0.150099	Aged Cells up vs Young Cells	67.4558	21.0302	10.9117	1
366640	cg22232116		Unclassified		1.1215e-09	1.1215e-09	0.771408	67.438	8.21207	0.771408	Aged Cells up vs Young Cells	0.0795796	Aged Cells up vs Young Cells	67.438	5.30739	2.75451	1
390101	cg04139043				1.12999e-09	1.12999e-09	1.19701	67.3945	8.20941	1.19701	Aged Cells up vs Young Cells	0.0804344	Aged Cells up vs Young Cells	67.3945	12.7792	6.63664	1
594051	cg06827256		Unclassified	S_Shore	1.13163e-09	1.13163e-09	1.48132	67.3861	8.2089	1.48132	Aged Cells up vs Young Cells	0.22813	Aged Cells up vs Young Cells	67.3861	19.571	10.1651	1
204970	cg06687894				1.13367e-09	1.13367e-09	1.60017	67.3757	8.20827	1.60017	Aged Cells up vs Young Cells	0.249238	Aged Cells up vs Young Cells	67.3757	22.8371	11.8633	1
789951	cg13215110	FAM19A2			1.13623e-09	1.13623e-09	2.1538	67.3627	8.20748	2.1538	Aged Cells up vs Young Cells	0.320632	Aged Cells up vs Young Cells	67.3627	41.3734	21.4966	1
85878	cg12081946	IL17D		S_Shore	1.13736e-09	1.13736e-09	2.15383	67.357	8.20713	2.15383	Aged Cells up vs Young Cells	0.16728	Aged Cells up vs Young Cells	67.357	41.3749	21.4992	1
87555	cg08214693	SCRIB		Island	1.14387e-09	1.14387e-09	0.403235	67.324	8.20512	0.403235	Aged Cells up vs Young Cells	0.00754388	Aged Cells up vs Young Cells	67.324	1.45021	0.753924	1
422967	cg27591920	BCL2L11			1.14907e-09	1.14907e-09	2.02262	67.2979	8.20353	2.02262	Aged Cells up vs Young Cells	0.217595	Aged Cells up vs Young Cells	67.2979	36.4871	18.976	1
441040	cg17574812	ABHD6			1.15278e-09	1.15278e-09	1.60252	67.2793	8.2024	1.60252	Aged Cells up vs Young Cells	0.123387	Aged Cells up vs Young Cells	67.2793	22.9043	11.9153	1
436321	cg25720969	DLG2			1.15306e-09	1.15306e-09	1.31206	67.2779	8.20231	1.31206	Aged Cells up vs Young Cells	0.21897	Aged Cells up vs Young Cells	67.2779	15.3539	7.98756	1
285043	cg17105139	LOC151534	Unclassified	N_Shore	1.15342e-09	1.15342e-09	0.653182	67.2761	8.2022	0.653182	Aged Cells up vs Young Cells	0.0487667	Aged Cells up vs Young Cells	67.2761	3.80523	1.97965	1
489963	cg10379921	SPECC1L-ADORA2A			1.15478e-09	1.15478e-09	0.969641	67.2693	8.20179	0.969641	Aged Cells up vs Young Cells	0.125249	Aged Cells up vs Young Cells	67.2693	8.38559	4.36299	1
420294	cg24322780				1.15666e-09	1.15666e-09	2.33141	67.2599	8.20121	2.33141	Aged Cells up vs Young Cells	0.358155	Aged Cells up vs Young Cells	67.2599	48.4784	25.2267	1
742419	cg09594680	ZZEF1			1.16408e-09	1.16408e-09	-1.59552	67.2231	-8.19897	-1.59552	Aged Cells down vs Young Cells	-0.208324	Aged Cells down vs Young Cells	67.2231	22.7048	11.8214	1
635808	cg09357417				1.16736e-09	1.16736e-09	1.18528	67.2069	8.19798	1.18528	Aged Cells up vs Young Cells	0.189657	Aged Cells up vs Young Cells	67.2069	12.5301	6.52543	1
636186	cg10623221	NLGN1		S_Shelf	1.16871e-09	1.16871e-09	1.35046	67.2002	8.19757	1.35046	Aged Cells up vs Young Cells	0.15886	Aged Cells up vs Young Cells	67.2002	16.2658	8.47175	1
442169	cg02067882				1.17988e-09	1.17988e-09	2.31474	67.1454	8.19423	2.31474	Aged Cells up vs Young Cells	0.356023	Aged Cells up vs Young Cells	67.1454	47.7876	24.9096	1
624685	cg12503588				1.18326e-09	1.18326e-09	1.6171	67.129	8.19323	1.6171	Aged Cells up vs Young Cells	0.234153	Aged Cells up vs Young Cells	67.129	23.3231	12.1603	1
590373	cg09078948	PHF20			1.18788e-09	1.18788e-09	3.00017	67.1065	8.19186	3.00017	Aged Cells up vs Young Cells	0.428995	Aged Cells up vs Young Cells	67.1065	80.2794	41.8704	1
197039	cg14436500	ABTB2	Unclassified		1.19497e-09	1.19497e-09	2.38461	67.0723	8.18977	2.38461	Aged Cells up vs Young Cells	0.218716	Aged Cells up vs Young Cells	67.0723	50.7161	26.465	1
745764	cg04668519				1.195e-09	1.195e-09	1.63883	67.0721	8.18976	1.63883	Aged Cells up vs Young Cells	0.180519	Aged Cells up vs Young Cells	67.0721	23.9543	12.5	1
227119	cg06783054	SLC6A1			1.2002e-09	1.2002e-09	2.22351	67.0471	8.18823	2.22351	Aged Cells up vs Young Cells	0.241514	Aged Cells up vs Young Cells	67.0471	44.0951	23.0185	1
787061	cg02553735				1.20609e-09	1.20609e-09	2.39647	67.019	8.18651	2.39647	Aged Cells up vs Young Cells	0.301281	Aged Cells up vs Young Cells	67.019	51.2218	26.7501	1
148071	cg01452102	KCNN3			1.20946e-09	1.20946e-09	1.24533	67.003	8.18553	1.24533	Aged Cells up vs Young Cells	0.185853	Aged Cells up vs Young Cells	67.003	13.8318	7.22526	1
421598	cg13275908	COL5A2			1.21559e-09	1.21559e-09	-2.84466	66.9739	-8.18376	-2.84466	Aged Cells down vs Young Cells	-0.41805	Aged Cells down vs Young Cells	66.9739	72.1729	37.7169	1
588103	cg01615422				1.21737e-09	1.21737e-09	1.04494	66.9655	8.18324	1.04494	Aged Cells up vs Young Cells	0.12241	Aged Cells up vs Young Cells	66.9655	9.7385	5.0899	1
100771	cg24240654	BIN2			1.21741e-09	1.21741e-09	0.741392	66.9653	8.18323	0.741392	Aged Cells up vs Young Cells	0.0281866	Aged Cells up vs Young Cells	66.9653	4.90239	2.56228	1
62732	cg03983213	PTPRN2	Unclassified_Cell_type_specific	N_Shore	1.22257e-09	1.22257e-09	2.07463	66.941	8.18175	2.07463	Aged Cells up vs Young Cells	0.148869	Aged Cells up vs Young Cells	66.941	38.3879	20.0711	1
12897	cg14489199	SNORD114-26			1.22373e-09	1.22373e-09	1.42066	66.9356	8.18142	1.42066	Aged Cells up vs Young Cells	0.225049	Aged Cells up vs Young Cells	66.9356	18.0009	9.41252	1
218396	cg27372155				1.22503e-09	1.22503e-09	1.18752	66.9295	8.18104	1.18752	Aged Cells up vs Young Cells	0.160912	Aged Cells up vs Young Cells	66.9295	12.5776	6.57731	1
333656	cg06513015	ERV3-1			1.22701e-09	1.22701e-09	2.22761	66.9202	8.18047	2.22761	Aged Cells up vs Young Cells	0.255154	Aged Cells up vs Young Cells	66.9202	44.2577	23.1473	1
475144	cg09846903				1.22738e-09	1.22738e-09	1.25403	66.9184	8.18037	1.25403	Aged Cells up vs Young Cells	0.147081	Aged Cells up vs Young Cells	66.9184	14.0258	7.33586	1
287434	cg21087537				1.22961e-09	1.22961e-09	1.70048	66.908	8.17973	1.70048	Aged Cells up vs Young Cells	0.25956	Aged Cells up vs Young Cells	66.908	25.7903	13.4911	1
453301	cg06660920	PEX5L			1.23376e-09	1.23376e-09	1.021	66.8887	8.17855	1.021	Aged Cells up vs Young Cells	0.105638	Aged Cells up vs Young Cells	66.8887	9.29743	4.86495	1
527791	cg13316480				1.23541e-09	1.23541e-09	0.551884	66.881	8.17808	0.551884	Aged Cells up vs Young Cells	0.0445888	Aged Cells up vs Young Cells	66.881	2.71648	1.42158	1
72835	cg03908391	GNAS	Unclassified	N_Shore	1.23854e-09	1.23854e-09	1.85277	66.8664	8.17719	1.85277	Aged Cells up vs Young Cells	0.259099	Aged Cells up vs Young Cells	66.8664	30.6166	16.0257	1
320725	cg13520770	OSBPL5		S_Shelf	1.23854e-09	1.23854e-09	-1.59157	66.8664	-8.17719	-1.59157	Aged Cells down vs Young Cells	-0.135857	Aged Cells down vs Young Cells	66.8664	22.5924	11.8256	1
547928	cg03808528	ZNF169			1.23956e-09	1.23956e-09	0.893595	66.8617	8.1769	0.893595	Aged Cells up vs Young Cells	0.0806399	Aged Cells up vs Young Cells	66.8617	7.12186	3.72807	1
721408	cg08398731				1.24149e-09	1.24149e-09	2.32555	66.8528	8.17635	2.32555	Aged Cells up vs Young Cells	0.359462	Aged Cells up vs Young Cells	66.8528	48.235	25.2529	1
718981	cg03372423	LINC00970			1.24171e-09	1.24171e-09	1.58698	66.8517	8.17629	1.58698	Aged Cells up vs Young Cells	0.217509	Aged Cells up vs Young Cells	66.8517	22.4623	11.7601	1
270507	cg25972433	DGAT2			1.24672e-09	1.24672e-09	1.12107	66.8287	8.17488	1.12107	Aged Cells up vs Young Cells	0.165337	Aged Cells up vs Young Cells	66.8287	11.2093	5.8706	1
164735	cg17590138	KLHL29			1.24746e-09	1.24746e-09	-1.64246	66.8252	-8.17467	-1.64246	Aged Cells down vs Young Cells	-0.177457	Aged Cells down vs Young Cells	66.8252	24.0604	12.6017	1
577335	cg06550183				1.24847e-09	1.24847e-09	-2.02166	66.8206	-8.17439	-2.02166	Aged Cells down vs Young Cells	-0.248751	Aged Cells down vs Young Cells	66.8206	36.4525	19.0935	1
396185	cg26081056			S_Shore	1.2552e-09	1.2552e-09	0.904006	66.7897	8.1725	0.904006	Aged Cells up vs Young Cells	0.135468	Aged Cells up vs Young Cells	66.7897	7.28878	3.81956	1
197113	cg10418071	LOC731424			1.25651e-09	1.25651e-09	0.965744	66.7838	8.17213	0.965744	Aged Cells up vs Young Cells	0.113776	Aged Cells up vs Young Cells	66.7838	8.31832	4.35946	1
599907	cg18063149	FMO3			1.25858e-09	1.25858e-09	1.23639	66.7743	8.17156	1.23639	Aged Cells up vs Young Cells	0.155507	Aged Cells up vs Young Cells	66.7743	13.634	7.14629	1
505516	cg10138107	LOC100506403			1.25967e-09	1.25967e-09	2.77226	66.7694	8.17125	2.77226	Aged Cells up vs Young Cells	0.327771	Aged Cells up vs Young Cells	66.7694	68.5456	35.9311	1
292111	cg20445181				1.2628e-09	1.2628e-09	1.98681	66.7551	8.17038	1.98681	Aged Cells up vs Young Cells	0.209422	Aged Cells up vs Young Cells	66.7551	35.2067	18.459	1
562699	cg05312163	PIAS1			1.2634e-09	1.2634e-09	-1.55582	66.7524	-8.17021	-1.55582	Aged Cells down vs Young Cells	-0.25423	Aged Cells down vs Young Cells	66.7524	21.5889	11.3196	1
458580	cg23398564				1.27161e-09	1.27161e-09	0.55421	66.7153	8.16794	0.55421	Aged Cells up vs Young Cells	0.0828506	Aged Cells up vs Young Cells	66.7153	2.73944	1.43716	1
569229	cg01970336	EPS15		S_Shore	1.2734e-09	1.2734e-09	2.11786	66.7072	8.16745	2.11786	Aged Cells up vs Young Cells	0.292515	Aged Cells up vs Young Cells	66.7072	40.0044	20.9895	1
673737	cg12393284				1.27707e-09	1.27707e-09	2.34471	66.6907	8.16644	2.34471	Aged Cells up vs Young Cells	0.335829	Aged Cells up vs Young Cells	66.6907	49.0334	25.7333	1
510065	cg18683292	CNTNAP4			1.27888e-09	1.27888e-09	1.89024	66.6826	8.16594	1.89024	Aged Cells up vs Young Cells	0.298129	Aged Cells up vs Young Cells	66.6826	31.8674	16.7264	1
690783	cg26324506			N_Shore	1.28894e-09	1.28894e-09	2.35504	66.6377	8.16319	2.35504	Aged Cells up vs Young Cells	0.338697	Aged Cells up vs Young Cells	66.6377	49.4662	25.981	1
360846	cg04374006	RHPN2		Island	1.29e-09	1.29e-09	1.5894	66.633	8.1629	1.5894	Aged Cells up vs Young Cells	0.249157	Aged Cells up vs Young Cells	66.633	22.5309	11.8347	1
72640	cg08933311	PXMP2		S_Shore	1.29006e-09	1.29006e-09	1.04234	66.6327	8.16289	1.04234	Aged Cells up vs Young Cells	0.167277	Aged Cells up vs Young Cells	66.6327	9.69025	5.08997	1
695506	cg18256894	NKX6-3		S_Shore	1.29184e-09	1.29184e-09	-1.69924	66.6248	-8.1624	-1.69924	Aged Cells down vs Young Cells	-0.264508	Aged Cells down vs Young Cells	66.6248	25.7526	13.5286	1
520094	cg17463277				1.29555e-09	1.29555e-09	1.26935	66.6084	8.1614	1.26935	Aged Cells up vs Young Cells	0.189187	Aged Cells up vs Young Cells	66.6084	14.3707	7.55121	1
336190	cg25412677				1.3012e-09	1.3012e-09	1.12985	66.5834	8.15987	1.12985	Aged Cells up vs Young Cells	0.190259	Aged Cells up vs Young Cells	66.5834	11.3856	5.98492	1
690544	cg02443994	PTPRM			1.30517e-09	1.30517e-09	2.69081	66.566	8.1588	2.69081	Aged Cells up vs Young Cells	0.396596	Aged Cells up vs Young Cells	66.566	64.5772	33.9543	1
418376	cg10208640	PHACTR1			1.30624e-09	1.30624e-09	1.42591	66.5613	8.15851	1.42591	Aged Cells up vs Young Cells	0.235219	Aged Cells up vs Young Cells	66.5613	18.1341	9.53546	1
453471	cg06573146	WASF3	Unclassified_Cell_type_specific		1.30644e-09	1.30644e-09	-2.05426	66.5605	-8.15846	-2.05426	Aged Cells down vs Young Cells	-0.228909	Aged Cells down vs Young Cells	66.5605	37.6378	19.7914	1
674851	cg01133315	ITK			1.30684e-09	1.30684e-09	1.37865	66.5587	8.15835	1.37865	Aged Cells up vs Young Cells	0.197763	Aged Cells up vs Young Cells	66.5587	16.9519	8.9142	1
752512	cg19064201	HECW1		N_Shore	1.3161e-09	1.3161e-09	-0.98398	66.5183	-8.15587	-0.98398	Aged Cells down vs Young Cells	-0.135874	Aged Cells down vs Young Cells	66.5183	8.63545	4.54372	1
412425	cg03969996	PNMAL2	Unclassified_Cell_type_specific	Island	1.32369e-09	1.32369e-09	2.11666	66.4854	8.15386	2.11666	Aged Cells up vs Young Cells	0.247441	Aged Cells up vs Young Cells	66.4854	39.9591	21.0358	1
692653	cg22041282	DIP2B			1.32563e-09	1.32563e-09	0.823228	66.477	8.15334	0.823228	Aged Cells up vs Young Cells	0.0730129	Aged Cells up vs Young Cells	66.477	6.04439	3.18236	1
307488	cg17220152	IKBKB			1.32647e-09	1.32647e-09	2.71063	66.4734	8.15312	2.71063	Aged Cells up vs Young Cells	0.39977	Aged Cells up vs Young Cells	66.4734	65.532	34.5043	1
215445	cg18937424	C11orf30			1.32664e-09	1.32664e-09	0.906341	66.4727	8.15308	0.906341	Aged Cells up vs Young Cells	0.101734	Aged Cells up vs Young Cells	66.4727	7.32649	3.85763	1
387939	cg12745003	KLHL29			1.3284e-09	1.3284e-09	-1.81147	66.4651	-8.15261	-1.81147	Aged Cells down vs Young Cells	-0.291871	Aged Cells down vs Young Cells	66.4651	29.2667	15.4116	1
341503	cg27516302	OPRK1		N_Shore	1.3329e-09	1.3329e-09	1.29897	66.4458	8.15143	1.29897	Aged Cells up vs Young Cells	0.158225	Aged Cells up vs Young Cells	66.4458	15.0492	7.9271	1
667957	cg24317857				1.33563e-09	1.33563e-09	2.23979	66.4341	8.15071	2.23979	Aged Cells up vs Young Cells	0.337364	Aged Cells up vs Young Cells	66.4341	44.7434	23.5725	1
433732	cg22530977				1.33625e-09	1.33625e-09	1.25122	66.4314	8.15055	1.25122	Aged Cells up vs Young Cells	0.1766	Aged Cells up vs Young Cells	66.4314	13.963	7.35654	1
565053	cg26411522	SLC45A1		Island	1.35176e-09	1.35176e-09	3.01625	66.3654	8.1465	3.01625	Aged Cells up vs Young Cells	0.291183	Aged Cells up vs Young Cells	66.3654	81.1424	42.7931	1
639851	cg19080261	PGM1			1.35297e-09	1.35297e-09	-1.93868	66.3604	-8.14619	-1.93868	Aged Cells down vs Young Cells	-0.304072	Aged Cells down vs Young Cells	66.3604	33.5215	17.68	1
468514	cg15184223				1.35705e-09	1.35705e-09	2.28624	66.3432	8.14513	2.28624	Aged Cells up vs Young Cells	0.35057	Aged Cells up vs Young Cells	66.3432	46.6184	24.594	1
391723	cg00248938	SLC5A1			1.36192e-09	1.36192e-09	1.2387	66.3227	8.14387	1.2387	Aged Cells up vs Young Cells	0.172085	Aged Cells up vs Young Cells	66.3227	13.6849	7.22183	1
187960	cg08892166	GLTSCR1			1.37448e-09	1.37448e-09	1.47394	66.2703	8.14066	1.47394	Aged Cells up vs Young Cells	0.16306	Aged Cells up vs Young Cells	66.2703	19.3762	10.2334	1
442810	cg24977044				1.38151e-09	1.38151e-09	2.37874	66.2412	8.13887	2.37874	Aged Cells up vs Young Cells	0.208987	Aged Cells up vs Young Cells	66.2412	50.4667	26.6652	1
757743	cg19007622				1.39719e-09	1.39719e-09	1.41219	66.1768	8.13491	1.41219	Aged Cells up vs Young Cells	0.229711	Aged Cells up vs Young Cells	66.1768	17.7868	9.40722	1
63526	cg16445190				1.39959e-09	1.39959e-09	0.950723	66.167	8.13431	0.950723	Aged Cells up vs Young Cells	0.0744782	Aged Cells up vs Young Cells	66.167	8.06159	4.26429	1
378600	cg07830470	THRB			1.40431e-09	1.40431e-09	1.01085	66.1478	8.13313	1.01085	Aged Cells up vs Young Cells	0.111101	Aged Cells up vs Young Cells	66.1478	9.11343	4.82208	1
402307	cg25672354	NR3C2			1.40583e-09	1.40583e-09	1.5831	66.1417	8.13275	1.5831	Aged Cells up vs Young Cells	0.191332	Aged Cells up vs Young Cells	66.1417	22.3526	11.8283	1
317271	cg27418891	NAB1			1.40745e-09	1.40745e-09	-1.39385	66.1351	-8.13235	-1.39385	Aged Cells down vs Young Cells	-0.211586	Aged Cells down vs Young Cells	66.1351	17.3277	9.17018	1
376024	cg17268189				1.40754e-09	1.40754e-09	3.00454	66.1347	8.13233	3.00454	Aged Cells up vs Young Cells	0.409158	Aged Cells up vs Young Cells	66.1347	80.5137	42.6097	1
185825	cg23152525				1.42109e-09	1.42109e-09	-2.37078	66.0801	-8.12897	-2.37078	Aged Cells down vs Young Cells	-0.267963	Aged Cells down vs Young Cells	66.0801	50.1295	26.5516	1
617505	cg10540440			S_Shore	1.42492e-09	1.42492e-09	1.27627	66.0648	8.12803	1.27627	Aged Cells up vs Young Cells	0.213597	Aged Cells up vs Young Cells	66.0648	14.5277	7.69652	1
683076	cg04495106				1.42887e-09	1.42887e-09	1.62051	66.049	8.12705	1.62051	Aged Cells up vs Young Cells	0.237388	Aged Cells up vs Young Cells	66.049	23.4216	12.4113	1
389735	cg12274272			S_Shelf	1.43812e-09	1.43812e-09	2.70726	66.0123	8.12479	2.70726	Aged Cells up vs Young Cells	0.4131	Aged Cells up vs Young Cells	66.0123	65.3691	34.659	1
341726	cg03349935	RASL12		S_Shore	1.43996e-09	1.43996e-09	-2.48626	66.005	-8.12435	-2.48626	Aged Cells down vs Young Cells	-0.291545	Aged Cells down vs Young Cells	66.005	55.1323	29.2346	1
186406	cg10592631				1.44e-09	1.44e-09	2.04854	66.0049	8.12434	2.04854	Aged Cells up vs Young Cells	0.271124	Aged Cells up vs Young Cells	66.0049	37.4286	19.847	1
378373	cg12938917	C3orf21			1.44114e-09	1.44114e-09	-1.81122	66.0004	-8.12406	-1.81122	Aged Cells down vs Young Cells	-0.190533	Aged Cells down vs Young Cells	66.0004	29.2586	15.5158	1
30768	cg12085101	C3orf21			1.44532e-09	1.44532e-09	2.02533	65.9839	8.12305	2.02533	Aged Cells up vs Young Cells	0.189217	Aged Cells up vs Young Cells	65.9839	36.5849	19.4058	1
165912	cg14980260				1.45365e-09	1.45365e-09	1.9798	65.9512	8.12103	1.9798	Aged Cells up vs Young Cells	0.251201	Aged Cells up vs Young Cells	65.9512	34.9587	18.5524	1
626720	cg23975344				1.45553e-09	1.45553e-09	1.62038	65.9438	8.12058	1.62038	Aged Cells up vs Young Cells	0.133293	Aged Cells up vs Young Cells	65.9438	23.4179	12.4292	1
605550	cg20211778	ANKRD30A		S_Shelf	1.45959e-09	1.45959e-09	1.85393	65.928	8.1196	1.85393	Aged Cells up vs Young Cells	0.299615	Aged Cells up vs Young Cells	65.928	30.6549	16.2742	1
664096	cg04493169	JAZF1			1.46803e-09	1.46803e-09	-2.68574	65.8952	-8.11758	-2.68574	Aged Cells down vs Young Cells	-0.379536	Aged Cells down vs Young Cells	65.8952	64.3341	34.1708	1
366249	cg21162395	LOC100507487			1.47043e-09	1.47043e-09	1.40528	65.8859	8.11701	1.40528	Aged Cells up vs Young Cells	0.230541	Aged Cells up vs Young Cells	65.8859	17.6132	9.35652	1
724184	cg07521515				1.47497e-09	1.47497e-09	-1.50733	65.8684	-8.11593	-1.50733	Aged Cells down vs Young Cells	-0.205832	Aged Cells down vs Young Cells	65.8684	20.2641	10.7676	1
504269	cg22195601				1.4818e-09	1.4818e-09	1.51646	65.8421	8.11431	1.51646	Aged Cells up vs Young Cells	0.234124	Aged Cells up vs Young Cells	65.8421	20.5104	10.9028	1
159302	cg22569154	JAKMIP2			1.49035e-09	1.49035e-09	1.13089	65.8094	8.1123	1.13089	Aged Cells up vs Young Cells	0.184196	Aged Cells up vs Young Cells	65.8094	11.4065	6.06642	1
535276	cg04681088	TCF4			1.49172e-09	1.49172e-09	2.32704	65.8042	8.11198	2.32704	Aged Cells up vs Young Cells	0.34824	Aged Cells up vs Young Cells	65.8042	48.2969	25.6882	1
686090	cg08403289				1.50378e-09	1.50378e-09	1.90106	65.7585	8.10916	1.90106	Aged Cells up vs Young Cells	0.287801	Aged Cells up vs Young Cells	65.7585	32.2332	17.1561	1
232944	cg11759745				1.5055e-09	1.5055e-09	1.73599	65.752	8.10876	1.73599	Aged Cells up vs Young Cells	0.269537	Aged Cells up vs Young Cells	65.752	26.8785	14.3075	1
208715	cg08853179				1.50852e-09	1.50852e-09	1.13775	65.7406	8.10806	1.13775	Aged Cells up vs Young Cells	0.145056	Aged Cells up vs Young Cells	65.7406	11.5454	6.1467	1
628194	cg20139176	FAT4			1.51347e-09	1.51347e-09	1.20485	65.722	8.10691	1.20485	Aged Cells up vs Young Cells	0.194249	Aged Cells up vs Young Cells	65.722	12.9472	6.89497	1
783314	cg17152978	LCLAT1			1.5188e-09	1.5188e-09	-1.91371	65.7021	-8.10568	-1.91371	Aged Cells down vs Young Cells	-0.299668	Aged Cells down vs Young Cells	65.7021	32.6637	17.4002	1
720077	cg20675262				1.52947e-09	1.52947e-09	-2.82169	65.6623	-8.10323	-2.82169	Aged Cells down vs Young Cells	-0.405531	Aged Cells down vs Young Cells	65.6623	71.012	37.8515	1
698828	cg12311733				1.52957e-09	1.52957e-09	0.946418	65.662	8.10321	0.946418	Aged Cells up vs Young Cells	0.107763	Aged Cells up vs Young Cells	65.662	7.98874	4.25827	1
242984	cg04329455			N_Shore	1.53137e-09	1.53137e-09	-1.65123	65.6553	-8.10279	-1.65123	Aged Cells down vs Young Cells	-0.198459	Aged Cells down vs Young Cells	65.6553	24.3179	12.9636	1
688877	cg06099303				1.53317e-09	1.53317e-09	2.29396	65.6486	8.10238	2.29396	Aged Cells up vs Young Cells	0.275688	Aged Cells up vs Young Cells	65.6486	46.9335	25.0222	1
135739	cg27512727		Unclassified_Cell_type_specific		1.53488e-09	1.53488e-09	2.1012	65.6423	8.10199	2.1012	Aged Cells up vs Young Cells	0.328975	Aged Cells up vs Young Cells	65.6423	39.3773	20.9957	1
262604	cg19934020				1.53574e-09	1.53574e-09	1.89222	65.6391	8.1018	1.89222	Aged Cells up vs Young Cells	0.301168	Aged Cells up vs Young Cells	65.6391	31.9341	17.0279	1
690142	cg27199414	MKL1			1.53626e-09	1.53626e-09	0.728326	65.6372	8.10168	0.728326	Aged Cells up vs Young Cells	0.0991543	Aged Cells up vs Young Cells	65.6372	4.73112	2.52279	1
296861	cg23704085	COL11A2		N_Shelf	1.53635e-09	1.53635e-09	-0.877517	65.6369	-8.10166	-0.877517	Aged Cells down vs Young Cells	-0.12218	Aged Cells down vs Young Cells	65.6369	6.86789	3.66221	1
186434	cg18100724	MAATS1			1.54452e-09	1.54452e-09	2.73275	65.6068	8.0998	2.73275	Aged Cells up vs Young Cells	0.377866	Aged Cells up vs Young Cells	65.6068	66.6056	35.5329	1
199815	cg21026639	CBX5			1.54485e-09	1.54485e-09	2.39046	65.6056	8.09973	2.39046	Aged Cells up vs Young Cells	0.293063	Aged Cells up vs Young Cells	65.6056	50.9655	27.1897	1
359050	cg24780345				1.54753e-09	1.54753e-09	2.32457	65.5958	8.09912	2.32457	Aged Cells up vs Young Cells	0.36159	Aged Cells up vs Young Cells	65.5958	48.1944	25.7151	1
780533	cg22983224	RAI14			1.55917e-09	1.55917e-09	1.52927	65.5533	8.0965	1.52927	Aged Cells up vs Young Cells	0.25093	Aged Cells up vs Young Cells	65.5533	20.8583	11.1366	1
406366	cg08243981	TRERF1			1.55946e-09	1.55946e-09	1.71357	65.5523	8.09643	1.71357	Aged Cells up vs Young Cells	0.178828	Aged Cells up vs Young Cells	65.5523	26.1887	13.9828	1
637280	cg19671311	MLXIP			1.56225e-09	1.56225e-09	1.71761	65.5421	8.09581	1.71761	Aged Cells up vs Young Cells	0.273426	Aged Cells up vs Young Cells	65.5421	26.3126	14.0511	1
400035	cg10942455	NLGN1			1.56524e-09	1.56524e-09	1.1993	65.5313	8.09514	1.1993	Aged Cells up vs Young Cells	0.187688	Aged Cells up vs Young Cells	65.5313	12.8282	6.85148	1
496011	cg14436481	PCID2			1.56673e-09	1.56673e-09	2.04319	65.5259	8.09481	2.04319	Aged Cells up vs Young Cells	0.316753	Aged Cells up vs Young Cells	65.5259	37.2332	19.8877	1
343522	cg19265304				1.56935e-09	1.56935e-09	1.55788	65.5164	8.09422	1.55788	Aged Cells up vs Young Cells	0.255364	Aged Cells up vs Young Cells	65.5164	21.6462	11.5638	1
302920	cg02815065				1.57553e-09	1.57553e-09	2.90392	65.4942	8.09285	2.90392	Aged Cells up vs Young Cells	0.422755	Aged Cells up vs Young Cells	65.4942	75.2108	40.1926	1
639472	cg09726569				1.57606e-09	1.57606e-09	1.34361	65.4923	8.09273	1.34361	Aged Cells up vs Young Cells	0.188986	Aged Cells up vs Young Cells	65.4923	16.1013	8.60476	1
175329	cg00844821	ZNF709		S_Shore	1.57758e-09	1.57758e-09	0.69621	65.4868	8.09239	0.69621	Aged Cells up vs Young Cells	0.0643961	Aged Cells up vs Young Cells	65.4868	4.32307	2.3105	1
762276	cg01573661				1.58013e-09	1.58013e-09	1.2785	65.4777	8.09183	1.2785	Aged Cells up vs Young Cells	0.176131	Aged Cells up vs Young Cells	65.4777	14.5786	7.79275	1
249691	cg14983936	KCNH7			1.58359e-09	1.58359e-09	1.96569	65.4653	8.09106	1.96569	Aged Cells up vs Young Cells	0.272836	Aged Cells up vs Young Cells	65.4653	34.462	18.4246	1
757500	cg05275751				1.58651e-09	1.58651e-09	2.56297	65.4548	8.09042	2.56297	Aged Cells up vs Young Cells	0.383587	Aged Cells up vs Young Cells	65.4548	58.5866	31.3274	1
718576	cg03386595			S_Shelf	1.58758e-09	1.58758e-09	1.20949	65.451	8.09018	1.20949	Aged Cells up vs Young Cells	0.194617	Aged Cells up vs Young Cells	65.451	13.0472	6.97698	1
389808	cg19739126				1.6043e-09	1.6043e-09	1.98193	65.3917	8.08652	1.98193	Aged Cells up vs Young Cells	0.204541	Aged Cells up vs Young Cells	65.3917	35.034	18.7515	1
147269	cg00186699			S_Shelf	1.62669e-09	1.62669e-09	2.047	65.3134	8.08167	2.047	Aged Cells up vs Young Cells	0.281207	Aged Cells up vs Young Cells	65.3134	37.372	20.0268	1
273785	cg09456838	GUCY1A3		N_Shore	1.63413e-09	1.63413e-09	1.28447	65.2876	8.08007	1.28447	Aged Cells up vs Young Cells	0.144313	Aged Cells up vs Young Cells	65.2876	14.715	7.88857	1
407770	cg14388937	LOC643711			1.63966e-09	1.63966e-09	1.70834	65.2685	8.07889	1.70834	Aged Cells up vs Young Cells	0.276422	Aged Cells up vs Young Cells	65.2685	26.0293	13.9581	1
701612	cg02307664				1.64017e-09	1.64017e-09	-1.37277	65.2667	-8.07878	-1.37277	Aged Cells down vs Young Cells	-0.146597	Aged Cells down vs Young Cells	65.2667	16.8077	9.01332	1
364119	cg09355403				1.64145e-09	1.64145e-09	2.36645	65.2623	8.07851	2.36645	Aged Cells up vs Young Cells	0.361386	Aged Cells up vs Young Cells	65.2623	49.9468	26.7863	1
693649	cg15259904				1.64217e-09	1.64217e-09	1.59965	65.2599	8.07836	1.59965	Aged Cells up vs Young Cells	0.265218	Aged Cells up vs Young Cells	65.2599	22.8225	12.2401	1
381853	cg18247128	CES1			1.64371e-09	1.64371e-09	1.68743	65.2546	8.07803	1.68743	Aged Cells up vs Young Cells	0.271547	Aged Cells up vs Young Cells	65.2546	25.3959	13.6214	1
154591	cg16354853				1.64935e-09	1.64935e-09	1.28039	65.2352	8.07683	1.28039	Aged Cells up vs Young Cells	0.180737	Aged Cells up vs Young Cells	65.2352	14.6218	7.84487	1
322144	cg05318891	PTP4A2			1.64998e-09	1.64998e-09	0.619764	65.2331	8.0767	0.619764	Aged Cells up vs Young Cells	0.0572336	Aged Cells up vs Young Cells	65.2331	3.42583	1.83809	1
298442	cg24426970			N_Shore	1.65273e-09	1.65273e-09	1.55009	65.2237	8.07612	1.55009	Aged Cells up vs Young Cells	0.251948	Aged Cells up vs Young Cells	65.2237	21.4302	11.4997	1
126175	cg08800144				1.65461e-09	1.65461e-09	2.67655	65.2172	8.07572	2.67655	Aged Cells up vs Young Cells	0.228587	Aged Cells up vs Young Cells	65.2172	63.8943	34.29	1
732886	cg06480353				1.66099e-09	1.66099e-09	2.12931	65.1955	8.07437	2.12931	Aged Cells up vs Young Cells	0.109253	Aged Cells up vs Young Cells	65.1955	40.4379	21.709	1
296890	cg21625800	RNF175		N_Shore	1.66205e-09	1.66205e-09	1.4946	65.1919	8.07415	1.4946	Aged Cells up vs Young Cells	0.232258	Aged Cells up vs Young Cells	65.1919	19.9234	10.6964	1
354114	cg02229781	MIR548F3			1.66282e-09	1.66282e-09	-3.49386	65.1893	-8.07399	-3.49386	Aged Cells down vs Young Cells	-0.461613	Aged Cells down vs Young Cells	65.1893	108.874	58.4541	1
572056	cg24551920	IQCJ			1.66886e-09	1.66886e-09	1.89077	65.1688	8.07272	1.89077	Aged Cells up vs Young Cells	0.300327	Aged Cells up vs Young Cells	65.1688	31.8853	17.1245	1
255187	cg26101081				1.67294e-09	1.67294e-09	2.51103	65.1551	8.07187	2.51103	Aged Cells up vs Young Cells	0.384587	Aged Cells up vs Young Cells	65.1551	56.236	30.2089	1
353962	cg12057634	PTPRJ			1.68008e-09	1.68008e-09	1.62455	65.131	8.07038	1.62455	Aged Cells up vs Young Cells	0.266457	Aged Cells up vs Young Cells	65.131	23.5386	12.6491	1
735327	cg17728542				1.68191e-09	1.68191e-09	0.728187	65.1249	8.07	0.728187	Aged Cells up vs Young Cells	0.117021	Aged Cells up vs Young Cells	65.1249	4.72931	2.54167	1
560656	cg05539265				1.68317e-09	1.68317e-09	2.82207	65.1206	8.06974	2.82207	Aged Cells up vs Young Cells	0.292947	Aged Cells up vs Young Cells	65.1206	71.031	38.1766	1
263308	cg15408889	TNFAIP8			1.6869e-09	1.6869e-09	2.96463	65.1082	8.06896	2.96463	Aged Cells up vs Young Cells	0.431191	Aged Cells up vs Young Cells	65.1082	78.3888	42.1392	1
343829	cg15572745	NRXN3			1.69637e-09	1.69637e-09	1.67494	65.0766	8.06701	1.67494	Aged Cells up vs Young Cells	0.230294	Aged Cells up vs Young Cells	65.0766	25.0214	13.4572	1
575415	cg20827174		Unclassified_Cell_type_specific		1.70349e-09	1.70349e-09	3.1321	65.053	8.06554	3.1321	Aged Cells up vs Young Cells	0.428063	Aged Cells up vs Young Cells	65.053	87.4949	47.0743	1
9513	cg07984212	HLA-DQB1	Unclassified	Island	1.7039e-09	1.7039e-09	-2.88255	65.0516	-8.06546	-2.88255	Aged Cells down vs Young Cells	-0.25183	Aged Cells down vs Young Cells	65.0516	74.108	39.8726	1
138474	cg17259086	CXCL16		N_Shore	1.71877e-09	1.71877e-09	0.937616	65.0027	8.06242	0.937616	Aged Cells up vs Young Cells	0.100344	Aged Cells up vs Young Cells	65.0027	7.84084	4.22182	1
271495	cg26612664	GRAMD3			1.72047e-09	1.72047e-09	2.56641	64.9971	8.06208	2.56641	Aged Cells up vs Young Cells	0.387873	Aged Cells up vs Young Cells	64.9971	58.7439	31.6328	1
732240	cg05600421	MPPED2			1.72347e-09	1.72347e-09	1.05184	64.9873	8.06147	1.05184	Aged Cells up vs Young Cells	0.168223	Aged Cells up vs Young Cells	64.9873	9.86757	5.31435	1
478930	cg00590036	TMEM181	Unclassified_Cell_type_specific	Island	1.73201e-09	1.73201e-09	1.56279	64.9594	8.05974	1.56279	Aged Cells up vs Young Cells	0.159169	Aged Cells up vs Young Cells	64.9594	21.7829	11.7366	1
468708	cg11289340				1.7353e-09	1.7353e-09	-1.87492	64.9487	-8.05908	-1.87492	Aged Cells down vs Young Cells	-0.300263	Aged Cells down vs Young Cells	64.9487	31.353	16.8957	1
258150	cg22692767	AOAH			1.73781e-09	1.73781e-09	1.45423	64.9406	8.05857	1.45423	Aged Cells up vs Young Cells	0.236716	Aged Cells up vs Young Cells	64.9406	18.8615	10.1655	1
592099	cg05786820				1.7422e-09	1.7422e-09	0.508533	64.9264	8.05769	0.508533	Aged Cells up vs Young Cells	0.0709492	Aged Cells up vs Young Cells	64.9264	2.30649	1.24336	1
216714	cg15639451	ADGRF5			1.74271e-09	1.74271e-09	1.87481	64.9247	8.05759	1.87481	Aged Cells up vs Young Cells	0.258002	Aged Cells up vs Young Cells	64.9247	31.3493	16.9	1
304733	cg16527909				1.74491e-09	1.74491e-09	1.38226	64.9176	8.05715	1.38226	Aged Cells up vs Young Cells	0.210783	Aged Cells up vs Young Cells	64.9176	17.0408	9.18744	1
391121	cg19744804	SNAP25			1.74616e-09	1.74616e-09	2.24524	64.9136	8.0569	2.24524	Aged Cells up vs Young Cells	0.312082	Aged Cells up vs Young Cells	64.9136	44.9612	24.2421	1
9106	cg05928904				1.74969e-09	1.74969e-09	1.80364	64.9022	8.05619	1.80364	Aged Cells up vs Young Cells	0.189831	Aged Cells up vs Young Cells	64.9022	29.0144	15.6467	1
376640	cg03783628	BLOC1S5-TXNDC5			1.7531e-09	1.7531e-09	-2.36285	64.8913	-8.05551	-2.36285	Aged Cells down vs Young Cells	-0.34185	Aged Cells down vs Young Cells	64.8913	49.795	26.8576	1
336254	cg23314360				1.75512e-09	1.75512e-09	1.07616	64.8848	8.05511	1.07616	Aged Cells up vs Young Cells	0.180028	Aged Cells up vs Young Cells	64.8848	10.3291	5.57171	1
212030	cg19524723	TNFRSF11A		Island	1.77054e-09	1.77054e-09	1.24546	64.8356	8.05205	1.24546	Aged Cells up vs Young Cells	0.20484	Aged Cells up vs Young Cells	64.8356	13.8347	7.46834	1
554349	cg16042006	DGKG			1.77478e-09	1.77478e-09	1.29906	64.8221	8.05122	1.29906	Aged Cells up vs Young Cells	0.200946	Aged Cells up vs Young Cells	64.8221	15.0511	8.12668	1
149631	cg01326018	PRIM2			1.77938e-09	1.77938e-09	1.83448	64.8076	8.05031	1.83448	Aged Cells up vs Young Cells	0.15728	Aged Cells up vs Young Cells	64.8076	30.0151	16.21	1
413177	cg05174942	VTRNA1-2			1.78362e-09	1.78362e-09	2.04053	64.7942	8.04948	2.04053	Aged Cells up vs Young Cells	0.316136	Aged Cells up vs Young Cells	64.7942	37.1364	20.0601	1
492528	cg20007622	RRAS2			1.80819e-09	1.80819e-09	1.74282	64.7173	8.04471	1.74282	Aged Cells up vs Young Cells	0.280284	Aged Cells up vs Young Cells	64.7173	27.0904	14.6509	1
712761	cg17690018	PEX5L			1.81069e-09	1.81069e-09	2.22663	64.7095	8.04422	2.22663	Aged Cells up vs Young Cells	0.346989	Aged Cells up vs Young Cells	64.7095	44.2188	23.917	1
68442	cg06621309	HPCAL1	Promoter_Associated	Island	1.81481e-09	1.81481e-09	-0.843991	64.6968	-8.04343	-0.843991	Aged Cells down vs Young Cells	-0.0687894	Aged Cells down vs Young Cells	64.6968	6.35314	3.43695	1
785938	cg15923930	TMEM116			1.82799e-09	1.82799e-09	0.416128	64.6561	8.0409	0.416128	Aged Cells up vs Young Cells	0.0293307	Aged Cells up vs Young Cells	64.6561	1.54442	0.836034	1
334737	cg16770641				1.83028e-09	1.83028e-09	2.06767	64.6491	8.04047	2.06767	Aged Cells up vs Young Cells	0.321732	Aged Cells up vs Young Cells	64.6491	38.1307	20.6434	1
446691	cg17727159	ARHGAP31		S_Shore	1.83305e-09	1.83305e-09	-2.57712	64.6406	-8.03994	-2.57712	Aged Cells down vs Young Cells	-0.374984	Aged Cells down vs Young Cells	64.6406	59.2354	32.0733	1
347976	cg01270998				1.8343e-09	1.8343e-09	1.35121	64.6368	8.0397	1.35121	Aged Cells up vs Young Cells	0.223699	Aged Cells up vs Young Cells	64.6368	16.2839	8.81754	1
508136	cg07102235	NMT1			1.83838e-09	1.83838e-09	-1.57375	64.6243	-8.03893	-1.57375	Aged Cells down vs Young Cells	-0.257664	Aged Cells down vs Young Cells	64.6243	22.0895	11.9635	1
683870	cg18969587				1.85375e-09	1.85375e-09	2.60913	64.5776	8.03602	2.60913	Aged Cells up vs Young Cells	0.369803	Aged Cells up vs Young Cells	64.5776	60.716	32.9071	1
262090	cg10179123	ST18			1.8586e-09	1.8586e-09	1.30346	64.5629	8.03511	1.30346	Aged Cells up vs Young Cells	0.211537	Aged Cells up vs Young Cells	64.5629	15.1533	8.21471	1
515567	cg25934160	SNX29P2			1.86436e-09	1.86436e-09	1.8172	64.5456	8.03403	1.8172	Aged Cells up vs Young Cells	0.213666	Aged Cells up vs Young Cells	64.5456	29.4521	15.9705	1
651670	cg27087243	SLC17A4			1.8699e-09	1.8699e-09	1.97304	64.5289	8.03299	1.97304	Aged Cells up vs Young Cells	0.264859	Aged Cells up vs Young Cells	64.5289	34.7203	18.832	1
723231	cg06481807	NCOA2	Unclassified_Cell_type_specific		1.87004e-09	1.87004e-09	2.14426	64.5285	8.03296	2.14426	Aged Cells up vs Young Cells	0.332573	Aged Cells up vs Young Cells	64.5285	41.0078	22.2424	1
219223	cg11482709				1.87035e-09	1.87035e-09	2.59131	64.5276	8.03291	2.59131	Aged Cells up vs Young Cells	0.255153	Aged Cells up vs Young Cells	64.5276	59.8893	32.4842	1
599990	cg24141466	ANO3			1.8781e-09	1.8781e-09	1.1657	64.5044	8.03146	1.1657	Aged Cells up vs Young Cells	0.0615729	Aged Cells up vs Young Cells	64.5044	12.1196	6.57606	1
723073	cg10168966	STX8			1.88301e-09	1.88301e-09	1.43766	64.4898	8.03055	1.43766	Aged Cells up vs Young Cells	0.23462	Aged Cells up vs Young Cells	64.4898	18.4341	10.0046	1
446046	cg02243386	XIRP1			1.88701e-09	1.88701e-09	1.99629	64.4779	8.02981	1.99629	Aged Cells up vs Young Cells	0.163113	Aged Cells up vs Young Cells	64.4779	35.5433	19.2937	1
522601	cg02943456				1.89063e-09	1.89063e-09	2.16326	64.4671	8.02914	2.16326	Aged Cells up vs Young Cells	0.336395	Aged Cells up vs Young Cells	64.4671	41.7379	22.66	1
223932	cg21744150	WLS			1.89251e-09	1.89251e-09	2.42429	64.4616	8.0288	2.42429	Aged Cells up vs Young Cells	0.28376	Aged Cells up vs Young Cells	64.4616	52.418	28.4608	1
719785	cg04196395				1.89403e-09	1.89403e-09	2.12206	64.4571	8.02852	2.12206	Aged Cells up vs Young Cells	0.323318	Aged Cells up vs Young Cells	64.4571	40.1633	21.8086	1
535294	cg27263577				1.90068e-09	1.90068e-09	1.8759	64.4374	8.02729	1.8759	Aged Cells up vs Young Cells	0.299881	Aged Cells up vs Young Cells	64.4374	31.3855	17.0475	1
734643	cg19983948	KIAA0922			1.90458e-09	1.90458e-09	1.43127	64.426	8.02658	1.43127	Aged Cells up vs Young Cells	0.236859	Aged Cells up vs Young Cells	64.426	18.2706	9.92568	1
351570	cg13699437		Unclassified_Cell_type_specific		1.90936e-09	1.90936e-09	1.40889	64.4119	8.0257	1.40889	Aged Cells up vs Young Cells	0.193729	Aged Cells up vs Young Cells	64.4119	17.7038	9.61987	1
357206	cg07846460	RGS6			1.9115e-09	1.9115e-09	1.53646	64.4056	8.02531	1.53646	Aged Cells up vs Young Cells	0.244719	Aged Cells up vs Young Cells	64.4056	21.0551	11.442	1
236608	cg27069616				1.91599e-09	1.91599e-09	2.07844	64.3925	8.02449	2.07844	Aged Cells up vs Young Cells	0.27241	Aged Cells up vs Young Cells	64.3925	38.5291	20.9422	1
268107	cg13882200	SRGAP3			1.9166e-09	1.9166e-09	1.21181	64.3907	8.02438	1.21181	Aged Cells up vs Young Cells	0.202667	Aged Cells up vs Young Cells	64.3907	13.0972	7.11907	1
12191	cg07455790			Island	1.9405e-09	1.9405e-09	3.53706	64.3213	8.02006	3.53706	Aged Cells up vs Young Cells	0.435365	Aged Cells up vs Young Cells	64.3213	111.583	60.717	1
116449	cg17653203	MFSD10	Promoter_Associated	Island	1.94706e-09	1.94706e-09	0.820049	64.3025	8.01888	0.820049	Aged Cells up vs Young Cells	0.0869159	Aged Cells up vs Young Cells	64.3025	5.9978	3.26462	1
359053	cg14273108				1.95163e-09	1.95163e-09	0.537148	64.2894	8.01806	0.537148	Aged Cells up vs Young Cells	0.0397514	Aged Cells up vs Young Cells	64.2894	2.57336	1.40097	1
507267	cg12631932				1.95187e-09	1.95187e-09	0.873482	64.2887	8.01802	0.873482	Aged Cells up vs Young Cells	0.146661	Aged Cells up vs Young Cells	64.2887	6.80488	3.70471	1
368640	cg13561409	PIP5K1C	Unclassified_Cell_type_specific	S_Shore	1.97223e-09	1.97223e-09	0.611253	64.2306	8.0144	0.611253	Aged Cells up vs Young Cells	0.0446708	Aged Cells up vs Young Cells	64.2306	3.33237	1.81585	1
65963	cg15871766	ACVR1B	Unclassified		1.98309e-09	1.98309e-09	1.63483	64.1999	8.01249	1.63483	Aged Cells up vs Young Cells	0.182432	Aged Cells up vs Young Cells	64.1999	23.8372	12.9954	1
387665	cg18989000	LOC102724297			1.98406e-09	1.98406e-09	-1.22259	64.1972	-8.01232	-1.22259	Aged Cells down vs Young Cells	-0.172034	Aged Cells down vs Young Cells	64.1972	13.3314	7.26822	1
275408	cg19189601	GRM3			1.98974e-09	1.98974e-09	1.49421	64.1812	8.01132	1.49421	Aged Cells up vs Young Cells	0.233413	Aged Cells up vs Young Cells	64.1812	19.9128	10.8591	1
393655	cg11679458				1.99298e-09	1.99298e-09	0.649521	64.1721	8.01075	0.649521	Aged Cells up vs Young Cells	0.0415048	Aged Cells up vs Young Cells	64.1721	3.76269	2.0522	1
420223	cg06831579	SNX29			1.99751e-09	1.99751e-09	0.750168	64.1595	8.00996	0.750168	Aged Cells up vs Young Cells	0.104751	Aged Cells up vs Young Cells	64.1595	5.01914	2.73802	1
450437	cg13126552	DNAH1	Unclassified_Cell_type_specific		2.00473e-09	2.00473e-09	1.14072	64.1393	8.0087	1.14072	Aged Cells up vs Young Cells	0.182129	Aged Cells up vs Young Cells	64.1393	11.6057	6.33307	1
276511	cg20355311				2.00588e-09	2.00588e-09	0.902858	64.1361	8.0085	0.902858	Aged Cells up vs Young Cells	0.107803	Aged Cells up vs Young Cells	64.1361	7.27028	3.9675	1
42167	cg11050988	MAD1L1	Unclassified	S_Shelf	2.00914e-09	2.00914e-09	1.42217	64.127	8.00794	1.42217	Aged Cells up vs Young Cells	0.186836	Aged Cells up vs Young Cells	64.127	18.039	9.84553	1
467339	cg18706286	GAS2			2.01466e-09	2.01466e-09	2.04952	64.1117	8.00698	2.04952	Aged Cells up vs Young Cells	0.326058	Aged Cells up vs Young Cells	64.1117	37.4642	20.4525	1
485295	cg25877847	COL7A1		S_Shore	2.01539e-09	2.01539e-09	1.86679	64.1097	8.00685	1.86679	Aged Cells up vs Young Cells	0.156128	Aged Cells up vs Young Cells	64.1097	31.0815	16.9686	1
733728	cg08431336	RBM20			2.01883e-09	2.01883e-09	-2.56056	64.1002	-8.00626	-2.56056	Aged Cells down vs Young Cells	-0.356462	Aged Cells down vs Young Cells	64.1002	58.4768	31.9295	1
155963	cg11434911	FGF14			2.02194e-09	2.02194e-09	2.1769	64.0916	8.00572	2.1769	Aged Cells up vs Young Cells	0.330812	Aged Cells up vs Young Cells	64.0916	42.2657	23.081	1
202289	cg06138905	FNDC3B	Unclassified		2.02811e-09	2.02811e-09	-2.2819	64.0746	-8.00466	-2.2819	Aged Cells down vs Young Cells	-0.315492	Aged Cells down vs Young Cells	64.0746	46.4413	25.368	1
90560	cg24576026	2009-09-01			2.03257e-09	2.03257e-09	-2.64755	64.0623	-8.00389	-2.64755	Aged Cells down vs Young Cells	-0.276376	Aged Cells down vs Young Cells	64.0623	62.5173	34.1559	1
699387	cg06030258	AMPH			2.036e-09	2.036e-09	1.86546	64.0529	8.00331	1.86546	Aged Cells up vs Young Cells	0.291661	Aged Cells up vs Young Cells	64.0529	31.0373	16.9595	1
292751	cg06521149	LOC100132111		S_Shore	2.03834e-09	2.03834e-09	2.89204	64.0465	8.00291	2.89204	Aged Cells up vs Young Cells	0.417387	Aged Cells up vs Young Cells	64.0465	74.5971	40.7657	1
579396	cg08939976	ZFHX3			2.04009e-09	2.04009e-09	0.810754	64.0417	8.00261	0.810754	Aged Cells up vs Young Cells	0.113288	Aged Cells up vs Young Cells	64.0417	5.8626	3.20402	1
116849	cg19903702				2.0466e-09	2.0466e-09	1.95418	64.0239	8.0015	1.95418	Aged Cells up vs Young Cells	0.112154	Aged Cells up vs Young Cells	64.0239	34.0597	18.6195	1
466687	cg03842933	DCHS2			2.05463e-09	2.05463e-09	1.70216	64.0021	8.00013	1.70216	Aged Cells up vs Young Cells	0.276414	Aged Cells up vs Young Cells	64.0021	25.8413	14.1315	1
209471	cg20815828				2.0558e-09	2.0558e-09	1.8844	63.9989	7.99993	1.8844	Aged Cells up vs Young Cells	0.219903	Aged Cells up vs Young Cells	63.9989	31.6707	17.3202	1
639475	cg10586423				2.0572e-09	2.0572e-09	0.970385	63.9951	7.99969	0.970385	Aged Cells up vs Young Cells	0.162743	Aged Cells up vs Young Cells	63.9951	8.39848	4.59327	1
75549	cg25828207	C10orf91	Promoter_Associated_Cell_type_specific		2.06847e-09	2.06847e-09	2.06978	63.9647	7.99779	2.06978	Aged Cells up vs Young Cells	0.31345	Aged Cells up vs Young Cells	63.9647	38.2085	20.9068	1
138595	cg19989827				2.07078e-09	2.07078e-09	-0.780867	63.9584	-7.9974	-0.780867	Aged Cells down vs Young Cells	-0.13173	Aged Cells down vs Young Cells	63.9584	5.43834	2.97602	1
706449	cg03225502	CA1			2.07399e-09	2.07399e-09	1.90966	63.9498	7.99686	1.90966	Aged Cells up vs Young Cells	0.294358	Aged Cells up vs Young Cells	63.9498	32.5255	17.8013	1
155166	cg02479925				2.074e-09	2.074e-09	1.15587	63.9498	7.99686	1.15587	Aged Cells up vs Young Cells	0.167926	Aged Cells up vs Young Cells	63.9498	11.9161	6.52171	1
510192	cg04354077	PROKR2		N_Shore	2.07472e-09	2.07472e-09	1.10487	63.9479	7.99674	1.10487	Aged Cells up vs Young Cells	0.180434	Aged Cells up vs Young Cells	63.9479	10.8876	5.959	1
351333	cg07956154	MUC15			2.0799e-09	2.0799e-09	0.953301	63.9339	7.99587	0.953301	Aged Cells up vs Young Cells	0.143187	Aged Cells up vs Young Cells	63.9339	8.10535	4.43719	1
361195	cg15070011	LGI1			2.09457e-09	2.09457e-09	1.94533	63.8948	7.99342	1.94533	Aged Cells up vs Young Cells	0.244602	Aged Cells up vs Young Cells	63.8948	33.7519	18.4885	1
433987	cg25249383	TIMM10			2.10147e-09	2.10147e-09	1.69108	63.8765	7.99228	1.69108	Aged Cells up vs Young Cells	0.252604	Aged Cells up vs Young Cells	63.8765	25.5059	13.9755	1
267288	cg06513977	DAXX		Island	2.10338e-09	2.10338e-09	-1.57363	63.8714	-7.99196	-1.57363	Aged Cells down vs Young Cells	-0.253314	Aged Cells down vs Young Cells	63.8714	22.0859	12.1025	1
63799	cg16214153	C6orf132			2.10723e-09	2.10723e-09	2.35966	63.8612	7.99132	2.35966	Aged Cells up vs Young Cells	0.286289	Aged Cells up vs Young Cells	63.8612	49.6606	27.2172	1
259854	cg04806585			S_Shore	2.11338e-09	2.11338e-09	0.462541	63.845	7.99031	0.462541	Aged Cells up vs Young Cells	0.078669	Aged Cells up vs Young Cells	63.845	1.90815	1.04605	1
273260	cg23087598	LMX1A		N_Shelf	2.11373e-09	2.11373e-09	2.99709	63.8441	7.99025	2.99709	Aged Cells up vs Young Cells	0.440328	Aged Cells up vs Young Cells	63.8441	80.1146	43.9197	1
386844	cg06558158				2.11446e-09	2.11446e-09	1.50338	63.8421	7.99013	1.50338	Aged Cells up vs Young Cells	0.117676	Aged Cells up vs Young Cells	63.8421	20.1581	11.0512	1
649344	cg17651173	FUT8			2.13538e-09	2.13538e-09	1.55935	63.7874	7.9867	1.55935	Aged Cells up vs Young Cells	0.231319	Aged Cells up vs Young Cells	63.7874	21.6869	11.8996	1
599766	cg17331950			S_Shore	2.13738e-09	2.13738e-09	-1.78436	63.7822	-7.98637	-1.78436	Aged Cells down vs Young Cells	-0.239781	Aged Cells down vs Young Cells	63.7822	28.3975	15.5829	1
773058	cg02996672	KIF13A			2.14473e-09	2.14473e-09	1.06068	63.763	7.98518	1.06068	Aged Cells up vs Young Cells	0.134265	Aged Cells up vs Young Cells	63.763	10.0342	5.50786	1
149870	cg04515608	PTPRJ	Unclassified_Cell_type_specific		2.15273e-09	2.15273e-09	1.58843	63.7423	7.98388	1.58843	Aged Cells up vs Young Cells	0.25857	Aged Cells up vs Young Cells	63.7423	22.5035	12.3564	1
288275	cg03431521	TRPS1			2.1572e-09	2.1572e-09	-3.21994	63.7308	-7.98316	-3.21994	Aged Cells down vs Young Cells	-0.446937	Aged Cells down vs Young Cells	63.7308	92.4717	50.7841	1
371358	cg06337592	OR5H2			2.16297e-09	2.16297e-09	0.928165	63.7159	7.98223	0.928165	Aged Cells up vs Young Cells	0.155098	Aged Cells up vs Young Cells	63.7159	7.68356	4.22068	1
378635	cg03602119				2.16625e-09	2.16625e-09	1.66944	63.7075	7.9817	1.66944	Aged Cells up vs Young Cells	0.248193	Aged Cells up vs Young Cells	63.7075	24.8572	13.6562	1
274351	cg10131001	SCUBE3			2.17438e-09	2.17438e-09	1.36899	63.6867	7.98039	1.36899	Aged Cells up vs Young Cells	0.226652	Aged Cells up vs Young Cells	63.6867	16.7152	9.18612	1
169900	cg27467591				2.18134e-09	2.18134e-09	1.62318	63.6689	7.97928	1.62318	Aged Cells up vs Young Cells	0.265143	Aged Cells up vs Young Cells	63.6689	23.4987	12.9177	1
634641	cg04670874	ERICH1		N_Shore	2.18499e-09	2.18499e-09	1.79263	63.6596	7.9787	1.79263	Aged Cells up vs Young Cells	0.244362	Aged Cells up vs Young Cells	63.6596	28.6613	15.7579	1
270628	cg25270158		Unclassified_Cell_type_specific		2.19113e-09	2.19113e-09	2.00189	63.644	7.97772	2.00189	Aged Cells up vs Young Cells	0.311491	Aged Cells up vs Young Cells	63.644	35.7433	19.6564	1
279377	cg05153801				2.20263e-09	2.20263e-09	1.78074	63.615	7.9759	1.78074	Aged Cells up vs Young Cells	0.283857	Aged Cells up vs Young Cells	63.615	28.2821	15.5604	1
243565	cg17968322	RIC1		S_Shelf	2.20444e-09	2.20444e-09	2.19315	63.6104	7.97561	2.19315	Aged Cells up vs Young Cells	0.31741	Aged Cells up vs Young Cells	63.6104	42.8993	23.6042	1
565216	cg25916135				2.21345e-09	2.21345e-09	1.37141	63.5877	7.97419	1.37141	Aged Cells up vs Young Cells	0.108187	Aged Cells up vs Young Cells	63.5877	16.7743	9.23292	1
763095	cg15916144	FAM78B			2.21679e-09	2.21679e-09	1.17828	63.5794	7.97367	1.17828	Aged Cells up vs Young Cells	0.128944	Aged Cells up vs Young Cells	63.5794	12.3825	6.81649	1
610654	cg02697127				2.23318e-09	2.23318e-09	1.37098	63.5385	7.9711	1.37098	Aged Cells up vs Young Cells	0.220984	Aged Cells up vs Young Cells	63.5385	16.7638	9.23428	1
675635	cg12687191	PADI1			2.23495e-09	2.23495e-09	2.40982	63.5341	7.97083	2.40982	Aged Cells up vs Young Cells	0.301373	Aged Cells up vs Young Cells	63.5341	51.7941	28.5326	1
341635	cg13429671				2.24709e-09	2.24709e-09	1.41446	63.504	7.96894	1.41446	Aged Cells up vs Young Cells	0.178483	Aged Cells up vs Young Cells	63.504	17.844	9.83465	1
440317	cg09998165		Unclassified_Cell_type_specific		2.2479e-09	2.2479e-09	-1.54127	63.502	-7.96882	-1.54127	Aged Cells down vs Young Cells	-0.248014	Aged Cells down vs Young Cells	63.502	21.1871	11.6776	1
644375	cg16143378	CADM1			2.25456e-09	2.25456e-09	2.02224	63.4856	7.96779	2.02224	Aged Cells up vs Young Cells	0.163771	Aged Cells up vs Young Cells	63.4856	36.4735	20.1081	1
178810	cg23870101				2.25464e-09	2.25464e-09	1.39405	63.4854	7.96777	1.39405	Aged Cells up vs Young Cells	0.229844	Aged Cells up vs Young Cells	63.4854	17.3329	9.55575	1
315451	cg03661929				2.25561e-09	2.25561e-09	1.69929	63.483	7.96762	1.69929	Aged Cells up vs Young Cells	0.25732	Aged Cells up vs Young Cells	63.483	25.7542	14.199	1
477911	cg09980626	LOC100271831			2.26223e-09	2.26223e-09	0.975965	63.4668	7.9666	0.975965	Aged Cells up vs Young Cells	0.154417	Aged Cells up vs Young Cells	63.4668	8.49533	4.68492	1
720516	cg24052338	ZNF837		Island	2.2796e-09	2.2796e-09	1.60743	63.4244	7.96394	1.60743	Aged Cells up vs Young Cells	0.216597	Aged Cells up vs Young Cells	63.4244	23.045	12.7171	1
416173	cg17344770	C19orf71	Unclassified_Cell_type_specific		2.2854e-09	2.2854e-09	0.759005	63.4103	7.96306	0.759005	Aged Cells up vs Young Cells	0.0527369	Aged Cells up vs Young Cells	63.4103	5.13808	2.83602	1
136944	cg23717689	SLIT3			2.2893e-09	2.2893e-09	0.897915	63.4008	7.96246	0.897915	Aged Cells up vs Young Cells	0.0991678	Aged Cells up vs Young Cells	63.4008	7.19088	3.96968	1
352623	cg03653636	SLC35F3			2.29001e-09	2.29001e-09	1.0891	63.3991	7.96236	1.0891	Aged Cells up vs Young Cells	0.171399	Aged Cells up vs Young Cells	63.3991	10.5791	5.84026	1
437715	cg12647020	ARFGAP3			2.29398e-09	2.29398e-09	1.50898	63.3895	7.96175	1.50898	Aged Cells up vs Young Cells	0.183212	Aged Cells up vs Young Cells	63.3895	20.3085	11.2132	1
252733	cg15935400	RPS6KA5			2.29766e-09	2.29766e-09	0.955713	63.3806	7.9612	0.955713	Aged Cells up vs Young Cells	0.122568	Aged Cells up vs Young Cells	63.3806	8.14642	4.49861	1
283250	cg10272369				2.30478e-09	2.30478e-09	0.789076	63.3635	7.96012	0.789076	Aged Cells up vs Young Cells	0.105739	Aged Cells up vs Young Cells	63.3635	5.55328	3.06746	1
183264	cg08577426	C2			2.3052e-09	2.3052e-09	1.98433	63.3625	7.96005	1.98433	Aged Cells up vs Young Cells	0.315428	Aged Cells up vs Young Cells	63.3625	35.1189	19.3989	1
358835	cg24275848	CD36			2.30937e-09	2.30937e-09	-0.965311	63.3525	-7.95943	-0.965311	Aged Cells down vs Young Cells	-0.141775	Aged Cells down vs Young Cells	63.3525	8.31087	4.59146	1
334197	cg18538035	COPS8			2.31583e-09	2.31583e-09	0.619744	63.337	7.95845	0.619744	Aged Cells up vs Young Cells	0.0522079	Aged Cells up vs Young Cells	63.337	3.4256	1.89299	1
707441	cg17131445				2.3204e-09	2.3204e-09	0.85471	63.3261	7.95777	0.85471	Aged Cells up vs Young Cells	0.145186	Aged Cells up vs Young Cells	63.3261	6.51552	3.6011	1
790100	cg17693266	TBC1D12			2.32101e-09	2.32101e-09	0.737351	63.3246	7.95768	0.737351	Aged Cells up vs Young Cells	0.0736948	Aged Cells up vs Young Cells	63.3246	4.8491	2.68013	1
710129	cg21166844	SLC35F3			2.32614e-09	2.32614e-09	1.86748	63.3124	7.95691	1.86748	Aged Cells up vs Young Cells	0.241661	Aged Cells up vs Young Cells	63.3124	31.1047	17.1951	1
516436	cg12828275	NF1			2.33506e-09	2.33506e-09	2.27561	63.2912	7.95558	2.27561	Aged Cells up vs Young Cells	0.353745	Aged Cells up vs Young Cells	63.2912	46.1859	25.5408	1
547820	cg07331478				2.33556e-09	2.33556e-09	2.12745	63.29	7.9555	2.12745	Aged Cells up vs Young Cells	0.332371	Aged Cells up vs Young Cells	63.29	40.3673	22.3235	1
659235	cg25878287				2.33921e-09	2.33921e-09	1.03333	63.2814	7.95496	1.03333	Aged Cells up vs Young Cells	0.0883374	Aged Cells up vs Young Cells	63.2814	9.52342	5.26726	1
484903	cg04797359				2.34648e-09	2.34648e-09	-2.34028	63.2642	-7.95388	-2.34028	Aged Cells down vs Young Cells	-0.263517	Aged Cells down vs Young Cells	63.2642	48.8483	27.0246	1
483067	cg26706611				2.36738e-09	2.36738e-09	1.67469	63.2151	7.95079	1.67469	Aged Cells up vs Young Cells	0.100433	Aged Cells up vs Young Cells	63.2151	25.0138	13.8493	1
179958	cg27220979	ME3			2.37293e-09	2.37293e-09	-1.14916	63.2022	-7.94998	-1.14916	Aged Cells down vs Young Cells	-0.120349	Aged Cells down vs Young Cells	63.2022	11.7781	6.52247	1
648321	cg08104736	PAK2			2.37409e-09	2.37409e-09	2.37267	63.1995	7.94981	2.37267	Aged Cells up vs Young Cells	0.184206	Aged Cells up vs Young Cells	63.1995	50.2094	27.8061	1
706955	cg14297504	RAI14			2.38294e-09	2.38294e-09	0.834999	63.1789	7.94851	0.834999	Aged Cells up vs Young Cells	0.126111	Aged Cells up vs Young Cells	63.1789	6.21848	3.44493	1
404740	cg13538427	PREX2			2.38771e-09	2.38771e-09	1.42667	63.1678	7.94782	1.42667	Aged Cells up vs Young Cells	0.235469	Aged Cells up vs Young Cells	63.1678	18.1533	10.0584	1
139831	cg08858393	GRM5			2.39388e-09	2.39388e-09	2.195	63.1536	7.94692	2.195	Aged Cells up vs Young Cells	0.344999	Aged Cells up vs Young Cells	63.1536	42.9716	23.8151	1
143550	cg21746275			S_Shelf	2.39927e-09	2.39927e-09	1.5243	63.1411	7.94614	1.5243	Aged Cells up vs Young Cells	0.236864	Aged Cells up vs Young Cells	63.1411	20.7231	11.4871	1
485726	cg20342073	TTC27			2.4015e-09	2.4015e-09	1.56787	63.136	7.94582	1.56787	Aged Cells up vs Young Cells	0.256713	Aged Cells up vs Young Cells	63.136	21.9247	12.1542	1
698424	cg13778166				2.40362e-09	2.40362e-09	1.65267	63.1311	7.94551	1.65267	Aged Cells up vs Young Cells	0.0800947	Aged Cells up vs Young Cells	63.1311	24.3605	13.5055	1
34265	cg15972148	RASA3		S_Shore	2.41376e-09	2.41376e-09	1.70296	63.1079	7.94405	1.70296	Aged Cells up vs Young Cells	0.210981	Aged Cells up vs Young Cells	63.1079	25.8654	14.3451	1
717381	cg16936906	CEMIP			2.41582e-09	2.41582e-09	-1.40876	63.1031	-7.94375	-1.40876	Aged Cells down vs Young Cells	-0.165435	Aged Cells down vs Young Cells	63.1031	17.7006	9.81761	1
659172	cg23673093	BAG4			2.417e-09	2.417e-09	1.70621	63.1004	7.94358	1.70621	Aged Cells up vs Young Cells	0.261752	Aged Cells up vs Young Cells	63.1004	25.9643	14.4016	1
297638	cg00067941				2.41869e-09	2.41869e-09	1.35847	63.0966	7.94334	1.35847	Aged Cells up vs Young Cells	0.223449	Aged Cells up vs Young Cells	63.0966	16.4592	9.13002	1
754752	cg00703422	ROBO2			2.42249e-09	2.42249e-09	1.39685	63.0879	7.94279	1.39685	Aged Cells up vs Young Cells	0.217532	Aged Cells up vs Young Cells	63.0879	17.4025	9.65458	1
300616	cg00230725				2.4269e-09	2.4269e-09	1.6375	63.0779	7.94216	1.6375	Aged Cells up vs Young Cells	0.255951	Aged Cells up vs Young Cells	63.0779	23.9153	13.2698	1
259346	cg05461951	XXYLT1			2.42874e-09	2.42874e-09	2.35009	63.0737	7.94189	2.35009	Aged Cells up vs Young Cells	0.308171	Aged Cells up vs Young Cells	63.0737	49.2585	27.3339	1
161760	cg09519120	PVRL4		S_Shore	2.43311e-09	2.43311e-09	2.04561	63.0637	7.94127	2.04561	Aged Cells up vs Young Cells	0.259937	Aged Cells up vs Young Cells	63.0637	37.3215	20.7132	1
667060	cg17904897	APBB2			2.43472e-09	2.43472e-09	1.573	63.0601	7.94104	1.573	Aged Cells up vs Young Cells	0.0944636	Aged Cells up vs Young Cells	63.0601	22.0683	12.2485	1
613874	cg03382278				2.43554e-09	2.43554e-09	3.07398	63.0582	7.94092	3.07398	Aged Cells up vs Young Cells	0.36923	Aged Cells up vs Young Cells	63.0582	84.2779	46.7778	1
375344	cg11906607	GNG7		N_Shore	2.44008e-09	2.44008e-09	2.25284	63.0479	7.94027	2.25284	Aged Cells up vs Young Cells	0.161129	Aged Cells up vs Young Cells	63.0479	45.2662	25.1287	1
484500	cg19937499				2.44341e-09	2.44341e-09	-2.86822	63.0404	-7.9398	-2.86822	Aged Cells down vs Young Cells	-0.26399	Aged Cells down vs Young Cells	63.0404	73.3731	40.7367	1
8789	cg17973038				2.44471e-09	2.44471e-09	1.59591	63.0375	7.93961	1.59591	Aged Cells up vs Young Cells	0.0930797	Aged Cells up vs Young Cells	63.0375	22.7158	12.6124	1
709323	cg21445793				2.45436e-09	2.45436e-09	1.97659	63.0157	7.93824	1.97659	Aged Cells up vs Young Cells	0.30533	Aged Cells up vs Young Cells	63.0157	34.8455	19.3538	1
18822	cg16422365			S_Shore	2.45694e-09	2.45694e-09	0.554226	63.0099	7.93788	0.554226	Aged Cells up vs Young Cells	0.0946319	Aged Cells up vs Young Cells	63.0099	2.73959	1.52175	1
645073	cg19832529	CPXM2			2.46141e-09	2.46141e-09	1.36703	62.9999	7.93725	1.36703	Aged Cells up vs Young Cells	0.165433	Aged Cells up vs Young Cells	62.9999	16.6675	9.25974	1
653577	cg07161642	LINC01307			2.46172e-09	2.46172e-09	0.895104	62.9992	7.9372	0.895104	Aged Cells up vs Young Cells	0.0873738	Aged Cells up vs Young Cells	62.9992	7.14594	3.97002	1
310650	cg19446575				2.46248e-09	2.46248e-09	1.30427	62.9975	7.9371	1.30427	Aged Cells up vs Young Cells	0.179689	Aged Cells up vs Young Cells	62.9975	15.1722	8.42934	1
408003	cg24260662	GPR39			2.4671e-09	2.4671e-09	1.2401	62.9872	7.93645	1.2401	Aged Cells up vs Young Cells	0.206396	Aged Cells up vs Young Cells	62.9872	13.716	7.62153	1
351590	cg23122032				2.47036e-09	2.47036e-09	3.52796	62.9799	7.93599	3.52796	Aged Cells up vs Young Cells	0.478094	Aged Cells up vs Young Cells	62.9799	111.009	61.6914	1
787827	cg24035477				2.47403e-09	2.47403e-09	1.57677	62.9717	7.93547	1.57677	Aged Cells up vs Young Cells	0.254547	Aged Cells up vs Young Cells	62.9717	22.1741	12.3245	1
731894	cg12065969	LINC01581			2.47982e-09	2.47982e-09	2.13875	62.9588	7.93466	2.13875	Aged Cells up vs Young Cells	0.243128	Aged Cells up vs Young Cells	62.9588	40.7976	22.6801	1
714018	cg02687799	CTNNAL1			2.48335e-09	2.48335e-09	1.64157	62.9509	7.93416	1.64157	Aged Cells up vs Young Cells	0.262997	Aged Cells up vs Young Cells	62.9509	24.0344	13.3629	1
24383	cg27353309			N_Shore	2.49337e-09	2.49337e-09	1.47321	62.9287	7.93276	1.47321	Aged Cells up vs Young Cells	0.239455	Aged Cells up vs Young Cells	62.9287	19.3572	10.7662	1
130070	cg10499525	LOC101929312			2.49588e-09	2.49588e-09	2.00405	62.9232	7.93241	2.00405	Aged Cells up vs Young Cells	0.308607	Aged Cells up vs Young Cells	62.9232	35.8204	19.9245	1
389555	cg01165683	THRB			2.50233e-09	2.50233e-09	1.21519	62.9089	7.93152	1.21519	Aged Cells up vs Young Cells	0.152525	Aged Cells up vs Young Cells	62.9089	13.1705	7.32755	1
487949	cg06266799				2.50492e-09	2.50492e-09	1.96481	62.9032	7.93116	1.96481	Aged Cells up vs Young Cells	0.291636	Aged Cells up vs Young Cells	62.9032	34.4313	19.1579	1
334642	cg09449191	MYO9B			2.5143e-09	2.5143e-09	2.02718	62.8826	7.92986	2.02718	Aged Cells up vs Young Cells	0.253751	Aged Cells up vs Young Cells	62.8826	36.652	20.4002	1
557273	cg03974488				2.52101e-09	2.52101e-09	1.78459	62.868	7.92893	1.78459	Aged Cells up vs Young Cells	0.260448	Aged Cells up vs Young Cells	62.868	28.4047	15.8135	1
597675	cg13217374	ERC2			2.53517e-09	2.53517e-09	2.70551	62.8371	7.92698	2.70551	Aged Cells up vs Young Cells	0.38054	Aged Cells up vs Young Cells	62.8371	65.2843	36.3631	1
607688	cg02190175				2.5358e-09	2.5358e-09	1.28477	62.8357	7.9269	1.28477	Aged Cells up vs Young Cells	0.16441	Aged Cells up vs Young Cells	62.8357	14.7218	8.20018	1
787982	cg00374717	ARSG			2.53936e-09	2.53936e-09	-1.38148	62.828	-7.92641	-1.38148	Aged Cells down vs Young Cells	-0.177271	Aged Cells down vs Young Cells	62.828	17.0216	9.48236	1
398544	cg25912428	GPR26		S_Shore	2.54003e-09	2.54003e-09	2.35679	62.8265	7.92632	2.35679	Aged Cells up vs Young Cells	0.324494	Aged Cells up vs Young Cells	62.8265	49.54	27.5982	1
349921	cg17571910				2.55795e-09	2.55795e-09	1.49523	62.7878	7.92387	1.49523	Aged Cells up vs Young Cells	0.189237	Aged Cells up vs Young Cells	62.7878	19.9401	11.1153	1
201690	cg26176362	CDC42BPA			2.55918e-09	2.55918e-09	1.17665	62.7852	7.92371	1.17665	Aged Cells up vs Young Cells	0.190849	Aged Cells up vs Young Cells	62.7852	12.3484	6.88367	1
674666	cg27222211	SUCLG2-AS1	Unclassified_Cell_type_specific		2.56008e-09	2.56008e-09	1.0881	62.7832	7.92359	1.0881	Aged Cells up vs Young Cells	0.173859	Aged Cells up vs Young Cells	62.7832	10.5596	5.88671	1
425133	cg01235742				2.56146e-09	2.56146e-09	2.24993	62.7802	7.9234	2.24993	Aged Cells up vs Young Cells	0.306181	Aged Cells up vs Young Cells	62.7802	45.1494	25.1708	1
482828	cg00466973	ZNF490		N_Shelf	2.56676e-09	2.56676e-09	0.881488	62.7689	7.92268	0.881488	Aged Cells up vs Young Cells	0.0796182	Aged Cells up vs Young Cells	62.7689	6.93018	3.86428	1
66813	cg01285435	VPS28	Unclassified	Island	2.58591e-09	2.58591e-09	0.818591	62.7279	7.9201	0.818591	Aged Cells up vs Young Cells	0.136258	Aged Cells up vs Young Cells	62.7279	5.9765	3.33468	1
591968	cg08049713			N_Shore	2.5887e-09	2.5887e-09	0.791207	62.722	7.91972	0.791207	Aged Cells up vs Young Cells	0.114647	Aged Cells up vs Young Cells	62.722	5.58332	3.11559	1
306585	cg16146810	SYNE2			2.59256e-09	2.59256e-09	1.15074	62.7138	7.91921	1.15074	Aged Cells up vs Young Cells	0.187636	Aged Cells up vs Young Cells	62.7138	11.8104	6.59127	1
660223	cg07230864	JPH1			2.61275e-09	2.61275e-09	2.02606	62.6711	7.91651	2.02606	Aged Cells up vs Young Cells	0.247357	Aged Cells up vs Young Cells	62.6711	36.6113	20.4464	1
358683	cg18781031	FBN2			2.6182e-09	2.6182e-09	1.78443	62.6597	7.91579	1.78443	Aged Cells up vs Young Cells	0.270528	Aged Cells up vs Young Cells	62.6597	28.3996	15.8633	1
751500	cg05335707	KRT73			2.62172e-09	2.62172e-09	0.500545	62.6523	7.91532	0.500545	Aged Cells up vs Young Cells	0.0784739	Aged Cells up vs Young Cells	62.6523	2.23459	1.24833	1
124083	cg00561194			Island	2.62784e-09	2.62784e-09	2.05609	62.6395	7.91451	2.05609	Aged Cells up vs Young Cells	0.27994	Aged Cells up vs Young Cells	62.6395	37.7046	21.0676	1
690443	cg05595916				2.63441e-09	2.63441e-09	1.24393	62.6257	7.91364	1.24393	Aged Cells up vs Young Cells	0.188622	Aged Cells up vs Young Cells	62.6257	13.8008	7.71292	1
334043	cg15995356	DLG1			2.63675e-09	2.63675e-09	-2.48803	62.6209	-7.91333	-2.48803	Aged Cells down vs Young Cells	-0.331206	Aged Cells down vs Young Cells	62.6209	55.2105	30.8582	1
624252	cg21661455	EPAS1			2.63851e-09	2.63851e-09	0.664825	62.6172	7.9131	0.664825	Aged Cells up vs Young Cells	0.0398514	Aged Cells up vs Young Cells	62.6172	3.94209	2.20344	1
265479	cg13021015	MECOM			2.64312e-09	2.64312e-09	1.30339	62.6076	7.9125	1.30339	Aged Cells up vs Young Cells	0.213676	Aged Cells up vs Young Cells	62.6076	15.1516	8.4703	1
194778	cg16034526	PRLR			2.65268e-09	2.65268e-09	1.58093	62.5877	7.91124	1.58093	Aged Cells up vs Young Cells	0.215173	Aged Cells up vs Young Cells	62.5877	22.2914	12.4657	1
504647	cg18059604				2.66929e-09	2.66929e-09	1.40978	62.5535	7.90907	1.40978	Aged Cells up vs Young Cells	0.232444	Aged Cells up vs Young Cells	62.5535	17.7262	9.91818	1
628520	cg13212315				2.67453e-09	2.67453e-09	2.69721	62.5427	7.90839	2.69721	Aged Cells up vs Young Cells	0.346154	Aged Cells up vs Young Cells	62.5427	64.8847	36.3106	1
648541	cg01638085				2.69186e-09	2.69186e-09	2.06073	62.5072	7.90615	2.06073	Aged Cells up vs Young Cells	0.289092	Aged Cells up vs Young Cells	62.5072	37.8751	21.2076	1
495340	cg15681655	ADCK5			2.6959e-09	2.6959e-09	1.22133	62.499	7.90563	1.22133	Aged Cells up vs Young Cells	0.12978	Aged Cells up vs Young Cells	62.499	13.304	7.45035	1
433208	cg27160556	OR8D1			2.69745e-09	2.69745e-09	1.98971	62.4958	7.90543	1.98971	Aged Cells up vs Young Cells	0.316392	Aged Cells up vs Young Cells	62.4958	35.3094	19.7746	1
777023	cg06092694		Unclassified		2.70462e-09	2.70462e-09	1.99899	62.4812	7.90451	1.99899	Aged Cells up vs Young Cells	0.287674	Aged Cells up vs Young Cells	62.4812	35.6398	19.9643	1
558340	cg19319792	LINC01210		S_Shore	2.71301e-09	2.71301e-09	1.07295	62.4642	7.90343	1.07295	Aged Cells up vs Young Cells	0.174266	Aged Cells up vs Young Cells	62.4642	10.2676	5.75314	1
511132	cg08622666	RANBP9			2.72471e-09	2.72471e-09	1.3123	62.4406	7.90194	1.3123	Aged Cells up vs Young Cells	0.201958	Aged Cells up vs Young Cells	62.4406	15.3596	8.60957	1
456600	cg26986369	SRGAP3			2.73694e-09	2.73694e-09	1.53361	62.4161	7.90038	1.53361	Aged Cells up vs Young Cells	0.247646	Aged Cells up vs Young Cells	62.4161	20.9768	11.7628	1
397035	cg10954340	SMC5			2.74061e-09	2.74061e-09	1.21999	62.4087	7.89992	1.21999	Aged Cells up vs Young Cells	0.198639	Aged Cells up vs Young Cells	62.4087	13.2746	7.44468	1
375222	cg12208105				2.76051e-09	2.76051e-09	0.963211	62.369	7.89741	0.963211	Aged Cells up vs Young Cells	0.162507	Aged Cells up vs Young Cells	62.369	8.27475	4.64359	1
640315	cg07451446	ZFPM2-AS1			2.76952e-09	2.76952e-09	1.94006	62.3512	7.89628	1.94006	Aged Cells up vs Young Cells	0.308431	Aged Cells up vs Young Cells	62.3512	33.5695	18.8438	1
713431	cg14576582	DOCK5			2.77767e-09	2.77767e-09	-1.29508	62.3351	-7.89526	-1.29508	Aged Cells down vs Young Cells	-0.111826	Aged Cells down vs Young Cells	62.3351	14.9591	8.39925	1
579977	cg00060627	KCNS3			2.7798e-09	2.7798e-09	0.676363	62.3309	7.89499	0.676363	Aged Cells up vs Young Cells	0.0513165	Aged Cells up vs Young Cells	62.3309	4.08011	2.29106	1
104584	cg24202817	PFKFB3			2.78834e-09	2.78834e-09	1.81784	62.314	7.89392	1.81784	Aged Cells up vs Young Cells	0.258246	Aged Cells up vs Young Cells	62.314	29.4731	16.5542	1
380840	cg16432835				2.79385e-09	2.79385e-09	2.36081	62.3032	7.89324	2.36081	Aged Cells up vs Young Cells	0.280197	Aged Cells up vs Young Cells	62.3032	49.7089	27.9249	1
738539	cg09717217	PARK2			2.80998e-09	2.80998e-09	2.31942	62.2717	7.89124	2.31942	Aged Cells up vs Young Cells	0.354192	Aged Cells up vs Young Cells	62.2717	47.9812	26.968	1
213240	cg19851672				2.81467e-09	2.81467e-09	1.41843	62.2626	7.89066	1.41843	Aged Cells up vs Young Cells	0.223395	Aged Cells up vs Young Cells	62.2626	17.9443	10.0871	1
458385	cg07031120	PHACTR1			2.82616e-09	2.82616e-09	1.85305	62.2402	7.88925	1.85305	Aged Cells up vs Young Cells	0.234537	Aged Cells up vs Young Cells	62.2402	30.6258	17.222	1
714999	cg26398251	GGACT			2.8459e-09	2.8459e-09	1.3221	62.2021	7.88683	1.3221	Aged Cells up vs Young Cells	0.197725	Aged Cells up vs Young Cells	62.2021	15.5897	8.77206	1
33807	cg14293546				2.85275e-09	2.85275e-09	1.49607	62.189	7.886	1.49607	Aged Cells up vs Young Cells	0.239503	Aged Cells up vs Young Cells	62.189	19.9625	11.2349	1
556049	cg00676085	KRT72		N_Shelf	2.88654e-09	2.88654e-09	1.16494	62.1246	7.88191	1.16494	Aged Cells up vs Young Cells	0.154122	Aged Cells up vs Young Cells	62.1246	12.1037	6.81902	1
280799	cg09865039				2.88873e-09	2.88873e-09	1.88542	62.1204	7.88165	1.88542	Aged Cells up vs Young Cells	0.290866	Aged Cells up vs Young Cells	62.1204	31.7051	17.8634	1
576298	cg02040034	SRGAP3			2.89802e-09	2.89802e-09	1.0871	62.1029	7.88054	1.0871	Aged Cells up vs Young Cells	0.182642	Aged Cells up vs Young Cells	62.1029	10.5402	5.94028	1
619339	cg06559789	IL1R1	Unclassified_Cell_type_specific		2.89845e-09	2.89845e-09	2.18738	62.1021	7.88049	2.18738	Aged Cells up vs Young Cells	0.270928	Aged Cells up vs Young Cells	62.1021	42.6738	24.0505	1
428327	cg13223011	CTSB			2.90985e-09	2.90985e-09	0.499715	62.0806	7.87912	0.499715	Aged Cells up vs Young Cells	0.0286605	Aged Cells up vs Young Cells	62.0806	2.22719	1.25565	1
116369	cg11969330	CYP4V2	Unclassified_Cell_type_specific		2.91154e-09	2.91154e-09	3.0042	62.0774	7.87892	3.0042	Aged Cells up vs Young Cells	0.406998	Aged Cells up vs Young Cells	62.0774	80.4952	45.3841	1
530101	cg16099114				2.92512e-09	2.92512e-09	2.76193	62.052	7.87731	2.76193	Aged Cells up vs Young Cells	0.408533	Aged Cells up vs Young Cells	62.052	68.0358	38.3751	1
661340	cg00783712	CHRM3			2.92717e-09	2.92717e-09	2.0677	62.0481	7.87706	2.0677	Aged Cells up vs Young Cells	0.32682	Aged Cells up vs Young Cells	62.0481	38.1319	21.5094	1
673913	cg21592003				2.94942e-09	2.94942e-09	1.10034	62.0068	7.87444	1.10034	Aged Cells up vs Young Cells	0.0431757	Aged Cells up vs Young Cells	62.0068	10.7985	6.09525	1
118735	cg10859280	ACOT7	Promoter_Associated		2.96248e-09	2.96248e-09	-2.48209	61.9827	-7.87291	-2.48209	Aged Cells down vs Young Cells	-0.235633	Aged Cells down vs Young Cells	61.9827	54.9474	31.0274	1
217390	cg11935708				2.98574e-09	2.98574e-09	1.43618	61.94	7.87019	1.43618	Aged Cells up vs Young Cells	0.218158	Aged Cells up vs Young Cells	61.94	18.3963	10.3951	1
346296	cg06844661				2.99184e-09	2.99184e-09	1.70425	61.9288	7.86949	1.70425	Aged Cells up vs Young Cells	0.241324	Aged Cells up vs Young Cells	61.9288	25.9049	14.6405	1
790232	cg09032137			N_Shelf	3.01534e-09	3.01534e-09	1.2413	61.8861	7.86677	1.2413	Aged Cells up vs Young Cells	0.172438	Aged Cells up vs Young Cells	61.8861	13.7426	7.77219	1
511352	cg09235900	NPAS3			3.01642e-09	3.01642e-09	1.19534	61.8842	7.86665	1.19534	Aged Cells up vs Young Cells	0.190928	Aged Cells up vs Young Cells	61.8842	12.7438	7.20754	1
636611	cg00049638	MCPH1			3.02017e-09	3.02017e-09	1.70033	61.8774	7.86622	1.70033	Aged Cells up vs Young Cells	0.220988	Aged Cells up vs Young Cells	61.8774	25.7857	14.5853	1
200170	cg12032415	SPECC1			3.02759e-09	3.02759e-09	1.40836	61.864	7.86537	1.40836	Aged Cells up vs Young Cells	0.23545	Aged Cells up vs Young Cells	61.864	17.6906	10.0086	1
195796	cg22990475				3.02855e-09	3.02855e-09	1.06621	61.8623	7.86526	1.06621	Aged Cells up vs Young Cells	0.160915	Aged Cells up vs Young Cells	61.8623	10.1391	5.73645	1
581192	cg10429592	LINC01428			3.04219e-09	3.04219e-09	1.59281	61.8378	7.8637	1.59281	Aged Cells up vs Young Cells	0.216299	Aged Cells up vs Young Cells	61.8378	22.6278	12.8073	1
749239	cg00499595				3.0486e-09	3.0486e-09	2.87997	61.8263	7.86297	2.87997	Aged Cells up vs Young Cells	0.406503	Aged Cells up vs Young Cells	61.8263	73.9757	41.8778	1
163727	cg11404915		Unclassified_Cell_type_specific		3.04987e-09	3.04987e-09	-2.85547	61.824	-7.86283	-2.85547	Aged Cells down vs Young Cells	-0.3444	Aged Cells down vs Young Cells	61.824	72.7221	41.1696	1
767491	cg13266119				3.05501e-09	3.05501e-09	1.55219	61.8149	7.86224	1.55219	Aged Cells up vs Young Cells	0.165584	Aged Cells up vs Young Cells	61.8149	21.4884	12.1669	1
217183	cg03445287	XPO7			3.05866e-09	3.05866e-09	1.03832	61.8083	7.86183	1.03832	Aged Cells up vs Young Cells	0.144634	Aged Cells up vs Young Cells	61.8083	9.61553	5.44495	1
553692	cg14057249				3.06349e-09	3.06349e-09	-1.66609	61.7997	-7.86128	-1.66609	Aged Cells down vs Young Cells	-0.182978	Aged Cells down vs Young Cells	61.7997	24.7575	14.0213	1
256958	cg07080309				3.07552e-09	3.07552e-09	2.9106	61.7784	7.85992	2.9106	Aged Cells up vs Young Cells	0.402788	Aged Cells up vs Young Cells	61.7784	75.5575	42.8064	1
507615	cg05466107	CRISPLD1			3.11027e-09	3.11027e-09	2.5946	61.7172	7.85603	2.5946	Aged Cells up vs Young Cells	0.386657	Aged Cells up vs Young Cells	61.7172	60.0418	34.0499	1
377558	cg24317571	SERGEF			3.11125e-09	3.11125e-09	1.24895	61.7155	7.85592	1.24895	Aged Cells up vs Young Cells	0.187983	Aged Cells up vs Young Cells	61.7155	13.9123	7.88995	1
668668	cg25668077	PCSK6		S_Shore	3.1213e-09	3.1213e-09	1.24105	61.6979	7.8548	1.24105	Aged Cells up vs Young Cells	0.157196	Aged Cells up vs Young Cells	61.6979	13.737	7.79272	1
774287	cg10463207				3.13702e-09	3.13702e-09	0.834854	61.6706	7.85306	0.834854	Aged Cells up vs Young Cells	0.141178	Aged Cells up vs Young Cells	61.6706	6.21633	3.52796	1
754382	cg22268164	TRHR			3.13734e-09	3.13734e-09	1.6712	61.67	7.85303	1.6712	Aged Cells up vs Young Cells	0.216789	Aged Cells up vs Young Cells	61.67	24.9097	14.1372	1
294581	cg07549149	KCNQ1			3.13747e-09	3.13747e-09	0.84363	61.6698	7.85301	0.84363	Aged Cells up vs Young Cells	0.103125	Aged Cells up vs Young Cells	61.6698	6.3477	3.60257	1
664543	cg19720460	SMOC1			3.13823e-09	3.13823e-09	2.01716	61.6685	7.85293	2.01716	Aged Cells up vs Young Cells	0.185315	Aged Cells up vs Young Cells	61.6685	36.2906	20.5968	1
730676	cg04065885				3.14143e-09	3.14143e-09	1.73955	61.6629	7.85257	1.73955	Aged Cells up vs Young Cells	0.212935	Aged Cells up vs Young Cells	61.6629	26.9891	15.3191	1
667367	cg26941211	PRSS23		N_Shelf	3.14367e-09	3.14367e-09	1.17846	61.659	7.85233	1.17846	Aged Cells up vs Young Cells	0.159152	Aged Cells up vs Young Cells	61.659	12.3864	7.03099	1
191046	cg11070710				3.14575e-09	3.14575e-09	1.69637	61.6554	7.8521	1.69637	Aged Cells up vs Young Cells	0.274176	Aged Cells up vs Young Cells	61.6554	25.6657	14.5697	1
129387	cg09290082	PLEKHG7			3.16116e-09	3.16116e-09	0.591363	61.6288	7.8504	0.591363	Aged Cells up vs Young Cells	0.0483056	Aged Cells up vs Young Cells	61.6288	3.11904	1.77135	1
300678	cg22901726				3.16942e-09	3.16942e-09	0.623653	61.6147	7.8495	0.623653	Aged Cells up vs Young Cells	0.098841	Aged Cells up vs Young Cells	61.6147	3.46895	1.97053	1
259675	cg01301798	GNG12			3.17714e-09	3.17714e-09	2.33853	61.6014	7.84866	2.33853	Aged Cells up vs Young Cells	0.342338	Aged Cells up vs Young Cells	61.6014	48.7749	27.7124	1
637724	cg10817237	LINC01331			3.19614e-09	3.19614e-09	-1.02007	61.569	-7.84659	-1.02007	Aged Cells down vs Young Cells	-0.144185	Aged Cells down vs Young Cells	61.569	9.28047	5.27565	1
773038	cg11483732	KCNIP1			3.19759e-09	3.19759e-09	1.7462	61.5665	7.84643	1.7462	Aged Cells up vs Young Cells	0.179481	Aged Cells up vs Young Cells	61.5665	27.1957	15.4605	1
718132	cg04426698	SPRED2			3.22522e-09	3.22522e-09	-2.41429	61.5198	-7.84345	-2.41429	Aged Cells down vs Young Cells	-0.364912	Aged Cells down vs Young Cells	61.5198	51.9864	29.5762	1
266416	cg23473647	C18orf54		S_Shore	3.29516e-09	3.29516e-09	1.65492	61.4033	7.83602	1.65492	Aged Cells up vs Young Cells	0.267211	Aged Cells up vs Young Cells	61.4033	24.4267	13.9233	1
751702	cg14459913	KCNAB1			3.29831e-09	3.29831e-09	1.5041	61.3981	7.83569	1.5041	Aged Cells up vs Young Cells	0.238891	Aged Cells up vs Young Cells	61.3981	20.1775	11.5022	1
419996	cg11389252	PMCHL2			3.30429e-09	3.30429e-09	1.76872	61.3882	7.83506	1.76872	Aged Cells up vs Young Cells	0.279545	Aged Cells up vs Young Cells	61.3882	27.9015	15.9078	1
266959	cg03533591				3.30895e-09	3.30895e-09	1.45476	61.3806	7.83458	1.45476	Aged Cells up vs Young Cells	0.238332	Aged Cells up vs Young Cells	61.3806	18.8754	10.763	1
456634	cg05980836				3.31302e-09	3.31302e-09	1.55054	61.3739	7.83415	1.55054	Aged Cells up vs Young Cells	0.254523	Aged Cells up vs Young Cells	61.3739	21.4427	12.2282	1
468512	cg14856316				3.31734e-09	3.31734e-09	2.08743	61.3669	7.8337	2.08743	Aged Cells up vs Young Cells	0.155953	Aged Cells up vs Young Cells	61.3669	38.8632	22.1652	1
239438	cg04834794		Promoter_Associated	Island	3.32585e-09	3.32585e-09	1.79679	61.353	7.83281	1.79679	Aged Cells up vs Young Cells	0.149169	Aged Cells up vs Young Cells	61.353	28.7943	16.4262	1
104173	cg05551825	RNF216	Promoter_Associated_Cell_type_specific		3.32615e-09	3.32615e-09	1.98033	61.3525	7.83278	1.98033	Aged Cells up vs Young Cells	0.0845604	Aged Cells up vs Young Cells	61.3525	34.9774	19.9537	1
390734	cg12263377				3.33022e-09	3.33022e-09	2.22193	61.3458	7.83236	2.22193	Aged Cells up vs Young Cells	0.199476	Aged Cells up vs Young Cells	61.3458	44.0326	25.1222	1
132447	cg12450872				3.33707e-09	3.33707e-09	1.21491	61.3347	7.83165	1.21491	Aged Cells up vs Young Cells	0.17783	Aged Cells up vs Young Cells	61.3347	13.1645	7.51217	1
792524	cg19814923				3.36064e-09	3.36064e-09	2.12161	61.2965	7.82921	2.12161	Aged Cells up vs Young Cells	0.325102	Aged Cells up vs Young Cells	61.2965	40.146	22.9232	1
498694	cg08200419	C10orf91	Promoter_Associated_Cell_type_specific		3.36104e-09	3.36104e-09	1.29644	61.2959	7.82917	1.29644	Aged Cells up vs Young Cells	0.20603	Aged Cells up vs Young Cells	61.2959	14.9905	8.55957	1
436092	cg23844865	PACRG			3.37333e-09	3.37333e-09	-2.59804	61.2761	-7.82791	-2.59804	Aged Cells down vs Young Cells	-0.175473	Aged Cells down vs Young Cells	61.2761	60.2008	34.3858	1
747543	cg08566792				3.37381e-09	3.37381e-09	2.54605	61.2753	7.82786	2.54605	Aged Cells up vs Young Cells	0.293148	Aged Cells up vs Young Cells	61.2753	57.8156	33.0238	1
582090	cg26448255				3.37741e-09	3.37741e-09	1.56778	61.2696	7.82749	1.56778	Aged Cells up vs Young Cells	0.107183	Aged Cells up vs Young Cells	61.2696	21.9221	12.5229	1
118978	cg08202836	LRRC33			3.39111e-09	3.39111e-09	0.723094	61.2476	7.82609	0.723094	Aged Cells up vs Young Cells	0.0267971	Aged Cells up vs Young Cells	61.2476	4.66339	2.6649	1
746172	cg21625053				3.41732e-09	3.41732e-09	-1.07372	61.2059	-7.82342	-1.07372	Aged Cells down vs Young Cells	-0.166022	Aged Cells down vs Young Cells	61.2059	10.2823	5.87984	1
412854	cg07232749	PARVB		S_Shore	3.42171e-09	3.42171e-09	-2.48606	61.199	-7.82298	-2.48606	Aged Cells down vs Young Cells	-0.305152	Aged Cells down vs Young Cells	61.199	55.1232	31.5253	1
4135	cg26495757		Unclassified_Cell_type_specific	S_Shelf	3.42235e-09	3.42235e-09	0.661261	61.1979	7.82291	0.661261	Aged Cells up vs Young Cells	0.0456339	Aged Cells up vs Young Cells	61.1979	3.89995	2.23044	1
766681	cg16034060	UHRF1		N_Shore	3.42439e-09	3.42439e-09	0.794307	61.1947	7.8227	0.794307	Aged Cells up vs Young Cells	0.0733974	Aged Cells up vs Young Cells	61.1947	5.62716	3.21842	1
547969	cg12956284				3.42995e-09	3.42995e-09	-1.77142	61.1859	-7.82214	-1.77142	Aged Cells down vs Young Cells	-0.254448	Aged Cells down vs Young Cells	61.1859	27.987	16.0093	1
535068	cg25273005	SSH1			3.4304e-09	3.4304e-09	1.53563	61.1852	7.8221	1.53563	Aged Cells up vs Young Cells	0.17071	Aged Cells up vs Young Cells	61.1852	21.0323	12.0312	1
253781	cg06070445	BCL6		N_Shore	3.4336e-09	3.4336e-09	-1.22522	61.1802	-7.82178	-1.22522	Aged Cells down vs Young Cells	-0.155332	Aged Cells down vs Young Cells	61.1802	13.3888	7.65947	1
161292	cg07970630	MGC32805			3.43995e-09	3.43995e-09	1.02201	61.1702	7.82114	1.02201	Aged Cells up vs Young Cells	0.132906	Aged Cells up vs Young Cells	61.1702	9.3158	5.33026	1
506705	cg08772028	AMICA1			3.44409e-09	3.44409e-09	1.55294	61.1636	7.82072	1.55294	Aged Cells up vs Young Cells	0.218263	Aged Cells up vs Young Cells	61.1636	21.5089	12.3082	1
435617	cg27271704	DAB1			3.44471e-09	3.44471e-09	1.92237	61.1627	7.82066	1.92237	Aged Cells up vs Young Cells	0.2103	Aged Cells up vs Young Cells	61.1627	32.96	18.8612	1
185118	cg22473727	DUSP1	Promoter_Associated	S_Shore	3.44676e-09	3.44676e-09	1.38819	61.1595	7.82045	1.38819	Aged Cells up vs Young Cells	0.0625554	Aged Cells up vs Young Cells	61.1595	17.1874	9.83593	1
441579	cg13170497	OR51B5			3.45738e-09	3.45738e-09	1.10759	61.1428	7.81939	1.10759	Aged Cells up vs Young Cells	0.176539	Aged Cells up vs Young Cells	61.1428	10.9413	6.26315	1
639040	cg07586285			S_Shelf	3.46484e-09	3.46484e-09	1.45473	61.1311	7.81864	1.45473	Aged Cells up vs Young Cells	0.199282	Aged Cells up vs Young Cells	61.1311	18.8745	10.8064	1
226002	cg04424119	SLC45A1		N_Shore	3.46665e-09	3.46665e-09	2.90669	61.1283	7.81846	2.90669	Aged Cells up vs Young Cells	0.227715	Aged Cells up vs Young Cells	61.1283	75.3546	43.1455	1
311889	cg17711217	SLIT3			3.48342e-09	3.48342e-09	0.867601	61.1022	7.81679	0.867601	Aged Cells up vs Young Cells	0.0901457	Aged Cells up vs Young Cells	61.1022	6.71355	3.84559	1
716461	cg00399354	SMAD6			3.48607e-09	3.48607e-09	1.71411	61.0981	7.81653	1.71411	Aged Cells up vs Young Cells	0.250923	Aged Cells up vs Young Cells	61.0981	26.2053	15.0117	1
719884	cg16379731	C11orf49			3.4883e-09	3.4883e-09	-1.54009	61.0946	-7.81631	-1.54009	Aged Cells down vs Young Cells	-0.227391	Aged Cells down vs Young Cells	61.0946	21.1545	12.119	1
167684	cg22688072			S_Shelf	3.48896e-09	3.48896e-09	2.70324	61.0936	7.81624	2.70324	Aged Cells up vs Young Cells	0.401268	Aged Cells up vs Young Cells	61.0936	65.1752	37.3383	1
596479	cg04260557	VAT1L		S_Shelf	3.49175e-09	3.49175e-09	1.65393	61.0893	7.81596	1.65393	Aged Cells up vs Young Cells	0.253774	Aged Cells up vs Young Cells	61.0893	24.3976	13.9782	1
397438	cg02995497	AGPAT4			3.49422e-09	3.49422e-09	1.9117	61.0854	7.81572	1.9117	Aged Cells up vs Young Cells	0.302064	Aged Cells up vs Young Cells	61.0854	32.5951	18.6759	1
702113	cg02436384				3.49881e-09	3.49881e-09	2.26475	61.0784	7.81526	2.26475	Aged Cells up vs Young Cells	0.347021	Aged Cells up vs Young Cells	61.0784	45.746	26.214	1
626662	cg01251757				3.50823e-09	3.50823e-09	1.5269	61.0638	7.81433	1.5269	Aged Cells up vs Young Cells	0.10581	Aged Cells up vs Young Cells	61.0638	20.7939	11.9184	1
705788	cg21928627				3.51366e-09	3.51366e-09	0.782838	61.0555	7.8138	0.782838	Aged Cells up vs Young Cells	0.129603	Aged Cells up vs Young Cells	61.0555	5.46583	3.13328	1
453990	cg23322996				3.51772e-09	3.51772e-09	-1.90218	61.0492	-7.8134	-1.90218	Aged Cells down vs Young Cells	-0.23183	Aged Cells down vs Young Cells	61.0492	32.2713	18.5014	1
699284	cg22775873				3.53148e-09	3.53148e-09	1.81323	61.0281	7.81205	1.81323	Aged Cells up vs Young Cells	0.218293	Aged Cells up vs Young Cells	61.0281	29.3237	16.8173	1
588077	cg12502176				3.53253e-09	3.53253e-09	1.9028	61.0265	7.81195	1.9028	Aged Cells up vs Young Cells	0.291298	Aged Cells up vs Young Cells	61.0265	32.2921	18.5202	1
661430	cg20402364	MYO10			3.54396e-09	3.54396e-09	2.03232	61.009	7.81083	2.03232	Aged Cells up vs Young Cells	0.286787	Aged Cells up vs Young Cells	61.009	36.8381	21.1335	1
701798	cg02762945	CAMK2G			3.54563e-09	3.54563e-09	-2.37644	61.0065	-7.81067	-2.37644	Aged Cells down vs Young Cells	-0.30645	Aged Cells down vs Young Cells	61.0065	50.3691	28.8973	1
412756	cg02600653	KCNH8			3.56165e-09	3.56165e-09	1.10376	60.9821	7.80911	1.10376	Aged Cells up vs Young Cells	0.179126	Aged Cells up vs Young Cells	60.9821	10.8658	6.23633	1
571935	cg21055045	TTC7A			3.56893e-09	3.56893e-09	-1.18578	60.9711	-7.8084	-1.18578	Aged Cells down vs Young Cells	-0.191763	Aged Cells down vs Young Cells	60.9711	12.5407	7.19891	1
675607	cg11661265	ARAP2			3.57357e-09	3.57357e-09	1.89256	60.9641	7.80795	1.89256	Aged Cells up vs Young Cells	0.295376	Aged Cells up vs Young Cells	60.9641	31.9457	18.3403	1
666376	cg26470252	ATP6V0D2			3.57526e-09	3.57526e-09	1.33381	60.9615	7.80779	1.33381	Aged Cells up vs Young Cells	0.169273	Aged Cells up vs Young Cells	60.9615	15.8671	9.10982	1
281911	cg26936224	ABCA13			3.58457e-09	3.58457e-09	1.64397	60.9475	7.80689	1.64397	Aged Cells up vs Young Cells	0.179084	Aged Cells up vs Young Cells	60.9475	24.1047	13.8425	1
274246	cg06130218				3.59306e-09	3.59306e-09	1.01234	60.9347	7.80607	1.01234	Aged Cells up vs Young Cells	0.169937	Aged Cells up vs Young Cells	60.9347	9.14033	5.25007	1
265486	cg22820568	PRDX1		S_Shore	3.60935e-09	3.60935e-09	0.900195	60.9103	7.8045	0.900195	Aged Cells up vs Young Cells	0.0854397	Aged Cells up vs Young Cells	60.9103	7.22745	4.15301	1
410903	cg07091162	SPOCK1			3.60962e-09	3.60962e-09	2.30444	60.9099	7.80448	2.30444	Aged Cells up vs Young Cells	0.359341	Aged Cells up vs Young Cells	60.9099	47.3635	27.216	1
437107	cg00339980				3.62454e-09	3.62454e-09	0.495401	60.8876	7.80305	0.495401	Aged Cells up vs Young Cells	0.0849713	Aged Cells up vs Young Cells	60.8876	2.1889	1.25824	1
611761	cg23321410	C15orf41			3.63081e-09	3.63081e-09	1.98015	60.8783	7.80245	1.98015	Aged Cells up vs Young Cells	0.294449	Aged Cells up vs Young Cells	60.8783	34.971	20.1054	1
705997	cg19710355	GPBAR1			3.6367e-09	3.6367e-09	-1.80202	60.8695	-7.80189	-1.80202	Aged Cells down vs Young Cells	-0.204462	Aged Cells down vs Young Cells	60.8695	28.9622	16.6533	1
790258	cg00376992				3.65604e-09	3.65604e-09	1.84223	60.8409	7.80006	1.84223	Aged Cells up vs Young Cells	0.294128	Aged Cells up vs Young Cells	60.8409	30.269	17.4129	1
520128	cg06167314	ITGAE			3.65709e-09	3.65709e-09	1.98349	60.8393	7.79996	1.98349	Aged Cells up vs Young Cells	0.139861	Aged Cells up vs Young Cells	60.8393	35.0891	20.1863	1
511002	cg15552792	VAT1L			3.65768e-09	3.65768e-09	2.1692	60.8385	7.7999	2.1692	Aged Cells up vs Young Cells	0.332611	Aged Cells up vs Young Cells	60.8385	41.9675	24.1436	1
375350	cg11701421	CEP112			3.6634e-09	3.6634e-09	1.43922	60.8301	7.79936	1.43922	Aged Cells up vs Young Cells	0.238597	Aged Cells up vs Young Cells	60.8301	18.4743	10.6296	1
281802	cg26355796			S_Shelf	3.66427e-09	3.66427e-09	2.64524	60.8288	7.79928	2.64524	Aged Cells up vs Young Cells	0.260017	Aged Cells up vs Young Cells	60.8288	62.4082	35.9088	1
174878	cg27078364	SAMD9			3.66486e-09	3.66486e-09	1.38359	60.8279	7.79922	1.38359	Aged Cells up vs Young Cells	0.144752	Aged Cells up vs Young Cells	60.8279	17.0736	9.82403	1
613943	cg14239540	TARSL2			3.669e-09	3.669e-09	1.71872	60.8218	7.79883	1.71872	Aged Cells up vs Young Cells	0.209349	Aged Cells up vs Young Cells	60.8218	26.3464	15.1611	1
762164	cg10525105	DNMT3A			3.67264e-09	3.67264e-09	1.06233	60.8165	7.79849	1.06233	Aged Cells up vs Young Cells	0.100582	Aged Cells up vs Young Cells	60.8165	10.0654	5.79267	1
560171	cg04277172	WFDC3			3.67446e-09	3.67446e-09	1.03078	60.8138	7.79832	1.03078	Aged Cells up vs Young Cells	0.0965532	Aged Cells up vs Young Cells	60.8138	9.47635	5.4539	1
210595	cg25255586	BRCAT107			3.68343e-09	3.68343e-09	1.43803	60.8006	7.79748	1.43803	Aged Cells up vs Young Cells	0.235544	Aged Cells up vs Young Cells	60.8006	18.4437	10.6172	1
11783	cg14178294	DCAKD		N_Shore	3.68549e-09	3.68549e-09	0.942025	60.7976	7.79728	0.942025	Aged Cells up vs Young Cells	0.0606512	Aged Cells up vs Young Cells	60.7976	7.91475	4.55636	1
215010	cg03035881	SLC12A6		N_Shore	3.68589e-09	3.68589e-09	2.18012	60.797	7.79725	2.18012	Aged Cells up vs Young Cells	0.345436	Aged Cells up vs Young Cells	60.797	42.3909	24.4038	1
229770	cg17438580				3.68671e-09	3.68671e-09	3.01781	60.7958	7.79717	3.01781	Aged Cells up vs Young Cells	0.293845	Aged Cells up vs Young Cells	60.7958	81.2264	46.7618	1
604630	cg00546932				3.70667e-09	3.70667e-09	0.907585	60.7667	7.7953	0.907585	Aged Cells up vs Young Cells	0.0971622	Aged Cells up vs Young Cells	60.7667	7.34661	4.23145	1
786323	cg09160032	NR3C2			3.71339e-09	3.71339e-09	1.39259	60.757	7.79468	1.39259	Aged Cells up vs Young Cells	0.166195	Aged Cells up vs Young Cells	60.757	17.2966	9.96399	1
415537	cg00908004	PCID2			3.71608e-09	3.71608e-09	2.30241	60.7531	7.79443	2.30241	Aged Cells up vs Young Cells	0.348531	Aged Cells up vs Young Cells	60.7531	47.28	27.2381	1
622390	cg27633782	HOXB-AS1		N_Shore	3.72346e-09	3.72346e-09	1.73863	60.7424	7.79374	1.73863	Aged Cells up vs Young Cells	0.241452	Aged Cells up vs Young Cells	60.7424	26.9604	15.5347	1
515730	cg02960777	PHTF2			3.72712e-09	3.72712e-09	1.98072	60.7371	7.7934	1.98072	Aged Cells up vs Young Cells	0.285127	Aged Cells up vs Young Cells	60.7371	34.9911	20.1638	1
239704	cg20606037				3.74662e-09	3.74662e-09	-0.780671	60.709	-7.7916	-0.780671	Aged Cells down vs Young Cells	-0.130113	Aged Cells down vs Young Cells	60.709	5.43561	3.13375	1
685763	cg04590790	ADCY2			3.75865e-09	3.75865e-09	1.09383	60.6917	7.79049	1.09383	Aged Cells up vs Young Cells	0.170554	Aged Cells up vs Young Cells	60.6917	10.6712	6.15395	1
785597	cg23610588	PARVB	Unclassified_Cell_type_specific		3.75924e-09	3.75924e-09	-1.55309	60.6908	-7.79043	-1.55309	Aged Cells down vs Young Cells	-0.156729	Aged Cells down vs Young Cells	60.6908	21.5132	12.4065	1
159877	cg26141228	CBS	Unclassified	Island	3.76711e-09	3.76711e-09	1.20982	60.6796	7.78971	1.20982	Aged Cells up vs Young Cells	0.0631219	Aged Cells up vs Young Cells	60.6796	13.0544	7.52978	1
624284	cg19598403	TECPR2			3.77518e-09	3.77518e-09	0.820064	60.6681	7.78897	0.820064	Aged Cells up vs Young Cells	0.13788	Aged Cells up vs Young Cells	60.6681	5.99802	3.46032	1
288132	cg16624333	FOLH1			3.77643e-09	3.77643e-09	1.27769	60.6663	7.78886	1.27769	Aged Cells up vs Young Cells	0.21222	Aged Cells up vs Young Cells	60.6663	14.56	8.40003	1
709422	cg02461269				3.78666e-09	3.78666e-09	1.62395	60.6517	7.78792	1.62395	Aged Cells up vs Young Cells	0.167799	Aged Cells up vs Young Cells	60.6517	23.5211	13.5732	1
544992	cg11491489				3.79211e-09	3.79211e-09	1.37633	60.644	7.78742	1.37633	Aged Cells up vs Young Cells	0.223184	Aged Cells up vs Young Cells	60.644	16.8948	9.75068	1
474756	cg02656346				3.79584e-09	3.79584e-09	2.02827	60.6387	7.78708	2.02827	Aged Cells up vs Young Cells	0.321206	Aged Cells up vs Young Cells	60.6387	36.6913	21.1778	1
678618	cg23747244	LRRIQ4			3.79969e-09	3.79969e-09	1.29033	60.6332	7.78673	1.29033	Aged Cells up vs Young Cells	0.189584	Aged Cells up vs Young Cells	60.6332	14.8496	8.57178	1
786547	cg23818738				3.81925e-09	3.81925e-09	1.49921	60.6056	7.78496	1.49921	Aged Cells up vs Young Cells	0.194772	Aged Cells up vs Young Cells	60.6056	20.0465	11.577	1
166749	cg05477727	LSAMP			3.82428e-09	3.82428e-09	1.44396	60.5985	7.7845	1.44396	Aged Cells up vs Young Cells	0.236907	Aged Cells up vs Young Cells	60.5985	18.5961	10.7406	1
690846	cg21657040	SUPT3H			3.82886e-09	3.82886e-09	1.32068	60.592	7.78409	1.32068	Aged Cells up vs Young Cells	0.212344	Aged Cells up vs Young Cells	60.592	15.5564	8.98592	1
633467	cg10709147	CA12		N_Shelf	3.84428e-09	3.84428e-09	0.938155	60.5704	7.7827	0.938155	Aged Cells up vs Young Cells	0.0761528	Aged Cells up vs Young Cells	60.5704	7.84985	4.53595	1
528440	cg06701381				3.84747e-09	3.84747e-09	1.67316	60.566	7.78241	1.67316	Aged Cells up vs Young Cells	0.266154	Aged Cells up vs Young Cells	60.566	24.9682	14.4287	1
671699	cg00261668	HSPB7			3.85177e-09	3.85177e-09	1.63567	60.56	7.78203	1.63567	Aged Cells up vs Young Cells	0.186262	Aged Cells up vs Young Cells	60.56	23.8617	13.7906	1
472811	cg11774469	PTPRD			3.86754e-09	3.86754e-09	1.76053	60.538	7.78062	1.76053	Aged Cells up vs Young Cells	0.283966	Aged Cells up vs Young Cells	60.538	27.6439	15.9823	1
129095	cg07092985	RP1		Island	3.86778e-09	3.86778e-09	1.23733	60.5377	7.78059	1.23733	Aged Cells up vs Young Cells	0.1932	Aged Cells up vs Young Cells	60.5377	13.6547	7.8945	1
704172	cg01534464	GPR39			3.87625e-09	3.87625e-09	1.40684	60.5259	7.77984	1.40684	Aged Cells up vs Young Cells	0.175528	Aged Cells up vs Young Cells	60.5259	17.6523	10.2077	1
135017	cg06636678		Promoter_Associated		3.87981e-09	3.87981e-09	2.19939	60.521	7.77952	2.19939	Aged Cells up vs Young Cells	0.267039	Aged Cells up vs Young Cells	60.521	43.1436	24.9505	1
247943	cg24149324				3.88169e-09	3.88169e-09	1.98875	60.5183	7.77935	1.98875	Aged Cells up vs Young Cells	0.223295	Aged Cells up vs Young Cells	60.5183	35.2753	20.401	1
770454	cg05935415	KCNH5			3.88916e-09	3.88916e-09	1.72699	60.508	7.77869	1.72699	Aged Cells up vs Young Cells	0.277153	Aged Cells up vs Young Cells	60.508	26.6005	15.3867	1
719952	cg03096310		Unclassified_Cell_type_specific		3.89342e-09	3.89342e-09	2.43035	60.5021	7.77831	2.43035	Aged Cells up vs Young Cells	0.302967	Aged Cells up vs Young Cells	60.5021	52.6807	30.4754	1
481462	cg03372243	ZNF664-FAM101A			3.89435e-09	3.89435e-09	1.76184	60.5008	7.77823	1.76184	Aged Cells up vs Young Cells	0.189448	Aged Cells up vs Young Cells	60.5008	27.6851	16.016	1
578135	cg06541043	KBTBD12			3.90022e-09	3.90022e-09	0.679564	60.4928	7.77771	0.679564	Aged Cells up vs Young Cells	0.0473201	Aged Cells up vs Young Cells	60.4928	4.11882	2.38308	1
693749	cg08549416				3.90559e-09	3.90559e-09	1.35218	60.4854	7.77723	1.35218	Aged Cells up vs Young Cells	0.170153	Aged Cells up vs Young Cells	60.4854	16.3073	9.43628	1
162510	cg23627629	KIAA1024L			3.92007e-09	3.92007e-09	1.61116	60.4655	7.77595	1.61116	Aged Cells up vs Young Cells	0.235073	Aged Cells up vs Young Cells	60.4655	23.1522	13.4015	1
230753	cg18631905				3.92833e-09	3.92833e-09	1.58131	60.4542	7.77523	1.58131	Aged Cells up vs Young Cells	0.247632	Aged Cells up vs Young Cells	60.4542	22.3021	12.9118	1
592679	cg02887723	SULF1			3.93033e-09	3.93033e-09	2.11222	60.4514	7.77505	2.11222	Aged Cells up vs Young Cells	0.331903	Aged Cells up vs Young Cells	60.4514	39.7915	23.0384	1
555318	cg16883901				3.93809e-09	3.93809e-09	1.28446	60.4408	7.77437	1.28446	Aged Cells up vs Young Cells	0.208226	Aged Cells up vs Young Cells	60.4408	14.7148	8.52103	1
237383	cg13735018	SYNJ2	Promoter_Associated	S_Shore	3.94058e-09	3.94058e-09	-1.7522	60.4374	-7.77415	-1.7522	Aged Cells down vs Young Cells	-0.254232	Aged Cells down vs Young Cells	60.4374	27.3828	15.8577	1
229280	cg26286158				3.94998e-09	3.94998e-09	1.31432	60.4246	7.77333	1.31432	Aged Cells up vs Young Cells	0.0661089	Aged Cells up vs Young Cells	60.4246	15.4069	8.9242	1
434994	cg02199826				3.95291e-09	3.95291e-09	1.2552	60.4207	7.77307	1.2552	Aged Cells up vs Young Cells	0.186922	Aged Cells up vs Young Cells	60.4207	14.052	8.13995	1
158223	cg20647744				3.95617e-09	3.95617e-09	-1.20745	60.4162	-7.77279	-1.20745	Aged Cells down vs Young Cells	-0.177365	Aged Cells down vs Young Cells	60.4162	13.0033	7.533	1
302588	cg22703515	CHRM3			3.96714e-09	3.96714e-09	1.3328	60.4014	7.77183	1.3328	Aged Cells up vs Young Cells	0.217517	Aged Cells up vs Young Cells	60.4014	15.8432	9.18045	1
600189	cg14901435				3.96795e-09	3.96795e-09	2.0532	60.4003	7.77176	2.0532	Aged Cells up vs Young Cells	0.179722	Aged Cells up vs Young Cells	60.4003	37.599	21.7874	1
706401	cg06347454	ABCA13		Island	3.96968e-09	3.96968e-09	1.40928	60.3979	7.77161	1.40928	Aged Cells up vs Young Cells	0.19898	Aged Cells up vs Young Cells	60.3979	17.7137	10.2649	1
539563	cg10213469				3.97351e-09	3.97351e-09	2.49979	60.3927	7.77128	2.49979	Aged Cells up vs Young Cells	0.365297	Aged Cells up vs Young Cells	60.3927	55.7337	32.2999	1
637988	cg10472395	RORA			3.97778e-09	3.97778e-09	1.36271	60.387	7.77091	1.36271	Aged Cells up vs Young Cells	0.197404	Aged Cells up vs Young Cells	60.387	16.5623	9.59943	1
221204	cg12168009				3.97809e-09	3.97809e-09	2.21765	60.3866	7.77088	2.21765	Aged Cells up vs Young Cells	0.333417	Aged Cells up vs Young Cells	60.3866	43.8631	25.423	1
229674	cg20298494	LINC00704			3.97908e-09	3.97908e-09	1.41801	60.3852	7.77079	1.41801	Aged Cells up vs Young Cells	0.232067	Aged Cells up vs Young Cells	60.3852	17.9338	10.3946	1
346218	cg23541265				3.99276e-09	3.99276e-09	1.57091	60.3668	7.76961	1.57091	Aged Cells up vs Young Cells	0.164171	Aged Cells up vs Young Cells	60.3668	22.0097	12.761	1
753594	cg14567595	SERPINA1			3.99355e-09	3.99355e-09	1.23696	60.3657	7.76954	1.23696	Aged Cells up vs Young Cells	0.137263	Aged Cells up vs Young Cells	60.3657	13.6465	7.91221	1
128304	cg18188598	PIPOX			4.00636e-09	4.00636e-09	0.862576	60.3485	7.76843	0.862576	Aged Cells up vs Young Cells	0.139655	Aged Cells up vs Young Cells	60.3485	6.63601	3.84865	1
477316	cg10936812	ST7-OT3			4.01e-09	4.01e-09	0.832791	60.3437	7.76812	0.832791	Aged Cells up vs Young Cells	0.0952968	Aged Cells up vs Young Cells	60.3437	6.18563	3.58774	1
611717	cg26823281				4.01406e-09	4.01406e-09	1.31208	60.3382	7.76777	1.31208	Aged Cells up vs Young Cells	0.189346	Aged Cells up vs Young Cells	60.3382	15.3545	8.90656	1
551378	cg23912509	MIR135A2			4.01917e-09	4.01917e-09	2.00113	60.3314	7.76733	2.00113	Aged Cells up vs Young Cells	0.29226	Aged Cells up vs Young Cells	60.3314	35.716	20.7199	1
758994	cg18977907				4.02187e-09	4.02187e-09	1.56122	60.3278	7.7671	1.56122	Aged Cells up vs Young Cells	0.170843	Aged Cells up vs Young Cells	60.3278	21.739	12.6122	1
341856	cg07782046	ZNF384			4.04049e-09	4.04049e-09	-1.18388	60.303	-7.7655	-1.18388	Aged Cells down vs Young Cells	-0.107866	Aged Cells down vs Young Cells	60.303	12.5005	7.25534	1
421070	cg12931171				4.04457e-09	4.04457e-09	1.35496	60.2976	7.76515	1.35496	Aged Cells up vs Young Cells	0.192301	Aged Cells up vs Young Cells	60.2976	16.3743	9.50455	1
427528	cg20033737				4.04738e-09	4.04738e-09	2.68071	60.2939	7.76491	2.68071	Aged Cells up vs Young Cells	0.254134	Aged Cells up vs Young Cells	60.2939	64.0932	37.2054	1
136588	cg17747617				4.05341e-09	4.05341e-09	1.80135	60.2859	7.7644	1.80135	Aged Cells up vs Young Cells	0.195663	Aged Cells up vs Young Cells	60.2859	28.9407	16.802	1
682588	cg07021810			N_Shore	4.06102e-09	4.06102e-09	1.37517	60.2759	7.76375	1.37517	Aged Cells up vs Young Cells	0.226926	Aged Cells up vs Young Cells	60.2759	16.8664	9.79371	1
742926	cg08028844	MLH3			4.06154e-09	4.06154e-09	1.22154	60.2752	7.76371	1.22154	Aged Cells up vs Young Cells	0.200543	Aged Cells up vs Young Cells	60.2752	13.3085	7.72783	1
232468	cg01791935	C4orf22		S_Shore	4.07503e-09	4.07503e-09	1.05175	60.2574	7.76256	1.05175	Aged Cells up vs Young Cells	0.105468	Aged Cells up vs Young Cells	60.2574	9.86597	5.73057	1
382235	cg25773464				4.08271e-09	4.08271e-09	1.41062	60.2473	7.76191	1.41062	Aged Cells up vs Young Cells	0.231788	Aged Cells up vs Young Cells	60.2473	17.7472	10.31	1
455485	cg02524825				4.08327e-09	4.08327e-09	1.20042	60.2466	7.76187	1.20042	Aged Cells up vs Young Cells	0.193951	Aged Cells up vs Young Cells	60.2466	12.8523	7.46647	1
135658	cg16045677	BTNL2			4.08353e-09	4.08353e-09	1.50419	60.2462	7.76184	1.50419	Aged Cells up vs Young Cells	0.208266	Aged Cells up vs Young Cells	60.2462	20.1799	11.7235	1
142152	cg14535549				4.08448e-09	4.08448e-09	1.26283	60.245	7.76176	1.26283	Aged Cells up vs Young Cells	0.207457	Aged Cells up vs Young Cells	60.245	14.2234	8.26325	1
428851	cg22579950	DLEU2		N_Shore	4.08548e-09	4.08548e-09	1.52862	60.2436	7.76168	1.52862	Aged Cells up vs Young Cells	0.106081	Aged Cells up vs Young Cells	60.2436	20.8407	12.1079	1
617659	cg19360907	LGALS2			4.10259e-09	4.10259e-09	-1.9338	60.2213	-7.76024	-1.9338	Aged Cells down vs Young Cells	-0.292577	Aged Cells down vs Young Cells	60.2213	33.3529	19.3844	1
748675	cg01578633	PRG2			4.12164e-09	4.12164e-09	1.22247	60.1964	7.75864	1.22247	Aged Cells up vs Young Cells	0.203209	Aged Cells up vs Young Cells	60.1964	13.3288	7.74975	1
608037	cg27406664	MNT	Promoter_Associated_Cell_type_specific	N_Shore	4.1367e-09	4.1367e-09	-1.42476	60.1769	-7.75738	-1.42476	Aged Cells down vs Young Cells	-0.235617	Aged Cells down vs Young Cells	60.1769	18.1048	10.5301	1
789358	cg00120840	LRP1B			4.14533e-09	4.14533e-09	2.31142	60.1657	7.75666	2.31142	Aged Cells up vs Young Cells	0.337621	Aged Cells up vs Young Cells	60.1657	47.6508	27.7197	1
636121	cg20223401	TRPS1			4.14939e-09	4.14939e-09	-3.52923	60.1605	-7.75632	-3.52923	Aged Cells down vs Young Cells	-0.438098	Aged Cells down vs Young Cells	60.1605	111.089	64.6293	1
758869	cg08397581	CCDC26			4.14976e-09	4.14976e-09	2.15421	60.16	7.75629	2.15421	Aged Cells up vs Young Cells	0.285926	Aged Cells up vs Young Cells	60.16	41.3893	24.0796	1
342657	cg15207422	LOC729991-MEF2B	Unclassified	N_Shore	4.16214e-09	4.16214e-09	1.62392	60.144	7.75526	1.62392	Aged Cells up vs Young Cells	0.132699	Aged Cells up vs Young Cells	60.144	23.5202	13.6873	1
748316	cg19156729	DAB2IP			4.1631e-09	4.1631e-09	2.06169	60.1428	7.75518	2.06169	Aged Cells up vs Young Cells	0.31188	Aged Cells up vs Young Cells	60.1428	37.9103	22.0618	1
526248	cg02570493	C6orf132			4.16904e-09	4.16904e-09	2.00888	60.1352	7.75469	2.00888	Aged Cells up vs Young Cells	0.302596	Aged Cells up vs Young Cells	60.1352	35.9931	20.9488	1
609851	cg10055846		Unclassified		4.17167e-09	4.17167e-09	1.41704	60.1318	7.75447	1.41704	Aged Cells up vs Young Cells	0.231922	Aged Cells up vs Young Cells	60.1318	17.9092	10.4241	1
65338	cg07723921	KCND3		N_Shore	4.17586e-09	4.17586e-09	0.71475	60.1264	7.75412	0.71475	Aged Cells up vs Young Cells	0.121228	Aged Cells up vs Young Cells	60.1264	4.55639	2.65231	1
765949	cg24892373				4.22507e-09	4.22507e-09	2.07308	60.0637	7.75008	2.07308	Aged Cells up vs Young Cells	0.284994	Aged Cells up vs Young Cells	60.0637	38.3304	22.3357	1
254158	cg25266899	VIL1			4.23673e-09	4.23673e-09	0.984285	60.049	7.74913	0.984285	Aged Cells up vs Young Cells	0.160158	Aged Cells up vs Young Cells	60.049	8.64079	5.03635	1
764246	cg14531201	NAALADL2			4.24314e-09	4.24314e-09	2.00766	60.0409	7.74861	2.00766	Aged Cells up vs Young Cells	0.319812	Aged Cells up vs Young Cells	60.0409	35.9493	20.9561	1
618401	cg03928991				4.24438e-09	4.24438e-09	1.41283	60.0393	7.74851	1.41283	Aged Cells up vs Young Cells	0.122835	Aged Cells up vs Young Cells	60.0393	17.803	10.3783	1
236064	cg00954604	ENC1			4.24675e-09	4.24675e-09	3.41882	60.0363	7.74831	3.41882	Aged Cells up vs Young Cells	0.473129	Aged Cells up vs Young Cells	60.0363	104.247	60.7739	1
34158	cg10537708			Island	4.24836e-09	4.24836e-09	1.69325	60.0343	7.74818	1.69325	Aged Cells up vs Young Cells	0.238394	Aged Cells up vs Young Cells	60.0343	25.5713	14.9081	1
774123	cg01531763	TMEM220		S_Shore	4.2551e-09	4.2551e-09	0.561094	60.0258	7.74763	0.561094	Aged Cells up vs Young Cells	0.0814917	Aged Cells up vs Young Cells	60.0258	2.80791	1.63725	1
194694	cg10214287				4.26199e-09	4.26199e-09	1.62224	60.0172	7.74708	1.62224	Aged Cells up vs Young Cells	0.264438	Aged Cells up vs Young Cells	60.0172	23.4715	13.6878	1
66673	cg25153976	SPDYC			4.26281e-09	4.26281e-09	0.710858	60.0162	7.74701	0.710858	Aged Cells up vs Young Cells	0.0927149	Aged Cells up vs Young Cells	60.0162	4.5069	2.62832	1
616526	cg21851621				4.2736e-09	4.2736e-09	1.59464	60.0026	7.74614	1.59464	Aged Cells up vs Young Cells	0.237777	Aged Cells up vs Young Cells	60.0026	22.6796	13.2292	1
135019	cg22894706	PAPSS1			4.28492e-09	4.28492e-09	2.02945	59.9885	7.74522	2.02945	Aged Cells up vs Young Cells	0.316734	Aged Cells up vs Young Cells	59.9885	36.734	21.4323	1
224757	cg10830544				4.28517e-09	4.28517e-09	1.59403	59.9882	7.7452	1.59403	Aged Cells up vs Young Cells	0.152707	Aged Cells up vs Young Cells	59.9882	22.6623	13.2223	1
262690	cg00117599		Unclassified_Cell_type_specific		4.29306e-09	4.29306e-09	1.00745	59.9784	7.74457	1.00745	Aged Cells up vs Young Cells	0.131331	Aged Cells up vs Young Cells	59.9784	9.05232	5.28243	1
294005	cg03733987				4.30234e-09	4.30234e-09	2.74251	59.9668	7.74382	2.74251	Aged Cells up vs Young Cells	0.405369	Aged Cells up vs Young Cells	59.9668	67.0825	39.1531	1
685463	cg24041400				4.31017e-09	4.31017e-09	1.89669	59.9571	7.7432	1.89669	Aged Cells up vs Young Cells	0.301007	Aged Cells up vs Young Cells	59.9571	32.0852	18.7298	1
488690	cg19642270	ETV6			4.32287e-09	4.32287e-09	-1.63857	59.9414	-7.74218	-1.63857	Aged Cells down vs Young Cells	-0.230739	Aged Cells down vs Young Cells	59.9414	23.9466	13.9825	1
258921	cg14654935	YAE1D1			4.32955e-09	4.32955e-09	1.29371	59.9331	7.74165	1.29371	Aged Cells up vs Young Cells	0.141285	Aged Cells up vs Young Cells	59.9331	14.9274	8.71738	1
549968	cg22768287	NUDT4P2			4.33627e-09	4.33627e-09	2.58242	59.9248	7.74111	2.58242	Aged Cells up vs Young Cells	0.384569	Aged Cells up vs Young Cells	59.9248	59.4794	34.7398	1
36409	cg23422268		Unclassified_Cell_type_specific	Island	4.34662e-09	4.34662e-09	1.55675	59.9121	7.74029	1.55675	Aged Cells up vs Young Cells	0.15412	Aged Cells up vs Young Cells	59.9121	21.6148	12.6272	1
431447	cg21601056	TMEM170A		N_Shelf	4.34975e-09	4.34975e-09	0.861495	59.9083	7.74004	0.861495	Aged Cells up vs Young Cells	0.144883	Aged Cells up vs Young Cells	59.9083	6.61939	3.86722	1
332275	cg18755846			Island	4.36396e-09	4.36396e-09	1.69045	59.8908	7.73892	1.69045	Aged Cells up vs Young Cells	0.205438	Aged Cells up vs Young Cells	59.8908	25.4869	14.8945	1
210603	cg05614627				4.37709e-09	4.37709e-09	1.46945	59.8748	7.73788	1.46945	Aged Cells up vs Young Cells	0.0817957	Aged Cells up vs Young Cells	59.8748	19.2585	11.2576	1
377398	cg11858019				4.39278e-09	4.39278e-09	1.12385	59.8557	7.73665	1.12385	Aged Cells up vs Young Cells	0.142402	Aged Cells up vs Young Cells	59.8557	11.265	6.58709	1
541227	cg03658557	BMPR1B			4.39305e-09	4.39305e-09	-2.0906	59.8554	-7.73662	-2.0906	Aged Cells down vs Young Cells	-0.323182	Aged Cells down vs Young Cells	59.8554	38.9812	22.794	1
594963	cg00366997	TFDP2			4.39672e-09	4.39672e-09	1.89116	59.8509	7.73634	1.89116	Aged Cells up vs Young Cells	0.257829	Aged Cells up vs Young Cells	59.8509	31.8984	18.6537	1
415859	cg23149072	CCDC85C			4.397e-09	4.397e-09	1.58309	59.8506	7.73631	1.58309	Aged Cells up vs Young Cells	0.257243	Aged Cells up vs Young Cells	59.8506	22.3524	13.0715	1
198215	cg22782343				4.40024e-09	4.40024e-09	1.28401	59.8466	7.73606	1.28401	Aged Cells up vs Young Cells	0.193786	Aged Cells up vs Young Cells	59.8466	14.7045	8.59961	1
51624	cg11782684	MIR548C			4.40332e-09	4.40332e-09	0.841589	59.8429	7.73582	0.841589	Aged Cells up vs Young Cells	0.142029	Aged Cells up vs Young Cells	59.8429	6.31702	3.6946	1
293907	cg08762229	LINC00670			4.40888e-09	4.40888e-09	2.0407	59.8362	7.73538	2.0407	Aged Cells up vs Young Cells	0.276205	Aged Cells up vs Young Cells	59.8362	37.1424	21.7257	1
268225	cg16528585	FNTB			4.40899e-09	4.40899e-09	-1.49849	59.836	-7.73538	-1.49849	Aged Cells down vs Young Cells	-0.136784	Aged Cells down vs Young Cells	59.836	20.0272	11.7146	1
90546	cg02331561	ABCA17P	Promoter_Associated	Island	4.41279e-09	4.41279e-09	2.63203	59.8314	7.73508	2.63203	Aged Cells up vs Young Cells	0.163457	Aged Cells up vs Young Cells	59.8314	61.7865	36.1437	1
89341	cg07045469	ABCA13		Island	4.41783e-09	4.41783e-09	2.06845	59.8253	7.73468	2.06845	Aged Cells up vs Young Cells	0.216917	Aged Cells up vs Young Cells	59.8253	38.1595	22.3247	1
159412	cg02062451	LOC102724874			4.42309e-09	4.42309e-09	1.02679	59.819	7.73427	1.02679	Aged Cells up vs Young Cells	0.171891	Aged Cells up vs Young Cells	59.819	9.4032	5.5018	1
340114	cg13143325	LINC00901			4.43705e-09	4.43705e-09	1.22716	59.8022	7.73319	1.22716	Aged Cells up vs Young Cells	0.19296	Aged Cells up vs Young Cells	59.8022	13.4312	7.86081	1
352831	cg07218820	PIWIL2			4.43925e-09	4.43925e-09	0.887559	59.7995	7.73302	0.887559	Aged Cells up vs Young Cells	0.0790081	Aged Cells up vs Young Cells	59.7995	7.02597	4.11222	1
210530	cg08893419	SERPINI2			4.44572e-09	4.44572e-09	1.58383	59.7918	7.73251	1.58383	Aged Cells up vs Young Cells	0.250574	Aged Cells up vs Young Cells	59.7918	22.3733	13.0965	1
353092	cg00085593	LOC101928994			4.4458e-09	4.4458e-09	1.71902	59.7917	7.73251	1.71902	Aged Cells up vs Young Cells	0.247866	Aged Cells up vs Young Cells	59.7917	26.3556	15.4277	1
478579	cg26893523	CYB561A3		N_Shore	4.45669e-09	4.45669e-09	0.946306	59.7786	7.73166	0.946306	Aged Cells up vs Young Cells	0.15895	Aged Cells up vs Young Cells	59.7786	7.98684	4.67625	1
340544	cg12811930	GHR			4.46283e-09	4.46283e-09	1.40304	59.7713	7.73119	1.40304	Aged Cells up vs Young Cells	0.169926	Aged Cells up vs Young Cells	59.7713	17.5572	10.2809	1
127777	cg25266170	RUNX1			4.46349e-09	4.46349e-09	1.25533	59.7705	7.73114	1.25533	Aged Cells up vs Young Cells	0.152697	Aged Cells up vs Young Cells	59.7705	14.0548	8.23012	1
391983	cg14847045			N_Shelf	4.46626e-09	4.46626e-09	1.32478	59.7672	7.73092	1.32478	Aged Cells up vs Young Cells	0.180948	Aged Cells up vs Young Cells	59.7672	15.6531	9.16657	1
354009	cg21339023				4.47716e-09	4.47716e-09	1.0039	59.7542	7.73008	1.0039	Aged Cells up vs Young Cells	0.16505	Aged Cells up vs Young Cells	59.7542	8.98857	5.2649	1
703645	cg03409868	HEPHL1			4.48361e-09	4.48361e-09	1.64678	59.7465	7.72959	1.64678	Aged Cells up vs Young Cells	0.265919	Aged Cells up vs Young Cells	59.7465	24.1869	14.1689	1
737184	cg05790097	LOC284395			4.49798e-09	4.49798e-09	1.16535	59.7294	7.72848	1.16535	Aged Cells up vs Young Cells	0.186185	Aged Cells up vs Young Cells	59.7294	12.1122	7.09744	1
315420	cg08153693	LINC01289			4.49816e-09	4.49816e-09	1.73355	59.7292	7.72847	1.73355	Aged Cells up vs Young Cells	0.186892	Aged Cells up vs Young Cells	59.7292	26.803	15.7059	1
35349	cg06097704	NXN			4.50156e-09	4.50156e-09	1.19901	59.7252	7.72821	1.19901	Aged Cells up vs Young Cells	0.0998792	Aged Cells up vs Young Cells	59.7252	12.822	7.51393	1
202277	cg20541132				4.51405e-09	4.51405e-09	-2.25431	59.7104	-7.72725	-2.25431	Aged Cells down vs Young Cells	-0.293038	Aged Cells down vs Young Cells	59.7104	45.3253	26.568	1
253902	cg03579589	RERE			4.51557e-09	4.51557e-09	1.86357	59.7086	7.72714	1.86357	Aged Cells up vs Young Cells	0.167526	Aged Cells up vs Young Cells	59.7086	30.9745	18.1566	1
619607	cg10101375				4.51858e-09	4.51858e-09	1.19678	59.7051	7.72691	1.19678	Aged Cells up vs Young Cells	0.119747	Aged Cells up vs Young Cells	59.7051	12.7744	7.48854	1
57752	cg00448707	DIRAS3		Island	4.52337e-09	4.52337e-09	2.05677	59.6994	7.72654	2.05677	Aged Cells up vs Young Cells	0.177826	Aged Cells up vs Young Cells	59.6994	37.7297	22.1198	1
683307	cg13212057	CYTH1			4.5252e-09	4.5252e-09	1.00158	59.6973	7.7264	1.00158	Aged Cells up vs Young Cells	0.114914	Aged Cells up vs Young Cells	59.6973	8.9471	5.24561	1
285500	cg23325796				4.52561e-09	4.52561e-09	1.56563	59.6968	7.72637	1.56563	Aged Cells up vs Young Cells	0.211307	Aged Cells up vs Young Cells	59.6968	21.862	12.8176	1
768356	cg10035351	TRIO			4.52759e-09	4.52759e-09	1.1611	59.6945	7.72622	1.1611	Aged Cells up vs Young Cells	0.194438	Aged Cells up vs Young Cells	59.6945	12.0242	7.05	1
459971	cg01131710	LOC102724661			4.53116e-09	4.53116e-09	1.24767	59.6903	7.72595	1.24767	Aged Cells up vs Young Cells	0.164246	Aged Cells up vs Young Cells	59.6903	13.8839	8.14096	1
480735	cg16819051				4.53823e-09	4.53823e-09	1.79676	59.682	7.72541	1.79676	Aged Cells up vs Young Cells	0.25726	Aged Cells up vs Young Cells	59.682	28.7935	16.8857	1
204452	cg01597387	DHRS4L2	Promoter_Associated	S_Shore	4.54393e-09	4.54393e-09	1.38637	59.6753	7.72498	1.38637	Aged Cells up vs Young Cells	0.197339	Aged Cells up vs Young Cells	59.6753	17.1423	10.0541	1
315431	cg15268290	DLG2			4.54773e-09	4.54773e-09	1.41829	59.6708	7.72469	1.41829	Aged Cells up vs Young Cells	0.234324	Aged Cells up vs Young Cells	59.6708	17.9408	10.5232	1
269437	cg07303702	CDH7			4.54787e-09	4.54787e-09	1.6696	59.6707	7.72468	1.6696	Aged Cells up vs Young Cells	0.272528	Aged Cells up vs Young Cells	59.6707	24.8621	14.5829	1
142149	cg23397168			S_Shelf	4.54942e-09	4.54942e-09	1.17949	59.6688	7.72456	1.17949	Aged Cells up vs Young Cells	0.191624	Aged Cells up vs Young Cells	59.6688	12.408	7.27815	1
790148	cg00924106	KALRN			4.55301e-09	4.55301e-09	-2.26487	59.6646	-7.72429	-2.26487	Aged Cells down vs Young Cells	-0.194725	Aged Cells down vs Young Cells	59.6646	45.7509	26.8381	1
204977	cg12701188	IGF1R			4.55985e-09	4.55985e-09	1.53929	59.6566	7.72377	1.53929	Aged Cells up vs Young Cells	0.240159	Aged Cells up vs Young Cells	59.6566	21.1327	12.3983	1
703994	cg01373059	MYO1D			4.56147e-09	4.56147e-09	0.86288	59.6547	7.72365	0.86288	Aged Cells up vs Young Cells	0.0769369	Aged Cells up vs Young Cells	59.6547	6.64069	3.89616	1
442421	cg09443182				4.56868e-09	4.56868e-09	1.55047	59.6463	7.7231	1.55047	Aged Cells up vs Young Cells	0.252096	Aged Cells up vs Young Cells	59.6463	21.4408	12.5813	1
686416	cg01554064	SMC2		N_Shore	4.5777e-09	4.5777e-09	1.33724	59.6358	7.72242	1.33724	Aged Cells up vs Young Cells	0.125661	Aged Cells up vs Young Cells	59.6358	15.9488	9.36028	1
634730	cg20333383				4.591e-09	4.591e-09	1.92224	59.6204	7.72142	1.92224	Aged Cells up vs Young Cells	0.103564	Aged Cells up vs Young Cells	59.6204	32.9556	19.3465	1
228324	cg00333435	GOSR1		N_Shore	4.59871e-09	4.59871e-09	1.07236	59.6114	7.72084	1.07236	Aged Cells up vs Young Cells	0.0912372	Aged Cells up vs Young Cells	59.6114	10.2563	6.02183	1
257581	cg19217890	ARHGAP26-AS1	Unclassified		4.60996e-09	4.60996e-09	1.35279	59.5984	7.72	1.35279	Aged Cells up vs Young Cells	0.224315	Aged Cells up vs Young Cells	59.5984	16.3219	9.58527	1
196328	cg24020375			N_Shore	4.61532e-09	4.61532e-09	-2.2477	59.5923	-7.7196	-2.2477	Aged Cells down vs Young Cells	-0.353303	Aged Cells down vs Young Cells	59.5923	45.0599	26.4648	1
489378	cg09488594				4.61916e-09	4.61916e-09	1.77511	59.5878	7.71932	1.77511	Aged Cells up vs Young Cells	0.176941	Aged Cells up vs Young Cells	59.5878	28.1036	16.5071	1
400479	cg03608628	IL4I1	Promoter_Associated	Island	4.63222e-09	4.63222e-09	1.1371	59.5728	7.71834	1.1371	Aged Cells up vs Young Cells	0.154879	Aged Cells up vs Young Cells	59.5728	11.5321	6.7753	1
435712	cg27107882				4.64131e-09	4.64131e-09	1.33564	59.5624	7.71767	1.33564	Aged Cells up vs Young Cells	0.174383	Aged Cells up vs Young Cells	59.5624	15.9107	9.34943	1
335823	cg14782405				4.677e-09	4.677e-09	1.94472	59.5216	7.71503	1.94472	Aged Cells up vs Young Cells	0.24843	Aged Cells up vs Young Cells	59.5216	33.7309	19.8345	1
539698	cg07632991	BMP1			4.68514e-09	4.68514e-09	2.37011	59.5124	7.71443	2.37011	Aged Cells up vs Young Cells	0.276449	Aged Cells up vs Young Cells	59.5124	50.1015	29.4654	1
299726	cg09662496				4.69508e-09	4.69508e-09	-2.01142	59.5011	-7.7137	-2.01142	Aged Cells down vs Young Cells	-0.286545	Aged Cells down vs Young Cells	59.5011	36.0844	21.2257	1
332800	cg06625777	BCL7C		S_Shore	4.72992e-09	4.72992e-09	1.19151	59.4618	7.71115	1.19151	Aged Cells up vs Young Cells	0.122778	Aged Cells up vs Young Cells	59.4618	12.6621	7.45305	1
292873	cg03663556				4.75025e-09	4.75025e-09	2.58328	59.439	7.70967	2.58328	Aged Cells up vs Young Cells	0.339464	Aged Cells up vs Young Cells	59.439	59.5188	35.047	1
650650	cg05273078	NOX4			4.78294e-09	4.78294e-09	1.23708	59.4026	7.70731	1.23708	Aged Cells up vs Young Cells	0.206646	Aged Cells up vs Young Cells	59.4026	13.6492	8.0421	1
509266	cg00003578			Island	4.79366e-09	4.79366e-09	1.56592	59.3907	7.70653	1.56592	Aged Cells up vs Young Cells	0.101671	Aged Cells up vs Young Cells	59.3907	21.8703	12.8885	1
413403	cg21593892	CORO1C			4.79742e-09	4.79742e-09	1.86673	59.3865	7.70626	1.86673	Aged Cells up vs Young Cells	0.268808	Aged Cells up vs Young Cells	59.3865	31.0796	18.3171	1
101716	cg18004701	PTPRN2		Island	4.79779e-09	4.79779e-09	2.34869	59.3861	7.70624	2.34869	Aged Cells up vs Young Cells	0.158388	Aged Cells up vs Young Cells	59.3861	49.2	28.9967	1
144350	cg04271242	DLG2			4.80677e-09	4.80677e-09	1.51096	59.3762	7.70559	1.51096	Aged Cells up vs Young Cells	0.168175	Aged Cells up vs Young Cells	59.3762	20.362	12.0026	1
468090	cg20836388	ZC3HC1			4.81303e-09	4.81303e-09	1.81187	59.3692	7.70514	1.81187	Aged Cells up vs Young Cells	0.233134	Aged Cells up vs Young Cells	59.3692	29.2796	17.2612	1
415514	cg19898256				4.81768e-09	4.81768e-09	1.28633	59.3641	7.70481	1.28633	Aged Cells up vs Young Cells	0.12379	Aged Cells up vs Young Cells	59.3641	14.7576	8.7008	1
620161	cg04766076	APOC4			4.85095e-09	4.85095e-09	0.604863	59.3276	7.70244	0.604863	Aged Cells up vs Young Cells	0.0428003	Aged Cells up vs Young Cells	59.3276	3.26307	1.92503	1
359695	cg13497315				4.85413e-09	4.85413e-09	1.59923	59.3241	7.70221	1.59923	Aged Cells up vs Young Cells	0.227801	Aged Cells up vs Young Cells	59.3241	22.8106	13.4578	1
371745	cg03737188	LOC101929717			4.86816e-09	4.86816e-09	1.3899	59.3088	7.70122	1.3899	Aged Cells up vs Young Cells	0.164566	Aged Cells up vs Young Cells	59.3088	17.2297	10.1678	1
542025	cg21957479	KIF6			4.8759e-09	4.8759e-09	1.04963	59.3004	7.70067	1.04963	Aged Cells up vs Young Cells	0.17669	Aged Cells up vs Young Cells	59.3004	9.82623	5.7996	1
451295	cg10615993	PLD5			4.90774e-09	4.90774e-09	2.19033	59.2658	7.69843	2.19033	Aged Cells up vs Young Cells	0.344679	Aged Cells up vs Young Cells	59.2658	42.7888	25.2693	1
301089	cg25661253	PREX2			4.92637e-09	4.92637e-09	1.98301	59.2457	7.69712	1.98301	Aged Cells up vs Young Cells	0.244482	Aged Cells up vs Young Cells	59.2457	35.072	20.7191	1
453893	cg08148368	CASC21			4.92682e-09	4.92682e-09	1.4757	59.2452	7.69709	1.4757	Aged Cells up vs Young Cells	0.158574	Aged Cells up vs Young Cells	59.2452	19.4227	11.4743	1
448380	cg17553516				4.9359e-09	4.9359e-09	1.88748	59.2355	7.69646	1.88748	Aged Cells up vs Young Cells	0.282232	Aged Cells up vs Young Cells	59.2355	31.7745	18.7744	1
684810	cg05014481	ENPP5			4.96576e-09	4.96576e-09	0.752985	59.2035	7.69438	0.752985	Aged Cells up vs Young Cells	0.0825417	Aged Cells up vs Young Cells	59.2035	5.05691	2.98955	1
632863	cg26542673				4.97037e-09	4.97037e-09	1.32413	59.1986	7.69406	1.32413	Aged Cells up vs Young Cells	0.19167	Aged Cells up vs Young Cells	59.1986	15.6377	9.2455	1
215729	cg16541075			N_Shore	4.9714e-09	4.9714e-09	1.13799	59.1975	7.69399	1.13799	Aged Cells up vs Young Cells	0.178758	Aged Cells up vs Young Cells	59.1975	11.5501	6.8289	1
237162	cg09822302	C1orf183		N_Shelf	4.98192e-09	4.98192e-09	0.830923	59.1863	7.69326	0.830923	Aged Cells up vs Young Cells	0.13032	Aged Cells up vs Young Cells	59.1863	6.15792	3.64151	1
465284	cg09592133	ANK2			4.98446e-09	4.98446e-09	1.30444	59.1836	7.69309	1.30444	Aged Cells up vs Young Cells	0.206984	Aged Cells up vs Young Cells	59.1836	15.1762	8.97488	1
267783	cg27314352				4.98448e-09	4.98448e-09	2.33659	59.1836	7.69308	2.33659	Aged Cells up vs Young Cells	0.360294	Aged Cells up vs Young Cells	59.1836	48.694	28.7967	1
406299	cg22867657	FAM49A			5.00119e-09	5.00119e-09	2.2825	59.1658	7.69193	2.2825	Aged Cells up vs Young Cells	0.282998	Aged Cells up vs Young Cells	59.1658	46.466	27.4873	1
607353	cg13796226				5.02446e-09	5.02446e-09	1.31267	59.1412	7.69033	1.31267	Aged Cells up vs Young Cells	0.218352	Aged Cells up vs Young Cells	59.1412	15.3682	9.09496	1
525521	cg15692229	EGFR			5.03269e-09	5.03269e-09	-2.17872	59.1326	-7.68977	-2.17872	Aged Cells down vs Young Cells	-0.297475	Aged Cells down vs Young Cells	59.1326	42.3366	25.0586	1
735231	cg04420253				5.03562e-09	5.03562e-09	1.46907	59.1295	7.68957	1.46907	Aged Cells up vs Young Cells	0.240777	Aged Cells up vs Young Cells	59.1295	19.2485	11.3936	1
421847	cg10892799	LRIG1	Unclassified		5.07491e-09	5.07491e-09	-1.17028	59.0883	-7.68689	-1.17028	Aged Cells down vs Young Cells	-0.18474	Aged Cells down vs Young Cells	59.0883	12.2149	7.2353	1
686913	cg03281572	VTI1A			5.0797e-09	5.0797e-09	-1.53487	59.0833	-7.68657	-1.53487	Aged Cells down vs Young Cells	-0.190478	Aged Cells down vs Young Cells	59.0833	21.0114	12.4468	1
426574	cg23642897	ZDHHC7			5.08826e-09	5.08826e-09	1.22916	59.0744	7.68599	1.22916	Aged Cells up vs Young Cells	0.0839664	Aged Cells up vs Young Cells	59.0744	13.4749	7.98352	1
425411	cg02393479	CA3		S_Shore	5.09518e-09	5.09518e-09	1.70024	59.0672	7.68552	1.70024	Aged Cells up vs Young Cells	0.232704	Aged Cells up vs Young Cells	59.0672	25.783	15.2776	1
186042	cg02551743	MEIS1	Unclassified	Island	5.10102e-09	5.10102e-09	1.86249	59.0612	7.68513	1.86249	Aged Cells up vs Young Cells	0.187484	Aged Cells up vs Young Cells	59.0612	30.9386	18.3344	1
362371	cg20697409			S_Shelf	5.10478e-09	5.10478e-09	1.31575	59.0573	7.68487	1.31575	Aged Cells up vs Young Cells	0.144234	Aged Cells up vs Young Cells	59.0573	15.4404	9.1507	1
134848	cg07303577	TSPAN9			5.10623e-09	5.10623e-09	3.02837	59.0558	7.68477	3.02837	Aged Cells up vs Young Cells	0.432385	Aged Cells up vs Young Cells	59.0558	81.7954	48.4769	1
729544	cg05956380	SLC20A2			5.11866e-09	5.11866e-09	2.48111	59.0429	7.68394	2.48111	Aged Cells up vs Young Cells	0.377261	Aged Cells up vs Young Cells	59.0429	54.9042	32.5466	1
425958	cg16308829	MALRD1	Unclassified_Cell_type_specific		5.13422e-09	5.13422e-09	1.9407	59.0268	7.68289	1.9407	Aged Cells up vs Young Cells	0.247507	Aged Cells up vs Young Cells	59.0268	33.5913	19.918	1
425164	cg21012183				5.17122e-09	5.17122e-09	1.94568	58.9889	7.68042	1.94568	Aged Cells up vs Young Cells	0.302447	Aged Cells up vs Young Cells	58.9889	33.7639	20.0332	1
674101	cg26180015				5.1795e-09	5.1795e-09	1.54191	58.9804	7.67987	1.54191	Aged Cells up vs Young Cells	0.0853176	Aged Cells up vs Young Cells	58.9804	21.2047	12.5832	1
499800	cg24372752				5.17989e-09	5.17989e-09	0.544638	58.98	7.67984	0.544638	Aged Cells up vs Young Cells	0.0878159	Aged Cells up vs Young Cells	58.98	2.64563	1.56997	1
122149	cg14382976	ASZ1		Island	5.18071e-09	5.18071e-09	2.62542	58.9792	7.67979	2.62542	Aged Cells up vs Young Cells	0.306879	Aged Cells up vs Young Cells	58.9792	61.4767	36.4821	1
562557	cg23542075	NECAB1			5.1865e-09	5.1865e-09	2.13389	58.9732	7.6794	2.13389	Aged Cells up vs Young Cells	0.278811	Aged Cells up vs Young Cells	58.9732	40.6122	24.1029	1
641344	cg19050836				5.19021e-09	5.19021e-09	0.979798	58.9695	7.67916	0.979798	Aged Cells up vs Young Cells	0.162944	Aged Cells up vs Young Cells	58.9695	8.5622	5.0819	1
503921	cg01245393				5.19385e-09	5.19385e-09	1.30991	58.9658	7.67892	1.30991	Aged Cells up vs Young Cells	0.215179	Aged Cells up vs Young Cells	58.9658	15.3038	9.08377	1
703630	cg09928596	ACTBL2			5.21526e-09	5.21526e-09	1.61157	58.944	7.6775	1.61157	Aged Cells up vs Young Cells	0.256906	Aged Cells up vs Young Cells	58.944	23.1639	13.7544	1
560481	cg09802209	TFCP2L1			5.23696e-09	5.23696e-09	1.31896	58.9221	7.67607	1.31896	Aged Cells up vs Young Cells	0.182714	Aged Cells up vs Young Cells	58.9221	15.5159	9.21649	1
401461	cg03654387	ERC2			5.25242e-09	5.25242e-09	1.97812	58.9065	7.67506	1.97812	Aged Cells up vs Young Cells	0.286949	Aged Cells up vs Young Cells	58.9065	34.8994	20.7359	1
326045	cg18005000	PARK2			5.25438e-09	5.25438e-09	0.639502	58.9045	7.67493	0.639502	Aged Cells up vs Young Cells	0.0405568	Aged Cells up vs Young Cells	58.9045	3.64751	2.16728	1
743998	cg05227018	SPTLC3			5.27203e-09	5.27203e-09	-2.53079	58.8868	-7.67377	-2.53079	Aged Cells down vs Young Cells	-0.32771	Aged Cells down vs Young Cells	58.8868	57.1247	33.9527	1
458984	cg16559551				5.28009e-09	5.28009e-09	2.23352	58.8787	7.67325	2.23352	Aged Cells up vs Young Cells	0.287005	Aged Cells up vs Young Cells	58.8787	44.4932	26.4486	1
745710	cg01830883	WDR8	Unclassified_Cell_type_specific	S_Shore	5.2849e-09	5.2849e-09	1.10362	58.8739	7.67293	1.10362	Aged Cells up vs Young Cells	0.153465	Aged Cells up vs Young Cells	58.8739	10.8631	6.45798	1
243904	cg10655096				5.28856e-09	5.28856e-09	1.13795	58.8703	7.6727	1.13795	Aged Cells up vs Young Cells	0.152804	Aged Cells up vs Young Cells	58.8703	11.5494	6.86645	1
376572	cg16925894				5.29396e-09	5.29396e-09	1.00924	58.8649	7.67235	1.00924	Aged Cells up vs Young Cells	0.168042	Aged Cells up vs Young Cells	58.8649	9.08453	5.4015	1
450831	cg05626616	2009-09-01			5.29855e-09	5.29855e-09	1.01415	58.8603	7.67205	1.01415	Aged Cells up vs Young Cells	0.12753	Aged Cells up vs Young Cells	58.8603	9.17305	5.45455	1
511729	cg23865040	SRGAP3			5.30605e-09	5.30605e-09	1.6703	58.8528	7.67156	1.6703	Aged Cells up vs Young Cells	0.197637	Aged Cells up vs Young Cells	58.8528	24.8828	14.7979	1
690375	cg03790312				5.30718e-09	5.30718e-09	2.15717	58.8517	7.67149	2.15717	Aged Cells up vs Young Cells	0.341506	Aged Cells up vs Young Cells	58.8517	41.5033	24.6826	1
710186	cg05164421				5.31235e-09	5.31235e-09	1.78859	58.8466	7.67115	1.78859	Aged Cells up vs Young Cells	0.275515	Aged Cells up vs Young Cells	58.8466	28.5321	16.9699	1
207637	cg23773418	GTDC1			5.3182e-09	5.3182e-09	1.65226	58.8408	7.67077	1.65226	Aged Cells up vs Young Cells	0.270683	Aged Cells up vs Young Cells	58.8408	24.3482	14.4829	1
460941	cg26968544	SPOCK1			5.32207e-09	5.32207e-09	1.45885	58.8369	7.67052	1.45885	Aged Cells up vs Young Cells	0.234986	Aged Cells up vs Young Cells	58.8369	18.9816	11.2915	1
342446	cg09325375			N_Shelf	5.32775e-09	5.32775e-09	1.4049	58.8313	7.67016	1.4049	Aged Cells up vs Young Cells	0.149481	Aged Cells up vs Young Cells	58.8313	17.6037	10.4728	1
734192	cg14602765	DEFB134			5.34659e-09	5.34659e-09	1.61154	58.8127	7.66894	1.61154	Aged Cells up vs Young Cells	0.241642	Aged Cells up vs Young Cells	58.8127	23.1629	13.7844	1
297721	cg26359865	CGB8			5.36039e-09	5.36039e-09	2.60576	58.799	7.66805	2.60576	Aged Cells up vs Young Cells	0.347303	Aged Cells up vs Young Cells	58.799	60.5594	36.0478	1
239084	cg08801452	SERPINA12			5.36246e-09	5.36246e-09	1.82422	58.797	7.66792	1.82422	Aged Cells up vs Young Cells	0.282105	Aged Cells up vs Young Cells	58.797	29.68	17.6676	1
431057	cg07419078				5.3644e-09	5.3644e-09	0.641126	58.7951	7.6678	0.641126	Aged Cells up vs Young Cells	0.10509	Aged Cells up vs Young Cells	58.7951	3.66605	2.18236	1
654490	cg22588275	C3orf50			5.36528e-09	5.36528e-09	1.8317	58.7942	7.66774	1.8317	Aged Cells up vs Young Cells	0.202617	Aged Cells up vs Young Cells	58.7942	29.9241	17.8137	1
305413	cg18295081	GCK			5.37677e-09	5.37677e-09	0.68704	58.7829	7.667	0.68704	Aged Cells up vs Young Cells	0.101504	Aged Cells up vs Young Cells	58.7829	4.20994	2.50664	1
736948	cg04911510	ITGB5			5.37744e-09	5.37744e-09	1.40897	58.7823	7.66696	1.40897	Aged Cells up vs Young Cells	0.227469	Aged Cells up vs Young Cells	58.7823	17.7058	10.5423	1
749967	cg05359579	THADA			5.37781e-09	5.37781e-09	1.17679	58.7819	7.66694	1.17679	Aged Cells up vs Young Cells	0.182998	Aged Cells up vs Young Cells	58.7819	12.3512	7.35418	1
710082	cg27042521	ITGA7			5.3852e-09	5.3852e-09	0.525623	58.7747	7.66646	0.525623	Aged Cells up vs Young Cells	0.0374375	Aged Cells up vs Young Cells	58.7747	2.46412	1.46737	1
452084	cg26506497	PITPNB			5.3858e-09	5.3858e-09	-1.77122	58.7741	-7.66643	-1.77122	Aged Cells down vs Young Cells	-0.274418	Aged Cells down vs Young Cells	58.7741	27.9808	16.6626	1
158561	cg16327228	MKX			5.39619e-09	5.39619e-09	1.66962	58.7639	7.66576	1.66962	Aged Cells up vs Young Cells	0.270703	Aged Cells up vs Young Cells	58.7639	24.8628	14.8084	1
428097	cg18573327			N_Shore	5.40159e-09	5.40159e-09	1.34298	58.7586	7.66542	1.34298	Aged Cells up vs Young Cells	0.0941184	Aged Cells up vs Young Cells	58.7586	16.0861	9.58182	1
641559	cg12212934				5.40347e-09	5.40347e-09	0.865248	58.7568	7.6653	0.865248	Aged Cells up vs Young Cells	0.122577	Aged Cells up vs Young Cells	58.7568	6.67719	3.97744	1
326977	cg07138793	OCA2		Island	5.41501e-09	5.41501e-09	0.772214	58.7456	7.66457	0.772214	Aged Cells up vs Young Cells	0.127399	Aged Cells up vs Young Cells	58.7456	5.31849	3.1687	1
503394	cg05677280				5.41509e-09	5.41509e-09	1.02218	58.7455	7.66456	1.02218	Aged Cells up vs Young Cells	0.161404	Aged Cells up vs Young Cells	58.7455	9.31901	5.55218	1
496102	cg18305279	CSRP1			5.43419e-09	5.43419e-09	-1.17484	58.7269	-7.66335	-1.17484	Aged Cells down vs Young Cells	-0.179618	Aged Cells down vs Young Cells	58.7269	12.3104	7.33674	1
458941	cg18389956	LOC101929532			5.44243e-09	5.44243e-09	1.32868	58.7189	7.66283	1.32868	Aged Cells up vs Young Cells	0.180387	Aged Cells up vs Young Cells	58.7189	15.7454	9.38518	1
687100	cg27158952	TOX			5.44327e-09	5.44327e-09	-2.37077	58.7181	-7.66277	-2.37077	Aged Cells down vs Young Cells	-0.330726	Aged Cells down vs Young Cells	58.7181	50.1291	29.8803	1
155798	cg26614260				5.45809e-09	5.45809e-09	1.08932	58.7038	7.66184	1.08932	Aged Cells up vs Young Cells	0.0964551	Aged Cells up vs Young Cells	58.7038	10.5834	6.30999	1
445515	cg18576304				5.47741e-09	5.47741e-09	1.42246	58.6852	7.66062	1.42246	Aged Cells up vs Young Cells	0.169009	Aged Cells up vs Young Cells	58.6852	18.0465	10.763	1
647738	cg15184855				5.47769e-09	5.47769e-09	1.43652	58.6849	7.66061	1.43652	Aged Cells up vs Young Cells	0.226133	Aged Cells up vs Young Cells	58.6849	18.405	10.9769	1
569784	cg26469058	TCF20			5.49013e-09	5.49013e-09	1.22855	58.6729	7.65983	1.22855	Aged Cells up vs Young Cells	0.168254	Aged Cells up vs Young Cells	58.6729	13.4617	8.03025	1
186769	cg16719465	LOC400685		N_Shore	5.49165e-09	5.49165e-09	0.980602	58.6715	7.65973	0.980602	Aged Cells up vs Young Cells	0.138748	Aged Cells up vs Young Cells	58.6715	8.57625	5.11609	1
285798	cg16772405	NOS1			5.49459e-09	5.49459e-09	1.23569	58.6686	7.65955	1.23569	Aged Cells up vs Young Cells	0.199913	Aged Cells up vs Young Cells	58.6686	13.6186	8.12448	1
306777	cg12445727	SLIT3			5.49752e-09	5.49752e-09	1.70064	58.6658	7.65936	1.70064	Aged Cells up vs Young Cells	0.274131	Aged Cells up vs Young Cells	58.6658	25.7951	15.3893	1
280274	cg25829790	LINC01484			5.50608e-09	5.50608e-09	1.36548	58.6576	7.65883	1.36548	Aged Cells up vs Young Cells	0.199682	Aged Cells up vs Young Cells	58.6576	16.6297	9.92268	1
29467	cg24904788	PRDM11			5.52293e-09	5.52293e-09	3.75549	58.6415	7.65778	3.75549	Aged Cells up vs Young Cells	0.483674	Aged Cells up vs Young Cells	58.6415	125.79	75.0772	1
747073	cg25208073	LOC729296		N_Shore	5.53753e-09	5.53753e-09	1.18703	58.6276	7.65687	1.18703	Aged Cells up vs Young Cells	0.190294	Aged Cells up vs Young Cells	58.6276	12.567	7.50238	1
300364	cg09752018	LTBP2			5.54104e-09	5.54104e-09	-2.22415	58.6243	-7.65665	-2.22415	Aged Cells down vs Young Cells	-0.279541	Aged Cells down vs Young Cells	58.6243	44.1204	26.3408	1
337895	cg13691824	TIFAB			5.54223e-09	5.54223e-09	1.55453	58.6232	7.65658	1.55453	Aged Cells up vs Young Cells	0.211189	Aged Cells up vs Young Cells	58.6232	21.5531	12.8679	1
747835	cg23240171	PDE7B			5.57235e-09	5.57235e-09	0.928592	58.5946	7.65471	0.928592	Aged Cells up vs Young Cells	0.109877	Aged Cells up vs Young Cells	58.5946	7.69063	4.5938	1
311607	cg09981830				5.57976e-09	5.57976e-09	1.9501	58.5876	7.65425	1.9501	Aged Cells up vs Young Cells	0.0941599	Aged Cells up vs Young Cells	58.5876	33.9175	20.2622	1
337383	cg22486242	LOC100129461			5.58372e-09	5.58372e-09	0.575833	58.5839	7.65401	0.575833	Aged Cells up vs Young Cells	0.0411944	Aged Cells up vs Young Cells	58.5839	2.95736	1.76683	1
541271	cg02096790	SPIRE2		N_Shore	5.58454e-09	5.58454e-09	1.14437	58.5831	7.65396	1.14437	Aged Cells up vs Young Cells	0.134444	Aged Cells up vs Young Cells	58.5831	11.6801	6.9782	1
65371	cg08587397	RAB40C		S_Shore	5.58753e-09	5.58753e-09	0.680435	58.5803	7.65378	0.680435	Aged Cells up vs Young Cells	0.0227352	Aged Cells up vs Young Cells	58.5803	4.12939	2.46719	1
250217	cg13978856	APBB2			5.5889e-09	5.5889e-09	2.17582	58.579	7.65369	2.17582	Aged Cells up vs Young Cells	0.174962	Aged Cells up vs Young Cells	58.579	42.224	25.2282	1
782984	cg15590426				5.59082e-09	5.59082e-09	1.93863	58.5772	7.65357	1.93863	Aged Cells up vs Young Cells	0.304614	Aged Cells up vs Young Cells	58.5772	33.5197	20.0281	1
652761	cg10338074				5.60017e-09	5.60017e-09	0.626404	58.5684	7.653	0.626404	Aged Cells up vs Young Cells	0.0626159	Aged Cells up vs Young Cells	58.5684	3.49963	2.09135	1
595606	cg27592321				5.60651e-09	5.60651e-09	1.15332	58.5624	7.65261	1.15332	Aged Cells up vs Young Cells	0.192508	Aged Cells up vs Young Cells	58.5624	11.8635	7.09024	1
631683	cg06375542				5.62304e-09	5.62304e-09	1.56202	58.547	7.6516	1.56202	Aged Cells up vs Young Cells	0.115207	Aged Cells up vs Young Cells	58.547	21.7613	13.0092	1
751564	cg20281905	CUX1			5.62985e-09	5.62985e-09	2.50124	58.5406	7.65118	2.50124	Aged Cells up vs Young Cells	0.239382	Aged Cells up vs Young Cells	58.5406	55.7986	33.3606	1
787366	cg11124651				5.64516e-09	5.64516e-09	2.31047	58.5263	7.65025	2.31047	Aged Cells up vs Young Cells	0.226818	Aged Cells up vs Young Cells	58.5263	47.6117	28.4728	1
472670	cg14333911	SH3RF3	Unclassified_Cell_type_specific		5.65296e-09	5.65296e-09	3.29849	58.519	7.64977	3.29849	Aged Cells up vs Young Cells	0.436552	Aged Cells up vs Young Cells	58.519	97.038	58.0381	1
238841	cg01132403				5.65795e-09	5.65795e-09	0.654909	58.5144	7.64947	0.654909	Aged Cells up vs Young Cells	0.0537012	Aged Cells up vs Young Cells	58.5144	3.82538	2.28813	1
605703	cg16398904	ITPKB-IT1			5.66061e-09	5.66061e-09	-1.80362	58.5119	-7.64931	-1.80362	Aged Cells down vs Young Cells	-0.283583	Aged Cells down vs Young Cells	58.5119	29.0135	17.355	1
268787	cg10242122	S100A1		N_Shelf	5.66807e-09	5.66807e-09	-1.73656	58.505	-7.64885	-1.73656	Aged Cells down vs Young Cells	-0.248601	Aged Cells down vs Young Cells	58.505	26.8963	16.0904	1
735965	cg05205503	FKBP1A			5.67134e-09	5.67134e-09	0.9215	58.5019	7.64866	0.9215	Aged Cells up vs Young Cells	0.0866944	Aged Cells up vs Young Cells	58.5019	7.57361	4.53107	1
557750	cg03461472	DDX47			5.67241e-09	5.67241e-09	0.667227	58.501	7.64859	0.667227	Aged Cells up vs Young Cells	0.0478958	Aged Cells up vs Young Cells	58.501	3.97063	2.37555	1
198358	cg03848135				5.67353e-09	5.67353e-09	2.26587	58.4999	7.64852	2.26587	Aged Cells up vs Young Cells	0.181293	Aged Cells up vs Young Cells	58.4999	45.7912	27.3965	1
165319	cg03583318	RPS6KA2	Unclassified_Cell_type_specific	S_Shore	5.67811e-09	5.67811e-09	2.15203	58.4957	7.64825	2.15203	Aged Cells up vs Young Cells	0.299795	Aged Cells up vs Young Cells	58.4957	41.3055	24.7145	1
176210	cg21643122				5.70748e-09	5.70748e-09	-2.08282	58.4685	-7.64647	-2.08282	Aged Cells down vs Young Cells	-0.301878	Aged Cells down vs Young Cells	58.4685	38.6915	23.1612	1
705290	cg07441190				5.73968e-09	5.73968e-09	2.07148	58.439	7.64454	2.07148	Aged Cells up vs Young Cells	0.315788	Aged Cells up vs Young Cells	58.439	38.2712	22.9212	1
369329	cg17940113			S_Shelf	5.78702e-09	5.78702e-09	1.26626	58.3958	7.64171	1.26626	Aged Cells up vs Young Cells	0.207317	Aged Cells up vs Young Cells	58.3958	14.3007	8.57126	1
159540	cg04698660				5.82458e-09	5.82458e-09	1.72524	58.3618	7.63949	1.72524	Aged Cells up vs Young Cells	0.27551	Aged Cells up vs Young Cells	58.3618	26.5468	15.9203	1
563065	cg13145462			N_Shelf	5.82816e-09	5.82816e-09	0.399351	58.3586	7.63928	0.399351	Aged Cells up vs Young Cells	0.0263474	Aged Cells up vs Young Cells	58.3586	1.4224	0.853071	1
277559	cg04285710	TNNI3K			5.83524e-09	5.83524e-09	1.25048	58.3522	7.63886	1.25048	Aged Cells up vs Young Cells	0.153525	Aged Cells up vs Young Cells	58.3522	13.9466	8.36526	1
754273	cg18105665			N_Shelf	5.83995e-09	5.83995e-09	-2.14226	58.348	-7.63858	-2.14226	Aged Cells down vs Young Cells	-0.2729	Aged Cells down vs Young Cells	58.348	40.9313	24.5526	1
739074	cg03015003	NR5A2			5.84924e-09	5.84924e-09	1.07395	58.3396	7.63804	1.07395	Aged Cells up vs Young Cells	0.133792	Aged Cells up vs Young Cells	58.3396	10.2868	6.17143	1
305636	cg13417544				5.85447e-09	5.85447e-09	2.04322	58.3349	7.63773	2.04322	Aged Cells up vs Young Cells	0.317098	Aged Cells up vs Young Cells	58.3349	37.2342	22.3399	1
125770	cg21090033	TM4SF19			5.87022e-09	5.87022e-09	2.18359	58.3208	7.63681	2.18359	Aged Cells up vs Young Cells	0.276127	Aged Cells up vs Young Cells	58.3208	42.5259	25.521	1
743078	cg24661687				5.87534e-09	5.87534e-09	1.61052	58.3162	7.63651	1.61052	Aged Cells up vs Young Cells	0.18926	Aged Cells up vs Young Cells	58.3162	23.1335	13.8842	1
282574	cg01852977				5.8764e-09	5.8764e-09	-1.55166	58.3153	-7.63645	-1.55166	Aged Cells down vs Young Cells	-0.182405	Aged Cells down vs Young Cells	58.3153	21.4736	12.8881	1
633145	cg05500783	HLA-DRA			5.88145e-09	5.88145e-09	1.77869	58.3108	7.63615	1.77869	Aged Cells up vs Young Cells	0.237385	Aged Cells up vs Young Cells	58.3108	28.2172	16.9369	1
433918	cg25770304	KIAA1024L			5.88338e-09	5.88338e-09	1.22002	58.3091	7.63604	1.22002	Aged Cells up vs Young Cells	0.163166	Aged Cells up vs Young Cells	58.3091	13.2753	7.96848	1
214081	cg21532758	ABCA1			5.91946e-09	5.91946e-09	2.55752	58.277	7.63394	2.55752	Aged Cells up vs Young Cells	0.358748	Aged Cells up vs Young Cells	58.277	58.338	35.0366	1
613146	cg06964478	GRIK4			5.93005e-09	5.93005e-09	1.50012	58.2676	7.63332	1.50012	Aged Cells up vs Young Cells	0.222804	Aged Cells up vs Young Cells	58.2676	20.0708	12.0561	1
775951	cg21662240				5.9324e-09	5.9324e-09	1.48062	58.2655	7.63319	1.48062	Aged Cells up vs Young Cells	0.230434	Aged Cells up vs Young Cells	58.2655	19.5523	11.745	1
229827	cg06150815	OVGP1			5.93864e-09	5.93864e-09	1.06522	58.26	7.63282	1.06522	Aged Cells up vs Young Cells	0.099443	Aged Cells up vs Young Cells	58.26	10.1203	6.0798	1
160180	cg03620587	MTUS1			5.93918e-09	5.93918e-09	1.77484	58.2595	7.63279	1.77484	Aged Cells up vs Young Cells	0.267204	Aged Cells up vs Young Cells	58.2595	28.0951	16.8784	1
143326	cg16739441	KCNJ8	Unclassified_Cell_type_specific		5.94103e-09	5.94103e-09	2.20288	58.2579	7.63269	2.20288	Aged Cells up vs Young Cells	0.229195	Aged Cells up vs Young Cells	58.2579	43.2807	26.002	1
339964	cg22227965	LMO7			5.947e-09	5.947e-09	1.39731	58.2526	7.63234	1.39731	Aged Cells up vs Young Cells	0.173665	Aged Cells up vs Young Cells	58.2526	17.414	10.4629	1
596860	cg12756093	AMPD1			5.95264e-09	5.95264e-09	1.0874	58.2477	7.63202	1.0874	Aged Cells up vs Young Cells	0.172126	Aged Cells up vs Young Cells	58.2477	10.5462	6.337	1
344110	cg08430986				5.95615e-09	5.95615e-09	1.56751	58.2446	7.63181	1.56751	Aged Cells up vs Young Cells	0.197711	Aged Cells up vs Young Cells	58.2446	21.9145	13.1687	1
402363	cg00032923	GNA11		N_Shelf	5.96434e-09	5.96434e-09	-1.6561	58.2374	-7.63134	-1.6561	Aged Cells down vs Young Cells	-0.188048	Aged Cells down vs Young Cells	58.2374	24.4616	14.7011	1
234380	cg07310278	CCDC57			5.96876e-09	5.96876e-09	1.11807	58.2335	7.63109	1.11807	Aged Cells up vs Young Cells	0.187004	Aged Cells up vs Young Cells	58.2335	11.1493	6.70106	1
584594	cg04143801	LINC01572			5.9699e-09	5.9699e-09	2.2827	58.2325	7.63102	2.2827	Aged Cells up vs Young Cells	0.351618	Aged Cells up vs Young Cells	58.2325	46.474	27.9327	1
196640	cg09147159				5.97486e-09	5.97486e-09	2.32167	58.2281	7.63073	2.32167	Aged Cells up vs Young Cells	0.240198	Aged Cells up vs Young Cells	58.2281	48.0745	28.8968	1
742251	cg14888823		Unclassified_Cell_type_specific		5.98395e-09	5.98395e-09	1.50623	58.2201	7.63021	1.50623	Aged Cells up vs Young Cells	0.245489	Aged Cells up vs Young Cells	58.2201	20.2346	12.1644	1
682397	cg08057947				5.99325e-09	5.99325e-09	0.990838	58.212	7.62968	0.990838	Aged Cells up vs Young Cells	0.167086	Aged Cells up vs Young Cells	58.212	8.75624	5.2647	1
604223	cg22122606	LOC101927079			5.99841e-09	5.99841e-09	1.59184	58.2075	7.62938	1.59184	Aged Cells up vs Young Cells	0.135828	Aged Cells up vs Young Cells	58.2075	22.6002	13.5895	1
559004	cg12833460	CAMTA1			6.01102e-09	6.01102e-09	1.05933	58.1965	7.62866	1.05933	Aged Cells up vs Young Cells	0.113698	Aged Cells up vs Young Cells	58.1965	10.0086	6.01926	1
466848	cg14322157	GABBR2			6.02085e-09	6.02085e-09	2.25197	58.1879	7.6281	2.25197	Aged Cells up vs Young Cells	0.275377	Aged Cells up vs Young Cells	58.1879	45.2312	27.2066	1
790979	cg16860786	AGO2		N_Shelf	6.03202e-09	6.03202e-09	0.891944	58.1782	7.62746	0.891944	Aged Cells up vs Young Cells	0.142695	Aged Cells up vs Young Cells	58.1782	7.09558	4.2687	1
412032	cg21954370				6.03669e-09	6.03669e-09	-2.30353	58.1741	-7.6272	-2.30353	Aged Cells down vs Young Cells	-0.307508	Aged Cells down vs Young Cells	58.1741	47.326	28.4733	1
306918	cg18110915	PRPSAP1			6.06087e-09	6.06087e-09	0.873629	58.1532	7.62582	0.873629	Aged Cells up vs Young Cells	0.0740762	Aged Cells up vs Young Cells	58.1532	6.80717	4.09696	1
354531	cg19545517	MYT1L			6.0787e-09	6.0787e-09	0.599696	58.1378	7.62481	0.599696	Aged Cells up vs Young Cells	0.095014	Aged Cells up vs Young Cells	58.1378	3.20756	1.93101	1
788095	cg12083336				6.08594e-09	6.08594e-09	1.10643	58.1316	7.62441	1.10643	Aged Cells up vs Young Cells	0.131912	Aged Cells up vs Young Cells	58.1316	10.9184	6.5738	1
225569	cg10815036				6.10173e-09	6.10173e-09	1.0292	58.118	7.62352	1.0292	Aged Cells up vs Young Cells	0.119716	Aged Cells up vs Young Cells	58.118	9.44739	5.68944	1
668153	cg07453055				6.10699e-09	6.10699e-09	0.942328	58.1135	7.62322	0.942328	Aged Cells up vs Young Cells	0.137573	Aged Cells up vs Young Cells	58.1135	7.91984	4.76988	1
413787	cg00823069	PSMC1		N_Shore	6.11195e-09	6.11195e-09	1.15154	58.1092	7.62294	1.15154	Aged Cells up vs Young Cells	0.185422	Aged Cells up vs Young Cells	58.1092	11.8268	7.12347	1
597456	cg16603385	IDO2			6.13175e-09	6.13175e-09	1.75009	58.0923	7.62183	1.75009	Aged Cells up vs Young Cells	0.258923	Aged Cells up vs Young Cells	58.0923	27.3171	16.4583	1
570153	cg09807353				6.13455e-09	6.13455e-09	1.93779	58.0899	7.62167	1.93779	Aged Cells up vs Young Cells	0.298449	Aged Cells up vs Young Cells	58.0899	33.491	20.1788	1
718955	cg07480373	MREG		N_Shelf	6.13855e-09	6.13855e-09	1.20626	58.0865	7.62145	1.20626	Aged Cells up vs Young Cells	0.116927	Aged Cells up vs Young Cells	58.0865	12.9776	7.81964	1
557699	cg18709060	PHF20			6.13987e-09	6.13987e-09	0.627411	58.0854	7.62137	0.627411	Aged Cells up vs Young Cells	0.0425493	Aged Cells up vs Young Cells	58.0854	3.51088	2.11552	1
113566	cg04696780	CAV2		N_Shore	6.14117e-09	6.14117e-09	1.52101	58.0842	7.6213	1.52101	Aged Cells up vs Young Cells	0.178205	Aged Cells up vs Young Cells	58.0842	20.6337	12.4333	1
530221	cg01261086	CHST6		N_Shelf	6.15318e-09	6.15318e-09	1.11225	58.074	7.62063	1.11225	Aged Cells up vs Young Cells	0.162089	Aged Cells up vs Young Cells	58.074	11.0335	6.64968	1
351774	cg12856345	NLRP1	Promoter_Associated		6.15725e-09	6.15725e-09	-2.53524	58.0705	-7.6204	-2.53524	Aged Cells down vs Young Cells	-0.319362	Aged Cells down vs Young Cells	58.0705	57.326	34.5513	1
475701	cg26394624				6.15969e-09	6.15969e-09	-2.40056	58.0685	-7.62027	-2.40056	Aged Cells down vs Young Cells	-0.358515	Aged Cells down vs Young Cells	58.0685	51.397	30.9788	1
775631	cg02351406	SNORD114-20			6.17029e-09	6.17029e-09	1.63732	58.0595	7.61968	1.63732	Aged Cells up vs Young Cells	0.25194	Aged Cells up vs Young Cells	58.0595	23.9101	14.4137	1
657128	cg10672164	FARP1			6.17082e-09	6.17082e-09	2.24918	58.059	7.61965	2.24918	Aged Cells up vs Young Cells	0.347012	Aged Cells up vs Young Cells	58.059	45.1191	27.1994	1
492331	cg25813290				6.17756e-09	6.17756e-09	0.791425	58.0533	7.61927	0.791425	Aged Cells up vs Young Cells	0.108341	Aged Cells up vs Young Cells	58.0533	5.5864	3.36801	1
437921	cg10124928	MAST4			6.20274e-09	6.20274e-09	0.541106	58.032	7.61787	0.541106	Aged Cells up vs Young Cells	0.0846757	Aged Cells up vs Young Cells	58.032	2.61142	1.57499	1
709725	cg14583103	THEG	Unclassified_Cell_type_specific	N_Shelf	6.20733e-09	6.20733e-09	0.771116	58.0282	7.61762	0.771116	Aged Cells up vs Young Cells	0.125483	Aged Cells up vs Young Cells	58.0282	5.30337	3.19876	1
365597	cg16877097	ANO6			6.21658e-09	6.21658e-09	1.43106	58.0204	7.61711	1.43106	Aged Cells up vs Young Cells	0.231725	Aged Cells up vs Young Cells	58.0204	18.2653	11.0183	1
535861	cg13943355	SMAD3			6.21937e-09	6.21937e-09	2.37566	58.018	7.61696	2.37566	Aged Cells up vs Young Cells	0.289291	Aged Cells up vs Young Cells	58.018	50.3362	30.3659	1
790045	cg14135887				6.22291e-09	6.22291e-09	1.57231	58.015	7.61676	1.57231	Aged Cells up vs Young Cells	0.255587	Aged Cells up vs Young Cells	58.015	22.049	13.302	1
733722	cg04254956	RAET1E	Unclassified_Cell_type_specific		6.22305e-09	6.22305e-09	-1.21002	58.0149	-7.61675	-1.21002	Aged Cells down vs Young Cells	-0.168901	Aged Cells down vs Young Cells	58.0149	13.0586	7.87814	1
687878	cg06931196				6.24855e-09	6.24855e-09	1.54189	57.9935	7.61535	1.54189	Aged Cells up vs Young Cells	0.243101	Aged Cells up vs Young Cells	57.9935	21.204	12.797	1
300619	cg19013399				6.252e-09	6.252e-09	3.05126	57.9906	7.61516	3.05126	Aged Cells up vs Young Cells	0.392807	Aged Cells up vs Young Cells	57.9906	83.0367	50.1165	1
546955	cg27260164	DNER			6.25698e-09	6.25698e-09	1.65955	57.9865	7.61488	1.65955	Aged Cells up vs Young Cells	0.226412	Aged Cells up vs Young Cells	57.9865	24.5636	14.8263	1
89738	cg04554929			Island	6.2671e-09	6.2671e-09	2.06011	57.978	7.61433	2.06011	Aged Cells up vs Young Cells	0.20847	Aged Cells up vs Young Cells	57.978	37.8525	22.8507	1
341943	cg13911697				6.26796e-09	6.26796e-09	1.84814	57.9773	7.61428	1.84814	Aged Cells up vs Young Cells	0.294478	Aged Cells up vs Young Cells	57.9773	30.4636	18.3904	1
449810	cg04612671				6.28152e-09	6.28152e-09	-2.45112	57.966	-7.61354	-2.45112	Aged Cells down vs Young Cells	-0.371377	Aged Cells down vs Young Cells	57.966	53.5846	32.3545	1
419769	cg09983792	RREB1	Gene_Associated_Cell_type_specific		6.29708e-09	6.29708e-09	-1.80762	57.9531	-7.61269	-1.80762	Aged Cells down vs Young Cells	-0.193111	Aged Cells down vs Young Cells	57.9531	29.1425	17.6003	1
699674	cg07035454	OXR1			6.30044e-09	6.30044e-09	1.79538	57.9503	7.61251	1.79538	Aged Cells up vs Young Cells	0.273337	Aged Cells up vs Young Cells	57.9503	28.7491	17.3635	1
587097	cg16433258	LAMA1		N_Shelf	6.30459e-09	6.30459e-09	1.74367	57.9468	7.61228	1.74367	Aged Cells up vs Young Cells	0.278001	Aged Cells up vs Young Cells	57.9468	27.1169	16.3786	1
333791	cg00082540	C21orf70	Unclassified		6.32889e-09	6.32889e-09	0.392472	57.9267	7.61096	0.392472	Aged Cells up vs Young Cells	0.0677202	Aged Cells up vs Young Cells	57.9267	1.37382	0.830078	1
654593	cg12876620	FAT1			6.34957e-09	6.34957e-09	-2.53584	57.9097	-7.60984	-2.53584	Aged Cells down vs Young Cells	-0.361384	Aged Cells down vs Young Cells	57.9097	57.3529	34.6635	1
358311	cg10798395	GBP5			6.35307e-09	6.35307e-09	1.16936	57.9068	7.60965	1.16936	Aged Cells up vs Young Cells	0.159142	Aged Cells up vs Young Cells	57.9068	12.1958	7.37139	1
623897	cg09082384	HRAT56			6.36347e-09	6.36347e-09	2.15903	57.8982	7.60909	2.15903	Aged Cells up vs Young Cells	0.318982	Aged Cells up vs Young Cells	57.8982	41.5749	25.1324	1
723602	cg10235760				6.37216e-09	6.37216e-09	0.575708	57.8911	7.60862	0.575708	Aged Cells up vs Young Cells	0.0507152	Aged Cells up vs Young Cells	57.8911	2.95609	1.7872	1
314783	cg07191455				6.38296e-09	6.38296e-09	1.56618	57.8823	7.60804	1.56618	Aged Cells up vs Young Cells	0.255833	Aged Cells up vs Young Cells	57.8823	21.8774	13.2288	1
705766	cg05270928				6.38727e-09	6.38727e-09	0.585203	57.8787	7.60781	0.585203	Aged Cells up vs Young Cells	0.0800007	Aged Cells up vs Young Cells	57.8787	3.0544	1.84703	1
402104	cg21241829	RBMXL2		N_Shore	6.39318e-09	6.39318e-09	0.568414	57.8739	7.60749	0.568414	Aged Cells up vs Young Cells	0.0904514	Aged Cells up vs Young Cells	57.8739	2.88165	1.74272	1
772671	cg12733372				6.40864e-09	6.40864e-09	-1.45015	57.8613	-7.60666	-1.45015	Aged Cells down vs Young Cells	-0.230166	Aged Cells down vs Young Cells	57.8613	18.7559	11.3454	1
363479	cg26997966	RNF214			6.42129e-09	6.42129e-09	0.917351	57.851	7.60598	0.917351	Aged Cells up vs Young Cells	0.0791402	Aged Cells up vs Young Cells	57.851	7.50556	4.54089	1
33067	cg05857999			Island	6.42602e-09	6.42602e-09	2.93539	57.8471	7.60573	2.93539	Aged Cells up vs Young Cells	0.425316	Aged Cells up vs Young Cells	57.8471	76.85	46.4976	1
342038	cg13245431	HORMAD2		Island	6.43204e-09	6.43204e-09	1.62935	57.8422	7.60541	1.62935	Aged Cells up vs Young Cells	0.262071	Aged Cells up vs Young Cells	57.8422	23.6778	14.3273	1
215917	cg25261166	C11orf49			6.45231e-09	6.45231e-09	0.797909	57.8258	7.60433	0.797909	Aged Cells up vs Young Cells	0.0761912	Aged Cells up vs Young Cells	57.8258	5.6783	3.43688	1
415389	cg27509005	GABRG3			6.45392e-09	6.45392e-09	1.41404	57.8245	7.60424	1.41404	Aged Cells up vs Young Cells	0.232146	Aged Cells up vs Young Cells	57.8245	17.8335	10.7943	1
371697	cg03072133	CSGALNACT1			6.47059e-09	6.47059e-09	1.83423	57.811	7.60336	1.83423	Aged Cells up vs Young Cells	0.288136	Aged Cells up vs Young Cells	57.811	30.0068	18.1668	1
389117	cg25265437				6.47083e-09	6.47083e-09	1.22137	57.8109	7.60335	1.22137	Aged Cells up vs Young Cells	0.160799	Aged Cells up vs Young Cells	57.8109	13.3047	8.05495	1
304351	cg15099666				6.49413e-09	6.49413e-09	-2.79972	57.7921	-7.60211	-2.79972	Aged Cells down vs Young Cells	-0.34915	Aged Cells down vs Young Cells	57.7921	69.9102	42.339	1
738060	cg07682148			S_Shore	6.50755e-09	6.50755e-09	1.70671	57.7813	7.6014	1.70671	Aged Cells up vs Young Cells	0.256307	Aged Cells up vs Young Cells	57.7813	25.9797	15.7367	1
778064	cg22798737	PON1			6.51564e-09	6.51564e-09	0.671675	57.7748	7.60098	0.671675	Aged Cells up vs Young Cells	0.0468256	Aged Cells up vs Young Cells	57.7748	4.02374	2.43758	1
602860	cg14426428	AIM1	Promoter_Associated	S_Shore	6.55923e-09	6.55923e-09	-1.92579	57.74	-7.59869	-1.92579	Aged Cells down vs Young Cells	-0.306512	Aged Cells down vs Young Cells	57.74	33.0773	20.0503	1
587056	cg14584359				6.59142e-09	6.59142e-09	1.22368	57.7145	7.59701	1.22368	Aged Cells up vs Young Cells	0.100446	Aged Cells up vs Young Cells	57.7145	13.3552	8.09902	1
170474	cg20117614				6.59591e-09	6.59591e-09	1.40465	57.711	7.59677	1.40465	Aged Cells up vs Young Cells	0.17522	Aged Cells up vs Young Cells	57.711	17.5974	10.6723	1
382199	cg10906428	CRIPT			6.6045e-09	6.6045e-09	0.558249	57.7042	7.59633	0.558249	Aged Cells up vs Young Cells	0.0955956	Aged Cells up vs Young Cells	57.7042	2.7795	1.68589	1
552215	cg27236714	LOC105616981			6.61313e-09	6.61313e-09	1.40389	57.6974	7.59588	1.40389	Aged Cells up vs Young Cells	0.218916	Aged Cells up vs Young Cells	57.6974	17.5784	10.6633	1
127248	cg20790496	BCL2L13			6.61797e-09	6.61797e-09	0.85036	57.6935	7.59563	0.85036	Aged Cells up vs Young Cells	0.144226	Aged Cells up vs Young Cells	57.6935	6.44938	3.91254	1
195882	cg05761112				6.61803e-09	6.61803e-09	2.06768	57.6935	7.59562	2.06768	Aged Cells up vs Young Cells	0.242803	Aged Cells up vs Young Cells	57.6935	38.131	23.1323	1
163021	cg22997856	NFIB			6.62013e-09	6.62013e-09	-1.70839	57.6918	-7.59551	-1.70839	Aged Cells down vs Young Cells	-0.249236	Aged Cells down vs Young Cells	57.6918	26.0308	15.7922	1
232195	cg13700348				6.62115e-09	6.62115e-09	1.46948	57.691	7.59546	1.46948	Aged Cells up vs Young Cells	0.181571	Aged Cells up vs Young Cells	57.691	19.2592	11.6842	1
47858	cg17613812				6.62245e-09	6.62245e-09	0.997222	57.69	7.5954	0.997222	Aged Cells up vs Young Cells	0.123813	Aged Cells up vs Young Cells	57.69	8.86944	5.381	1
722792	cg03611456				6.62293e-09	6.62293e-09	2.01245	57.6896	7.59537	2.01245	Aged Cells up vs Young Cells	0.301992	Aged Cells up vs Young Cells	57.6896	36.1212	21.9146	1
502704	cg15759180				6.6276e-09	6.6276e-09	1.91281	57.686	7.59513	1.91281	Aged Cells up vs Young Cells	0.302393	Aged Cells up vs Young Cells	57.686	32.633	19.7996	1
401092	cg14571539				6.64204e-09	6.64204e-09	1.61468	57.6746	7.59438	1.61468	Aged Cells up vs Young Cells	0.231167	Aged Cells up vs Young Cells	57.6746	23.2535	14.1114	1
158384	cg03576480				6.65229e-09	6.65229e-09	0.768412	57.6666	7.59385	0.768412	Aged Cells up vs Young Cells	0.0908858	Aged Cells up vs Young Cells	57.6666	5.26623	3.19627	1
740809	cg22923630	LOC339260			6.65263e-09	6.65263e-09	0.799339	57.6663	7.59383	0.799339	Aged Cells up vs Young Cells	0.0731596	Aged Cells up vs Young Cells	57.6663	5.69868	3.45876	1
723959	cg22151581				6.66301e-09	6.66301e-09	2.27054	57.6582	7.5933	2.27054	Aged Cells up vs Young Cells	0.347914	Aged Cells up vs Young Cells	57.6582	45.9801	27.9111	1
273443	cg20653375	FARP1	Unclassified_Cell_type_specific		6.66569e-09	6.66569e-09	1.3414	57.6561	7.59316	1.3414	Aged Cells up vs Young Cells	0.218279	Aged Cells up vs Young Cells	57.6561	16.0483	9.74206	1
610733	cg14391978				6.68742e-09	6.68742e-09	0.857638	57.6391	7.59204	0.857638	Aged Cells up vs Young Cells	0.0885092	Aged Cells up vs Young Cells	57.6391	6.56024	3.98355	1
236409	cg09001701				6.70113e-09	6.70113e-09	1.72628	57.6285	7.59134	1.72628	Aged Cells up vs Young Cells	0.261147	Aged Cells up vs Young Cells	57.6285	26.5788	16.1423	1
332370	cg05308135	OR1J1			6.70251e-09	6.70251e-09	1.22844	57.6274	7.59127	1.22844	Aged Cells up vs Young Cells	0.173247	Aged Cells up vs Young Cells	57.6274	13.4592	8.17443	1
194869	cg07797620	SYT9		N_Shore	6.70726e-09	6.70726e-09	1.71222	57.6237	7.59103	1.71222	Aged Cells up vs Young Cells	0.193419	Aged Cells up vs Young Cells	57.6237	26.1476	15.8818	1
444245	cg10580753				6.71053e-09	6.71053e-09	1.02876	57.6212	7.59086	1.02876	Aged Cells up vs Young Cells	0.17216	Aged Cells up vs Young Cells	57.6212	9.43928	5.73357	1
318054	cg10067942				6.71524e-09	6.71524e-09	1.04258	57.6175	7.59062	1.04258	Aged Cells up vs Young Cells	0.171399	Aged Cells up vs Young Cells	57.6175	9.69469	5.88908	1
732595	cg15709273	DISC1-IT1			6.72687e-09	6.72687e-09	1.49286	57.6085	7.59003	1.49286	Aged Cells up vs Young Cells	0.170339	Aged Cells up vs Young Cells	57.6085	19.8769	12.0762	1
416615	cg17362814				6.73631e-09	6.73631e-09	2.22605	57.6012	7.58954	2.22605	Aged Cells up vs Young Cells	0.348653	Aged Cells up vs Young Cells	57.6012	44.1958	26.8545	1
686096	cg02313130	CAPN8			6.74139e-09	6.74139e-09	1.15426	57.5973	7.58929	1.15426	Aged Cells up vs Young Cells	0.149717	Aged Cells up vs Young Cells	57.5973	11.8829	7.22086	1
137322	cg10967572				6.75204e-09	6.75204e-09	1.65018	57.589	7.58874	1.65018	Aged Cells up vs Young Cells	0.250402	Aged Cells up vs Young Cells	57.589	24.2869	14.7605	1
629341	cg06650386				6.76167e-09	6.76167e-09	1.90854	57.5816	7.58826	1.90854	Aged Cells up vs Young Cells	0.167197	Aged Cells up vs Young Cells	57.5816	32.4873	19.7469	1
453588	cg05899471	SNORD114-29			6.77508e-09	6.77508e-09	1.8855	57.5713	7.58758	1.8855	Aged Cells up vs Young Cells	0.298477	Aged Cells up vs Young Cells	57.5713	31.7076	19.2764	1
644157	cg24605280	PHF20			6.78244e-09	6.78244e-09	2.57072	57.5657	7.5872	2.57072	Aged Cells up vs Young Cells	0.384906	Aged Cells up vs Young Cells	57.5657	58.9415	35.8365	1
222727	cg27509891				6.7852e-09	6.7852e-09	1.89785	57.5635	7.58706	1.89785	Aged Cells up vs Young Cells	0.28169	Aged Cells up vs Young Cells	57.5635	32.1245	19.5324	1
522493	cg11544752				6.78731e-09	6.78731e-09	1.97122	57.5619	7.58696	1.97122	Aged Cells up vs Young Cells	0.305065	Aged Cells up vs Young Cells	57.5619	34.6564	21.0725	1
342094	cg22444773	PPM1L			6.79696e-09	6.79696e-09	1.51327	57.5545	7.58647	1.51327	Aged Cells up vs Young Cells	0.241949	Aged Cells up vs Young Cells	57.5545	20.4242	12.4203	1
275287	cg14343878	LOC284395			6.80127e-09	6.80127e-09	1.03506	57.5512	7.58625	1.03506	Aged Cells up vs Young Cells	0.174173	Aged Cells up vs Young Cells	57.5512	9.55524	5.81106	1
455657	cg15736573				6.8085e-09	6.8085e-09	1.26149	57.5457	7.58589	1.26149	Aged Cells up vs Young Cells	0.204473	Aged Cells up vs Young Cells	57.5457	14.1931	8.63244	1
546044	cg15189681	FGF12			6.82078e-09	6.82078e-09	2.33765	57.5363	7.58527	2.33765	Aged Cells up vs Young Cells	0.355802	Aged Cells up vs Young Cells	57.5363	48.7382	29.648	1
159686	cg09860186	KCNMA1			6.8256e-09	6.8256e-09	1.69718	57.5326	7.58503	1.69718	Aged Cells up vs Young Cells	0.26146	Aged Cells up vs Young Cells	57.5326	25.6903	15.6287	1
272919	cg16577081	DOCK4			6.8457e-09	6.8457e-09	1.14255	57.5173	7.58402	1.14255	Aged Cells up vs Young Cells	0.122401	Aged Cells up vs Young Cells	57.5173	11.6429	7.08482	1
599216	cg01777529				6.85347e-09	6.85347e-09	1.3899	57.5114	7.58363	1.3899	Aged Cells up vs Young Cells	0.211885	Aged Cells up vs Young Cells	57.5114	17.2297	10.4856	1
308443	cg09076339	ITPKB	Unclassified	S_Shore	6.85504e-09	6.85504e-09	-1.45857	57.5102	-7.58355	-1.45857	Aged Cells down vs Young Cells	-0.238906	Aged Cells down vs Young Cells	57.5102	18.9743	11.5475	1
790497	cg12027068	SCHIP1			6.91142e-09	6.91142e-09	1.3852	57.4676	7.58074	1.3852	Aged Cells up vs Young Cells	0.0704906	Aged Cells up vs Young Cells	57.4676	17.1135	10.4228	1
514564	cg11022093				6.92074e-09	6.92074e-09	1.31043	57.4606	7.58028	1.31043	Aged Cells up vs Young Cells	0.206797	Aged Cells up vs Young Cells	57.4606	15.3159	9.3291	1
457030	cg10463419	C2			6.92529e-09	6.92529e-09	1.28504	57.4572	7.58005	1.28504	Aged Cells up vs Young Cells	0.181828	Aged Cells up vs Young Cells	57.4572	14.728	8.97155	1
708809	cg16838795	SMYD3			6.92719e-09	6.92719e-09	2.17941	57.4558	7.57996	2.17941	Aged Cells up vs Young Cells	0.174381	Aged Cells up vs Young Cells	57.4558	42.3633	25.8062	1
656795	cg13869270	TIAM2			6.9292e-09	6.9292e-09	0.861455	57.4543	7.57986	0.861455	Aged Cells up vs Young Cells	0.146232	Aged Cells up vs Young Cells	57.4543	6.61877	4.03202	1
658011	cg15489228	PPP1R13B		N_Shore	6.97822e-09	6.97822e-09	0.800083	57.4176	7.57744	0.800083	Aged Cells up vs Young Cells	0.0907041	Aged Cells up vs Young Cells	57.4176	5.7093	3.48021	1
316853	cg02508830	FBXL13			6.98704e-09	6.98704e-09	2.53921	57.4111	7.57701	2.53921	Aged Cells up vs Young Cells	0.3744	Aged Cells up vs Young Cells	57.4111	57.5054	35.0575	1
221636	cg24823296	CELF1			6.99069e-09	6.99069e-09	1.24188	57.4083	7.57683	1.24188	Aged Cells up vs Young Cells	0.202286	Aged Cells up vs Young Cells	57.4083	13.7553	8.38614	1
477468	cg08945003	BCKDHA			7.00302e-09	7.00302e-09	0.5133	57.3992	7.57622	0.5133	Aged Cells up vs Young Cells	0.0354862	Aged Cells up vs Young Cells	57.3992	2.34993	1.4329	1
660779	cg11377336	AGAP1			7.07666e-09	7.07666e-09	0.648662	57.3448	7.57264	0.648662	Aged Cells up vs Young Cells	0.0706148	Aged Cells up vs Young Cells	57.3448	3.75274	2.29046	1
322379	cg15609387			N_Shore	7.09127e-09	7.09127e-09	1.93049	57.3341	7.57193	1.93049	Aged Cells up vs Young Cells	0.172882	Aged Cells up vs Young Cells	57.3341	33.239	20.2909	1
658613	cg17543585	HHLA2			7.1002e-09	7.1002e-09	0.999427	57.3276	7.5715	0.999427	Aged Cells up vs Young Cells	0.13705	Aged Cells up vs Young Cells	57.3276	8.90871	5.439	1
613583	cg13138265				7.10986e-09	7.10986e-09	1.32383	57.3205	7.57103	1.32383	Aged Cells up vs Young Cells	0.210549	Aged Cells up vs Young Cells	57.3205	15.6307	9.54414	1
711660	cg12664996				7.13729e-09	7.13729e-09	1.81228	57.3005	7.56971	1.81228	Aged Cells up vs Young Cells	0.286968	Aged Cells up vs Young Cells	57.3005	29.293	17.8926	1
344854	cg22400554	TTC7A			7.1433e-09	7.1433e-09	1.35381	57.2962	7.56942	1.35381	Aged Cells up vs Young Cells	0.051445	Aged Cells up vs Young Cells	57.2962	16.3466	9.98551	1
233678	cg03861785	HAGH	Unclassified_Cell_type_specific	N_Shelf	7.15023e-09	7.15023e-09	1.26278	57.2911	7.56909	1.26278	Aged Cells up vs Young Cells	0.131498	Aged Cells up vs Young Cells	57.2911	14.2223	8.68861	1
623304	cg02684740	LOC200726		S_Shore	7.15185e-09	7.15185e-09	0.987435	57.29	7.56901	0.987435	Aged Cells up vs Young Cells	0.164981	Aged Cells up vs Young Cells	57.29	8.69619	5.31274	1
739420	cg22377064	GPR133			7.17774e-09	7.17774e-09	1.9966	57.2712	7.56777	1.9966	Aged Cells up vs Young Cells	0.284262	Aged Cells up vs Young Cells	57.2712	35.5546	21.7284	1
679009	cg24258532	F13A1			7.19297e-09	7.19297e-09	1.84126	57.2602	7.56705	1.84126	Aged Cells up vs Young Cells	0.289397	Aged Cells up vs Young Cells	57.2602	30.2372	18.4823	1
313824	cg24653728	OR8B4			7.1936e-09	7.1936e-09	1.7765	57.2598	7.56702	1.7765	Aged Cells up vs Young Cells	0.284066	Aged Cells up vs Young Cells	57.2598	28.1478	17.2053	1
104266	cg10527300	COL4A1	Unclassified		7.20761e-09	7.20761e-09	-1.3091	57.2497	-7.56635	-1.3091	Aged Cells down vs Young Cells	-0.140875	Aged Cells down vs Young Cells	57.2497	15.2847	9.34439	1
751270	cg17820586	MICAL2			7.21646e-09	7.21646e-09	1.42394	57.2433	7.56593	1.42394	Aged Cells up vs Young Cells	0.0812044	Aged Cells up vs Young Cells	57.2433	18.0841	11.0571	1
638081	cg13574858	ZBTB4		N_Shore	7.22306e-09	7.22306e-09	1.39303	57.2386	7.56562	1.39303	Aged Cells up vs Young Cells	0.118278	Aged Cells up vs Young Cells	57.2386	17.3074	10.583	1
432068	cg13436110	FAM188B			7.23865e-09	7.23865e-09	2.5147	57.2274	7.56488	2.5147	Aged Cells up vs Young Cells	0.198174	Aged Cells up vs Young Cells	57.2274	56.4009	34.4945	1
592756	cg11558515	CCNY			7.25092e-09	7.25092e-09	0.963057	57.2186	7.5643	0.963057	Aged Cells up vs Young Cells	0.159899	Aged Cells up vs Young Cells	57.2186	8.27211	5.05996	1
453953	cg12077589				7.26143e-09	7.26143e-09	2.17857	57.2111	7.5638	2.17857	Aged Cells up vs Young Cells	0.329816	Aged Cells up vs Young Cells	57.2111	42.3308	25.8967	1
538508	cg25945180				7.32242e-09	7.32242e-09	1.3418	57.1677	7.56093	1.3418	Aged Cells up vs Young Cells	0.183233	Aged Cells up vs Young Cells	57.1677	16.058	9.83123	1
597770	cg17991509	MECOM			7.33728e-09	7.33728e-09	2.05505	57.1572	7.56024	2.05505	Aged Cells up vs Young Cells	0.325601	Aged Cells up vs Young Cells	57.1572	37.6666	23.065	1
411405	cg16349894	OPCML			7.36927e-09	7.36927e-09	1.74366	57.1347	7.55875	1.74366	Aged Cells up vs Young Cells	0.105795	Aged Cells up vs Young Cells	57.1347	27.1166	16.6113	1
652989	cg20774074	DNAJC6			7.37179e-09	7.37179e-09	1.21632	57.1329	7.55863	1.21632	Aged Cells up vs Young Cells	0.199829	Aged Cells up vs Young Cells	57.1329	13.1949	8.08328	1
782095	cg13568173				7.37183e-09	7.37183e-09	0.651521	57.1329	7.55863	0.651521	Aged Cells up vs Young Cells	0.110711	Aged Cells up vs Young Cells	57.1329	3.7859	2.31927	1
701315	cg06750596	SLC14A2			7.37567e-09	7.37567e-09	-2.76099	57.1302	-7.55845	-2.76099	Aged Cells down vs Young Cells	-0.37803	Aged Cells down vs Young Cells	57.1302	67.9897	41.653	1
312714	cg01532487			N_Shore	7.37793e-09	7.37793e-09	1.23175	57.1286	7.55834	1.23175	Aged Cells up vs Young Cells	0.156702	Aged Cells up vs Young Cells	57.1286	13.5319	8.29037	1
138317	cg06837371	CD247			7.38668e-09	7.38668e-09	1.01022	57.1224	7.55794	1.01022	Aged Cells up vs Young Cells	0.170199	Aged Cells up vs Young Cells	57.1224	9.10207	5.57701	1
721905	cg05771472	TRIO			7.40258e-09	7.40258e-09	1.37811	57.1113	7.5572	1.37811	Aged Cells up vs Young Cells	0.2171	Aged Cells up vs Young Cells	57.1113	16.9386	10.3806	1
638784	cg24949040	FRMD4B			7.40402e-09	7.40402e-09	1.31606	57.1103	7.55713	1.31606	Aged Cells up vs Young Cells	0.180781	Aged Cells up vs Young Cells	57.1103	15.4477	9.46713	1
653274	cg19187191	FZD3			7.40533e-09	7.40533e-09	0.773709	57.1094	7.55707	0.773709	Aged Cells up vs Young Cells	0.0521711	Aged Cells up vs Young Cells	57.1094	5.33909	3.27211	1
476498	cg05249946				7.41795e-09	7.41795e-09	2.23972	57.1005	7.55649	2.23972	Aged Cells up vs Young Cells	0.259135	Aged Cells up vs Young Cells	57.1005	44.7402	27.4237	1
341935	cg08382977				7.42614e-09	7.42614e-09	1.79664	57.0948	7.55611	1.79664	Aged Cells up vs Young Cells	0.243644	Aged Cells up vs Young Cells	57.0948	28.7895	17.6484	1
431650	cg13098204	KCNK1		S_Shelf	7.43556e-09	7.43556e-09	1.73416	57.0883	7.55568	1.73416	Aged Cells up vs Young Cells	0.276119	Aged Cells up vs Young Cells	57.0883	26.822	16.4442	1
344219	cg21150026				7.43992e-09	7.43992e-09	1.32223	57.0852	7.55548	1.32223	Aged Cells up vs Young Cells	0.172933	Aged Cells up vs Young Cells	57.0852	15.5928	9.56021	1
600649	cg25368989	LSAMP			7.44596e-09	7.44596e-09	1.65985	57.081	7.5552	1.65985	Aged Cells up vs Young Cells	0.252747	Aged Cells up vs Young Cells	57.081	24.5726	15.067	1
426380	cg09431277	SPECC1			7.4488e-09	7.4488e-09	2.18545	57.0791	7.55507	2.18545	Aged Cells up vs Young Cells	0.318254	Aged Cells up vs Young Cells	57.0791	42.5986	26.1208	1
188286	cg10608757				7.45507e-09	7.45507e-09	1.45185	57.0747	7.55478	1.45185	Aged Cells up vs Young Cells	0.233567	Aged Cells up vs Young Cells	57.0747	18.7999	11.5287	1
570915	cg00449728	MAPRE2		S_Shelf	7.45814e-09	7.45814e-09	1.52759	57.0726	7.55464	1.52759	Aged Cells up vs Young Cells	0.209747	Aged Cells up vs Young Cells	57.0726	20.8127	12.7635	1
449719	cg02876215	CRISPLD2			7.45854e-09	7.45854e-09	0.679263	57.0723	7.55462	0.679263	Aged Cells up vs Young Cells	0.0452295	Aged Cells up vs Young Cells	57.0723	4.11517	2.52366	1
785729	cg15177103	TMEM131			7.46779e-09	7.46779e-09	2.03019	57.0659	7.5542	2.03019	Aged Cells up vs Young Cells	0.151451	Aged Cells up vs Young Cells	57.0659	36.761	22.5465	1
554042	cg05404865	GLDN			7.47121e-09	7.47121e-09	1.18908	57.0635	7.55404	1.18908	Aged Cells up vs Young Cells	0.178907	Aged Cells up vs Young Cells	57.0635	12.6105	7.73466	1
460504	cg25549122	LCMT1	Unclassified		7.47888e-09	7.47888e-09	2.03387	57.0582	7.55369	2.03387	Aged Cells up vs Young Cells	0.293104	Aged Cells up vs Young Cells	57.0582	36.8944	22.6313	1
276670	cg05632435				7.48005e-09	7.48005e-09	1.20007	57.0574	7.55363	1.20007	Aged Cells up vs Young Cells	0.147591	Aged Cells up vs Young Cells	57.0574	12.8447	7.87917	1
148027	cg00232201	LPAR1			7.50985e-09	7.50985e-09	-1.55559	57.0368	-7.55227	-1.55559	Aged Cells down vs Young Cells	-0.233253	Aged Cells down vs Young Cells	57.0368	21.5826	13.2439	1
684113	cg09199491	THSD4			7.51021e-09	7.51021e-09	1.59618	57.0365	7.55225	1.59618	Aged Cells up vs Young Cells	0.168547	Aged Cells up vs Young Cells	57.0365	22.7235	13.9441	1
608080	cg14074328	DLG2			7.51045e-09	7.51045e-09	0.716329	57.0364	7.55224	0.716329	Aged Cells up vs Young Cells	0.0573014	Aged Cells up vs Young Cells	57.0364	4.57654	2.80836	1
432505	cg22357071	HMGCLL1			7.52756e-09	7.52756e-09	1.51839	57.0246	7.55146	1.51839	Aged Cells up vs Young Cells	0.24618	Aged Cells up vs Young Cells	57.0246	20.5627	12.6208	1
593533	cg17633463	UBTD1			7.5396e-09	7.5396e-09	-1.78471	57.0163	-7.55092	-1.78471	Aged Cells down vs Young Cells	-0.286702	Aged Cells down vs Young Cells	57.0163	28.4084	17.4387	1
154541	cg15572489	PTPRN2		Island	7.5418e-09	7.5418e-09	1.94464	57.0148	7.55082	1.94464	Aged Cells up vs Young Cells	0.170424	Aged Cells up vs Young Cells	57.0148	33.728	20.7048	1
365848	cg27266060			S_Shelf	7.54323e-09	7.54323e-09	-1.76364	57.0138	-7.55075	-1.76364	Aged Cells down vs Young Cells	-0.272763	Aged Cells down vs Young Cells	57.0138	27.7418	17.0303	1
475026	cg11895993	FER1L6-AS2			7.54964e-09	7.54964e-09	1.91074	57.0094	7.55046	1.91074	Aged Cells up vs Young Cells	0.299331	Aged Cells up vs Young Cells	57.0094	32.5623	19.9911	1
445009	cg12657970	ZNF346		S_Shelf	7.55209e-09	7.55209e-09	1.1144	57.0078	7.55035	1.1144	Aged Cells up vs Young Cells	0.171934	Aged Cells up vs Young Cells	57.0078	11.0762	6.80025	1
523651	cg03384487		Unclassified_Cell_type_specific		7.55742e-09	7.55742e-09	1.24296	57.0041	7.55011	1.24296	Aged Cells up vs Young Cells	0.18913	Aged Cells up vs Young Cells	57.0041	13.7792	8.46031	1
588445	cg04773591	ISM1-AS1			7.55991e-09	7.55991e-09	1.49606	57.0024	7.54999	1.49606	Aged Cells up vs Young Cells	0.218642	Aged Cells up vs Young Cells	57.0024	19.9622	12.257	1
556812	cg25537060	LOC101928937			7.58089e-09	7.58089e-09	2.01965	56.9881	7.54904	2.01965	Aged Cells up vs Young Cells	0.314143	Aged Cells up vs Young Cells	56.9881	36.3802	22.3434	1
398171	cg18783581				7.58837e-09	7.58837e-09	0.931697	56.983	7.54871	0.931697	Aged Cells up vs Young Cells	0.0760117	Aged Cells up vs Young Cells	56.983	7.74216	4.75538	1
714264	cg22187292	TNFRSF11A			7.59125e-09	7.59125e-09	1.41212	56.981	7.54858	1.41212	Aged Cells up vs Young Cells	0.168086	Aged Cells up vs Young Cells	56.981	17.7851	10.9243	1
509762	cg19300195	VWF		N_Shelf	7.60432e-09	7.60432e-09	0.527329	56.9721	7.54799	0.527329	Aged Cells up vs Young Cells	0.0419239	Aged Cells up vs Young Cells	56.9721	2.48013	1.52363	1
243757	cg05297088				7.6263e-09	7.6263e-09	2.41572	56.9572	7.547	2.41572	Aged Cells up vs Young Cells	0.37143	Aged Cells up vs Young Cells	56.9572	52.0481	31.9834	1
515762	cg26117613	ADRA1D		N_Shelf	7.64383e-09	7.64383e-09	1.43545	56.9453	7.54621	1.43545	Aged Cells up vs Young Cells	0.196704	Aged Cells up vs Young Cells	56.9453	18.3775	11.2953	1
198238	cg07692277				7.6686e-09	7.6686e-09	-1.36298	56.9286	-7.5451	-1.36298	Aged Cells down vs Young Cells	-0.211977	Aged Cells down vs Young Cells	56.9286	16.5688	10.1866	1
592282	cg13187651	COASY		N_Shore	7.67665e-09	7.67665e-09	1.37527	56.9232	7.54474	1.37527	Aged Cells up vs Young Cells	0.209351	Aged Cells up vs Young Cells	56.9232	16.869	10.3721	1
498791	cg23336505	CFAP58			7.69682e-09	7.69682e-09	1.84462	56.9096	7.54385	1.84462	Aged Cells up vs Young Cells	0.275018	Aged Cells up vs Young Cells	56.9096	30.3479	18.6643	1
143284	cg09964698	FOXP1			7.70255e-09	7.70255e-09	1.62947	56.9058	7.54359	1.62947	Aged Cells up vs Young Cells	0.268018	Aged Cells up vs Young Cells	56.9058	23.6813	14.5652	1
782967	cg20240715	KCNE1		N_Shelf	7.71457e-09	7.71457e-09	2.18081	56.8977	7.54306	2.18081	Aged Cells up vs Young Cells	0.307025	Aged Cells up vs Young Cells	56.8977	42.4178	26.0929	1
711016	cg24544082	SPTBN1			7.72069e-09	7.72069e-09	2.19442	56.8936	7.54278	2.19442	Aged Cells up vs Young Cells	0.327511	Aged Cells up vs Young Cells	56.8936	42.9489	26.4214	1
285270	cg02466173			N_Shelf	7.73846e-09	7.73846e-09	1.8958	56.8817	7.542	1.8958	Aged Cells up vs Young Cells	0.287388	Aged Cells up vs Young Cells	56.8817	32.0552	19.724	1
555966	cg07477310				7.73978e-09	7.73978e-09	2.21635	56.8808	7.54194	2.21635	Aged Cells up vs Young Cells	0.199288	Aged Cells up vs Young Cells	56.8808	43.8116	26.9582	1
782650	cg26438181				7.75327e-09	7.75327e-09	1.87201	56.8718	7.54134	1.87201	Aged Cells up vs Young Cells	0.269494	Aged Cells up vs Young Cells	56.8718	31.2555	19.2353	1
550650	cg10557565				7.75865e-09	7.75865e-09	1.36014	56.8683	7.5411	1.36014	Aged Cells up vs Young Cells	0.216348	Aged Cells up vs Young Cells	56.8683	16.4998	10.155	1
365386	cg27432352				7.76173e-09	7.76173e-09	1.6565	56.8662	7.54097	1.6565	Aged Cells up vs Young Cells	0.260738	Aged Cells up vs Young Cells	56.8662	24.4733	15.0628	1
256687	cg02389040			Island	7.76185e-09	7.76185e-09	2.62833	56.8661	7.54096	2.62833	Aged Cells up vs Young Cells	0.352142	Aged Cells up vs Young Cells	56.8661	61.613	37.9216	1
677436	cg10179949	SLAMF8			7.80638e-09	7.80638e-09	1.19991	56.8366	7.539	1.19991	Aged Cells up vs Young Cells	0.156272	Aged Cells up vs Young Cells	56.8366	12.8413	7.90768	1
137736	cg22813735	CHODL			7.8104e-09	7.8104e-09	2.32966	56.8339	7.53883	2.32966	Aged Cells up vs Young Cells	0.289046	Aged Cells up vs Young Cells	56.8339	48.4059	29.8098	1
76813	cg03352106	KCNJ8	Unclassified_Cell_type_specific		7.81182e-09	7.81182e-09	3.29375	56.833	7.53877	3.29375	Aged Cells up vs Young Cells	0.313945	Aged Cells up vs Young Cells	56.833	96.7592	59.5881	1
216639	cg03649030	SEC22B	NonGene_Associated_Cell_type_specific		7.81917e-09	7.81917e-09	-1.48915	56.8281	-7.53844	-1.48915	Aged Cells down vs Young Cells	-0.180663	Aged Cells down vs Young Cells	56.8281	19.7782	12.1813	1
150562	cg07280497	TRMT44	Unclassified_Cell_type_specific		7.81987e-09	7.81987e-09	2.31289	56.8277	7.53841	2.31289	Aged Cells up vs Young Cells	0.284346	Aged Cells up vs Young Cells	56.8277	47.7115	29.3854	1
701021	cg26277237	KANK1			7.82896e-09	7.82896e-09	1.50971	56.8217	7.53801	1.50971	Aged Cells up vs Young Cells	0.21835	Aged Cells up vs Young Cells	56.8217	20.3283	12.5215	1
488202	cg16444255				7.83452e-09	7.83452e-09	1.76314	56.818	7.53777	1.76314	Aged Cells up vs Young Cells	0.191179	Aged Cells up vs Young Cells	56.818	27.7258	17.0791	1
385514	cg24123667				7.84778e-09	7.84778e-09	2.41142	56.8093	7.53719	2.41142	Aged Cells up vs Young Cells	0.36309	Aged Cells up vs Young Cells	56.8093	51.8631	31.9527	1
472832	cg04428531		Unclassified_Cell_type_specific		7.85874e-09	7.85874e-09	1.88814	56.8021	7.53671	1.88814	Aged Cells up vs Young Cells	0.30092	Aged Cells up vs Young Cells	56.8021	31.7966	19.5923	1
469720	cg03492068			N_Shelf	7.86386e-09	7.86386e-09	0.949604	56.7987	7.53649	0.949604	Aged Cells up vs Young Cells	0.101458	Aged Cells up vs Young Cells	56.7987	8.04262	4.95595	1
574595	cg04239786	FGF10			7.87278e-09	7.87278e-09	1.25164	56.7929	7.5361	1.25164	Aged Cells up vs Young Cells	0.129384	Aged Cells up vs Young Cells	56.7929	13.9725	8.61088	1
751009	cg26541160				7.87597e-09	7.87597e-09	1.85182	56.7908	7.53596	1.85182	Aged Cells up vs Young Cells	0.242721	Aged Cells up vs Young Cells	56.7908	30.585	18.8495	1
683691	cg07044785				7.90227e-09	7.90227e-09	1.3331	56.7735	7.53482	1.3331	Aged Cells up vs Young Cells	0.161912	Aged Cells up vs Young Cells	56.7735	15.8503	9.77145	1
693275	cg27286231	HPSE2			7.91056e-09	7.91056e-09	2.23815	56.7681	7.53446	2.23815	Aged Cells up vs Young Cells	0.350649	Aged Cells up vs Young Cells	56.7681	44.6778	27.5458	1
532568	cg10476950				7.917e-09	7.917e-09	1.17855	56.7639	7.53418	1.17855	Aged Cells up vs Young Cells	0.114963	Aged Cells up vs Young Cells	56.7639	12.3881	7.63839	1
586939	cg01141351	SNX29			7.92047e-09	7.92047e-09	-1.79532	56.7617	-7.53403	-1.79532	Aged Cells down vs Young Cells	-0.1963	Aged Cells down vs Young Cells	56.7617	28.7473	17.7259	1
722465	cg14616059				7.93708e-09	7.93708e-09	1.7254	56.7509	7.53332	1.7254	Aged Cells up vs Young Cells	0.236123	Aged Cells up vs Young Cells	56.7509	26.5518	16.3753	1
355374	cg10546044	NFATC2			7.95916e-09	7.95916e-09	0.831802	56.7365	7.53237	0.831802	Aged Cells up vs Young Cells	0.10498	Aged Cells up vs Young Cells	56.7365	6.17095	3.80677	1
561446	cg17245726		Unclassified_Cell_type_specific		7.99724e-09	7.99724e-09	1.93537	56.7119	7.53073	1.93537	Aged Cells up vs Young Cells	0.309651	Aged Cells up vs Young Cells	56.7119	33.4073	20.6175	1
452664	cg07718081		Unclassified		8.0326e-09	8.0326e-09	2.36979	56.6892	7.52922	2.36979	Aged Cells up vs Young Cells	0.359114	Aged Cells up vs Young Cells	56.6892	50.0879	30.9244	1
272733	cg10824792	MIR7852			8.0332e-09	8.0332e-09	1.81191	56.6888	7.5292	1.81191	Aged Cells up vs Young Cells	0.252624	Aged Cells up vs Young Cells	56.6888	29.2808	18.0782	1
407469	cg17522735	BUB3		S_Shelf	8.03497e-09	8.03497e-09	0.902538	56.6877	7.52912	0.902538	Aged Cells up vs Young Cells	0.132902	Aged Cells up vs Young Cells	56.6877	7.26512	4.48562	1
595691	cg02884422	LOC102723895			8.03777e-09	8.03777e-09	1.51792	56.6859	7.529	1.51792	Aged Cells up vs Young Cells	0.243394	Aged Cells up vs Young Cells	56.6859	20.5499	12.6883	1
167786	cg05707116	EIF2AK3		N_Shelf	8.04247e-09	8.04247e-09	-2.34072	56.6828	-7.5288	-2.34072	Aged Cells down vs Young Cells	-0.292139	Aged Cells down vs Young Cells	56.6828	48.8663	30.1735	1
408411	cg16503628	FGF12			8.05822e-09	8.05822e-09	2.16387	56.6728	7.52813	2.16387	Aged Cells up vs Young Cells	0.330816	Aged Cells up vs Young Cells	56.6728	41.7612	25.7909	1
489513	cg07512645				8.07308e-09	8.07308e-09	2.05861	56.6633	7.5275	2.05861	Aged Cells up vs Young Cells	0.288023	Aged Cells up vs Young Cells	56.6633	37.7974	23.3469	1
67222	cg01656168	HAS3		Island	8.07417e-09	8.07417e-09	0.831594	56.6626	7.52745	0.831594	Aged Cells up vs Young Cells	0.0549041	Aged Cells up vs Young Cells	56.6626	6.16787	3.80984	1
563961	cg25218649				8.07717e-09	8.07717e-09	1.8247	56.6606	7.52733	1.8247	Aged Cells up vs Young Cells	0.287722	Aged Cells up vs Young Cells	56.6606	29.6957	18.3434	1
472143	cg05902536			S_Shelf	8.0858e-09	8.0858e-09	1.02295	56.6551	7.52696	1.02295	Aged Cells up vs Young Cells	0.167157	Aged Cells up vs Young Cells	56.6551	9.33306	5.76571	1
60851	cg05729458	USP19		S_Shore	8.11223e-09	8.11223e-09	0.545793	56.6383	7.52584	0.545793	Aged Cells up vs Young Cells	0.0129527	Aged Cells up vs Young Cells	56.6383	2.65685	1.64182	1
575996	cg17558062	LOC100190939		Island	8.11271e-09	8.11271e-09	0.51286	56.638	7.52582	0.51286	Aged Cells up vs Young Cells	0.0740662	Aged Cells up vs Young Cells	56.638	2.3459	1.44967	1
129207	cg15657287	ERI3			8.11625e-09	8.11625e-09	1.592	56.6358	7.52567	1.592	Aged Cells up vs Young Cells	0.224689	Aged Cells up vs Young Cells	56.6358	22.6048	13.9694	1
648381	cg06255178				8.13416e-09	8.13416e-09	1.05704	56.6244	7.52492	1.05704	Aged Cells up vs Young Cells	0.142878	Aged Cells up vs Young Cells	56.6244	9.96539	6.15969	1
12057	cg10028823	MAD1L1	Unclassified	S_Shelf	8.13465e-09	8.13465e-09	2.67555	56.6241	7.5249	2.67555	Aged Cells up vs Young Cells	0.286916	Aged Cells up vs Young Cells	56.6241	63.8466	39.4643	1
565291	cg13075971	ITGB3		S_Shelf	8.14737e-09	8.14737e-09	1.66906	56.6161	7.52436	1.66906	Aged Cells up vs Young Cells	0.125624	Aged Cells up vs Young Cells	56.6161	24.846	15.3597	1
392349	cg21887530				8.15747e-09	8.15747e-09	1.2524	56.6097	7.52394	1.2524	Aged Cells up vs Young Cells	0.188928	Aged Cells up vs Young Cells	56.6097	13.9894	8.64921	1
268805	cg24378730				8.16801e-09	8.16801e-09	1.50666	56.603	7.5235	1.50666	Aged Cells up vs Young Cells	0.166232	Aged Cells up vs Young Cells	56.603	20.2463	12.5191	1
521755	cg00268961				8.17459e-09	8.17459e-09	1.22769	56.5989	7.52322	1.22769	Aged Cells up vs Young Cells	0.199823	Aged Cells up vs Young Cells	56.5989	13.4429	8.31292	1
153480	cg01616200				8.20096e-09	8.20096e-09	3.54932	56.5823	7.52212	3.54932	Aged Cells up vs Young Cells	0.451748	Aged Cells up vs Young Cells	56.5823	112.358	69.5009	1
656921	cg13318959				8.2148e-09	8.2148e-09	2.25077	56.5736	7.52154	2.25077	Aged Cells up vs Young Cells	0.344673	Aged Cells up vs Young Cells	56.5736	45.1831	27.9531	1
686860	cg04011698	SHC3			8.21511e-09	8.21511e-09	1.4019	56.5734	7.52153	1.4019	Aged Cells up vs Young Cells	0.231769	Aged Cells up vs Young Cells	56.5734	17.5285	10.8443	1
110482	cg23484755		Promoter_Associated	Island	8.22602e-09	8.22602e-09	2.49133	56.5666	7.52108	2.49133	Aged Cells up vs Young Cells	0.139071	Aged Cells up vs Young Cells	56.5666	55.3575	34.2519	1
632144	cg22034357	ACSF2			8.22767e-09	8.22767e-09	2.00877	56.5655	7.52101	2.00877	Aged Cells up vs Young Cells	0.261075	Aged Cells up vs Young Cells	56.5655	35.9891	22.2683	1
296612	cg11275153	LINC01122			8.2559e-09	8.2559e-09	2.02121	56.5479	7.51983	2.02121	Aged Cells up vs Young Cells	0.27946	Aged Cells up vs Young Cells	56.5479	36.4362	22.552	1
97933	cg11071401	CACNA1G		Island	8.25635e-09	8.25635e-09	1.20473	56.5476	7.51982	1.20473	Aged Cells up vs Young Cells	0.199168	Aged Cells up vs Young Cells	56.5476	12.9446	8.01202	1
516244	cg05864370	ZNF618			8.26354e-09	8.26354e-09	1.72893	56.5432	7.51952	1.72893	Aged Cells up vs Young Cells	0.26432	Aged Cells up vs Young Cells	56.5432	26.6603	16.5027	1
226296	cg02416105	OLA1			8.26393e-09	8.26393e-09	1.06953	56.5429	7.5195	1.06953	Aged Cells up vs Young Cells	0.172192	Aged Cells up vs Young Cells	56.5429	10.2022	6.31516	1
637052	cg03804248	BZW2			8.29973e-09	8.29973e-09	1.41004	56.5207	7.51802	1.41004	Aged Cells up vs Young Cells	0.215686	Aged Cells up vs Young Cells	56.5207	17.7328	10.9809	1
161904	cg12746465	ZNF831	Unclassified		8.33145e-09	8.33145e-09	1.51567	56.501	7.51672	1.51567	Aged Cells up vs Young Cells	0.247717	Aged Cells up vs Young Cells	56.501	20.4891	12.6922	1
520625	cg07363131			N_Shore	8.33421e-09	8.33421e-09	1.87831	56.4993	7.5166	1.87831	Aged Cells up vs Young Cells	0.132724	Aged Cells up vs Young Cells	56.4993	31.4664	19.4927	1
760064	cg16392405	ICA1L			8.35914e-09	8.35914e-09	1.03338	56.484	7.51558	1.03338	Aged Cells up vs Young Cells	0.118657	Aged Cells up vs Young Cells	56.484	9.52436	5.90172	1
758447	cg11253148				8.36666e-09	8.36666e-09	2.33931	56.4793	7.51527	2.33931	Aged Cells up vs Young Cells	0.347988	Aged Cells up vs Young Cells	56.4793	48.8076	30.2459	1
482226	cg27196999	YTHDC1	Promoter_Associated	S_Shore	8.37073e-09	8.37073e-09	1.50866	56.4768	7.51511	1.50866	Aged Cells up vs Young Cells	0.246951	Aged Cells up vs Young Cells	56.4768	20.2999	12.5803	1
613415	cg03845242			S_Shelf	8.37228e-09	8.37228e-09	1.2475	56.4759	7.51504	1.2475	Aged Cells up vs Young Cells	0.172556	Aged Cells up vs Young Cells	56.4759	13.8802	8.602	1
574240	cg04098805	RBM20			8.38334e-09	8.38334e-09	1.59718	56.4691	7.51459	1.59718	Aged Cells up vs Young Cells	0.186055	Aged Cells up vs Young Cells	56.4691	22.752	14.1019	1
508000	cg21934593				8.38748e-09	8.38748e-09	1.72737	56.4666	7.51442	1.72737	Aged Cells up vs Young Cells	0.276592	Aged Cells up vs Young Cells	56.4666	26.6123	16.4953	1
673197	cg06071533				8.39596e-09	8.39596e-09	2.5104	56.4614	7.51408	2.5104	Aged Cells up vs Young Cells	0.312012	Aged Cells up vs Young Cells	56.4614	56.208	34.843	1
440086	cg20198194	NOXRED1			8.41935e-09	8.41935e-09	0.74191	56.447	7.51313	0.74191	Aged Cells up vs Young Cells	0.0589756	Aged Cells up vs Young Cells	56.447	4.90925	3.04398	1
197281	cg00137234	RBM46		Island	8.43489e-09	8.43489e-09	1.92835	56.4376	7.51249	1.92835	Aged Cells up vs Young Cells	0.301485	Aged Cells up vs Young Cells	56.4376	33.1652	20.5675	1
464471	cg07155013				8.44596e-09	8.44596e-09	2.43988	56.4308	7.51205	2.43988	Aged Cells up vs Young Cells	0.349805	Aged Cells up vs Young Cells	56.4308	53.0946	32.9308	1
124856	cg13912858	SORT1	Unclassified_Cell_type_specific	N_Shore	8.45275e-09	8.45275e-09	1.2016	56.4267	7.51177	1.2016	Aged Cells up vs Young Cells	0.187443	Aged Cells up vs Young Cells	56.4267	12.8775	7.98759	1
424970	cg00637837	LOC101926964			8.45988e-09	8.45988e-09	1.83916	56.4224	7.51148	1.83916	Aged Cells up vs Young Cells	0.169653	Aged Cells up vs Young Cells	56.4224	30.1682	18.714	1
166454	cg11587583				8.4781e-09	8.4781e-09	1.60578	56.4113	7.51075	1.60578	Aged Cells up vs Young Cells	0.20487	Aged Cells up vs Young Cells	56.4113	22.9977	14.2688	1
512418	cg26669001	PLD5			8.4813e-09	8.4813e-09	2.5062	56.4094	7.51062	2.5062	Aged Cells up vs Young Cells	0.344585	Aged Cells up vs Young Cells	56.4094	56.02	34.7584	1
548496	cg17654261			N_Shelf	8.48574e-09	8.48574e-09	0.542831	56.4067	7.51044	0.542831	Aged Cells up vs Young Cells	0.0440996	Aged Cells up vs Young Cells	56.4067	2.62809	1.63072	1
356593	cg20983618	C12orf79			8.52111e-09	8.52111e-09	2.49849	56.3853	7.50901	2.49849	Aged Cells up vs Young Cells	0.338593	Aged Cells up vs Young Cells	56.3853	55.676	34.5597	1
421130	cg23317115	CES5A			8.52199e-09	8.52199e-09	1.74589	56.3848	7.50898	1.74589	Aged Cells up vs Young Cells	0.247398	Aged Cells up vs Young Cells	56.3848	27.186	16.8753	1
362741	cg19040195	BCL11A		N_Shore	8.5289e-09	8.5289e-09	1.03704	56.3806	7.5087	1.03704	Aged Cells up vs Young Cells	0.162352	Aged Cells up vs Young Cells	56.3806	9.59178	5.95439	1
575411	cg19682786	ZNF804B			8.53199e-09	8.53199e-09	1.50767	56.3787	7.50858	1.50767	Aged Cells up vs Young Cells	0.233012	Aged Cells up vs Young Cells	56.3787	20.2734	12.5858	1
542193	cg08610326		Gene_Associated		8.538e-09	8.538e-09	0.772162	56.3751	7.50834	0.772162	Aged Cells up vs Young Cells	0.0755835	Aged Cells up vs Young Cells	56.3751	5.31777	3.30149	1
181178	cg22017877	GTSE1		N_Shore	8.54675e-09	8.54675e-09	-1.36956	56.3699	-7.50799	-1.36956	Aged Cells down vs Young Cells	-0.142812	Aged Cells down vs Young Cells	56.3699	16.7292	10.3871	1
632247	cg27431446	SFMBT2			8.54933e-09	8.54933e-09	1.38744	56.3683	7.50788	1.38744	Aged Cells up vs Young Cells	0.177587	Aged Cells up vs Young Cells	56.3683	17.1688	10.6604	1
382670	cg22303915	WDFY3			8.55088e-09	8.55088e-09	1.12456	56.3674	7.50782	1.12456	Aged Cells up vs Young Cells	0.185305	Aged Cells up vs Young Cells	56.3674	11.2792	7.00355	1
455483	cg25766247		Unclassified		8.58154e-09	8.58154e-09	2.59151	56.349	7.5066	2.59151	Aged Cells up vs Young Cells	0.251837	Aged Cells up vs Young Cells	56.349	59.8988	37.2049	1
365607	cg10697431			S_Shore	8.5922e-09	8.5922e-09	1.08681	56.3426	7.50617	1.08681	Aged Cells up vs Young Cells	0.167566	Aged Cells up vs Young Cells	56.3426	10.5346	6.54409	1
196100	cg20875539	APPL2			8.59804e-09	8.59804e-09	1.04507	56.3391	7.50594	1.04507	Aged Cells up vs Young Cells	0.115696	Aged Cells up vs Young Cells	56.3391	9.74099	6.05147	1
167785	cg11200794	ADAMTS2		N_Shore	8.60946e-09	8.60946e-09	1.91173	56.3323	7.50549	1.91173	Aged Cells up vs Young Cells	0.216478	Aged Cells up vs Young Cells	56.3323	32.5961	20.2524	1
604868	cg25148589	GRIA2		N_Shore	8.61713e-09	8.61713e-09	1.7816	56.3277	7.50518	1.7816	Aged Cells up vs Young Cells	0.160812	Aged Cells up vs Young Cells	56.3277	28.3094	17.5904	1
499787	cg00053309				8.63456e-09	8.63456e-09	1.35851	56.3174	7.50449	1.35851	Aged Cells up vs Young Cells	0.217742	Aged Cells up vs Young Cells	56.3174	16.4604	10.2298	1
494662	cg00676728	ARMS2			8.64009e-09	8.64009e-09	0.893796	56.3141	7.50427	0.893796	Aged Cells up vs Young Cells	0.0937421	Aged Cells up vs Young Cells	56.3141	7.12507	4.42833	1
431814	cg13171934	RAP1GAP2	Unclassified		8.64174e-09	8.64174e-09	1.06735	56.3131	7.50421	1.06735	Aged Cells up vs Young Cells	0.178846	Aged Cells up vs Young Cells	56.3131	10.1607	6.31511	1
355343	cg01564661	CRIP2		N_Shore	8.69624e-09	8.69624e-09	-1.03914	56.2808	-7.50205	-1.03914	Aged Cells down vs Young Cells	-0.0967763	Aged Cells down vs Young Cells	56.2808	9.63079	5.98921	1
362434	cg06377417	NRXN1			8.69632e-09	8.69632e-09	1.29983	56.2808	7.50205	1.29983	Aged Cells up vs Young Cells	0.208024	Aged Cells up vs Young Cells	56.2808	15.0691	9.37119	1
238408	cg00820761				8.69992e-09	8.69992e-09	2.41965	56.2787	7.50191	2.41965	Aged Cells up vs Young Cells	0.358108	Aged Cells up vs Young Cells	56.2787	52.2175	32.4744	1
609436	cg17247713				8.70147e-09	8.70147e-09	-1.90765	56.2777	-7.50185	-1.90765	Aged Cells down vs Young Cells	-0.256635	Aged Cells down vs Young Cells	56.2777	32.457	20.1855	1
199151	cg21827947	CA1			8.72818e-09	8.72818e-09	1.22173	56.262	7.5008	1.22173	Aged Cells up vs Young Cells	0.204573	Aged Cells up vs Young Cells	56.262	13.3126	8.28163	1
506947	cg02259081		Promoter_Associated_Cell_type_specific	S_Shore	8.74047e-09	8.74047e-09	2.20402	56.2548	7.50032	2.20402	Aged Cells up vs Young Cells	0.170163	Aged Cells up vs Young Cells	56.2548	43.3256	26.9559	1
62631	cg11676636	ARHGAP22		N_Shore	8.76371e-09	8.76371e-09	-2.79685	56.2412	-7.49941	-2.79685	Aged Cells down vs Young Cells	-0.388649	Aged Cells down vs Young Cells	56.2412	69.7669	43.4173	1
410190	cg08236655	PLCL2	Unclassified_Cell_type_specific	S_Shelf	8.77642e-09	8.77642e-09	-1.88851	56.2337	-7.49892	-1.88851	Aged Cells down vs Young Cells	-0.289327	Aged Cells down vs Young Cells	56.2337	31.8092	19.7981	1
675688	cg26562263			S_Shelf	8.77692e-09	8.77692e-09	1.92715	56.2334	7.4989	1.92715	Aged Cells up vs Young Cells	0.266384	Aged Cells up vs Young Cells	56.2334	33.124	20.6165	1
444298	cg02690881		Unclassified		8.78113e-09	8.78113e-09	-2.44484	56.231	-7.49873	-2.44484	Aged Cells down vs Young Cells	-0.356659	Aged Cells down vs Young Cells	56.231	53.3104	33.1821	1
451020	cg15053769	NAP1L4			8.79037e-09	8.79037e-09	-2.32055	56.2256	-7.49837	-2.32055	Aged Cells down vs Young Cells	-0.342576	Aged Cells down vs Young Cells	56.2256	48.0278	29.897	1
353050	cg26253397	IGF2BP2			8.79944e-09	8.79944e-09	0.409658	56.2203	7.49802	0.409658	Aged Cells up vs Young Cells	0.0651041	Aged Cells up vs Young Cells	56.2203	1.49677	0.931814	1
311118	cg06031841	FERMT2			8.81088e-09	8.81088e-09	1.00543	56.2136	7.49758	1.00543	Aged Cells up vs Young Cells	0.169532	Aged Cells up vs Young Cells	56.2136	9.01603	5.6136	1
438783	cg20216733				8.81148e-09	8.81148e-09	1.64769	56.2133	7.49755	1.64769	Aged Cells up vs Young Cells	0.159777	Aged Cells up vs Young Cells	56.2133	24.2139	15.0762	1
298123	cg12018888				8.81254e-09	8.81254e-09	1.65566	56.2127	7.49751	1.65566	Aged Cells up vs Young Cells	0.122798	Aged Cells up vs Young Cells	56.2127	24.4486	15.2226	1
406974	cg21478425	FAM227A			8.82802e-09	8.82802e-09	1.88577	56.2037	7.49691	1.88577	Aged Cells up vs Young Cells	0.226309	Aged Cells up vs Young Cells	56.2037	31.717	19.7513	1
446239	cg12394777	MYO3B			8.85824e-09	8.85824e-09	1.46262	56.1861	7.49574	1.46262	Aged Cells up vs Young Cells	0.237143	Aged Cells up vs Young Cells	56.1861	19.0797	11.8853	1
358175	cg18759357				8.87558e-09	8.87558e-09	1.72206	56.1761	7.49507	1.72206	Aged Cells up vs Young Cells	0.218838	Aged Cells up vs Young Cells	56.1761	26.4489	16.4788	1
142903	cg18336794	GRIP1			8.89043e-09	8.89043e-09	1.14748	56.1676	7.4945	1.14748	Aged Cells up vs Young Cells	0.102754	Aged Cells up vs Young Cells	56.1676	11.7437	7.31792	1
724213	cg16330062				8.89253e-09	8.89253e-09	1.48572	56.1663	7.49442	1.48572	Aged Cells up vs Young Cells	0.231051	Aged Cells up vs Young Cells	56.1663	19.6874	12.2682	1
631605	cg16863215				8.91139e-09	8.91139e-09	0.765305	56.1555	7.4937	0.765305	Aged Cells up vs Young Cells	0.0767995	Aged Cells up vs Young Cells	56.1555	5.22373	3.25579	1
729073	cg15959988				8.91279e-09	8.91279e-09	1.53946	56.1547	7.49364	1.53946	Aged Cells up vs Young Cells	0.215534	Aged Cells up vs Young Cells	56.1547	21.1371	13.1743	1
477828	cg13559088				8.93193e-09	8.93193e-09	2.65129	56.1437	7.49291	2.65129	Aged Cells up vs Young Cells	0.395859	Aged Cells up vs Young Cells	56.1437	62.694	39.0835	1
260886	cg23624636				8.93714e-09	8.93714e-09	0.986431	56.1407	7.49271	0.986431	Aged Cells up vs Young Cells	0.166469	Aged Cells up vs Young Cells	56.1407	8.67852	5.41048	1
336691	cg20331269				8.97265e-09	8.97265e-09	1.9961	56.1204	7.49135	1.9961	Aged Cells up vs Young Cells	0.281139	Aged Cells up vs Young Cells	56.1204	35.5366	22.1627	1
701198	cg20217345				8.98769e-09	8.98769e-09	0.98604	56.1118	7.49078	0.98604	Aged Cells up vs Young Cells	0.162136	Aged Cells up vs Young Cells	56.1118	8.67164	5.40897	1
531105	cg13934308			N_Shore	8.99596e-09	8.99596e-09	1.74854	56.1071	7.49047	1.74854	Aged Cells up vs Young Cells	0.234903	Aged Cells up vs Young Cells	56.1071	27.2687	17.0104	1
752122	cg23436081	SNAR-I			8.99644e-09	8.99644e-09	0.940888	56.1068	7.49045	0.940888	Aged Cells up vs Young Cells	0.147412	Aged Cells up vs Young Cells	56.1068	7.89565	4.92539	1
679565	cg01140463	DNER			8.99992e-09	8.99992e-09	1.81487	56.1048	7.49032	1.81487	Aged Cells up vs Young Cells	0.276434	Aged Cells up vs Young Cells	56.1048	29.3768	18.3262	1
277464	cg06793062	CNTNAP4			9.01448e-09	9.01448e-09	1.10824	56.0966	7.48976	1.10824	Aged Cells up vs Young Cells	0.185736	Aged Cells up vs Young Cells	56.0966	10.9541	6.83455	1
669797	cg14446658		Unclassified_Cell_type_specific		9.02438e-09	9.02438e-09	1.54477	56.0909	7.48939	1.54477	Aged Cells up vs Young Cells	0.244679	Aged Cells up vs Young Cells	56.0909	21.2833	13.2805	1
562726	cg23641899	TNXB		N_Shelf	9.06012e-09	9.06012e-09	1.26942	56.0707	7.48804	1.26942	Aged Cells up vs Young Cells	0.163276	Aged Cells up vs Young Cells	56.0707	14.3723	8.97135	1
500321	cg15256072	UVRAG			9.06825e-09	9.06825e-09	0.838658	56.0661	7.48773	0.838658	Aged Cells up vs Young Cells	0.129057	Aged Cells up vs Young Cells	56.0661	6.2731	3.91607	1
238317	cg05773625	PAM16		S_Shore	9.07497e-09	9.07497e-09	1.97145	56.0623	7.48748	1.97145	Aged Cells up vs Young Cells	0.296956	Aged Cells up vs Young Cells	56.0623	34.6642	21.6411	1
499885	cg21111345				9.08569e-09	9.08569e-09	1.7973	56.0563	7.48707	1.7973	Aged Cells up vs Young Cells	0.161326	Aged Cells up vs Young Cells	56.0563	28.8108	17.9887	1
391418	cg04588715				9.09781e-09	9.09781e-09	1.6291	56.0494	7.48662	1.6291	Aged Cells up vs Young Cells	0.244085	Aged Cells up vs Young Cells	56.0494	23.6705	14.781	1
186290	cg07813445	SCARNA3			9.10287e-09	9.10287e-09	2.37156	56.0466	7.48643	2.37156	Aged Cells up vs Young Cells	0.355879	Aged Cells up vs Young Cells	56.0466	50.1626	31.3256	1
258716	cg18930358	C1orf137			9.10404e-09	9.10404e-09	1.2735	56.0459	7.48638	1.2735	Aged Cells up vs Young Cells	0.1879	Aged Cells up vs Young Cells	56.0459	14.4647	9.03303	1
158406	cg02798614				9.11535e-09	9.11535e-09	2.151	56.0396	7.48596	2.151	Aged Cells up vs Young Cells	0.334834	Aged Cells up vs Young Cells	56.0396	41.2661	25.7731	1
522575	cg11423008	MIATNB			9.12105e-09	9.12105e-09	2.9697	56.0364	7.48575	2.9697	Aged Cells up vs Young Cells	0.435174	Aged Cells up vs Young Cells	56.0364	78.6572	49.1289	1
628483	cg16950247	SLC22A24			9.12183e-09	9.12183e-09	1.25076	56.0359	7.48572	1.25076	Aged Cells up vs Young Cells	0.200171	Aged Cells up vs Young Cells	56.0359	13.9529	8.71494	1
576226	cg19478820				9.13534e-09	9.13534e-09	1.9073	56.0284	7.48521	1.9073	Aged Cells up vs Young Cells	0.140559	Aged Cells up vs Young Cells	56.0284	32.4452	20.268	1
619608	cg03592955	LINC00840			9.14423e-09	9.14423e-09	2.10235	56.0234	7.48488	2.10235	Aged Cells up vs Young Cells	0.233625	Aged Cells up vs Young Cells	56.0234	39.4205	24.6275	1
309026	cg07222022				9.14987e-09	9.14987e-09	1.98267	56.0202	7.48467	1.98267	Aged Cells up vs Young Cells	0.160052	Aged Cells up vs Young Cells	56.0202	35.0601	21.9047	1
56496	cg22301418	ATP11A			9.16954e-09	9.16954e-09	2.85205	56.0092	7.48393	2.85205	Aged Cells up vs Young Cells	0.387623	Aged Cells up vs Young Cells	56.0092	72.5484	45.3352	1
771475	cg22799702	DNAJC12			9.18319e-09	9.18319e-09	0.72773	56.0016	7.48342	0.72773	Aged Cells up vs Young Cells	0.0524099	Aged Cells up vs Young Cells	56.0016	4.72338	2.95202	1
189311	cg09430505				9.19086e-09	9.19086e-09	1.73965	55.9974	7.48314	1.73965	Aged Cells up vs Young Cells	0.263882	Aged Cells up vs Young Cells	55.9974	26.9921	16.8709	1
447726	cg03461013	CYP1B1-AS1	Unclassified_Cell_type_specific		9.23004e-09	9.23004e-09	-1.92259	55.9756	-7.48168	-1.92259	Aged Cells down vs Young Cells	-0.308941	Aged Cells down vs Young Cells	55.9756	32.9674	20.6136	1
254923	cg14845129		Unclassified_Cell_type_specific		9.24916e-09	9.24916e-09	1.72582	55.965	7.48098	1.72582	Aged Cells up vs Young Cells	0.27285	Aged Cells up vs Young Cells	55.965	26.5646	16.6132	1
127641	cg20031327				9.25258e-09	9.25258e-09	-1.86519	55.9631	-7.48085	-1.86519	Aged Cells down vs Young Cells	-0.284359	Aged Cells down vs Young Cells	55.9631	31.0282	19.4054	1
341743	cg25872320	CLMN			9.27351e-09	9.27351e-09	2.88257	55.9516	7.48008	2.88257	Aged Cells up vs Young Cells	0.397188	Aged Cells up vs Young Cells	55.9516	74.109	46.3582	1
479663	cg05745950	KDR			9.27744e-09	9.27744e-09	1.17194	55.9494	7.47993	1.17194	Aged Cells up vs Young Cells	0.117134	Aged Cells up vs Young Cells	55.9494	12.2496	7.66292	1
602977	cg04323785			S_Shelf	9.31739e-09	9.31739e-09	1.73895	55.9274	7.47847	1.73895	Aged Cells up vs Young Cells	0.262933	Aged Cells up vs Young Cells	55.9274	26.9702	16.8783	1
334790	cg06547552	FPGT-TNNI3K			9.35181e-09	9.35181e-09	2.64409	55.9086	7.4772	2.64409	Aged Cells up vs Young Cells	0.354395	Aged Cells up vs Young Cells	55.9086	62.3539	39.0349	1
509443	cg23333920	ATP11A		S_Shore	9.41166e-09	9.41166e-09	1.01116	55.876	7.47502	1.01116	Aged Cells up vs Young Cells	0.163497	Aged Cells up vs Young Cells	55.876	9.11917	5.71213	1
117538	cg15558061				9.41769e-09	9.41769e-09	2.35292	55.8727	7.47481	2.35292	Aged Cells up vs Young Cells	0.195242	Aged Cells up vs Young Cells	55.8727	49.3773	30.9311	1
319549	cg02622288				9.43751e-09	9.43751e-09	1.25415	55.862	7.47409	1.25415	Aged Cells up vs Young Cells	0.181081	Aged Cells up vs Young Cells	55.862	14.0286	8.78952	1
714744	cg14801656	LINC00271	Unclassified_Cell_type_specific		9.45617e-09	9.45617e-09	2.07339	55.8519	7.47341	2.07339	Aged Cells up vs Young Cells	0.306667	Aged Cells up vs Young Cells	55.8519	38.342	24.0273	1
560858	cg00317925			N_Shelf	9.46094e-09	9.46094e-09	0.951204	55.8493	7.47324	0.951204	Aged Cells up vs Young Cells	0.154569	Aged Cells up vs Young Cells	55.8493	8.06974	5.0572	1
127645	cg14997446	TAP2			9.52612e-09	9.52612e-09	0.657931	55.8143	7.47089	0.657931	Aged Cells up vs Young Cells	0.102477	Aged Cells up vs Young Cells	55.8143	3.86077	2.42101	1
234805	cg19422250	DNAJC17			9.52769e-09	9.52769e-09	1.47917	55.8134	7.47084	1.47917	Aged Cells up vs Young Cells	0.159434	Aged Cells up vs Young Cells	55.8134	19.5142	12.2371	1
410554	cg12995872	STX18			9.53139e-09	9.53139e-09	1.38846	55.8114	7.47071	1.38846	Aged Cells up vs Young Cells	0.102535	Aged Cells up vs Young Cells	55.8114	17.1942	10.7827	1
285099	cg00006090	PMFBP1			9.53259e-09	9.53259e-09	1.44279	55.8108	7.47066	1.44279	Aged Cells up vs Young Cells	0.208023	Aged Cells up vs Young Cells	55.8108	18.5661	11.6431	1
416185	cg17390856				9.57046e-09	9.57046e-09	1.09463	55.7906	7.46931	1.09463	Aged Cells up vs Young Cells	0.183221	Aged Cells up vs Young Cells	55.7906	10.6868	6.70434	1
423716	cg15915658		Unclassified_Cell_type_specific	N_Shelf	9.58681e-09	9.58681e-09	1.92587	55.7818	7.46872	1.92587	Aged Cells up vs Young Cells	0.300984	Aged Cells up vs Young Cells	55.7818	33.0801	20.7559	1
360182	cg10888830				9.58811e-09	9.58811e-09	-1.43427	55.7811	-7.46868	-1.43427	Aged Cells down vs Young Cells	-0.157182	Aged Cells down vs Young Cells	55.7811	18.3475	11.5122	1
457405	cg24348766	PAWR			9.59769e-09	9.59769e-09	0.901001	55.7761	7.46834	0.901001	Aged Cells up vs Young Cells	0.149207	Aged Cells up vs Young Cells	55.7761	7.2404	4.54342	1
754197	cg06216261				9.61707e-09	9.61707e-09	0.892911	55.7658	7.46765	0.892911	Aged Cells up vs Young Cells	0.098708	Aged Cells up vs Young Cells	55.7658	7.11097	4.46302	1
677977	cg23856762	TCERG1L			9.62507e-09	9.62507e-09	1.1657	55.7615	7.46736	1.1657	Aged Cells up vs Young Cells	0.184181	Aged Cells up vs Young Cells	55.7615	12.1196	7.60714	1
357294	cg17067634	OR4K13			9.63774e-09	9.63774e-09	0.565111	55.7548	7.46691	0.565111	Aged Cells up vs Young Cells	0.0876647	Aged Cells up vs Young Cells	55.7548	2.84826	1.78799	1
773976	cg09410862	CCBP2			9.64226e-09	9.64226e-09	0.701828	55.7524	7.46675	0.701828	Aged Cells up vs Young Cells	0.0765494	Aged Cells up vs Young Cells	55.7524	4.39313	2.7579	1
373219	cg08937774				9.66651e-09	9.66651e-09	1.26151	55.7396	7.4659	1.26151	Aged Cells up vs Young Cells	0.164563	Aged Cells up vs Young Cells	55.7396	14.1936	8.91246	1
194935	cg11844042	TMEM154			9.67452e-09	9.67452e-09	1.47527	55.7354	7.46561	1.47527	Aged Cells up vs Young Cells	0.195968	Aged Cells up vs Young Cells	55.7354	19.4114	12.1897	1
558936	cg04978526				9.69442e-09	9.69442e-09	1.75559	55.7249	7.46491	1.75559	Aged Cells up vs Young Cells	0.282426	Aged Cells up vs Young Cells	55.7249	27.4891	17.2655	1
[truncated: 157,237 more rows]

## Sheet: 3b
Aged cells vs Young Cells (AGE) (FDR 0.01, change greater than 2) 2,719 CpG sites
Column #	Probeset ID	Gene Symbol	Regulatory_Feature_Group	Relation_to_UCSC_CpG_Island	p-value(Age)	p-value(Aged Cells vs. Young Cells)	Estimate(Aged Cells vs. Young Cells)	F(Aged Cells vs. Young Cells)	T(Aged Cells vs. Young Cells)	Difference(Aged Cells vs. Young Cells)	Difference(Aged Cells vs. Young Cells) (Description)	Beta Difference(Aged Cells vs. Young Cells)	Beta Difference(Aged Cells vs. Young Cells) (Description)	F(Age)	SS(Age)	SS(Error)	F(Error)
175974	cg09234546	MBNL2			3.40552e-23	3.40552e-23	3.79164	565.827	23.7871	3.79164	Aged Cells up vs Young Cells	0.493418	Aged Cells up vs Young Cells	565.827	128.223	7.93141	1
446341	cg13828068	RMI1			7.81085e-23	7.81085e-23	3.00757	538.039	23.1957	3.00757	Aged Cells up vs Young Cells	0.470879	Aged Cells up vs Young Cells	538.039	80.6758	5.24805	1
248296	cg06360604	CAPZB	Promoter_Associated_Cell_type_specific		1.18422e-18	1.18422e-18	3.27103	296.02	17.2052	3.27103	Aged Cells up vs Young Cells	0.279636	Aged Cells up vs Young Cells	296.02	95.4294	11.2831	1
29798	cg22821289				1.14803e-17	1.14803e-17	3.00017	255.853	15.9954	3.00017	Aged Cells up vs Young Cells	0.283703	Aged Cells up vs Young Cells	255.853	80.2792	10.982	1
159834	cg21823502	ANAPC11		N_Shelf	1.56652e-17	1.56652e-17	2.97347	250.752	15.8351	2.97347	Aged Cells up vs Young Cells	0.283263	Aged Cells up vs Young Cells	250.752	78.857	11.0069	1
140925	cg22443921				8.68988e-17	8.68988e-17	3.35348	224.202	14.9734	3.35348	Aged Cells up vs Young Cells	0.272656	Aged Cells up vs Young Cells	224.202	100.301	15.6579	1
654838	cg06319505	UBAP1			1.0276e-16	1.0276e-16	3.07421	221.741	14.891	3.07421	Aged Cells up vs Young Cells	0.464308	Aged Cells up vs Young Cells	221.741	84.2908	13.3046	1
340441	cg06458239	ZNF549	Promoter_Associated	Island	4.21209e-16	4.21209e-16	2.68804	201.941	14.2106	2.68804	Aged Cells up vs Young Cells	0.403529	Aged Cells up vs Young Cells	201.941	64.4443	11.1694	1
5768	cg18939596		Unclassified_Cell_type_specific	N_Shore	8.08145e-16	8.08145e-16	2.22965	193.321	13.904	2.22965	Aged Cells up vs Young Cells	0.262596	Aged Cells up vs Young Cells	193.321	44.3391	8.02744	1
574083	cg23768418	GAS7			1.57395e-15	1.57395e-15	2.62077	184.828	13.5952	2.62077	Aged Cells up vs Young Cells	0.409166	Aged Cells up vs Young Cells	184.828	61.259	11.6003	1
132706	cg16109381	CHRM5			2.14002e-15	2.14002e-15	3.20062	181.022	13.4544	3.20062	Aged Cells up vs Young Cells	0.451146	Aged Cells up vs Young Cells	181.022	91.3652	17.6651	1
492919	cg15978937				2.82285e-15	2.82285e-15	2.06325	177.648	13.3285	2.06325	Aged Cells up vs Young Cells	0.301846	Aged Cells up vs Young Cells	177.648	37.968	7.48041	1
415411	cg15783800	ALPK2			3.40549e-15	3.40549e-15	3.34642	175.392	13.2436	3.34642	Aged Cells up vs Young Cells	0.224817	Aged Cells up vs Young Cells	175.392	99.8785	19.9311	1
411026	cg18257574		Promoter_Associated		3.73411e-15	3.73411e-15	2.63983	174.293	13.202	2.63983	Aged Cells up vs Young Cells	0.183277	Aged Cells up vs Young Cells	174.293	62.1533	12.4811	1
26503	cg16909962	RAB4A	Promoter_Associated	Island	5.68692e-15	5.68692e-15	2.45359	169.349	13.0134	2.45359	Aged Cells up vs Young Cells	0.211008	Aged Cells up vs Young Cells	169.349	53.6927	11.0969	1
175143	cg19249188				7.89803e-15	7.89803e-15	-2.66828	165.57	-12.8674	-2.66828	Aged Cells down vs Young Cells	-0.404823	Aged Cells down vs Young Cells	165.57	63.5003	13.4234	1
235767	cg12548558				9.24388e-15	9.24388e-15	2.80726	163.785	12.7979	2.80726	Aged Cells up vs Young Cells	0.434306	Aged Cells up vs Young Cells	163.785	70.2872	15.02	1
462252	cg08750946	RRAS2			1.87434e-14	1.87434e-14	2.02647	155.961	12.4884	2.02647	Aged Cells up vs Young Cells	0.104656	Aged Cells up vs Young Cells	155.961	36.6264	8.21954	1
687721	cg17819732				2.00074e-14	2.00074e-14	2.62742	155.254	12.4601	2.62742	Aged Cells up vs Young Cells	0.201354	Aged Cells up vs Young Cells	155.254	61.5704	13.8803	1
263917	cg27218041	FGGY			2.05368e-14	2.05368e-14	2.64373	154.972	12.4488	2.64373	Aged Cells up vs Young Cells	0.326577	Aged Cells up vs Young Cells	154.972	62.3369	14.0786	1
579529	cg07382801	DAP			2.21128e-14	2.21128e-14	2.76378	154.176	12.4168	2.76378	Aged Cells up vs Young Cells	0.415599	Aged Cells up vs Young Cells	154.176	68.1271	15.4658	1
328200	cg01874808	RBM22			3.62205e-14	3.62205e-14	3.48523	148.948	12.2044	3.48523	Aged Cells up vs Young Cells	0.439925	Aged Cells up vs Young Cells	148.948	108.336	25.4571	1
216612	cg09511697				3.93148e-14	3.93148e-14	2.17621	148.093	12.1694	2.17621	Aged Cells up vs Young Cells	0.333291	Aged Cells up vs Young Cells	148.093	42.2391	9.98268	1
152183	cg00354996	TSPAN9			4.88402e-14	4.88402e-14	2.81671	145.852	12.0769	2.81671	Aged Cells up vs Young Cells	0.246812	Aged Cells up vs Young Cells	145.852	70.7612	16.9805	1
416181	cg07229496	MED7		S_Shore	5.20449e-14	5.20449e-14	2.09614	145.2	12.0499	2.09614	Aged Cells up vs Young Cells	0.212923	Aged Cells up vs Young Cells	145.2	39.1878	9.44607	1
730157	cg19647511				5.44695e-14	5.44695e-14	2.87728	144.735	12.0306	2.87728	Aged Cells up vs Young Cells	0.235114	Aged Cells up vs Young Cells	144.735	73.8376	17.8555	1
232659	cg04475878	MYH9			6.12966e-14	6.12966e-14	2.50065	143.534	11.9806	2.50065	Aged Cells up vs Young Cells	0.191062	Aged Cells up vs Young Cells	143.534	55.7724	13.5998	1
172766	cg07763160	PAQR5			6.90775e-14	6.90775e-14	2.64536	142.327	11.9301	2.64536	Aged Cells up vs Young Cells	0.403859	Aged Cells up vs Young Cells	142.327	62.4142	15.3484	1
684248	cg05840726				6.94308e-14	6.94308e-14	2.81743	142.276	11.9279	2.81743	Aged Cells up vs Young Cells	0.338512	Aged Cells up vs Young Cells	142.276	70.7974	17.4163	1
182866	cg17243289	SMAD2		Island	1.03369e-13	1.03369e-13	2.13468	138.316	11.7608	2.13468	Aged Cells up vs Young Cells	0.281425	Aged Cells up vs Young Cells	138.316	40.6423	10.2843	1
367206	cg16594639				1.04776e-13	1.04776e-13	3.22442	138.183	11.7551	3.22442	Aged Cells up vs Young Cells	0.414709	Aged Cells up vs Young Cells	138.183	92.729	23.4871	1
442755	cg16515745				1.11656e-13	1.11656e-13	2.18819	137.559	11.7285	2.18819	Aged Cells up vs Young Cells	0.350315	Aged Cells up vs Young Cells	137.559	42.7052	10.8658	1
113145	cg19546012	C19orf21	Unclassified_Cell_type_specific		1.16647e-13	1.16647e-13	3.39638	137.131	11.7103	3.39638	Aged Cells up vs Young Cells	0.274518	Aged Cells up vs Young Cells	137.131	102.883	26.259	1
360710	cg05499811	DOCK8			1.27968e-13	1.27968e-13	2.85712	136.229	11.6717	2.85712	Aged Cells up vs Young Cells	0.297716	Aged Cells up vs Young Cells	136.229	72.8064	18.7055	1
65680	cg23590389				1.37796e-13	1.37796e-13	2.5173	135.511	11.6409	2.5173	Aged Cells up vs Young Cells	0.281607	Aged Cells up vs Young Cells	135.511	56.5172	14.5974	1
33360	cg24724428	ELOVL2	Unclassified_Cell_type_specific	Island	1.58072e-13	1.58072e-13	3.81646	134.188	11.5839	3.81646	Aged Cells up vs Young Cells	0.477196	Aged Cells up vs Young Cells	134.188	129.907	33.8836	1
592364	cg03742293	TARSL2			1.80719e-13	1.80719e-13	3.09349	132.907	11.5285	3.09349	Aged Cells up vs Young Cells	0.418025	Aged Cells up vs Young Cells	132.907	85.351	22.4765	1
89417	cg15695738		Unclassified	Island	1.99018e-13	1.99018e-13	2.30736	131.991	11.4887	2.30736	Aged Cells up vs Young Cells	0.114712	Aged Cells up vs Young Cells	131.991	47.4835	12.5912	1
453347	cg20346503			S_Shelf	2.05518e-13	2.05518e-13	2.68548	131.686	11.4755	2.68548	Aged Cells up vs Young Cells	0.236139	Aged Cells up vs Young Cells	131.686	64.3214	17.0955	1
348926	cg01055105				2.22934e-13	2.22934e-13	3.61635	130.919	11.442	3.61635	Aged Cells up vs Young Cells	0.474397	Aged Cells up vs Young Cells	130.919	116.641	31.183	1
392367	cg20589096	MOBKL1A			2.37359e-13	2.37359e-13	3.17281	130.33	11.4162	3.17281	Aged Cells up vs Young Cells	0.329594	Aged Cells up vs Young Cells	130.33	89.7843	24.1115	1
229391	cg23844705	PBX1			2.51154e-13	2.51154e-13	4.0428	129.801	11.393	4.0428	Aged Cells up vs Young Cells	0.553887	Aged Cells up vs Young Cells	129.801	145.773	39.3069	1
308830	cg18670508				2.65588e-13	2.65588e-13	3.33809	129.279	11.3701	3.33809	Aged Cells up vs Young Cells	0.408343	Aged Cells up vs Young Cells	129.279	99.3821	26.9059	1
245578	cg13908407	ENSA		N_Shelf	2.87367e-13	2.87367e-13	-2.54956	128.546	-11.3378	-2.54956	Aged Cells down vs Young Cells	-0.302025	Aged Cells down vs Young Cells	128.546	57.9751	15.7852	1
174220	cg11838988	PLXNC1			2.94502e-13	2.94502e-13	2.13911	128.319	11.3278	2.13911	Aged Cells up vs Young Cells	0.343544	Aged Cells up vs Young Cells	128.319	40.8112	11.1316	1
509752	cg06530743				3.23223e-13	3.23223e-13	3.29393	127.459	11.2898	3.29393	Aged Cells up vs Young Cells	0.490751	Aged Cells up vs Young Cells	127.459	96.7702	26.5729	1
459378	cg05276753				3.27479e-13	3.27479e-13	3.62926	127.338	11.2844	3.62926	Aged Cells up vs Young Cells	0.412256	Aged Cells up vs Young Cells	127.338	117.476	32.2891	1
757902	cg04065966	LINC01094			3.34961e-13	3.34961e-13	2.75561	127.13	11.2752	2.75561	Aged Cells up vs Young Cells	0.347546	Aged Cells up vs Young Cells	127.13	67.725	18.6452	1
701355	cg17971251	SEC16B			3.5207e-13	3.5207e-13	2.11282	126.673	11.2549	2.11282	Aged Cells up vs Young Cells	0.328622	Aged Cells up vs Young Cells	126.673	39.8142	11.0007	1
590808	cg18089380				3.58931e-13	3.58931e-13	3.2518	126.496	11.247	3.2518	Aged Cells up vs Young Cells	0.364796	Aged Cells up vs Young Cells	126.496	94.3107	26.0947	1
634014	cg11308335				3.64155e-13	3.64155e-13	-3.05452	126.364	-11.2412	-3.05452	Aged Cells down vs Young Cells	-0.455213	Aged Cells down vs Young Cells	126.364	83.2145	23.0486	1
433087	cg23584734	FRMD4A			4.03972e-13	4.03972e-13	2.30549	125.417	11.199	2.30549	Aged Cells up vs Young Cells	0.365203	Aged Cells up vs Young Cells	125.417	47.4067	13.2298	1
703470	cg04564998				4.37699e-13	4.37699e-13	4.19463	124.689	11.1664	4.19463	Aged Cells up vs Young Cells	0.441469	Aged Cells up vs Young Cells	124.689	156.927	44.0493	1
155546	cg19805775				4.73247e-13	4.73247e-13	-2.15192	123.983	-11.1348	-2.15192	Aged Cells down vs Young Cells	-0.328406	Aged Cells down vs Young Cells	123.983	41.3013	11.6592	1
589811	cg12438903				5.1164e-13	5.1164e-13	3.11133	123.281	11.1032	3.11133	Aged Cells up vs Young Cells	0.409167	Aged Cells up vs Young Cells	123.281	86.3387	24.5118	1
722250	cg26445249	ZHX3			5.4572e-13	5.4572e-13	-2.04534	122.704	-11.0772	-2.04534	Aged Cells down vs Young Cells	-0.329934	Aged Cells down vs Young Cells	122.704	37.3115	10.6427	1
419107	cg04654868	TPD52L1			5.91129e-13	5.91129e-13	2.1068	121.99	11.0449	2.1068	Aged Cells up vs Young Cells	0.307004	Aged Cells up vs Young Cells	121.99	39.5875	11.358	1
662525	cg24405567				6.29285e-13	6.29285e-13	3.24001	121.435	11.0197	3.24001	Aged Cells up vs Young Cells	0.350561	Aged Cells up vs Young Cells	121.435	93.6277	26.9855	1
565481	cg06221827				6.51141e-13	6.51141e-13	2.45518	121.132	11.006	2.45518	Aged Cells up vs Young Cells	0.284587	Aged Cells up vs Young Cells	121.132	53.7623	15.5341	1
259780	cg06538039	SPINT2			7.12582e-13	7.12582e-13	2.51023	120.336	10.9698	2.51023	Aged Cells up vs Young Cells	0.286747	Aged Cells up vs Young Cells	120.336	56.2004	16.3461	1
698028	cg09402623	LYST			7.18231e-13	7.18231e-13	2.69034	120.266	10.9666	2.69034	Aged Cells up vs Young Cells	0.383459	Aged Cells up vs Young Cells	120.266	64.5543	18.7867	1
200550	cg06930314		Unclassified_Cell_type_specific		7.2577e-13	7.2577e-13	3.2155	120.174	10.9624	3.2155	Aged Cells up vs Young Cells	0.244218	Aged Cells up vs Young Cells	120.174	92.2169	26.8576	1
675894	cg11499323	PRDM11			7.75155e-13	7.75155e-13	2.70489	119.596	10.936	2.70489	Aged Cells up vs Young Cells	0.222781	Aged Cells up vs Young Cells	119.596	65.2548	19.0969	1
267796	cg21593175				9.26121e-13	9.26121e-13	2.43896	118.044	10.8648	2.43896	Aged Cells up vs Young Cells	0.384594	Aged Cells up vs Young Cells	118.044	53.0544	15.7306	1
165907	cg05405452				9.35487e-13	9.35487e-13	2.84874	117.957	10.8608	2.84874	Aged Cells up vs Young Cells	0.31068	Aged Cells up vs Young Cells	117.957	72.3798	21.4764	1
93323	cg19453488		Unclassified_Cell_type_specific	Island	9.49073e-13	9.49073e-13	2.97825	117.832	10.855	2.97825	Aged Cells up vs Young Cells	0.318859	Aged Cells up vs Young Cells	117.832	79.1103	23.4984	1
252107	cg25578993	SND1			9.60548e-13	9.60548e-13	2.73875	117.728	10.8502	2.73875	Aged Cells up vs Young Cells	0.36533	Aged Cells up vs Young Cells	117.728	66.8986	19.8887	1
600244	cg00528079	GRIN2A			1.06457e-12	1.06457e-12	2.66783	116.84	10.8093	2.66783	Aged Cells up vs Young Cells	0.31835	Aged Cells up vs Young Cells	116.84	63.4789	19.0154	1
185800	cg12878632				1.1656e-12	1.1656e-12	-2.93357	116.062	-10.7732	-2.93357	Aged Cells down vs Young Cells	-0.427863	Aged Cells down vs Young Cells	116.062	76.7549	23.1465	1
135673	cg00296578	CRIM1			1.3655e-12	1.3655e-12	3.01708	114.712	10.7104	3.01708	Aged Cells up vs Young Cells	0.377171	Aged Cells up vs Young Cells	114.712	81.1871	24.7711	1
209629	cg06176471	ATP1B1			1.41198e-12	1.41198e-12	2.17148	114.429	10.6971	2.17148	Aged Cells up vs Young Cells	0.134572	Aged Cells up vs Young Cells	114.429	42.0556	12.8634	1
684821	cg22164298	ANK2	Unclassified		1.41741e-12	1.41741e-12	3.47819	114.396	10.6956	3.47819	Aged Cells up vs Young Cells	0.496109	Aged Cells up vs Young Cells	114.396	107.899	33.0123	1
790508	cg11165881	CHL1		N_Shore	1.43922e-12	1.43922e-12	2.77807	114.267	10.6896	2.77807	Aged Cells up vs Young Cells	0.300013	Aged Cells up vs Young Cells	114.267	68.8332	21.0836	1
780686	cg07244783	STX18	Unclassified		1.56338e-12	1.56338e-12	2.09088	113.568	10.6569	2.09088	Aged Cells up vs Young Cells	0.295076	Aged Cells up vs Young Cells	113.568	38.9916	12.0166	1
84093	cg08418872	TNFRSF1A			1.57899e-12	1.57899e-12	3.07267	113.485	10.6529	3.07267	Aged Cells up vs Young Cells	0.290665	Aged Cells up vs Young Cells	113.485	84.2062	25.9702	1
237272	cg00401491	CHMP4B	Gene_Associated_Cell_type_specific		1.65726e-12	1.65726e-12	-2.27981	113.078	-10.6338	-2.27981	Aged Cells down vs Young Cells	-0.337428	Aged Cells down vs Young Cells	113.078	46.3564	14.3482	1
399182	cg15241068				1.74166e-12	1.74166e-12	2.26985	112.662	10.6142	2.26985	Aged Cells up vs Young Cells	0.184315	Aged Cells up vs Young Cells	112.662	45.9522	14.2757	1
231562	cg21917510				1.77248e-12	1.77248e-12	2.66211	112.515	10.6073	2.66211	Aged Cells up vs Young Cells	0.407685	Aged Cells up vs Young Cells	112.515	63.207	19.6617	1
658738	cg23575688				1.78403e-12	1.78403e-12	2.82419	112.461	10.6048	2.82419	Aged Cells up vs Young Cells	0.278827	Aged Cells up vs Young Cells	112.461	71.1379	22.1395	1
637237	cg04928577				1.82686e-12	1.82686e-12	2.13609	112.263	10.5954	2.13609	Aged Cells up vs Young Cells	0.342396	Aged Cells up vs Young Cells	112.263	40.6958	12.6877	1
406356	cg05986288				2.02846e-12	2.02846e-12	2.13569	111.392	10.5542	2.13569	Aged Cells up vs Young Cells	0.341987	Aged Cells up vs Young Cells	111.392	40.6805	12.7821	1
585891	cg10582407				2.09072e-12	2.09072e-12	2.12817	111.141	10.5424	2.12817	Aged Cells up vs Young Cells	0.288434	Aged Cells up vs Young Cells	111.141	40.3947	12.7209	1
271021	cg04218962	ALPK2			2.32998e-12	2.32998e-12	2.84148	110.247	10.4998	2.84148	Aged Cells up vs Young Cells	0.286345	Aged Cells up vs Young Cells	110.247	72.0112	22.8614	1
522872	cg01000771	COL13A1			2.53091e-12	2.53091e-12	2.02696	109.567	10.4674	2.02696	Aged Cells up vs Young Cells	0.144753	Aged Cells up vs Young Cells	109.567	36.644	11.7055	1
160105	cg12081072				2.55689e-12	2.55689e-12	2.57586	109.484	10.4635	2.57586	Aged Cells up vs Young Cells	0.37329	Aged Cells up vs Young Cells	109.484	59.1776	18.918	1
494785	cg02505534	LINC00840			2.64636e-12	2.64636e-12	2.84287	109.203	10.45	2.84287	Aged Cells up vs Young Cells	0.240552	Aged Cells up vs Young Cells	109.203	72.0819	23.1026	1
777828	cg10671987	KDM4B			2.73852e-12	2.73852e-12	2.24442	108.923	10.4366	2.24442	Aged Cells up vs Young Cells	0.157338	Aged Cells up vs Young Cells	108.923	44.9283	14.4367	1
277950	cg17804154				2.88745e-12	2.88745e-12	2.01944	108.492	10.4159	2.01944	Aged Cells up vs Young Cells	0.320827	Aged Cells up vs Young Cells	108.492	36.3725	11.7339	1
316113	cg03064100				3.26742e-12	3.26742e-12	2.83401	107.49	10.3678	2.83401	Aged Cells up vs Young Cells	0.305685	Aged Cells up vs Young Cells	107.49	71.6334	23.3246	1
297960	cg16941413				3.33576e-12	3.33576e-12	2.46124	107.323	10.3597	2.46124	Aged Cells up vs Young Cells	0.385919	Aged Cells up vs Young Cells	107.323	54.028	17.6194	1
526158	cg25646968	NALCN			3.47616e-12	3.47616e-12	-3.60886	106.991	-10.3437	-3.60886	Aged Cells down vs Young Cells	-0.502812	Aged Cells down vs Young Cells	106.991	116.159	37.9989	1
384978	cg09600665	PEX5L			3.76133e-12	3.76133e-12	2.6745	106.359	10.313	2.6745	Aged Cells up vs Young Cells	0.380648	Aged Cells up vs Young Cells	106.359	63.7967	20.9939	1
424041	cg09709565	CREB3L1	Unclassified_Cell_type_specific	N_Shore	3.90622e-12	3.90622e-12	2.24059	106.056	10.2984	2.24059	Aged Cells up vs Young Cells	0.129017	Aged Cells up vs Young Cells	106.056	44.7751	14.7764	1
220790	cg19256656	PPP1R10			4.0707e-12	4.0707e-12	-2.17798	105.727	-10.2824	-2.17798	Aged Cells down vs Young Cells	-0.29828	Aged Cells down vs Young Cells	105.727	42.3079	14.0056	1
108852	cg14911690	PBX4	Promoter_Associated	Island	4.27491e-12	4.27491e-12	3.34787	105.338	10.2634	3.34787	Aged Cells up vs Young Cells	0.144204	Aged Cells up vs Young Cells	105.338	99.9655	33.215	1
437504	cg21446772				4.39744e-12	4.39744e-12	3.78483	105.113	10.2525	3.78483	Aged Cells up vs Young Cells	0.522062	Aged Cells up vs Young Cells	105.113	127.763	42.5419	1
502266	cg12523691	PALLD			4.72235e-12	4.72235e-12	2.69217	104.549	10.2249	2.69217	Aged Cells up vs Young Cells	0.37162	Aged Cells up vs Young Cells	104.549	64.6424	21.6405	1
261195	cg09137217				5.16263e-12	5.16263e-12	2.14616	103.846	10.1905	2.14616	Aged Cells up vs Young Cells	0.313851	Aged Cells up vs Young Cells	103.846	41.0806	13.8457	1
486859	cg01011884	NEURL1			5.33087e-12	5.33087e-12	2.8024	103.594	10.1781	2.8024	Aged Cells up vs Young Cells	0.419402	Aged Cells up vs Young Cells	103.594	70.0442	23.665	1
178125	cg13154147				5.45282e-12	5.45282e-12	2.12952	103.416	10.1694	2.12952	Aged Cells up vs Young Cells	0.18625	Aged Cells up vs Young Cells	103.416	40.4461	13.6885	1
82153	cg16969368	DHX40	Unclassified	Island	5.80255e-12	5.80255e-12	2.98857	102.93	10.1454	2.98857	Aged Cells up vs Young Cells	0.240686	Aged Cells up vs Young Cells	102.93	79.6597	27.0873	1
404926	cg07489440				5.84294e-12	5.84294e-12	2.34187	102.876	10.1428	2.34187	Aged Cells up vs Young Cells	0.230321	Aged Cells up vs Young Cells	102.876	48.9145	16.6415	1
553777	cg09826288	ALPL	Unclassified_Cell_type_specific		6.36008e-12	6.36008e-12	2.35281	102.215	10.1102	2.35281	Aged Cells up vs Young Cells	0.327099	Aged Cells up vs Young Cells	102.215	49.3726	16.9059	1
506737	cg25684105	TXNRD1	Unclassified_Cell_type_specific	S_Shelf	6.42223e-12	6.42223e-12	2.61994	102.14	10.1064	2.61994	Aged Cells up vs Young Cells	0.404068	Aged Cells up vs Young Cells	102.14	61.2205	20.9783	1
189289	cg12147622		Promoter_Associated	S_Shore	6.50534e-12	6.50534e-12	2.86359	102.04	10.1015	2.86359	Aged Cells up vs Young Cells	0.433359	Aged Cells up vs Young Cells	102.04	73.1365	25.0861	1
424485	cg13376507	LOC101927043			7.09315e-12	7.09315e-12	-2.5513	101.37	-10.0683	-2.5513	Aged Cells down vs Young Cells	-0.375327	Aged Cells down vs Young Cells	101.37	58.0544	20.0444	1
633384	cg12300178				7.10936e-12	7.10936e-12	2.80794	101.353	10.0674	2.80794	Aged Cells up vs Young Cells	0.428196	Aged Cells up vs Young Cells	101.353	70.3212	24.284	1
296892	cg24659873		Unclassified_Cell_type_specific		7.12267e-12	7.12267e-12	4.34642	101.338	10.0667	4.34642	Aged Cells up vs Young Cells	0.507774	Aged Cells up vs Young Cells	101.338	168.491	58.193	1
299673	cg02241677				7.16257e-12	7.16257e-12	2.36852	101.295	10.0645	2.36852	Aged Cells up vs Young Cells	0.359192	Aged Cells up vs Young Cells	101.295	50.0339	17.288	1
737096	cg23070771				7.52707e-12	7.52707e-12	2.25131	100.913	10.0455	2.25131	Aged Cells up vs Young Cells	0.356149	Aged Cells up vs Young Cells	100.913	45.2044	15.6785	1
666955	cg03377528				7.55643e-12	7.55643e-12	-3.04224	100.883	-10.044	-3.04224	Aged Cells down vs Young Cells	-0.450404	Aged Cells down vs Young Cells	100.883	82.5466	28.6385	1
671508	cg10434392	HM13			7.66768e-12	7.66768e-12	2.35116	100.77	10.0384	2.35116	Aged Cells up vs Young Cells	0.198955	Aged Cells up vs Young Cells	100.77	49.3032	17.1242	1
433381	cg04088274				7.94772e-12	7.94772e-12	2.10503	100.495	10.0247	2.10503	Aged Cells up vs Young Cells	0.147865	Aged Cells up vs Young Cells	100.495	39.5211	13.7643	1
43344	cg20729877				8.08619e-12	8.08619e-12	2.77897	100.362	10.0181	2.77897	Aged Cells up vs Young Cells	0.337848	Aged Cells up vs Young Cells	100.362	68.8781	24.0203	1
749803	cg01188674	LOC101929312			8.28432e-12	8.28432e-12	3.1065	100.177	10.0088	3.1065	Aged Cells up vs Young Cells	0.333681	Aged Cells up vs Young Cells	100.177	86.0707	30.0716	1
201775	cg27178849	KIDINS220	Gene_Associated_Cell_type_specific		8.64387e-12	8.64387e-12	2.17123	99.8521	9.9926	2.17123	Aged Cells up vs Young Cells	0.340482	Aged Cells up vs Young Cells	99.8521	42.046	14.7379	1
151663	cg13936628	DCSTAMP			8.91991e-12	8.91991e-12	-2.25961	99.6123	-9.9806	-2.25961	Aged Cells down vs Young Cells	-0.313972	Aged Cells down vs Young Cells	99.6123	45.5386	16.0005	1
439314	cg15050722	SPATS2			9.35938e-12	9.35938e-12	2.75338	99.2463	9.96224	2.75338	Aged Cells up vs Young Cells	0.420093	Aged Cells up vs Young Cells	99.2463	67.6151	23.845	1
73186	cg05303982	ACTBL2			9.36015e-12	9.36015e-12	2.16649	99.2457	9.96221	2.16649	Aged Cells up vs Young Cells	0.259665	Aged Cells up vs Young Cells	99.2457	41.8624	14.7632	1
768171	cg18810022				9.62338e-12	9.62338e-12	2.51854	99.0351	9.95164	2.51854	Aged Cells up vs Young Cells	0.278858	Aged Cells up vs Young Cells	99.0351	56.5729	19.9934	1
882	cg10763234			Island	1.03422e-11	1.03422e-11	2.65742	98.4896	9.92419	2.65742	Aged Cells up vs Young Cells	0.208319	Aged Cells up vs Young Cells	98.4896	62.9844	22.3826	1
574041	cg06708741				1.04795e-11	1.04795e-11	2.87763	98.3899	9.91917	2.87763	Aged Cells up vs Young Cells	0.430529	Aged Cells up vs Young Cells	98.3899	73.8556	26.2724	1
581727	cg02014117	HMGCLL1			1.04835e-11	1.04835e-11	2.11796	98.3871	9.91903	2.11796	Aged Cells up vs Young Cells	0.331034	Aged Cells up vs Young Cells	98.3871	40.008	14.2323	1
427829	cg10856390	EPB41L3			1.05835e-11	1.05835e-11	2.51888	98.3154	9.91541	2.51888	Aged Cells up vs Young Cells	0.358447	Aged Cells up vs Young Cells	98.3154	56.5885	20.1454	1
527559	cg08352418				1.072e-11	1.072e-11	2.07323	98.2187	9.91054	2.07323	Aged Cells up vs Young Cells	0.13999	Aged Cells up vs Young Cells	98.2187	38.3362	13.661	1
376787	cg20990011				1.11409e-11	1.11409e-11	2.1857	97.9286	9.89589	2.1857	Aged Cells up vs Young Cells	0.251517	Aged Cells up vs Young Cells	97.9286	42.6084	15.2284	1
130527	cg00092623				1.12029e-11	1.12029e-11	2.72044	97.8869	9.89378	2.72044	Aged Cells up vs Young Cells	0.304945	Aged Cells up vs Young Cells	97.8869	66.007	23.6012	1
275652	cg18924048				1.13625e-11	1.13625e-11	2.34502	97.7806	9.88841	2.34502	Aged Cells up vs Young Cells	0.197541	Aged Cells up vs Young Cells	97.7806	49.0463	17.5558	1
122381	cg25286333	RNF207	Promoter_Associated	Island	1.18715e-11	1.18715e-11	2.62006	97.4516	9.87176	2.62006	Aged Cells up vs Young Cells	0.153517	Aged Cells up vs Young Cells	97.4516	61.2258	21.9894	1
279588	cg20190855	MANBA			1.23417e-11	1.23417e-11	2.05061	97.1607	9.85701	2.05061	Aged Cells up vs Young Cells	0.130368	Aged Cells up vs Young Cells	97.1607	37.504	13.51	1
702456	cg25793255				1.26034e-11	1.26034e-11	3.1122	97.0038	9.84905	3.1122	Aged Cells up vs Young Cells	0.307831	Aged Cells up vs Young Cells	97.0038	86.3865	31.1692	1
607239	cg00731232		Unclassified_Cell_type_specific	N_Shore	1.28099e-11	1.28099e-11	3.24797	96.8824	9.84289	3.24797	Aged Cells up vs Young Cells	0.332601	Aged Cells up vs Young Cells	96.8824	94.0882	33.9905	1
125211	cg13885205				1.31052e-11	1.31052e-11	3.19446	96.7124	9.83425	3.19446	Aged Cells up vs Young Cells	0.388959	Aged Cells up vs Young Cells	96.7124	91.0137	32.9376	1
673787	cg11275670	POLA2			1.33785e-11	1.33785e-11	2.24254	96.5587	9.82643	2.24254	Aged Cells up vs Young Cells	0.175577	Aged Cells up vs Young Cells	96.5587	44.8533	16.2582	1
365984	cg02189691	DLG2			1.44918e-11	1.44918e-11	2.29621	95.9649	9.79617	2.29621	Aged Cells up vs Young Cells	0.362525	Aged Cells up vs Young Cells	95.9649	47.0257	17.1511	1
184236	cg15023940	RAD51B			1.47776e-11	1.47776e-11	2.20011	95.8202	9.78878	2.20011	Aged Cells up vs Young Cells	0.347668	Aged Cells up vs Young Cells	95.8202	43.1718	15.7693	1
195748	cg03036910				1.62394e-11	1.62394e-11	2.33805	95.1237	9.75314	2.33805	Aged Cells up vs Young Cells	0.348701	Aged Cells up vs Young Cells	95.1237	48.7549	17.939	1
38993	cg04484550	FLJ42875		Island	1.63237e-11	1.63237e-11	2.68417	95.0856	9.75118	2.68417	Aged Cells up vs Young Cells	0.230011	Aged Cells up vs Young Cells	95.0856	64.2589	23.653	1
634176	cg22422322	FLNC	Unclassified_Cell_type_specific	N_Shore	1.64937e-11	1.64937e-11	2.02578	95.0093	9.74727	2.02578	Aged Cells up vs Young Cells	0.316224	Aged Cells up vs Young Cells	95.0093	36.6013	13.4834	1
530730	cg14445725	WWC2			1.66015e-11	1.66015e-11	2.92774	94.9614	9.74481	2.92774	Aged Cells up vs Young Cells	0.278027	Aged Cells up vs Young Cells	94.9614	76.4499	28.1772	1
712531	cg15372153				1.69405e-11	1.69405e-11	2.08873	94.8128	9.73719	2.08873	Aged Cells up vs Young Cells	0.332766	Aged Cells up vs Young Cells	94.8128	38.9115	14.3641	1
183536	cg13273243			S_Shelf	1.74102e-11	1.74102e-11	2.72388	94.6121	9.72687	2.72388	Aged Cells up vs Young Cells	0.36779	Aged Cells up vs Young Cells	94.6121	66.1739	24.4798	1
677966	cg25908778		Unclassified_Cell_type_specific		1.78223e-11	1.78223e-11	-2.06388	94.4406	-9.71806	-2.06388	Aged Cells down vs Young Cells	-0.296237	Aged Cells down vs Young Cells	94.4406	37.991	14.0796	1
456348	cg09636245			S_Shelf	1.80824e-11	1.80824e-11	2.02018	94.3346	9.7126	2.02018	Aged Cells up vs Young Cells	0.313815	Aged Cells up vs Young Cells	94.3346	36.3992	13.5048	1
474353	cg24661126	PRKCE			2.21935e-11	2.21935e-11	3.07527	92.8441	9.63556	3.07527	Aged Cells up vs Young Cells	0.460783	Aged Cells up vs Young Cells	92.8441	84.3487	31.7974	1
639653	cg26721439	HIST1H3E	Promoter_Associated	N_Shore	2.27156e-11	2.27156e-11	2.15348	92.676	9.62684	2.15348	Aged Cells up vs Young Cells	0.16068	Aged Cells up vs Young Cells	92.676	41.3612	15.6205	1
400831	cg17453000				2.28528e-11	2.28528e-11	2.16603	92.6325	9.62458	2.16603	Aged Cells up vs Young Cells	0.345082	Aged Cells up vs Young Cells	92.6325	41.8449	15.8106	1
124354	cg00702638	KIF15	Promoter_Associated	Island	2.30124e-11	2.30124e-11	3.10067	92.5822	9.62197	3.10067	Aged Cells up vs Young Cells	0.120919	Aged Cells up vs Young Cells	92.5822	85.7478	32.4163	1
190987	cg18254089	CHODL		N_Shore	2.3666e-11	2.3666e-11	2.0472	92.3802	9.61146	2.0472	Aged Cells up vs Young Cells	0.326593	Aged Cells up vs Young Cells	92.3802	37.3796	14.162	1
170427	cg00563031				2.42024e-11	2.42024e-11	2.1899	92.2188	9.60306	2.1899	Aged Cells up vs Young Cells	0.347893	Aged Cells up vs Young Cells	92.2188	42.7722	16.2334	1
239525	cg11195137				2.45881e-11	2.45881e-11	2.84546	92.1051	9.59714	2.84546	Aged Cells up vs Young Cells	0.433857	Aged Cells up vs Young Cells	92.1051	72.2135	27.4412	1
763514	cg17856019	FERMT2			2.46579e-11	2.46579e-11	2.34127	92.0847	9.59608	2.34127	Aged Cells up vs Young Cells	0.367956	Aged Cells up vs Young Cells	92.0847	48.8894	18.5821	1
212227	cg22341848	C1orf128		S_Shore	2.48895e-11	2.48895e-11	2.05986	92.0175	9.59258	2.05986	Aged Cells up vs Young Cells	0.226235	Aged Cells up vs Young Cells	92.0175	37.843	14.3941	1
492516	cg02104138				2.49083e-11	2.49083e-11	2.34639	92.0121	9.59229	2.34639	Aged Cells up vs Young Cells	0.304783	Aged Cells up vs Young Cells	92.0121	49.1036	18.6783	1
343084	cg13712724	NXN			2.56337e-11	2.56337e-11	-2.88155	91.806	-9.58155	-2.88155	Aged Cells down vs Young Cells	-0.426219	Aged Cells down vs Young Cells	91.806	74.0567	28.2333	1
771794	cg02396116				2.56844e-11	2.56844e-11	2.20326	91.7918	9.58081	2.20326	Aged Cells up vs Young Cells	0.350238	Aged Cells up vs Young Cells	91.7918	43.2958	16.5086	1
182249	cg17752959	CECR2			2.69222e-11	2.69222e-11	2.02265	91.4547	9.56319	2.02265	Aged Cells up vs Young Cells	0.309345	Aged Cells up vs Young Cells	91.4547	36.4883	13.9642	1
79844	cg15954353	LOC728392	Unclassified	Island	2.80584e-11	2.80584e-11	2.30321	91.1593	9.54774	2.30321	Aged Cells up vs Young Cells	0.137084	Aged Cells up vs Young Cells	91.1593	47.313	18.1655	1
316323	cg23875391	FAM69C		N_Shelf	2.82106e-11	2.82106e-11	2.39901	91.1208	9.54572	2.39901	Aged Cells up vs Young Cells	0.34507	Aged Cells up vs Young Cells	91.1208	51.3304	19.7163	1
345707	cg16216905				2.83692e-11	2.83692e-11	2.45821	91.0807	9.54362	2.45821	Aged Cells up vs Young Cells	0.381645	Aged Cells up vs Young Cells	91.0807	53.895	20.7105	1
431884	cg25530111				2.86997e-11	2.86997e-11	2.61237	90.9982	9.5393	2.61237	Aged Cells up vs Young Cells	0.255156	Aged Cells up vs Young Cells	90.9982	60.8668	23.4108	1
241128	cg17364417				2.96859e-11	2.96859e-11	2.04555	90.7576	9.52668	2.04555	Aged Cells up vs Young Cells	0.17922	Aged Cells up vs Young Cells	90.7576	37.319	14.3918	1
267756	cg03252039	PRAMEF1			3.01269e-11	3.01269e-11	2.00929	90.6528	9.52117	2.00929	Aged Cells up vs Young Cells	0.319661	Aged Cells up vs Young Cells	90.6528	36.0079	13.9022	1
713956	cg16702014	ABCC1			3.1632e-11	3.1632e-11	2.06016	90.3068	9.50299	2.06016	Aged Cells up vs Young Cells	0.32284	Aged Cells up vs Young Cells	90.3068	37.8541	14.671	1
467836	cg12662993	DAAM2			3.16661e-11	3.16661e-11	2.06124	90.2991	9.50259	2.06124	Aged Cells up vs Young Cells	0.157914	Aged Cells up vs Young Cells	90.2991	37.8939	14.6877	1
263143	cg08150816	NME7			3.17953e-11	3.17953e-11	2.43384	90.2703	9.50107	2.43384	Aged Cells up vs Young Cells	0.219827	Aged Cells up vs Young Cells	90.2703	52.832	20.4843	1
455420	cg16206341				3.23699e-11	3.23699e-11	2.20994	90.1434	9.49439	2.20994	Aged Cells up vs Young Cells	0.328616	Aged Cells up vs Young Cells	90.1434	43.5586	16.9125	1
360207	cg21917090	ANKRD56		N_Shore	3.2807e-11	3.2807e-11	-2.69157	90.0485	-9.48939	-2.69157	Aged Cells down vs Young Cells	-0.280453	Aged Cells down vs Young Cells	90.0485	64.6134	25.1139	1
126390	cg20312457	AFAP1			3.33344e-11	3.33344e-11	2.33468	89.9358	9.48345	2.33468	Aged Cells up vs Young Cells	0.36567	Aged Cells up vs Young Cells	89.9358	48.6147	18.9192	1
661314	cg10576392				3.34968e-11	3.34968e-11	3.45306	89.9014	9.48164	3.45306	Aged Cells up vs Young Cells	0.449636	Aged Cells up vs Young Cells	89.9014	106.346	41.4021	1
630132	cg24144570				3.49321e-11	3.49321e-11	3.71201	89.6054	9.46601	3.71201	Aged Cells up vs Young Cells	0.392638	Aged Cells up vs Young Cells	89.6054	122.894	48.0025	1
70780	cg23378074		Unclassified_Cell_type_specific	N_Shore	3.57015e-11	3.57015e-11	2.71113	89.452	9.4579	2.71113	Aged Cells up vs Young Cells	0.402823	Aged Cells up vs Young Cells	89.452	65.5562	25.6503	1
49307	cg01926646	THSD7A			3.69871e-11	3.69871e-11	2.37201	89.2032	9.44475	2.37201	Aged Cells up vs Young Cells	0.277263	Aged Cells up vs Young Cells	89.2032	50.1815	19.6893	1
660151	cg20212592	FARP1			3.82389e-11	3.82389e-11	-2.35863	88.9697	-9.43237	-2.35863	Aged Cells down vs Young Cells	-0.290519	Aged Cells down vs Young Cells	88.9697	49.6173	19.5191	1
325423	cg02100294	SH3GL2			3.94284e-11	3.94284e-11	2.08722	88.7551	9.42099	2.08722	Aged Cells up vs Young Cells	0.325733	Aged Cells up vs Young Cells	88.7551	38.8552	15.3223	1
194981	cg20386482	TANGO6			3.94371e-11	3.94371e-11	2.04587	88.7535	9.42091	2.04587	Aged Cells up vs Young Cells	0.235838	Aged Cells up vs Young Cells	88.7535	37.3308	14.7214	1
45897	cg11405200		Promoter_Associated	S_Shore	3.94545e-11	3.94545e-11	2.1269	88.7504	9.42075	2.1269	Aged Cells up vs Young Cells	0.195391	Aged Cells up vs Young Cells	88.7504	40.3465	15.9112	1
487560	cg20739435		Promoter_Associated	S_Shore	4.0771e-11	4.0771e-11	-3.0421	88.521	-9.40856	-3.0421	Aged Cells down vs Young Cells	-0.408143	Aged Cells down vs Young Cells	88.521	82.539	32.6348	1
202048	cg26145442	AZIN1-AS1			4.08437e-11	4.08437e-11	2.34161	88.5085	9.4079	2.34161	Aged Cells up vs Young Cells	0.353793	Aged Cells up vs Young Cells	88.5085	48.9035	19.3385	1
365640	cg10419957	PREX2			4.15502e-11	4.15502e-11	2.81348	88.3888	9.40153	2.81348	Aged Cells up vs Young Cells	0.423118	Aged Cells up vs Young Cells	88.3888	70.5991	27.9557	1
398306	cg05103376	CGN		N_Shelf	4.36552e-11	4.36552e-11	2.24159	88.0445	9.3832	2.24159	Aged Cells up vs Young Cells	0.351854	Aged Cells up vs Young Cells	88.0445	44.815	17.8151	1
712294	cg07209550	CMYA5			4.62245e-11	4.62245e-11	-2.45139	87.6472	-9.36201	-2.45139	Aged Cells down vs Young Cells	-0.376308	Aged Cells down vs Young Cells	87.6472	53.5966	21.4026	1
658694	cg16337328				4.72529e-11	4.72529e-11	2.02719	87.4947	9.35386	2.02719	Aged Cells up vs Young Cells	0.188666	Aged Cells up vs Young Cells	87.4947	36.6522	14.6618	1
791025	cg21089993	SELPLG	Promoter_Associated		4.90764e-11	4.90764e-11	2.76784	87.2327	9.33985	2.76784	Aged Cells up vs Young Cells	0.367687	Aged Cells up vs Young Cells	87.2327	68.3272	27.4146	1
122673	cg16867657	ELOVL2	Unclassified_Cell_type_specific	Island	4.93905e-11	4.93905e-11	2.96929	87.1886	9.33749	2.96929	Aged Cells up vs Young Cells	0.410357	Aged Cells up vs Young Cells	87.1886	78.6353	31.5665	1
68218	cg15361373			N_Shore	5.05106e-11	5.05106e-11	2.81846	87.0338	9.32919	2.81846	Aged Cells up vs Young Cells	0.412256	Aged Cells up vs Young Cells	87.0338	70.8492	28.4915	1
163282	cg02739455				5.12372e-11	5.12372e-11	2.12311	86.9353	9.32391	2.12311	Aged Cells up vs Young Cells	0.326467	Aged Cells up vs Young Cells	86.9353	40.2028	16.1856	1
765961	cg11471401	KRT6A			5.23066e-11	5.23066e-11	2.55988	86.793	9.31627	2.55988	Aged Cells up vs Young Cells	0.294512	Aged Cells up vs Young Cells	86.793	58.4455	23.5686	1
663880	cg04666346	PRKAR1B		N_Shore	5.25829e-11	5.25829e-11	-2.12733	86.7567	-9.31433	-2.12733	Aged Cells down vs Young Cells	-0.328815	Aged Cells down vs Young Cells	86.7567	40.3628	16.2834	1
754854	cg18754857	HPSE2			5.28693e-11	5.28693e-11	2.84856	86.7193	9.31232	2.84856	Aged Cells up vs Young Cells	0.402598	Aged Cells up vs Young Cells	86.7193	72.3705	29.2088	1
163535	cg19671293	RMND1			5.54402e-11	5.54402e-11	2.50206	86.393	9.29478	2.50206	Aged Cells up vs Young Cells	0.257993	Aged Cells up vs Young Cells	86.393	55.835	22.6202	1
319308	cg12952417				5.61913e-11	5.61913e-11	2.54674	86.3007	9.28982	2.54674	Aged Cells up vs Young Cells	0.275887	Aged Cells up vs Young Cells	86.3007	57.8473	23.4605	1
680930	cg00406377	KRTAP2-4			5.62618e-11	5.62618e-11	3.01188	86.2921	9.28935	3.01188	Aged Cells up vs Young Cells	0.436934	Aged Cells up vs Young Cells	86.2921	80.907	32.8158	1
684750	cg10845232	PHACTR1			5.81049e-11	5.81049e-11	2.58325	86.0713	9.27746	2.58325	Aged Cells up vs Young Cells	0.390131	Aged Cells up vs Young Cells	86.0713	59.5177	24.2023	1
636694	cg02215171	HERC5	Promoter_Associated	S_Shore	5.9942e-11	5.9942e-11	2.11466	85.8584	9.26598	2.11466	Aged Cells up vs Young Cells	0.24586	Aged Cells up vs Young Cells	85.8584	39.8837	16.2585	1
271	cg10313047	DNAH1	Unclassified_Cell_type_specific		6.13665e-11	6.13665e-11	2.33658	85.698	9.25732	2.33658	Aged Cells up vs Young Cells	0.361484	Aged Cells up vs Young Cells	85.698	48.694	19.8871	1
604692	cg05798859				6.15387e-11	6.15387e-11	-3.03579	85.6789	-9.25629	-3.03579	Aged Cells down vs Young Cells	-0.425062	Aged Cells down vs Young Cells	85.6789	82.1967	33.5775	1
230349	cg04785931				6.43619e-11	6.43619e-11	3.03198	85.3733	9.23977	3.03198	Aged Cells up vs Young Cells	0.444081	Aged Cells up vs Young Cells	85.3733	81.9909	33.6133	1
388882	cg26035535	GALNT18			6.46173e-11	6.46173e-11	2.49093	85.3463	9.23831	2.49093	Aged Cells up vs Young Cells	0.269615	Aged Cells up vs Young Cells	85.3463	55.3395	22.6944	1
263022	cg04250136				6.54409e-11	6.54409e-11	2.98715	85.2602	9.23365	2.98715	Aged Cells up vs Young Cells	0.401678	Aged Cells up vs Young Cells	85.2602	79.5839	32.6698	1
787866	cg07099839	FGD6			6.69209e-11	6.69209e-11	2.06065	85.1083	9.22542	2.06065	Aged Cells up vs Young Cells	0.326067	Aged Cells up vs Young Cells	85.1083	37.8722	15.5746	1
728024	cg25010192	AGPAT3	Unclassified_Cell_type_specific		6.87715e-11	6.87715e-11	-3.8415	84.9232	-9.21538	-3.8415	Aged Cells down vs Young Cells	-0.527708	Aged Cells down vs Young Cells	84.9232	131.617	54.2443	1
700859	cg11113704				7.41845e-11	7.41845e-11	2.5838	84.4107	9.18753	2.5838	Aged Cells up vs Young Cells	0.396847	Aged Cells up vs Young Cells	84.4107	59.5429	24.6888	1
717637	cg23683079				7.7167e-11	7.7167e-11	3.25166	84.145	9.17306	3.25166	Aged Cells up vs Young Cells	0.413446	Aged Cells up vs Young Cells	84.145	94.3024	39.2249	1
452230	cg18120259	LOC100132354			7.80746e-11	7.80746e-11	2.41374	84.0663	9.16877	2.41374	Aged Cells up vs Young Cells	0.355172	Aged Cells up vs Young Cells	84.0663	51.9631	21.6342	1
135126	cg06842049				8.02642e-11	8.02642e-11	2.30027	83.8803	9.15862	2.30027	Aged Cells up vs Young Cells	0.168865	Aged Cells up vs Young Cells	83.8803	47.192	19.6914	1
683217	cg27423669				8.17074e-11	8.17074e-11	2.27428	83.7606	9.15208	2.27428	Aged Cells up vs Young Cells	0.340863	Aged Cells up vs Young Cells	83.7606	46.1319	19.2766	1
432002	cg16400495	MIR196A2		N_Shelf	8.18028e-11	8.18028e-11	-2.27081	83.7528	-9.15166	-2.27081	Aged Cells down vs Young Cells	-0.157653	Aged Cells down vs Young Cells	83.7528	45.9911	19.2195	1
219606	cg20355566				8.33436e-11	8.33436e-11	3.61181	83.6276	9.14481	3.61181	Aged Cells up vs Young Cells	0.5054	Aged Cells up vs Young Cells	83.6276	116.349	48.6945	1
709183	cg06054699				8.73045e-11	8.73045e-11	2.34336	83.3168	9.1278	2.34336	Aged Cells up vs Young Cells	0.324912	Aged Cells up vs Young Cells	83.3168	48.9769	20.5744	1
530113	cg25591377	MIR1288			8.83411e-11	8.83411e-11	2.10417	83.2379	9.12348	2.10417	Aged Cells up vs Young Cells	0.337686	Aged Cells up vs Young Cells	83.2379	39.4889	16.6044	1
132458	cg25789773	SHB			9.35134e-11	9.35134e-11	-2.24917	82.8583	-9.10265	-2.24917	Aged Cells down vs Young Cells	-0.300531	Aged Cells down vs Young Cells	82.8583	45.1186	19.0584	1
371719	cg05308498	ANK3			9.47558e-11	9.47558e-11	2.15788	82.7704	9.09782	2.15788	Aged Cells up vs Young Cells	0.321914	Aged Cells up vs Young Cells	82.7704	41.5304	17.5614	1
26555	cg20817902	PRDM8		Island	9.88306e-11	9.88306e-11	3.19646	82.4905	9.08243	3.19646	Aged Cells up vs Young Cells	0.259657	Aged Cells up vs Young Cells	82.4905	91.1275	38.6646	1
108631	cg09330898	VWA3B	Unclassified	Island	9.97811e-11	9.97811e-11	2.19295	82.427	9.07893	2.19295	Aged Cells up vs Young Cells	0.0767019	Aged Cells up vs Young Cells	82.427	42.8915	18.2125	1
245138	cg26150969	LINC01570			9.98517e-11	9.98517e-11	2.27697	82.4223	9.07867	2.27697	Aged Cells up vs Young Cells	0.201733	Aged Cells up vs Young Cells	82.4223	46.2412	19.636	1
63795	cg23642875	CPN1			9.99696e-11	9.99696e-11	3.3213	82.4145	9.07824	3.3213	Aged Cells up vs Young Cells	0.322986	Aged Cells up vs Young Cells	82.4145	98.3847	41.7823	1
318822	cg04332114	LOC440600			1.02772e-10	1.02772e-10	3.16908	82.2312	9.06814	3.16908	Aged Cells up vs Young Cells	0.416961	Aged Cells up vs Young Cells	82.2312	89.5734	38.125	1
540870	cg10802974	ACCN1	Unclassified_Cell_type_specific	N_Shelf	1.04133e-10	1.04133e-10	2.3073	82.1441	9.06334	2.3073	Aged Cells up vs Young Cells	0.355083	Aged Cells up vs Young Cells	82.1441	47.4811	20.2308	1
282537	cg06204755				1.04444e-10	1.04444e-10	2.07531	82.1244	9.06225	2.07531	Aged Cells up vs Young Cells	0.330745	Aged Cells up vs Young Cells	82.1244	38.4131	16.371	1
518577	cg20708254	DLG2			1.07873e-10	1.07873e-10	2.52363	81.9108	9.05046	2.52363	Aged Cells up vs Young Cells	0.359292	Aged Cells up vs Young Cells	81.9108	56.8018	24.2711	1
276518	cg13218193				1.08526e-10	1.08526e-10	2.40048	81.8709	9.04825	2.40048	Aged Cells up vs Young Cells	0.266518	Aged Cells up vs Young Cells	81.8709	51.3934	21.9708	1
473123	cg24512303	HNF4G			1.09129e-10	1.09129e-10	2.01631	81.8343	9.04623	2.01631	Aged Cells up vs Young Cells	0.323859	Aged Cells up vs Young Cells	81.8343	36.2599	15.5081	1
[truncated: 2,496 more rows]

## Sheet: 3c
Gene Ontology_Aged cells vs Young Cells (AGE) (FDR 0.01, change greater than 2) 2,719 CpG sites
[truncated: 8,321 more rows]

## Sheet: 3d
KEGG pathways _Aged cells vs Young Cells (AGE) (FDR 0.01, change greater than 2) 2,719 CpG sites
[truncated: 304 more rows]

[truncated: 14 more sheets: 3e, 3f, 3g, 3h, 3i, 3j, 3k, 3l, 3m, 3n, 3o, 3p, 3q, 3r]
