# Supplementary material for: DNA methylation across the genome in aged human skeletal muscle tissue and muscle-derived cells: the role of HOX genes and physical activity
Source: Sci Rep. 2020 Sep 21;10:15360. doi: 10.1038/s41598-020-72730-z (PMC7506549; doi:10.1038/s41598-020-72730-z)
Supplement: Supplementary file 14 — Suppl. File 4 [file 41598_2020_72730_MOESM14_ESM.xlsx]

## Sheet: Title_Authors
Title: DNA methylation across the genome in aged human skeletal muscle tissue and stem cells: The role of HOX genes and physical activity
Authors: Turner DC, Gorski PP, Maasar MF, Seaborne RA, Baumert P, Brown AD, Kitchen MO, Erskine RM, Dos-Remedios I, Voisin S, Eynon N, Sultanov RI, Borisov OV, Larin AK, Semenova EA, Popov DV, Generozov EV, Stewart CE, Drust B, Owens DJ, Ahmetov II, Sharples AP.

## Sheet: 4a
Aged 72 h vs Young 72 h (FDR 0.05 change greater than 2) 645 CpG list
Column #	Probeset ID	Gene Symbol	Regulatory_Feature_Group	Relation_to_UCSC_CpG_Island	p-value(Time * Age)	p-value(0 h * Aged Cells vs. 0 h * Young Cells)	T(0 h * Aged Cells vs. 0 h * Young Cells)	Difference(0 h * Aged Cells vs. 0 h * Young Cells)	Difference(0 h * Aged Cells vs. 0 h * Young Cells) (Description)	Beta Difference(0 h * Aged Cells vs. 0 h * Young Cells)	Beta Difference(0 h * Aged Cells vs. 0 h * Young Cells) (Description)	p-value(72 h * Aged Cells vs. 72 h * Young Cells)	T(72 h * Aged Cells vs. 72 h * Young Cells)	Difference(72 h * Aged Cells vs. 72 h * Young Cells)	Difference(72 h * Aged Cells vs. 72 h * Young Cells) (Description)	Beta Difference(72 h * Aged Cells vs. 72 h * Young Cells)	Beta Difference(72 h * Aged Cells vs. 72 h * Young Cells) (Description)	p-value(7 d * Aged Cells vs. 7 d * Young Cells)	T(7 d * Aged Cells vs. 7 d * Young Cells)	Difference(7 d * Aged Cells vs. 7 d * Young Cells)	Difference(7 d * Aged Cells vs. 7 d * Young Cells) (Description)	Beta Difference(7 d * Aged Cells vs. 7 d * Young Cells)	Beta Difference(7 d * Aged Cells vs. 7 d * Young Cells) (Description)	p-value(10 d * Aged Cells vs. 10 d * Young Cells)	Estimate(10 d * Aged Cells vs. 10 d * Young Cells)	F(10 d * Aged Cells vs. 10 d * Young Cells)	T(10 d * Aged Cells vs. 10 d * Young Cells)	Difference(10 d * Aged Cells vs. 10 d * Young Cells)	Difference(10 d * Aged Cells vs. 10 d * Young Cells) (Description)	Beta Difference(10 d * Aged Cells vs. 10 d * Young Cells)	Beta Difference(10 d * Aged Cells vs. 10 d * Young Cells) (Description)	F(Time * Age)	SS(Time * Age)	SS(Error)	F(Error)
415411	cg15783800	ALPK2			2.17009e-20	5.29011e-17	17.5741	3.86077	0 h * Aged Cells up vs 0 h * Young Cells	0.257083	0 h * Aged Cells up vs 0 h * Young Cells	1.82672e-16	16.7707	3.68428	72 h * Aged Cells up vs 72 h * Young Cells	0.274057	72 h * Aged Cells up vs 72 h * Young Cells	3.60158e-06	5.70365	1.41358	7 d * Aged Cells up vs 7 d * Young Cells	0.0447514	7 d * Aged Cells up vs 7 d * Young Cells	1.10054e-13	3.96814	170.902	13.073	3.96814	10 d * Aged Cells up vs 10 d * Young Cells	0.279084	10 d * Aged Cells up vs 10 d * Young Cells	135.182	116.247	3.56257	1
446341	cg13828068	RMI1			2.05666e-18	1.32753e-13	12.9749	2.82668	0 h * Aged Cells up vs 0 h * Young Cells	0.443612	0 h * Aged Cells up vs 0 h * Young Cells	1.6432e-14	14.0985	3.07146	72 h * Aged Cells up vs 72 h * Young Cells	0.48373	72 h * Aged Cells up vs 72 h * Young Cells	2.53095e-11	10.4276	2.56287	7 d * Aged Cells up vs 7 d * Young Cells	0.408712	7 d * Aged Cells up vs 7 d * Young Cells	5.01391e-13	3.70088	151.16	12.2947	3.70088	10 d * Aged Cells up vs 10 d * Young Cells	0.561676	10 d * Aged Cells up vs 10 d * Young Cells	97.4598	82.4203	3.50355	1
271021	cg04218962	ALPK2			4.84778e-18	1.55085e-14	14.1306	3.33256	0 h * Aged Cells up vs 0 h * Young Cells	0.332028	0 h * Aged Cells up vs 0 h * Young Cells	2.48538e-14	13.8705	3.27121	72 h * Aged Cells up vs 72 h * Young Cells	0.344943	72 h * Aged Cells up vs 72 h * Young Cells	0.00572414	2.98392	0.793912	7 d * Aged Cells up vs 7 d * Young Cells	0.0390515	7 d * Aged Cells up vs 7 d * Young Cells	6.88686e-11	3.25249	99.6253	9.98125	3.25249	10 d * Aged Cells up vs 10 d * Young Cells	0.359517	10 d * Aged Cells up vs 10 d * Young Cells	91.5856	90.7668	4.10582	1
200550	cg06930314		Unclassified_Cell_type_specific		5.03747e-18	1.31069e-14	14.2243	3.76328	0 h * Aged Cells up vs 0 h * Young Cells	0.278755	0 h * Aged Cells up vs 0 h * Young Cells	1.4279e-14	14.1765	3.75065	72 h * Aged Cells up vs 72 h * Young Cells	0.30883	72 h * Aged Cells up vs 72 h * Young Cells	0.00679027	2.91502	0.870051	7 d * Aged Cells up vs 7 d * Young Cells	0.0255624	7 d * Aged Cells up vs 7 d * Young Cells	1.2381e-11	3.93099	115.639	10.7536	3.93099	10 d * Aged Cells up vs 10 d * Young Cells	0.310787	10 d * Aged Cells up vs 10 d * Young Cells	91.3307	113.908	5.16696	1
248296	cg06360604	CAPZB	Promoter_Associated_Cell_type_specific		3.98535e-17	9.98406e-14	13.1241	3.53203	0 h * Aged Cells up vs 0 h * Young Cells	0.318455	0 h * Aged Cells up vs 0 h * Young Cells	2.0083e-13	12.7602	3.4341	72 h * Aged Cells up vs 72 h * Young Cells	0.308377	72 h * Aged Cells up vs 72 h * Young Cells	7.24586e-08	7.14753	2.17009	7 d * Aged Cells up vs 7 d * Young Cells	0.130266	7 d * Aged Cells up vs 7 d * Young Cells	4.07443e-11	3.79803	104.324	10.2139	3.79803	10 d * Aged Cells up vs 10 d * Young Cells	0.328092	10 d * Aged Cells up vs 10 d * Young Cells	78.5453	101.366	5.34653	1
703470	cg04564998				2.11399e-16	3.34932e-13	12.4985	4.89207	0 h * Aged Cells up vs 0 h * Young Cells	0.524163	0 h * Aged Cells up vs 0 h * Young Cells	4.74453e-13	12.3225	4.82317	72 h * Aged Cells up vs 72 h * Young Cells	0.542008	72 h * Aged Cells up vs 72 h * Young Cells	0.00365491	3.16212	1.3963	7 d * Aged Cells up vs 7 d * Young Cells	0.0663395	7 d * Aged Cells up vs 7 d * Young Cells	5.01666e-10	4.93644	83.3169	9.12781	4.93644	10 d * Aged Cells up vs 10 d * Young Cells	0.539036	10 d * Aged Cells up vs 10 d * Young Cells	69.4802	189.667	11.3092	1
175974	cg09234546	MBNL2			2.62155e-16	9.2933e-13	11.9875	3.89099	0 h * Aged Cells up vs 0 h * Young Cells	0.505899	0 h * Aged Cells up vs 0 h * Young Cells	3.26783e-12	11.3775	3.69298	72 h * Aged Cells up vs 72 h * Young Cells	0.478319	72 h * Aged Cells up vs 72 h * Young Cells	1.90475e-11	10.5565	3.86561	7 d * Aged Cells up vs 7 d * Young Cells	0.501572	7 d * Aged Cells up vs 7 d * Young Cells	8.29859e-09	3.58164	63.7785	7.98614	3.58164	10 d * Aged Cells up vs 10 d * Young Cells	0.482155	10 d * Aged Cells up vs 10 d * Young Cells	68.3852	128.377	7.77726	1
630132	cg24144570				2.46969e-15	4.49649e-12	11.2259	4.41421	0 h * Aged Cells up vs 0 h * Young Cells	0.48124	0 h * Aged Cells up vs 0 h * Young Cells	1.24533e-11	10.7509	4.22741	72 h * Aged Cells up vs 72 h * Young Cells	0.467028	72 h * Aged Cells up vs 72 h * Young Cells	0.0556132	1.99415	0.884618	7 d * Aged Cells up vs 7 d * Young Cells	0.0344887	7 d * Aged Cells up vs 7 d * Young Cells	1.75754e-09	4.67735	74.1162	8.60908	4.67735	10 d * Aged Cells up vs 10 d * Young Cells	0.501335	10 d * Aged Cells up vs 10 d * Young Cells	57.8882	159.483	11.4136	1
588472	cg07805058		Unclassified		1.41566e-14	2.33129e-11	10.4648	3.92741	0 h * Aged Cells up vs 0 h * Young Cells	0.348974	0 h * Aged Cells up vs 0 h * Young Cells	3.99083e-11	10.2231	3.83672	72 h * Aged Cells up vs 72 h * Young Cells	0.371425	72 h * Aged Cells up vs 72 h * Young Cells	0.816295	0.234435	0.0992581	7 d * Aged Cells up vs 7 d * Young Cells	0.00336577	7 d * Aged Cells up vs 7 d * Young Cells	1.16894e-08	4.07127	61.6428	7.85129	4.07127	10 d * Aged Cells up vs 10 d * Young Cells	0.406012	10 d * Aged Cells up vs 10 d * Young Cells	50.7685	127.412	10.3972	1
391121	cg19744804	SNAP25			1.76165e-14	3.45462e-10	9.28506	2.4883	0 h * Aged Cells up vs 0 h * Young Cells	0.3332	0 h * Aged Cells up vs 0 h * Young Cells	1.5253e-11	10.6578	2.8562	72 h * Aged Cells up vs 72 h * Young Cells	0.404036	72 h * Aged Cells up vs 72 h * Young Cells	0.982077	0.0226595	0.00685072	7 d * Aged Cells up vs 7 d * Young Cells	0.00156259	7 d * Aged Cells up vs 7 d * Young Cells	1.156e-09	3.25137	77.1023	8.78079	3.25137	10 d * Aged Cells up vs 10 d * Young Cells	0.448508	10 d * Aged Cells up vs 10 d * Young Cells	49.9357	63.9017	5.30153	1
135126	cg06842049				3.10596e-14	3.16293e-11	10.3272	2.77529	0 h * Aged Cells up vs 0 h * Young Cells	0.19862	0 h * Aged Cells up vs 0 h * Young Cells	8.55512e-11	9.886	2.65671	72 h * Aged Cells up vs 72 h * Young Cells	0.201171	72 h * Aged Cells up vs 72 h * Young Cells	0.177419	1.38235	0.419092	7 d * Aged Cells up vs 7 d * Young Cells	0.0144215	7 d * Aged Cells up vs 7 d * Young Cells	2.01639e-08	2.83626	58.3469	7.63851	2.83626	10 d * Aged Cells up vs 10 d * Young Cells	0.22163	10 d * Aged Cells up vs 10 d * Young Cells	47.8336	61.5524	5.33104	1
135673	cg00296578	CRIM1			3.26307e-14	3.37847e-11	10.2977	3.48915	0 h * Aged Cells up vs 0 h * Young Cells	0.454779	0 h * Aged Cells up vs 0 h * Young Cells	6.15169e-11	10.031	3.39881	72 h * Aged Cells up vs 72 h * Young Cells	0.431615	72 h * Aged Cells up vs 72 h * Young Cells	0.012635	2.65868	1.01628	7 d * Aged Cells up vs 7 d * Young Cells	0.0865937	7 d * Aged Cells up vs 7 d * Young Cells	3.27018e-09	3.91263	69.8468	8.35744	3.91263	10 d * Aged Cells up vs 10 d * Young Cells	0.47841	10 d * Aged Cells up vs 10 d * Young Cells	47.6545	97.4835	8.47474	1
673601	cg09952551				5.39207e-14	2.17487e-10	9.48205	4.12659	0 h * Aged Cells up vs 0 h * Young Cells	0.524143	0 h * Aged Cells up vs 0 h * Young Cells	4.58773e-11	10.161	4.42208	72 h * Aged Cells up vs 72 h * Young Cells	0.572555	72 h * Aged Cells up vs 72 h * Young Cells	0.226694	1.23514	0.606417	7 d * Aged Cells up vs 7 d * Young Cells	0.0362594	7 d * Aged Cells up vs 7 d * Young Cells	1.70304e-07	4.10416	46.5847	6.8253	4.10416	10 d * Aged Cells up vs 10 d * Young Cells	0.563348	10 d * Aged Cells up vs 10 d * Young Cells	45.8661	154.786	13.9811	1
590808	cg18089380				7.76942e-14	3.80021e-11	10.245	3.81444	0 h * Aged Cells up vs 0 h * Young Cells	0.440732	0 h * Aged Cells up vs 0 h * Young Cells	1.22889e-10	9.7281	3.62199	72 h * Aged Cells up vs 72 h * Young Cells	0.427403	72 h * Aged Cells up vs 72 h * Young Cells	0.00191925	3.41205	1.43318	7 d * Aged Cells up vs 7 d * Young Cells	0.104529	7 d * Aged Cells up vs 7 d * Young Cells	1.1975e-07	3.57924	48.4079	6.95758	3.57924	10 d * Aged Cells up vs 10 d * Young Cells	0.418777	10 d * Aged Cells up vs 10 d * Young Cells	44.6038	110.172	10.233	1
675894	cg11499323	PRDM11			8.11372e-14	1.08102e-10	9.78384	3.0536	0 h * Aged Cells up vs 0 h * Young Cells	0.25542	0 h * Aged Cells up vs 0 h * Young Cells	9.29894e-11	9.84953	3.0741	72 h * Aged Cells up vs 72 h * Young Cells	0.270663	72 h * Aged Cells up vs 72 h * Young Cells	0.00311389	3.22487	1.13549	7 d * Aged Cells up vs 7 d * Young Cells	0.0518044	7 d * Aged Cells up vs 7 d * Young Cells	5.63363e-08	3.12357	52.4651	7.24328	3.12357	10 d * Aged Cells up vs 10 d * Young Cells	0.269835	10 d * Aged Cells up vs 10 d * Young Cells	44.456	77.1611	7.19065	1
88111	cg26792755	MRPS33	Promoter_Associated	Island	1.68981e-13	9.77653e-11	9.82765	3.74155	0 h * Aged Cells up vs 0 h * Young Cells	0.214211	0 h * Aged Cells up vs 0 h * Young Cells	1.09883e-10	9.77672	3.72216	72 h * Aged Cells up vs 72 h * Young Cells	0.213304	72 h * Aged Cells up vs 72 h * Young Cells	0.307627	1.03848	0.446034	7 d * Aged Cells up vs 7 d * Young Cells	0.0111888	7 d * Aged Cells up vs 7 d * Young Cells	1.26038e-07	3.64979	48.1401	6.93831	3.64979	10 d * Aged Cells up vs 10 d * Young Cells	0.216915	10 d * Aged Cells up vs 10 d * Young Cells	42.0218	108.528	10.6996	1
882	cg10763234			Island	2.02878e-13	2.22549e-11	10.4858	3.39972	0 h * Aged Cells up vs 0 h * Young Cells	0.267163	0 h * Aged Cells up vs 0 h * Young Cells	1.27489e-10	9.71216	3.14888	72 h * Aged Cells up vs 72 h * Young Cells	0.251167	72 h * Aged Cells up vs 72 h * Young Cells	0.0677469	1.89759	0.694081	7 d * Aged Cells up vs 7 d * Young Cells	0.0350729	7 d * Aged Cells up vs 7 d * Young Cells	7.71834e-06	2.43174	29.4664	5.4283	2.43174	10 d * Aged Cells up vs 10 d * Young Cells	0.215151	10 d * Aged Cells up vs 10 d * Young Cells	41.4341	77.6073	7.75969	1
764418	cg01186551	FOXP1			2.50637e-13	7.35264e-10	-8.96807	-2.5269	0 h * Aged Cells down vs 0 h * Young Cells	-0.298722	0 h * Aged Cells down vs 0 h * Young Cells	6.7002e-10	-9.00677	-2.5378	72 h * Aged Cells down vs 72 h * Young Cells	-0.313672	72 h * Aged Cells down vs 72 h * Young Cells	0.28015	1.10054	0.349833	7 d * Aged Cells up vs 7 d * Young Cells	0.021795	7 d * Aged Cells up vs 7 d * Young Cells	1.32523e-07	-2.69384	47.8786	-6.91944	-2.69384	10 d * Aged Cells down vs 10 d * Young Cells	-0.331406	10 d * Aged Cells down vs 10 d * Young Cells	40.7637	57.6653	5.86058	1
311607	cg09981830				3.02288e-13	1.61996e-10	9.60859	2.51677	0 h * Aged Cells up vs 0 h * Young Cells	0.120378	0 h * Aged Cells up vs 0 h * Young Cells	2.85227e-11	10.3737	2.71718	72 h * Aged Cells up vs 72 h * Young Cells	0.139984	72 h * Aged Cells up vs 72 h * Young Cells	0.890586	0.138776	0.0410078	7 d * Aged Cells up vs 7 d * Young Cells	0.000930319	7 d * Aged Cells up vs 7 d * Young Cells	2.38655e-06	2.1182	34.2562	5.85288	2.1182	10 d * Aged Cells up vs 10 d * Young Cells	0.0935241	10 d * Aged Cells up vs 10 d * Young Cells	40.1776	49.1152	5.06444	1
462252	cg08750946	RRAS2			3.4509e-13	2.5288e-11	10.428	2.49658	0 h * Aged Cells up vs 0 h * Young Cells	0.139649	0 h * Aged Cells up vs 0 h * Young Cells	6.77071e-10	9.00241	2.15528	72 h * Aged Cells up vs 72 h * Young Cells	0.112644	72 h * Aged Cells up vs 72 h * Young Cells	0.000779661	3.75264	1.01356	7 d * Aged Cells up vs 7 d * Young Cells	0.0356867	7 d * Aged Cells up vs 7 d * Young Cells	6.11941e-07	2.10067	40.3275	6.35039	2.10067	10 d * Aged Cells up vs 10 d * Young Cells	0.111568	10 d * Aged Cells up vs 10 d * Young Cells	39.7679	40.6149	4.23109	1
378373	cg12938917	C3orf21			5.05071e-13	8.76061e-11	-9.87561	-2.39422	0 h * Aged Cells down vs 0 h * Young Cells	-0.245552	0 h * Aged Cells down vs 0 h * Young Cells	5.02456e-10	-9.12715	-2.21276	72 h * Aged Cells down vs 72 h * Young Cells	-0.238014	72 h * Aged Cells down vs 72 h * Young Cells	0.958989	0.0518691	0.0141865	7 d * Aged Cells up vs 7 d * Young Cells	-0.000168721	7 d * Aged Cells down vs 7 d * Young Cells	2.62514e-07	-2.23218	44.405	-6.66371	-2.23218	10 d * Aged Cells down vs 10 d * Young Cells	-0.23265	10 d * Aged Cells down vs 10 d * Young Cells	38.6101	40.4357	4.33874	1
135253	cg15956680				5.92419e-13	1.65881e-09	-8.63268	-2.92525	0 h * Aged Cells down vs 0 h * Young Cells	-0.372311	0 h * Aged Cells down vs 0 h * Young Cells	1.16174e-10	-9.75251	-3.30472	72 h * Aged Cells down vs 72 h * Young Cells	-0.418564	72 h * Aged Cells down vs 72 h * Young Cells	0.276396	-1.10935	-0.424085	7 d * Aged Cells down vs 7 d * Young Cells	-0.0263243	7 d * Aged Cells down vs 7 d * Young Cells	2.55766e-06	-2.72855	33.9625	-5.82774	-2.72855	10 d * Aged Cells down vs 10 d * Young Cells	-0.361972	10 d * Aged Cells down vs 10 d * Young Cells	38.1342	78.0214	8.47616	1
662525	cg24405567				1.05224e-12	1.65371e-10	9.5997	3.91949	0 h * Aged Cells up vs 0 h * Young Cells	0.422385	0 h * Aged Cells up vs 0 h * Young Cells	6.69423e-10	9.00714	3.67755	72 h * Aged Cells up vs 72 h * Young Cells	0.412297	72 h * Aged Cells up vs 72 h * Young Cells	0.0196053	2.4707	1.13805	7 d * Aged Cells up vs 7 d * Young Cells	0.0874915	7 d * Aged Cells up vs 7 d * Young Cells	4.16616e-07	3.66256	42.15	6.4923	3.66256	10 d * Aged Cells up vs 10 d * Young Cells	0.413288	10 d * Aged Cells up vs 10 d * Young Cells	36.4629	108.307	12.3057	1
605503	cg25655489				1.09862e-12	1.50986e-09	8.67115	3.24786	0 h * Aged Cells up vs 0 h * Young Cells	0.399417	0 h * Aged Cells up vs 0 h * Young Cells	4.47968e-10	9.17539	3.43673	72 h * Aged Cells up vs 72 h * Young Cells	0.442597	72 h * Aged Cells up vs 72 h * Young Cells	0.721684	-0.359691	-0.151991	7 d * Aged Cells down vs 7 d * Young Cells	-0.0115789	7 d * Aged Cells down vs 7 d * Young Cells	3.68977e-07	3.38322	42.7359	6.53727	3.38322	10 d * Aged Cells up vs 10 d * Young Cells	0.415238	10 d * Aged Cells up vs 10 d * Young Cells	36.34	90.8428	10.3563	1
132706	cg16109381	CHRM5			1.1359e-12	9.41687e-10	8.86542	3.45076	0 h * Aged Cells up vs 0 h * Young Cells	0.483801	0 h * Aged Cells up vs 0 h * Young Cells	7.41267e-10	8.96469	3.4894	72 h * Aged Cells up vs 72 h * Young Cells	0.508573	72 h * Aged Cells up vs 72 h * Young Cells	2.27422e-05	5.03928	2.21285	7 d * Aged Cells up vs 7 d * Young Cells	0.27483	7 d * Aged Cells up vs 7 d * Young Cells	3.55027e-06	3.07027	32.5909	5.70885	3.07027	10 d * Aged Cells up vs 10 d * Young Cells	0.467472	10 d * Aged Cells up vs 10 d * Young Cells	36.2453	97.8464	11.1839	1
195748	cg03036910				1.16324e-12	4.39604e-09	8.23871	2.51019	0 h * Aged Cells up vs 0 h * Young Cells	0.371959	0 h * Aged Cells up vs 0 h * Young Cells	9.69181e-10	8.85352	2.69751	72 h * Aged Cells up vs 72 h * Young Cells	0.407925	72 h * Aged Cells up vs 72 h * Young Cells	0.0536845	2.01117	0.691295	7 d * Aged Cells up vs 7 d * Young Cells	0.0860127	7 d * Aged Cells up vs 7 d * Young Cells	6.19494e-08	3.03404	51.9422	7.2071	3.03404	10 d * Aged Cells up vs 10 d * Young Cells	0.464193	10 d * Aged Cells up vs 10 d * Young Cells	36.1778	59.8412	6.85264	1
5768	cg18939596		Unclassified_Cell_type_specific	N_Shore	1.39001e-12	1.95499e-09	8.56569	2.32708	0 h * Aged Cells up vs 0 h * Young Cells	0.286251	0 h * Aged Cells up vs 0 h * Young Cells	5.61315e-10	9.08072	2.467	72 h * Aged Cells up vs 72 h * Young Cells	0.295273	72 h * Aged Cells up vs 72 h * Young Cells	3.76984e-05	4.85743	1.48875	7 d * Aged Cells up vs 7 d * Young Cells	0.153559	7 d * Aged Cells up vs 7 d * Young Cells	1.51772e-07	2.57824	47.1762	6.86849	2.57824	10 d * Aged Cells up vs 10 d * Young Cells	0.297614	10 d * Aged Cells up vs 10 d * Young Cells	35.6764	46.9182	5.4483	1
530730	cg14445725	WWC2			1.45351e-12	2.12794e-09	8.53122	3.28123	0 h * Aged Cells up vs 0 h * Young Cells	0.321034	0 h * Aged Cells up vs 0 h * Young Cells	1.13395e-09	8.78872	3.38027	72 h * Aged Cells up vs 72 h * Young Cells	0.340215	72 h * Aged Cells up vs 72 h * Young Cells	0.0249515	2.36471	1.02605	7 d * Aged Cells up vs 7 d * Young Cells	0.0566233	7 d * Aged Cells up vs 7 d * Young Cells	1.29483e-07	3.68177	47.9995	6.92817	3.68177	10 d * Aged Cells up vs 10 d * Young Cells	0.345354	10 d * Aged Cells up vs 10 d * Young Cells	35.5516	93.7073	10.9198	1
215608	cg15957807	PDGFC			1.53173e-12	4.22161e-10	9.20037	2.43329	0 h * Aged Cells up vs 0 h * Young Cells	0.371382	0 h * Aged Cells up vs 0 h * Young Cells	2.46083e-09	8.47226	2.24072	72 h * Aged Cells up vs 72 h * Young Cells	0.339648	72 h * Aged Cells up vs 72 h * Young Cells	0.449345	0.766891	0.228818	7 d * Aged Cells up vs 7 d * Young Cells	0.0315365	7 d * Aged Cells up vs 7 d * Young Cells	8.24578e-07	2.28055	38.9471	6.24076	2.28055	10 d * Aged Cells up vs 10 d * Young Cells	0.359991	10 d * Aged Cells up vs 10 d * Young Cells	35.4056	44.1277	5.16344	1
29798	cg22821289				1.65205e-12	1.56679e-09	8.65601	3.12333	0 h * Aged Cells up vs 0 h * Young Cells	0.292519	0 h * Aged Cells up vs 0 h * Young Cells	3.41542e-08	7.43489	2.68272	72 h * Aged Cells up vs 72 h * Young Cells	0.272282	72 h * Aged Cells up vs 72 h * Young Cells	3.28134e-07	6.58077	2.67883	7 d * Aged Cells up vs 7 d * Young Cells	0.255761	7 d * Aged Cells up vs 7 d * Young Cells	8.90652e-08	3.52445	49.9753	7.06932	3.52445	10 d * Aged Cells up vs 10 d * Young Cells	0.322182	10 d * Aged Cells up vs 10 d * Young Cells	35.196	81.6503	9.61091	1
346347	cg14834313	LOC101928940			1.66216e-12	3.27698e-09	8.3566	2.53647	0 h * Aged Cells up vs 0 h * Young Cells	0.23757	0 h * Aged Cells up vs 0 h * Young Cells	1.59045e-09	8.64988	2.62548	72 h * Aged Cells up vs 72 h * Young Cells	0.243924	72 h * Aged Cells up vs 72 h * Young Cells	0.353187	-0.943566	-0.323102	7 d * Aged Cells down vs 7 d * Young Cells	-0.0165648	7 d * Aged Cells down vs 7 d * Young Cells	2.48133e-07	2.80346	44.6851	6.68469	2.80346	10 d * Aged Cells up vs 10 d * Young Cells	0.27682	10 d * Aged Cells up vs 10 d * Young Cells	35.1791	57.7493	6.80083	1
492919	cg15978937				1.85769e-12	1.78613e-10	9.56654	2.44603	0 h * Aged Cells up vs 0 h * Young Cells	0.350075	0 h * Aged Cells up vs 0 h * Young Cells	1.92789e-09	8.57137	2.19158	72 h * Aged Cells up vs 72 h * Young Cells	0.313503	72 h * Aged Cells up vs 72 h * Young Cells	6.67975e-05	4.65129	1.34168	7 d * Aged Cells up vs 7 d * Young Cells	0.215633	7 d * Aged Cells up vs 7 d * Young Cells	6.00269e-06	1.94976	30.4592	5.51899	1.94976	10 d * Aged Cells up vs 10 d * Young Cells	0.282778	10 d * Aged Cells up vs 10 d * Young Cells	34.8729	40.6225	4.8259	1
687721	cg17819732				1.93052e-12	1.5137e-10	9.63786	3.17942	0 h * Aged Cells up vs 0 h * Young Cells	0.243657	0 h * Aged Cells up vs 0 h * Young Cells	4.10424e-09	8.2662	2.72692	72 h * Aged Cells up vs 72 h * Young Cells	0.229162	72 h * Aged Cells up vs 72 h * Young Cells	0.00036782	4.03092	1.50016	7 d * Aged Cells up vs 7 d * Young Cells	0.0769519	7 d * Aged Cells up vs 7 d * Young Cells	2.33181e-06	2.67162	34.3549	5.86131	2.67162	10 d * Aged Cells up vs 10 d * Young Cells	0.221107	10 d * Aged Cells up vs 10 d * Young Cells	34.7676	67.4173	8.03336	1
451106	cg25695232	ALS2CR11			2.176e-12	7.36052e-10	8.96763	3.22911	0 h * Aged Cells up vs 0 h * Young Cells	0.275119	0 h * Aged Cells up vs 0 h * Young Cells	1.56072e-09	8.6576	3.11747	72 h * Aged Cells up vs 72 h * Young Cells	0.254853	72 h * Aged Cells up vs 72 h * Young Cells	0.316782	1.01867	0.413816	7 d * Aged Cells up vs 7 d * Young Cells	0.0160009	7 d * Aged Cells up vs 7 d * Young Cells	3.28465e-06	2.85433	32.9133	5.73701	2.85433	10 d * Aged Cells up vs 10 d * Young Cells	0.245921	10 d * Aged Cells up vs 10 d * Young Cells	34.4415	79.571	9.57135	1
207109	cg05191919				2.41494e-12	2.04701e-09	8.54698	2.86639	0 h * Aged Cells up vs 0 h * Young Cells	0.203774	0 h * Aged Cells up vs 0 h * Young Cells	1.79223e-09	8.60111	2.88454	72 h * Aged Cells up vs 72 h * Young Cells	0.231897	72 h * Aged Cells up vs 72 h * Young Cells	0.167911	1.41433	0.535108	7 d * Aged Cells up vs 7 d * Young Cells	0.0174827	7 d * Aged Cells up vs 7 d * Young Cells	1.95358e-07	3.1389	45.8862	6.77394	3.1389	10 d * Aged Cells up vs 10 d * Young Cells	0.229213	10 d * Aged Cells up vs 10 d * Young Cells	34.1598	68.4579	8.30248	1
19354	cg11945668				2.91416e-12	2.35432e-09	8.49019	3.24145	0 h * Aged Cells up vs 0 h * Young Cells	0.323295	0 h * Aged Cells up vs 0 h * Young Cells	2.17875e-09	8.52163	3.25346	72 h * Aged Cells up vs 72 h * Young Cells	0.311857	72 h * Aged Cells up vs 72 h * Young Cells	0.539587	0.62079	0.267383	7 d * Aged Cells up vs 7 d * Young Cells	0.014998	7 d * Aged Cells up vs 7 d * Young Cells	2.74472e-07	3.50647	44.1844	6.64713	3.50647	10 d * Aged Cells up vs 10 d * Young Cells	0.363324	10 d * Aged Cells up vs 10 d * Young Cells	33.6569	87.4141	10.7599	1
645307	cg07212747	HMOX2			2.96418e-12	7.17574e-10	8.97821	2.34214	0 h * Aged Cells up vs 0 h * Young Cells	0.160084	0 h * Aged Cells up vs 0 h * Young Cells	1.54338e-08	7.74257	2.0198	72 h * Aged Cells up vs 72 h * Young Cells	0.144255	72 h * Aged Cells up vs 72 h * Young Cells	0.0865045	1.77436	0.522195	7 d * Aged Cells up vs 7 d * Young Cells	0.0260369	7 d * Aged Cells up vs 7 d * Young Cells	6.05131e-08	2.60097	52.0711	7.21603	2.60097	10 d * Aged Cells up vs 10 d * Young Cells	0.169911	10 d * Aged Cells up vs 10 d * Young Cells	33.6117	40.7569	5.02355	1
654838	cg06319505	UBAP1			5.45055e-12	4.24691e-09	8.25252	3.2114	0 h * Aged Cells up vs 0 h * Young Cells	0.483066	0 h * Aged Cells up vs 0 h * Young Cells	1.29835e-08	7.81014	3.03926	72 h * Aged Cells up vs 72 h * Young Cells	0.466599	72 h * Aged Cells up vs 72 h * Young Cells	2.73446e-06	5.80348	2.5478	7 d * Aged Cells up vs 7 d * Young Cells	0.3816	7 d * Aged Cells up vs 7 d * Young Cells	8.58529e-07	3.34756	38.7626	6.22596	3.34756	10 d * Aged Cells up vs 10 d * Young Cells	0.491636	10 d * Aged Cells up vs 10 d * Young Cells	32.0272	86.417	11.1784	1
159834	cg21823502	ANAPC11		N_Shelf	5.94987e-12	1.34398e-08	7.79662	2.92034	0 h * Aged Cells up vs 0 h * Young Cells	0.27778	0 h * Aged Cells up vs 0 h * Young Cells	4.69137e-09	8.21271	3.07619	72 h * Aged Cells up vs 72 h * Young Cells	0.294717	72 h * Aged Cells up vs 72 h * Young Cells	8.23789e-07	6.24112	2.63728	7 d * Aged Cells up vs 7 d * Young Cells	0.230769	7 d * Aged Cells up vs 7 d * Young Cells	1.65076e-06	3.09847	35.8438	5.98697	3.09847	10 d * Aged Cells up vs 10 d * Young Cells	0.310597	10 d * Aged Cells up vs 10 d * Young Cells	31.8046	79.5072	10.3566	1
340441	cg06458239	ZNF549	Promoter_Associated	Island	8.03416e-12	2.22355e-07	6.72559	2.33539	0 h * Aged Cells up vs 0 h * Young Cells	0.34327	0 h * Aged Cells up vs 0 h * Young Cells	6.63551e-08	7.18096	2.49351	72 h * Aged Cells up vs 72 h * Young Cells	0.377546	72 h * Aged Cells up vs 72 h * Young Cells	3.00544e-09	8.39146	3.28726	7 d * Aged Cells up vs 7 d * Young Cells	0.501184	7 d * Aged Cells up vs 7 d * Young Cells	5.97016e-07	3.05115	40.4431	6.35949	3.05115	10 d * Aged Cells up vs 10 d * Young Cells	0.445981	10 d * Aged Cells up vs 10 d * Young Cells	31.052	66.713	8.90063	1
140925	cg22443921				8.47029e-12	8.0736e-09	7.997	3.44522	0 h * Aged Cells up vs 0 h * Young Cells	0.273962	0 h * Aged Cells up vs 0 h * Young Cells	7.1923e-09	8.04273	3.46492	72 h * Aged Cells up vs 72 h * Young Cells	0.298319	72 h * Aged Cells up vs 72 h * Young Cells	7.70496e-06	5.42892	2.63858	7 d * Aged Cells up vs 7 d * Young Cells	0.175387	7 d * Aged Cells up vs 7 d * Young Cells	7.88439e-07	3.72463	39.1527	6.25721	3.72463	10 d * Aged Cells up vs 10 d * Young Cells	0.320285	10 d * Aged Cells up vs 10 d * Young Cells	30.9211	102.258	13.7007	1
348926	cg01055105				1.02355e-11	7.30126e-09	8.03678	3.93541	0 h * Aged Cells up vs 0 h * Young Cells	0.527404	0 h * Aged Cells up vs 0 h * Young Cells	2.27328e-08	7.59201	3.71762	72 h * Aged Cells up vs 72 h * Young Cells	0.510189	72 h * Aged Cells up vs 72 h * Young Cells	0.0006226	3.83643	2.11935	7 d * Aged Cells up vs 7 d * Young Cells	0.22823	7 d * Aged Cells up vs 7 d * Young Cells	1.37605e-07	4.672	47.683	6.90529	4.672	10 d * Aged Cells up vs 10 d * Young Cells	0.595386	10 d * Aged Cells up vs 10 d * Young Cells	30.4564	130.124	17.7002	1
714744	cg14801656	LINC00271	Unclassified_Cell_type_specific		1.02413e-11	8.89424e-08	7.06985	2.24874	0 h * Aged Cells up vs 0 h * Young Cells	0.330743	0 h * Aged Cells up vs 0 h * Young Cells	3.80106e-09	8.29698	2.63906	72 h * Aged Cells up vs 72 h * Young Cells	0.386049	72 h * Aged Cells up vs 72 h * Young Cells	0.92084	-0.100245	-0.0359716	7 d * Aged Cells down vs 7 d * Young Cells	-0.00428956	7 d * Aged Cells down vs 7 d * Young Cells	1.38588e-07	3.03358	47.6461	6.90261	3.03358	10 d * Aged Cells up vs 10 d * Young Cells	0.449578	10 d * Aged Cells up vs 10 d * Young Cells	30.455	54.901	7.46829	1
331453	cg09276573	PLCH1			1.04782e-11	8.24026e-08	7.09876	2.45597	0 h * Aged Cells up vs 0 h * Young Cells	0.228503	0 h * Aged Cells up vs 0 h * Young Cells	1.30329e-07	6.92571	2.3961	72 h * Aged Cells up vs 72 h * Young Cells	0.241476	72 h * Aged Cells up vs 72 h * Young Cells	0.722439	-0.358672	-0.139993	7 d * Aged Cells down vs 7 d * Young Cells	-0.00577232	7 d * Aged Cells down vs 7 d * Young Cells	6.41512e-06	2.62677	30.1951	5.495	2.62677	10 d * Aged Cells up vs 10 d * Young Cells	0.259347	10 d * Aged Cells up vs 10 d * Young Cells	30.3993	64.8346	8.83575	1
579529	cg07382801	DAP			1.13885e-11	2.55136e-09	8.45763	3.1261	0 h * Aged Cells up vs 0 h * Young Cells	0.467093	0 h * Aged Cells up vs 0 h * Young Cells	6.13546e-09	8.10578	2.99605	72 h * Aged Cells up vs 72 h * Young Cells	0.452121	72 h * Aged Cells up vs 72 h * Young Cells	0.001156	3.60482	1.50316	7 d * Aged Cells up vs 7 d * Young Cells	0.21958	7 d * Aged Cells up vs 7 d * Young Cells	1.1212e-06	3.12967	37.5547	6.12819	3.12967	10 d * Aged Cells up vs 10 d * Young Cells	0.477711	10 d * Aged Cells up vs 10 d * Young Cells	30.197	73.508	10.0849	1
787366	cg11124651				1.19849e-11	5.82904e-09	8.12615	2.87067	0 h * Aged Cells up vs 0 h * Young Cells	0.29015	0 h * Aged Cells up vs 0 h * Young Cells	1.35529e-08	7.79334	2.75311	72 h * Aged Cells up vs 72 h * Young Cells	0.288335	72 h * Aged Cells up vs 72 h * Young Cells	0.336461	0.977387	0.389523	7 d * Aged Cells up vs 7 d * Young Cells	0.0189016	7 d * Aged Cells up vs 7 d * Young Cells	2.39284e-06	2.85635	34.245	5.85192	2.85635	10 d * Aged Cells up vs 10 d * Young Cells	0.265231	10 d * Aged Cells up vs 10 d * Young Cells	30.0736	66.8724	9.21215	1
666582	cg12331331	NOL10	Gene_Associated		1.21624e-11	9.88339e-09	7.91724	2.45802	0 h * Aged Cells up vs 0 h * Young Cells	0.385665	0 h * Aged Cells up vs 0 h * Young Cells	2.03899e-08	7.63419	2.37014	72 h * Aged Cells up vs 72 h * Young Cells	0.383936	72 h * Aged Cells up vs 72 h * Young Cells	0.807977	0.245267	0.085905	7 d * Aged Cells up vs 7 d * Young Cells	0.00478314	7 d * Aged Cells up vs 7 d * Young Cells	3.709e-06	2.44212	32.4104	5.69301	2.44212	10 d * Aged Cells up vs 10 d * Young Cells	0.397823	10 d * Aged Cells up vs 10 d * Young Cells	30.0382	51.5892	7.11517	1
670652	cg24622122	TMEM67	Unclassified_Cell_type_specific		1.24595e-11	9.05942e-09	7.95153	2.45303	0 h * Aged Cells up vs 0 h * Young Cells	0.350036	0 h * Aged Cells up vs 0 h * Young Cells	6.36663e-08	7.19669	2.22017	72 h * Aged Cells up vs 72 h * Young Cells	0.321495	72 h * Aged Cells up vs 72 h * Young Cells	0.947948	0.0658515	0.0229185	7 d * Aged Cells up vs 7 d * Young Cells	0.00478878	7 d * Aged Cells up vs 7 d * Young Cells	3.91102e-07	2.77733	42.4543	6.5157	2.77733	10 d * Aged Cells up vs 10 d * Young Cells	0.381155	10 d * Aged Cells up vs 10 d * Young Cells	29.98	50.8394	7.02536	1
90560	cg24576026	2009-09-01			1.38451e-11	8.61562e-09	-7.97134	-3.1904	0 h * Aged Cells down vs 0 h * Young Cells	-0.33224	0 h * Aged Cells down vs 0 h * Young Cells	9.07562e-09	-7.95082	-3.18219	72 h * Aged Cells down vs 72 h * Young Cells	-0.335667	72 h * Aged Cells down vs 72 h * Young Cells	0.530705	-0.634537	-0.286509	7 d * Aged Cells down vs 7 d * Young Cells	-0.0127849	7 d * Aged Cells down vs 7 d * Young Cells	2.20541e-06	-3.25251	34.5927	-5.88156	-3.25251	10 d * Aged Cells down vs 10 d * Young Cells	-0.355385	10 d * Aged Cells down vs 10 d * Young Cells	29.7272	84.8485	11.8247	1
143881	cg01486321				1.64734e-11	1.5982e-08	-7.72895	-2.26761	0 h * Aged Cells down vs 0 h * Young Cells	-0.220471	0 h * Aged Cells down vs 0 h * Young Cells	1.72069e-07	-6.82144	-2.00136	72 h * Aged Cells down vs 72 h * Young Cells	-0.202644	72 h * Aged Cells down vs 72 h * Young Cells	0.806541	0.247141	0.0818013	7 d * Aged Cells up vs 7 d * Young Cells	0.00277344	7 d * Aged Cells up vs 7 d * Young Cells	1.14404e-06	-2.48125	37.4644	-6.12081	-2.48125	10 d * Aged Cells down vs 10 d * Young Cells	-0.235527	10 d * Aged Cells down vs 10 d * Young Cells	29.3144	44.9616	6.35419	1
383851	cg12010093	LINC01169			1.85677e-11	2.84628e-08	-7.5051	-2.30092	0 h * Aged Cells down vs 0 h * Young Cells	-0.30687	0 h * Aged Cells down vs 0 h * Young Cells	3.59805e-09	-8.31902	-2.55045	72 h * Aged Cells down vs 72 h * Young Cells	-0.34055	72 h * Aged Cells down vs 72 h * Young Cells	0.17976	1.37468	0.475461	7 d * Aged Cells up vs 7 d * Young Cells	0.03985	7 d * Aged Cells up vs 7 d * Young Cells	2.40219e-06	-2.47829	34.2284	-5.85051	-2.47829	10 d * Aged Cells down vs 10 d * Young Cells	-0.333124	10 d * Aged Cells down vs 10 d * Young Cells	29.0331	48.6235	6.93831	1
417185	cg08324157				1.99544e-11	1.21142e-08	7.83729	2.74092	0 h * Aged Cells up vs 0 h * Young Cells	0.410934	0 h * Aged Cells up vs 0 h * Young Cells	9.74525e-08	7.0353	2.46044	72 h * Aged Cells up vs 72 h * Young Cells	0.374807	72 h * Aged Cells up vs 72 h * Young Cells	0.0959162	-1.72094	-0.678989	7 d * Aged Cells down vs 7 d * Young Cells	-0.0684993	7 d * Aged Cells down vs 7 d * Young Cells	1.3139e-06	2.93324	36.8476	6.07023	2.93324	10 d * Aged Cells up vs 10 d * Young Cells	0.432168	10 d * Aged Cells up vs 10 d * Young Cells	28.8648	62.906	9.02865	1
151663	cg13936628	DCSTAMP			2.21777e-11	1.4816e-08	-7.75852	-2.51904	0 h * Aged Cells down vs 0 h * Young Cells	-0.348168	0 h * Aged Cells down vs 0 h * Young Cells	3.92306e-09	-8.2843	-2.68975	72 h * Aged Cells down vs 72 h * Young Cells	-0.373587	72 h * Aged Cells down vs 72 h * Young Cells	0.0222087	-2.41617	-0.885014	7 d * Aged Cells down vs 7 d * Young Cells	-0.122642	7 d * Aged Cells down vs 7 d * Young Cells	6.38331e-06	-2.46592	30.2148	-5.4968	-2.46592	10 d * Aged Cells down vs 10 d * Young Cells	-0.352541	10 d * Aged Cells down vs 10 d * Young Cells	28.6196	53.7574	7.7817	1
519081	cg03274046	ADAM12			2.24522e-11	2.3023e-08	7.5871	1.89855	0 h * Aged Cells up vs 0 h * Young Cells	0.290362	0 h * Aged Cells up vs 0 h * Young Cells	6.27919e-09	8.09658	2.02604	72 h * Aged Cells up vs 72 h * Young Cells	0.311163	72 h * Aged Cells up vs 72 h * Young Cells	5.86991e-06	5.52706	1.5603	7 d * Aged Cells up vs 7 d * Young Cells	0.248249	7 d * Aged Cells up vs 7 d * Young Cells	1.80008e-05	1.7714	26.2491	5.12339	1.7714	10 d * Aged Cells up vs 10 d * Young Cells	0.264159	10 d * Aged Cells up vs 10 d * Young Cells	28.5912	31.8998	4.62228	1
235767	cg12548558				2.26104e-11	1.5065e-08	7.75201	2.9654	0 h * Aged Cells up vs 0 h * Young Cells	0.45741	0 h * Aged Cells up vs 0 h * Young Cells	5.42988e-09	8.15439	3.11932	72 h * Aged Cells up vs 72 h * Young Cells	0.479671	72 h * Aged Cells up vs 72 h * Young Cells	0.000896994	3.7002	1.59684	7 d * Aged Cells up vs 7 d * Young Cells	0.259488	7 d * Aged Cells up vs 7 d * Young Cells	4.00184e-07	3.43935	42.3436	6.5072	3.43935	10 d * Aged Cells up vs 10 d * Young Cells	0.520009	10 d * Aged Cells up vs 10 d * Young Cells	28.575	74.5053	10.8019	1
780686	cg07244783	STX18	Unclassified		2.32696e-11	2.79813e-09	8.4203	2.49324	0 h * Aged Cells up vs 0 h * Young Cells	0.353481	0 h * Aged Cells up vs 0 h * Young Cells	4.64066e-08	7.31732	2.16665	72 h * Aged Cells up vs 72 h * Young Cells	0.314537	72 h * Aged Cells up vs 72 h * Young Cells	0.000896984	3.7002	1.23603	7 d * Aged Cells up vs 7 d * Young Cells	0.145348	7 d * Aged Cells up vs 7 d * Young Cells	0.000169215	1.76524	18.617	4.31474	1.76524	10 d * Aged Cells up vs 10 d * Young Cells	0.277662	10 d * Aged Cells up vs 10 d * Young Cells	28.5086	44.5362	6.47197	1
210075	cg00180865	FSTL5			2.44057e-11	1.8135e-08	7.67973	2.1939	0 h * Aged Cells up vs 0 h * Young Cells	0.224043	0 h * Aged Cells up vs 0 h * Young Cells	2.07944e-08	7.62656	2.17871	72 h * Aged Cells up vs 72 h * Young Cells	0.224328	72 h * Aged Cells up vs 72 h * Young Cells	0.20527	1.29578	0.417609	7 d * Aged Cells up vs 7 d * Young Cells	0.0267404	7 d * Aged Cells up vs 7 d * Young Cells	6.15333e-07	2.5058	40.3017	6.34836	2.5058	10 d * Aged Cells up vs 10 d * Young Cells	0.239582	10 d * Aged Cells up vs 10 d * Young Cells	28.3989	41.2959	6.02428	1
701798	cg02762945	CAMK2G			2.80673e-11	8.59417e-09	-7.97232	-2.96224	0 h * Aged Cells down vs 0 h * Young Cells	-0.377391	0 h * Aged Cells down vs 0 h * Young Cells	1.28039e-08	-7.81559	-2.90401	72 h * Aged Cells down vs 72 h * Young Cells	-0.376967	72 h * Aged Cells down vs 72 h * Young Cells	0.72785	-0.351371	-0.147289	7 d * Aged Cells down vs 7 d * Young Cells	-0.0127607	7 d * Aged Cells down vs 7 d * Young Cells	7.7059e-06	-2.78714	29.4727	-5.42888	-2.78714	10 d * Aged Cells down vs 10 d * Young Cells	-0.374592	10 d * Aged Cells down vs 10 d * Young Cells	28.0793	69.075	10.1914	1
392367	cg20589096	MOBKL1A			3.10495e-11	4.95947e-09	8.19052	3.66105	0 h * Aged Cells up vs 0 h * Young Cells	0.392531	0 h * Aged Cells up vs 0 h * Young Cells	1.07035e-07	6.99989	3.12885	72 h * Aged Cells up vs 72 h * Young Cells	0.351637	72 h * Aged Cells up vs 72 h * Young Cells	0.000311317	4.09216	2.06355	7 d * Aged Cells up vs 7 d * Young Cells	0.159457	7 d * Aged Cells up vs 7 d * Young Cells	2.54005e-06	3.60076	33.9918	5.83024	3.60076	10 d * Aged Cells up vs 10 d * Young Cells	0.374075	10 d * Aged Cells up vs 10 d * Young Cells	27.8503	99.1473	14.7486	1
455483	cg25766247		Unclassified		3.35273e-11	5.6071e-08	7.24508	2.99833	0 h * Aged Cells up vs 0 h * Young Cells	0.294655	0 h * Aged Cells up vs 0 h * Young Cells	3.4998e-08	7.42551	3.073	72 h * Aged Cells up vs 72 h * Young Cells	0.304733	72 h * Aged Cells up vs 72 h * Young Cells	0.671137	0.428939	0.200263	7 d * Aged Cells up vs 7 d * Young Cells	0.00711929	7 d * Aged Cells up vs 7 d * Young Cells	2.45316e-07	3.82479	44.742	6.68895	3.82479	10 d * Aged Cells up vs 10 d * Young Cells	0.352183	10 d * Aged Cells up vs 10 d * Young Cells	27.6772	84.4612	12.6426	1
666069	cg01322848	ESRRG			3.50679e-11	2.198e-09	8.51806	2.43521	0 h * Aged Cells up vs 0 h * Young Cells	0.220081	0 h * Aged Cells up vs 0 h * Young Cells	1.07789e-07	6.99724	2.00042	72 h * Aged Cells up vs 72 h * Young Cells	0.172962	72 h * Aged Cells up vs 72 h * Young Cells	0.0676626	1.8982	0.612218	7 d * Aged Cells up vs 7 d * Young Cells	0.0358675	7 d * Aged Cells up vs 7 d * Young Cells	2.57961e-06	2.30079	33.9264	5.82463	2.30079	10 d * Aged Cells up vs 10 d * Young Cells	0.175982	10 d * Aged Cells up vs 10 d * Young Cells	27.5763	40.1598	6.03329	1
216612	cg09511697				3.99528e-11	8.83672e-09	7.96134	2.4312	0 h * Aged Cells up vs 0 h * Young Cells	0.375094	0 h * Aged Cells up vs 0 h * Young Cells	1.23194e-08	7.83071	2.39131	72 h * Aged Cells up vs 72 h * Young Cells	0.365683	72 h * Aged Cells up vs 72 h * Young Cells	0.00170782	3.45671	1.19087	7 d * Aged Cells up vs 7 d * Young Cells	0.196831	7 d * Aged Cells up vs 7 d * Young Cells	8.96077e-06	2.2677	28.8853	5.3745	2.2677	10 d * Aged Cells up vs 10 d * Young Cells	0.332204	10 d * Aged Cells up vs 10 d * Young Cells	27.2854	45.338	6.88387	1
674838	cg19795700				5.29437e-11	2.58117e-08	7.54286	3.70698	0 h * Aged Cells up vs 0 h * Young Cells	0.512756	0 h * Aged Cells up vs 0 h * Young Cells	2.93792e-08	7.49288	3.68242	72 h * Aged Cells up vs 72 h * Young Cells	0.516094	72 h * Aged Cells up vs 72 h * Young Cells	0.228558	1.23007	0.681994	7 d * Aged Cells up vs 7 d * Young Cells	0.0486059	7 d * Aged Cells up vs 7 d * Young Cells	4.81648e-06	3.80163	31.3433	5.59851	3.80163	10 d * Aged Cells up vs 10 d * Young Cells	0.531826	10 d * Aged Cells up vs 10 d * Young Cells	26.666	114.76	17.8292	1
698028	cg09402623	LYST			5.4962e-11	6.21693e-09	8.10054	3.16045	0 h * Aged Cells up vs 0 h * Young Cells	0.450729	0 h * Aged Cells up vs 0 h * Young Cells	1.88837e-07	6.78663	2.64782	72 h * Aged Cells up vs 72 h * Young Cells	0.384143	72 h * Aged Cells up vs 72 h * Young Cells	0.00269464	3.28117	1.44421	7 d * Aged Cells up vs 7 d * Young Cells	0.180971	7 d * Aged Cells up vs 7 d * Young Cells	1.66615e-06	3.22559	35.8034	5.98359	3.22559	10 d * Aged Cells up vs 10 d * Young Cells	0.475382	10 d * Aged Cells up vs 10 d * Young Cells	26.5846	72.1045	11.2365	1
197039	cg14436500	ABTB2	Unclassified		5.70052e-11	2.47692e-08	7.5588	2.84167	0 h * Aged Cells up vs 0 h * Young Cells	0.268935	0 h * Aged Cells up vs 0 h * Young Cells	5.23525e-08	7.27125	2.73357	72 h * Aged Cells up vs 72 h * Young Cells	0.25821	72 h * Aged Cells up vs 72 h * Young Cells	0.227444	1.23309	0.522978	7 d * Aged Cells up vs 7 d * Young Cells	0.0285417	7 d * Aged Cells up vs 7 d * Young Cells	2.08575e-06	3.06564	34.8317	5.90184	3.06564	10 d * Aged Cells up vs 10 d * Young Cells	0.271871	10 d * Aged Cells up vs 10 d * Young Cells	26.5054	66.7482	10.4329	1
194981	cg20386482	TANGO6			6.46961e-11	9.15491e-09	7.94739	2.46464	0 h * Aged Cells up vs 0 h * Young Cells	0.281675	0 h * Aged Cells up vs 0 h * Young Cells	7.58811e-09	8.02152	2.48763	72 h * Aged Cells up vs 72 h * Young Cells	0.306712	72 h * Aged Cells up vs 72 h * Young Cells	0.0707097	1.87631	0.65645	7 d * Aged Cells up vs 7 d * Young Cells	0.0665331	7 d * Aged Cells up vs 7 d * Young Cells	3.86789e-06	2.4329	32.2377	5.67783	2.4329	10 d * Aged Cells up vs 10 d * Young Cells	0.259982	10 d * Aged Cells up vs 10 d * Young Cells	26.2322	44.9529	7.09941	1
209629	cg06176471	ATP1B1			7.10798e-11	3.70416e-08	7.4037	2.36628	0 h * Aged Cells up vs 0 h * Young Cells	0.145453	0 h * Aged Cells up vs 0 h * Young Cells	2.48344e-08	7.55778	2.41552	72 h * Aged Cells up vs 72 h * Young Cells	0.162835	72 h * Aged Cells up vs 72 h * Young Cells	0.00165178	3.46944	1.25096	7 d * Aged Cells up vs 7 d * Young Cells	0.0563172	7 d * Aged Cells up vs 7 d * Young Cells	2.4921e-05	2.21082	25.0638	5.00637	2.21082	10 d * Aged Cells up vs 10 d * Young Cells	0.146267	10 d * Aged Cells up vs 10 d * Young Cells	26.0306	47.3786	7.54045	1
520625	cg07363131			N_Shore	7.60926e-11	1.7773e-08	7.68758	2.37248	0 h * Aged Cells up vs 0 h * Young Cells	0.15982	0 h * Aged Cells up vs 0 h * Young Cells	1.02695e-08	7.90216	2.43871	72 h * Aged Cells up vs 72 h * Young Cells	0.17401	72 h * Aged Cells up vs 72 h * Young Cells	0.882346	-0.149306	-0.0519827	7 d * Aged Cells down vs 7 d * Young Cells	-0.00157626	7 d * Aged Cells down vs 7 d * Young Cells	1.57674e-05	2.20499	26.7398	5.17105	2.20499	10 d * Aged Cells up vs 10 d * Young Cells	0.162422	10 d * Aged Cells up vs 10 d * Young Cells	25.8855	43.9285	7.03057	1
459378	cg05276753				8.68057e-11	3.86919e-08	7.38697	3.92643	0 h * Aged Cells up vs 0 h * Young Cells	0.45702	0 h * Aged Cells up vs 0 h * Young Cells	9.91017e-09	7.91617	4.20772	72 h * Aged Cells up vs 72 h * Young Cells	0.492428	72 h * Aged Cells up vs 72 h * Young Cells	0.00301144	3.23793	1.94163	7 d * Aged Cells up vs 7 d * Young Cells	0.154298	7 d * Aged Cells up vs 7 d * Young Cells	2.24514e-05	3.70436	25.4411	5.04391	3.70436	10 d * Aged Cells up vs 10 d * Young Cells	0.466199	10 d * Aged Cells up vs 10 d * Young Cells	25.6068	128.909	20.8558	1
296892	cg24659873		Unclassified_Cell_type_specific		8.72068e-11	2.33234e-08	7.58207	4.95902	0 h * Aged Cells up vs 0 h * Young Cells	0.565946	0 h * Aged Cells up vs 0 h * Young Cells	1.57271e-07	6.85514	4.48358	72 h * Aged Cells up vs 72 h * Young Cells	0.560225	72 h * Aged Cells up vs 72 h * Young Cells	0.00610203	2.9582	2.18275	7 d * Aged Cells up vs 7 d * Young Cells	0.194671	7 d * Aged Cells up vs 7 d * Young Cells	3.73399e-06	5.14254	32.3827	5.69058	5.14254	10 d * Aged Cells up vs 10 d * Young Cells	0.636748	10 d * Aged Cells up vs 10 d * Young Cells	25.5971	195.106	31.5777	1
130527	cg00092623				9.42401e-11	2.85659e-08	7.50371	3.09414	0 h * Aged Cells up vs 0 h * Young Cells	0.363749	0 h * Aged Cells up vs 0 h * Young Cells	5.84079e-08	7.22951	2.98108	72 h * Aged Cells up vs 72 h * Young Cells	0.341303	72 h * Aged Cells up vs 72 h * Young Cells	0.0135442	2.62935	1.22315	7 d * Aged Cells up vs 7 d * Young Cells	0.103914	7 d * Aged Cells up vs 7 d * Young Cells	2.16106e-06	3.35517	34.6796	5.88894	3.35517	10 d * Aged Cells up vs 10 d * Young Cells	0.369348	10 d * Aged Cells up vs 10 d * Young Cells	25.4342	77.0568	12.5514	1
373463	cg24752967	SORBS3		S_Shelf	9.50505e-11	3.70017e-08	7.40412	2.17447	0 h * Aged Cells up vs 0 h * Young Cells	0.267405	0 h * Aged Cells up vs 0 h * Young Cells	1.05346e-07	7.00589	2.05752	72 h * Aged Cells up vs 72 h * Young Cells	0.267289	72 h * Aged Cells up vs 72 h * Young Cells	0.907286	-0.117485	-0.0389252	7 d * Aged Cells down vs 7 d * Young Cells	-0.0021593	7 d * Aged Cells down vs 7 d * Young Cells	1.98341e-05	2.06483	25.8929	5.0885	2.06483	10 d * Aged Cells up vs 10 d * Young Cells	0.271255	10 d * Aged Cells up vs 10 d * Young Cells	25.4163	39.0605	6.36686	1
328200	cg01874808	RBM22			9.83109e-11	1.07459e-07	6.99839	3.53148	0 h * Aged Cells up vs 0 h * Young Cells	0.467265	0 h * Aged Cells up vs 0 h * Young Cells	1.84208e-07	6.79592	3.42931	72 h * Aged Cells up vs 72 h * Young Cells	0.45717	72 h * Aged Cells up vs 72 h * Young Cells	2.33617e-05	5.02962	2.86326	7 d * Aged Cells up vs 7 d * Young Cells	0.29823	7 d * Aged Cells up vs 7 d * Young Cells	1.01915e-06	4.29706	37.9839	6.16311	4.29706	10 d * Aged Cells up vs 10 d * Young Cells	0.530053	10 d * Aged Cells up vs 10 d * Young Cells	25.3458	114.997	18.7966	1
684248	cg05840726				1.10565e-10	5.02704e-08	7.28675	2.99812	0 h * Aged Cells up vs 0 h * Young Cells	0.374263	0 h * Aged Cells up vs 0 h * Young Cells	6.43359e-08	7.19271	2.95943	72 h * Aged Cells up vs 72 h * Young Cells	0.380813	72 h * Aged Cells up vs 72 h * Young Cells	0.00028742	4.12143	1.91307	7 d * Aged Cells up vs 7 d * Young Cells	0.17882	7 d * Aged Cells up vs 7 d * Young Cells	1.88415e-06	3.3762	35.2695	5.93882	3.3762	10 d * Aged Cells up vs 10 d * Young Cells	0.382084	10 d * Aged Cells up vs 10 d * Young Cells	25.1015	75.7171	12.4967	1
169730	cg20560873				1.17779e-10	9.13785e-08	7.05962	3.36501	0 h * Aged Cells up vs 0 h * Young Cells	0.31429	0 h * Aged Cells up vs 0 h * Young Cells	3.62078e-08	7.41245	3.53318	72 h * Aged Cells up vs 72 h * Young Cells	0.337316	72 h * Aged Cells up vs 72 h * Young Cells	0.0233758	2.3936	1.28713	7 d * Aged Cells up vs 7 d * Young Cells	0.058378	7 d * Aged Cells up vs 7 d * Young Cells	0.000108501	2.94785	20.0344	4.47598	2.94785	10 d * Aged Cells up vs 10 d * Young Cells	0.315032	10 d * Aged Cells up vs 10 d * Young Cells	24.9709	101.089	16.7715	1
411026	cg18257574		Promoter_Associated		1.17935e-10	1.49273e-08	7.75559	2.94187	0 h * Aged Cells up vs 0 h * Young Cells	0.207504	0 h * Aged Cells up vs 0 h * Young Cells	2.6803e-08	7.5283	2.85566	72 h * Aged Cells up vs 72 h * Young Cells	0.206123	72 h * Aged Cells up vs 72 h * Young Cells	0.000147038	4.36579	1.86827	7 d * Aged Cells up vs 7 d * Young Cells	0.110897	7 d * Aged Cells up vs 7 d * Young Cells	1.62176e-05	2.70489	26.6351	5.16092	2.70489	10 d * Aged Cells up vs 10 d * Young Cells	0.191505	10 d * Aged Cells up vs 10 d * Young Cells	24.9681	64.0129	10.6214	1
216714	cg15639451	ADGRF5			1.25233e-10	4.05083e-07	6.50269	1.98748	0 h * Aged Cells up vs 0 h * Young Cells	0.271163	0 h * Aged Cells up vs 0 h * Young Cells	2.44596e-08	7.56366	2.31175	72 h * Aged Cells up vs 72 h * Young Cells	0.318341	72 h * Aged Cells up vs 72 h * Young Cells	0.450746	0.764499	0.263605	7 d * Aged Cells up vs 7 d * Young Cells	0.0385906	7 d * Aged Cells up vs 7 d * Young Cells	2.48771e-07	2.82255	44.6723	6.68374	2.82255	10 d * Aged Cells up vs 10 d * Young Cells	0.375161	10 d * Aged Cells up vs 10 d * Young Cells	24.8446	41.3535	6.89574	1
315601	cg03114059	NMT2			1.26015e-10	5.79996e-08	-7.23219	-2.32116	0 h * Aged Cells down vs 0 h * Young Cells	-0.30463	0 h * Aged Cells down vs 0 h * Young Cells	4.36322e-08	-7.34091	-2.35606	72 h * Aged Cells down vs 72 h * Young Cells	-0.308486	72 h * Aged Cells down vs 72 h * Young Cells	0.941358	-0.0742033	-0.0268675	7 d * Aged Cells down vs 7 d * Young Cells	0.00214115	7 d * Aged Cells up vs 7 d * Young Cells	3.24289e-05	-2.17808	24.1241	-4.91162	-2.17808	10 d * Aged Cells down vs 10 d * Young Cells	-0.285717	10 d * Aged Cells down vs 10 d * Young Cells	24.8318	45.5768	7.60388	1
603254	cg05423480				1.30831e-10	1.57289e-07	6.8551	1.93893	0 h * Aged Cells up vs 0 h * Young Cells	0.203317	0 h * Aged Cells up vs 0 h * Young Cells	3.84175e-08	7.3897	2.09014	72 h * Aged Cells up vs 72 h * Young Cells	0.223496	72 h * Aged Cells up vs 72 h * Young Cells	0.0196781	2.46909	0.787866	7 d * Aged Cells up vs 7 d * Young Cells	0.0632587	7 d * Aged Cells up vs 7 d * Young Cells	6.87519e-05	1.81369	21.5378	4.64089	1.81369	10 d * Aged Cells up vs 10 d * Young Cells	0.211681	10 d * Aged Cells up vs 10 d * Young Cells	24.7549	35.2875	5.90554	1
717637	cg23683079				1.41222e-10	2.22552e-08	7.60023	3.88083	0 h * Aged Cells up vs 0 h * Young Cells	0.479565	0 h * Aged Cells up vs 0 h * Young Cells	3.63411e-08	7.41104	3.78422	72 h * Aged Cells up vs 72 h * Young Cells	0.489423	72 h * Aged Cells up vs 72 h * Young Cells	0.084202	1.78817	1.03009	7 d * Aged Cells up vs 7 d * Young Cells	0.119625	7 d * Aged Cells up vs 7 d * Young Cells	5.58651e-05	3.32707	22.2383	4.71575	3.32707	10 d * Aged Cells up vs 10 d * Young Cells	0.464163	10 d * Aged Cells up vs 10 d * Young Cells	24.5988	114.281	19.2468	1
634730	cg20333383				1.45896e-10	4.60775e-08	7.32004	2.342	0 h * Aged Cells up vs 0 h * Young Cells	0.127098	0 h * Aged Cells up vs 0 h * Young Cells	5.14291e-08	7.27805	2.32856	72 h * Aged Cells up vs 72 h * Young Cells	0.131256	72 h * Aged Cells up vs 72 h * Young Cells	0.684666	0.410211	0.148064	7 d * Aged Cells up vs 7 d * Young Cells	0.00363906	7 d * Aged Cells up vs 7 d * Young Cells	4.18976e-06	2.49719	31.9102	5.64891	2.49719	10 d * Aged Cells up vs 10 d * Young Cells	0.12894	10 d * Aged Cells up vs 10 d * Young Cells	24.5326	44.7458	7.5563	1
709089	cg02313670	MAP4K4			1.63154e-10	1.88732e-07	6.78684	2.08715	0 h * Aged Cells up vs 0 h * Young Cells	0.214117	0 h * Aged Cells up vs 0 h * Young Cells	9.89345e-08	7.02959	2.1618	72 h * Aged Cells up vs 72 h * Young Cells	0.199788	72 h * Aged Cells up vs 72 h * Young Cells	0.0280493	2.31245	0.80228	7 d * Aged Cells up vs 7 d * Young Cells	0.0470137	7 d * Aged Cells up vs 7 d * Young Cells	1.02708e-05	2.2628	28.3593	5.32535	2.2628	10 d * Aged Cells up vs 10 d * Young Cells	0.208028	10 d * Aged Cells up vs 10 d * Young Cells	24.3062	40.9592	6.98127	1
34265	cg15972148	RASA3		S_Shore	1.66549e-10	9.01978e-08	7.06454	1.99116	0 h * Aged Cells up vs 0 h * Young Cells	0.238935	0 h * Aged Cells up vs 0 h * Young Cells	2.28728e-08	7.58963	2.13915	72 h * Aged Cells up vs 72 h * Young Cells	0.269367	72 h * Aged Cells up vs 72 h * Young Cells	0.314044	1.02456	0.32578	7 d * Aged Cells up vs 7 d * Young Cells	0.02736	7 d * Aged Cells up vs 7 d * Young Cells	0.000270305	1.61378	17.172	4.14391	1.61378	10 d * Aged Cells up vs 10 d * Young Cells	0.227732	10 d * Aged Cells up vs 10 d * Young Cells	24.2647	34.3464	5.86416	1
155546	cg19805775				1.71129e-10	2.69676e-07	-6.65369	-2.15431	0 h * Aged Cells down vs 0 h * Young Cells	-0.33636	0 h * Aged Cells down vs 0 h * Young Cells	1.91526e-08	-7.6585	-2.47964	72 h * Aged Cells down vs 72 h * Young Cells	-0.378687	72 h * Aged Cells down vs 72 h * Young Cells	0.000539343	-3.88968	-1.42078	7 d * Aged Cells down vs 7 d * Young Cells	-0.196095	7 d * Aged Cells down vs 7 d * Young Cells	0.000103315	-2.01031	20.1934	-4.49371	-2.01031	10 d * Aged Cells down vs 10 d * Young Cells	-0.322105	10 d * Aged Cells down vs 10 d * Young Cells	24.2101	45.222	7.73843	1
411405	cg16349894	OPCML			1.84988e-10	2.53132e-08	7.5504	2.22749	0 h * Aged Cells up vs 0 h * Young Cells	0.135477	0 h * Aged Cells up vs 0 h * Young Cells	9.95348e-08	7.02731	2.07318	72 h * Aged Cells up vs 72 h * Young Cells	0.134859	72 h * Aged Cells up vs 72 h * Young Cells	0.370927	0.908838	0.302483	7 d * Aged Cells up vs 7 d * Young Cells	0.0107182	7 d * Aged Cells up vs 7 d * Young Cells	1.85021e-05	2.08439	26.148	5.11351	2.08439	10 d * Aged Cells up vs 10 d * Young Cells	0.119412	10 d * Aged Cells up vs 10 d * Young Cells	24.054	37.3031	6.42476	1
574083	cg23768418	GAS7			1.91853e-10	3.74191e-07	6.53207	2.4907	0 h * Aged Cells up vs 0 h * Young Cells	0.393628	0 h * Aged Cells up vs 0 h * Young Cells	7.52325e-07	6.27443	2.39247	72 h * Aged Cells up vs 72 h * Young Cells	0.377685	72 h * Aged Cells up vs 72 h * Young Cells	1.17875e-06	6.10988	2.62828	7 d * Aged Cells up vs 7 d * Young Cells	0.403632	7 d * Aged Cells up vs 7 d * Young Cells	1.55599e-06	3.16557	36.1023	6.00852	3.16557	10 d * Aged Cells up vs 10 d * Young Cells	0.48788	10 d * Aged Cells up vs 10 d * Young Cells	23.9812	62.1266	10.7326	1
167684	cg22688072			S_Shelf	1.94626e-10	2.73352e-07	6.64865	3.00867	0 h * Aged Cells up vs 0 h * Young Cells	0.443151	0 h * Aged Cells up vs 0 h * Young Cells	7.2041e-08	7.14973	3.23541	72 h * Aged Cells up vs 72 h * Young Cells	0.485903	72 h * Aged Cells up vs 72 h * Young Cells	0.532911	0.631111	0.322192	7 d * Aged Cells up vs 7 d * Young Cells	0.0500565	7 d * Aged Cells up vs 7 d * Young Cells	7.96218e-07	3.91007	39.1076	6.25361	3.91007	10 d * Aged Cells up vs 10 d * Young Cells	0.567703	10 d * Aged Cells up vs 10 d * Young Cells	23.9526	87.3972	15.1163	1
447726	cg03461013	CYP1B1-AS1	Unclassified_Cell_type_specific		1.95655e-10	1.06151e-07	-7.00302	-2.29151	0 h * Aged Cells down vs 0 h * Young Cells	-0.367565	0 h * Aged Cells down vs 0 h * Young Cells	3.77468e-07	-6.52884	-2.13635	72 h * Aged Cells down vs 72 h * Young Cells	-0.34719	72 h * Aged Cells down vs 72 h * Young Cells	0.304985	-1.04427	-0.385495	7 d * Aged Cells down vs 7 d * Young Cells	-0.061549	7 d * Aged Cells down vs 7 d * Young Cells	6.89069e-06	-2.47271	29.9122	-5.4692	-2.47271	10 d * Aged Cells down vs 10 d * Young Cells	-0.395391	10 d * Aged Cells down vs 10 d * Young Cells	23.9421	45.6771	7.9038	1
433087	cg23584734	FRMD4A			1.98976e-10	2.97271e-07	6.61746	2.30488	0 h * Aged Cells up vs 0 h * Young Cells	0.365765	0 h * Aged Cells up vs 0 h * Young Cells	6.00077e-08	7.21922	2.51448	72 h * Aged Cells up vs 72 h * Young Cells	0.398167	72 h * Aged Cells up vs 72 h * Young Cells	0.00145873	3.51675	1.38187	7 d * Aged Cells up vs 7 d * Young Cells	0.226564	7 d * Aged Cells up vs 7 d * Young Cells	2.0546e-06	2.84289	34.8963	5.90731	2.84289	10 d * Aged Cells up vs 10 d * Young Cells	0.442763	10 d * Aged Cells up vs 10 d * Young Cells	23.9086	51.6812	8.95525	1
263917	cg27218041	FGGY			2.00059e-10	6.47234e-08	7.19043	2.81203	0 h * Aged Cells up vs 0 h * Young Cells	0.346116	0 h * Aged Cells up vs 0 h * Young Cells	1.03566e-07	7.01232	2.74237	72 h * Aged Cells up vs 72 h * Young Cells	0.348593	72 h * Aged Cells up vs 72 h * Young Cells	6.86993e-05	4.64116	2.04767	7 d * Aged Cells up vs 7 d * Young Cells	0.227767	7 d * Aged Cells up vs 7 d * Young Cells	4.62843e-05	2.58481	22.8823	4.78355	2.58481	10 d * Aged Cells up vs 10 d * Young Cells	0.343167	10 d * Aged Cells up vs 10 d * Young Cells	23.8978	65.1255	11.29	1
357586	cg01093786	MAML2			2.15892e-10	1.03273e-07	7.01339	2.26073	0 h * Aged Cells up vs 0 h * Young Cells	0.144051	0 h * Aged Cells up vs 0 h * Young Cells	5.36447e-07	6.39892	2.06265	72 h * Aged Cells up vs 72 h * Young Cells	0.133357	72 h * Aged Cells up vs 72 h * Young Cells	0.720967	0.36066	0.131155	7 d * Aged Cells up vs 7 d * Young Cells	0.002868	7 d * Aged Cells up vs 7 d * Young Cells	4.32722e-06	2.51073	31.7784	5.63723	2.51073	10 d * Aged Cells up vs 10 d * Young Cells	0.164514	10 d * Aged Cells up vs 10 d * Young Cells	23.7468	43.9651	7.67014	1
26503	cg16909962	RAB4A	Promoter_Associated	Island	2.2646e-10	4.06575e-07	6.50133	2.35146	0 h * Aged Cells up vs 0 h * Young Cells	0.18381	0 h * Aged Cells up vs 0 h * Young Cells	4.38331e-07	6.47351	2.3414	72 h * Aged Cells up vs 72 h * Young Cells	0.200539	72 h * Aged Cells up vs 72 h * Young Cells	4.16634e-07	6.49229	2.64912	7 d * Aged Cells up vs 7 d * Young Cells	0.263287	7 d * Aged Cells up vs 7 d * Young Cells	6.81805e-06	2.73512	29.954	5.47303	2.73512	10 d * Aged Cells up vs 10 d * Young Cells	0.220516	10 d * Aged Cells up vs 10 d * Young Cells	23.6524	55.1328	9.65685	1
117937	cg25288034				2.39317e-10	2.36624e-08	7.57649	3.69892	0 h * Aged Cells up vs 0 h * Young Cells	0.4481	0 h * Aged Cells up vs 0 h * Young Cells	3.92319e-08	7.38165	3.6038	72 h * Aged Cells up vs 72 h * Young Cells	0.422698	72 h * Aged Cells up vs 72 h * Young Cells	0.299337	1.05678	0.582047	7 d * Aged Cells up vs 7 d * Young Cells	0.0329969	7 d * Aged Cells up vs 7 d * Young Cells	3.70052e-05	3.28114	23.6596	4.86411	3.28114	10 d * Aged Cells up vs 10 d * Young Cells	0.417258	10 d * Aged Cells up vs 10 d * Young Cells	23.5437	99.9889	17.5945	1
453347	cg20346503			S_Shelf	2.47877e-10	6.23339e-08	7.20474	2.93056	0 h * Aged Cells up vs 0 h * Young Cells	0.270434	0 h * Aged Cells up vs 0 h * Young Cells	7.04668e-08	7.15812	2.9116	72 h * Aged Cells up vs 72 h * Young Cells	0.274487	72 h * Aged Cells up vs 72 h * Young Cells	0.00062915	3.83254	1.75868	7 d * Aged Cells up vs 7 d * Young Cells	0.103916	7 d * Aged Cells up vs 7 d * Young Cells	2.09748e-05	2.8485	25.6885	5.06838	2.8485	10 d * Aged Cells up vs 10 d * Young Cells	0.261539	10 d * Aged Cells up vs 10 d * Young Cells	23.4747	69.2037	12.2132	1
113145	cg19546012	C19orf21	Unclassified_Cell_type_specific		2.99687e-10	4.14503e-07	6.49418	3.34935	0 h * Aged Cells up vs 0 h * Young Cells	0.268979	0 h * Aged Cells up vs 0 h * Young Cells	5.33494e-09	8.16141	4.20921	72 h * Aged Cells up vs 72 h * Young Cells	0.337183	72 h * Aged Cells up vs 72 h * Young Cells	0.0016128	3.47855	2.02395	7 d * Aged Cells up vs 7 d * Young Cells	0.150457	7 d * Aged Cells up vs 7 d * Young Cells	2.36903e-05	3.58055	25.2465	5.02459	3.58055	10 d * Aged Cells up vs 10 d * Young Cells	0.31095	10 d * Aged Cells up vs 10 d * Young Cells	23.1052	109.507	19.6352	1
540242	cg22410676	STXBP6			3.1264e-10	1.36694e-07	6.90779	2.55085	0 h * Aged Cells up vs 0 h * Young Cells	0.282544	0 h * Aged Cells up vs 0 h * Young Cells	6.64954e-07	6.31982	2.33373	72 h * Aged Cells up vs 72 h * Young Cells	0.261282	72 h * Aged Cells up vs 72 h * Young Cells	0.688428	-0.40503	-0.168734	7 d * Aged Cells down vs 7 d * Young Cells	-0.00845325	7 d * Aged Cells down vs 7 d * Young Cells	4.96909e-06	2.85073	31.2172	5.58723	2.85073	10 d * Aged Cells up vs 10 d * Young Cells	0.318452	10 d * Aged Cells up vs 10 d * Young Cells	23.0234	55.9405	10.066	1
18914	cg23752651	TNFRSF1A			3.50158e-10	1.46844e-07	6.88088	2.10624	0 h * Aged Cells up vs 0 h * Young Cells	0.214769	0 h * Aged Cells up vs 0 h * Young Cells	7.64478e-08	7.12719	2.18164	72 h * Aged Cells up vs 72 h * Young Cells	0.233822	72 h * Aged Cells up vs 72 h * Young Cells	0.00395116	3.13142	1.08137	7 d * Aged Cells up vs 7 d * Young Cells	0.0961022	7 d * Aged Cells up vs 7 d * Young Cells	6.88115e-06	2.31335	29.9177	5.4697	2.31335	10 d * Aged Cells up vs 10 d * Young Cells	0.235935	10 d * Aged Cells up vs 10 d * Young Cells	22.8057	38.0745	6.91658	1
341608	cg22633570	NPAS3			3.67686e-10	1.0972e-07	6.99054	2.54941	0 h * Aged Cells up vs 0 h * Young Cells	0.379861	0 h * Aged Cells up vs 0 h * Young Cells	9.50826e-08	7.0446	2.56912	72 h * Aged Cells up vs 72 h * Young Cells	0.378554	72 h * Aged Cells up vs 72 h * Young Cells	0.0402653	2.14725	0.883442	7 d * Aged Cells up vs 7 d * Young Cells	0.107653	7 d * Aged Cells up vs 7 d * Young Cells	3.72573e-05	2.44978	23.6358	4.86167	2.44978	10 d * Aged Cells up vs 10 d * Young Cells	0.347777	10 d * Aged Cells up vs 10 d * Young Cells	22.7123	53.8247	9.81792	1
517535	cg16701848	GNG7		Island	4.60643e-10	6.2269e-07	6.34398	2.64244	0 h * Aged Cells up vs 0 h * Young Cells	0.233328	0 h * Aged Cells up vs 0 h * Young Cells	3.38264e-07	6.56949	2.73637	72 h * Aged Cells up vs 72 h * Young Cells	0.255542	72 h * Aged Cells up vs 72 h * Young Cells	0.782999	0.277981	0.130625	7 d * Aged Cells up vs 7 d * Young Cells	0.00629221	7 d * Aged Cells up vs 7 d * Young Cells	4.19152e-07	3.73512	42.1209	6.49006	3.73512	10 d * Aged Cells up vs 10 d * Young Cells	0.306333	10 d * Aged Cells up vs 10 d * Young Cells	22.2857	68.8932	12.8071	1
648321	cg08104736	PAK2			4.67956e-10	4.46802e-07	6.46643	2.63348	0 h * Aged Cells up vs 0 h * Young Cells	0.202341	0 h * Aged Cells up vs 0 h * Young Cells	2.28919e-07	6.71474	2.7346	72 h * Aged Cells up vs 72 h * Young Cells	0.224203	72 h * Aged Cells up vs 72 h * Young Cells	0.133991	1.54169	0.708321	7 d * Aged Cells up vs 7 d * Young Cells	0.0265733	7 d * Aged Cells up vs 7 d * Young Cells	1.15023e-05	2.97363	27.9266	5.28457	2.97363	10 d * Aged Cells up vs 10 d * Young Cells	0.246677	10 d * Aged Cells up vs 10 d * Young Cells	22.2561	65.7723	12.2432	1
494785	cg02505534	LINC00840			4.9502e-10	3.12334e-08	7.4693	3.3667	0 h * Aged Cells up vs 0 h * Young Cells	0.28738	0 h * Aged Cells up vs 0 h * Young Cells	1.04824e-07	7.00776	3.15867	72 h * Aged Cells up vs 72 h * Young Cells	0.284641	72 h * Aged Cells up vs 72 h * Young Cells	0.00571617	2.98448	1.51761	7 d * Aged Cells up vs 7 d * Young Cells	0.0873709	7 d * Aged Cells up vs 7 d * Young Cells	0.000213918	2.63399	17.8876	4.22937	2.63399	10 d * Aged Cells up vs 10 d * Young Cells	0.251219	10 d * Aged Cells up vs 10 d * Young Cells	22.1509	80.1871	14.9973	1
279588	cg20190855	MANBA			5.46149e-10	7.75457e-08	7.12179	2.35827	0 h * Aged Cells up vs 0 h * Young Cells	0.151363	0 h * Aged Cells up vs 0 h * Young Cells	1.80044e-07	6.80447	2.2532	72 h * Aged Cells up vs 72 h * Young Cells	0.155015	72 h * Aged Cells up vs 72 h * Young Cells	0.0232149	2.39665	0.895316	7 d * Aged Cells up vs 7 d * Young Cells	0.0339204	7 d * Aged Cells up vs 7 d * Young Cells	7.79519e-06	2.48197	29.4277	5.42473	2.48197	10 d * Aged Cells up vs 10 d * Young Cells	0.159801	10 d * Aged Cells up vs 10 d * Young Cells	21.9678	42.9199	8.09417	1
722539	cg15947176	C8orf46			5.55178e-10	6.18169e-07	6.34667	2.2911	0 h * Aged Cells up vs 0 h * Young Cells	0.193875	0 h * Aged Cells up vs 0 h * Young Cells	2.78284e-06	5.79712	2.09272	72 h * Aged Cells up vs 72 h * Young Cells	0.186687	72 h * Aged Cells up vs 72 h * Young Cells	0.680788	0.415564	0.169241	7 d * Aged Cells up vs 7 d * Young Cells	0.00294217	7 d * Aged Cells up vs 7 d * Young Cells	2.44196e-06	2.91516	34.1587	5.84454	2.91516	10 d * Aged Cells up vs 10 d * Young Cells	0.242209	10 d * Aged Cells up vs 10 d * Young Cells	21.9373	50.9383	9.61968	1
716251	cg10349208				6.15799e-10	5.10103e-07	6.4175	1.99189	0 h * Aged Cells up vs 0 h * Young Cells	0.154074	0 h * Aged Cells up vs 0 h * Young Cells	3.41598e-07	6.56585	2.03794	72 h * Aged Cells up vs 72 h * Young Cells	0.158943	72 h * Aged Cells up vs 72 h * Young Cells	0.225233	1.23913	0.433895	7 d * Aged Cells up vs 7 d * Young Cells	0.0158623	7 d * Aged Cells up vs 7 d * Young Cells	5.37486e-05	2.02836	22.3698	4.72967	2.02836	10 d * Aged Cells up vs 10 d * Young Cells	0.156249	10 d * Aged Cells up vs 10 d * Young Cells	21.7459	37.3284	7.11153	1
469295	cg20482145	MYH10			6.28791e-10	2.20618e-07	-6.72852	-1.97512	0 h * Aged Cells down vs 0 h * Young Cells	-0.307865	0 h * Aged Cells down vs 0 h * Young Cells	3.22558e-08	-7.45689	-2.18893	72 h * Aged Cells down vs 72 h * Young Cells	-0.330336	72 h * Aged Cells down vs 72 h * Young Cells	0.188924	-1.3454	-0.445546	7 d * Aged Cells down vs 7 d * Young Cells	-0.0634099	7 d * Aged Cells down vs 7 d * Young Cells	5.25302e-05	-1.92166	22.4481	-4.73794	-1.92166	10 d * Aged Cells down vs 10 d * Young Cells	-0.301701	10 d * Aged Cells down vs 10 d * Young Cells	21.7074	33.3289	6.36081	1
65680	cg23590389				6.53158e-10	4.08431e-07	6.49965	2.55736	0 h * Aged Cells up vs 0 h * Young Cells	0.279277	0 h * Aged Cells up vs 0 h * Young Cells	2.95162e-07	6.62011	2.60476	72 h * Aged Cells up vs 72 h * Young Cells	0.29574	72 h * Aged Cells up vs 72 h * Young Cells	0.000378164	4.02072	1.78474	7 d * Aged Cells up vs 7 d * Young Cells	0.175032	7 d * Aged Cells up vs 7 d * Young Cells	1.61282e-05	2.80679	26.6556	5.16291	2.80679	10 d * Aged Cells up vs 10 d * Young Cells	0.344323	10 d * Aged Cells up vs 10 d * Young Cells	21.6376	59.6867	11.4279	1
142514	cg08771678	NUAK1			7.17166e-10	4.14047e-07	-6.49459	-2.62506	0 h * Aged Cells down vs 0 h * Young Cells	-0.329973	0 h * Aged Cells down vs 0 h * Young Cells	2.38593e-07	-6.6993	-2.7078	72 h * Aged Cells down vs 72 h * Young Cells	-0.34275	72 h * Aged Cells down vs 72 h * Young Cells	0.181501	1.36903	0.624264	7 d * Aged Cells up vs 7 d * Young Cells	0.0413472	7 d * Aged Cells up vs 7 d * Young Cells	3.0779e-05	-2.7535	24.309	-4.93042	-2.7535	10 d * Aged Cells down vs 10 d * Young Cells	-0.363669	10 d * Aged Cells down vs 10 d * Young Cells	21.4667	62.4892	12.0598	1
123717	cg19521279			N_Shore	7.2858e-10	3.22359e-07	-6.58736	-3.26757	0 h * Aged Cells down vs 0 h * Young Cells	-0.475581	0 h * Aged Cells down vs 0 h * Young Cells	4.1301e-07	-6.49552	-3.22201	72 h * Aged Cells down vs 72 h * Young Cells	-0.480424	72 h * Aged Cells down vs 72 h * Young Cells	0.186806	1.35206	0.756619	7 d * Aged Cells up vs 7 d * Young Cells	0.0787464	7 d * Aged Cells up vs 7 d * Young Cells	2.3048e-05	-3.45049	25.346	-5.03448	-3.45049	10 d * Aged Cells down vs 10 d * Young Cells	-0.513706	10 d * Aged Cells down vs 10 d * Young Cells	21.438	93.988	18.163	1
237383	cg13735018	SYNJ2	Promoter_Associated	S_Shore	7.32337e-10	9.40846e-08	-7.04859	-2.17139	0 h * Aged Cells down vs 0 h * Young Cells	-0.312021	0 h * Aged Cells down vs 0 h * Young Cells	2.39115e-07	-6.69849	-2.06354	72 h * Aged Cells down vs 72 h * Young Cells	-0.306664	72 h * Aged Cells down vs 72 h * Young Cells	0.303394	-1.04778	-0.364145	7 d * Aged Cells down vs 7 d * Young Cells	-0.0381589	7 d * Aged Cells down vs 7 d * Young Cells	0.000249753	-1.77615	17.4125	-4.17282	-1.77615	10 d * Aged Cells down vs 10 d * Young Cells	-0.273957	10 d * Aged Cells down vs 10 d * Young Cells	21.4286	36.2351	7.00544	1
701315	cg06750596	SLC14A2			7.45227e-10	6.59409e-07	-6.3229	-3.1036	0 h * Aged Cells down vs 0 h * Young Cells	-0.436694	0 h * Aged Cells down vs 0 h * Young Cells	2.42016e-07	-6.69399	-3.28575	72 h * Aged Cells down vs 72 h * Young Cells	-0.454509	72 h * Aged Cells down vs 72 h * Young Cells	0.440093	-0.782797	-0.433477	7 d * Aged Cells down vs 7 d * Young Cells	-0.0417848	7 d * Aged Cells down vs 7 d * Young Cells	3.09002e-06	-3.9059	33.1678	-5.75915	-3.9059	10 d * Aged Cells down vs 10 d * Young Cells	-0.520891	10 d * Aged Cells down vs 10 d * Young Cells	21.3969	91.8573	17.7854	1
232659	cg04475878	MYH9			8.16096e-10	1.01579e-07	7.01963	2.74961	0 h * Aged Cells up vs 0 h * Young Cells	0.204244	0 h * Aged Cells up vs 0 h * Young Cells	6.04129e-07	6.35513	2.48932	72 h * Aged Cells up vs 72 h * Young Cells	0.207968	72 h * Aged Cells up vs 72 h * Young Cells	0.000122341	4.43249	1.95872	7 d * Aged Cells up vs 7 d * Young Cells	0.127741	7 d * Aged Cells up vs 7 d * Young Cells	2.24445e-05	2.7299	25.4422	5.04402	2.7299	10 d * Aged Cells up vs 10 d * Young Cells	0.213568	10 d * Aged Cells up vs 10 d * Young Cells	21.2323	58.0462	11.326	1
172766	cg07763160	PAQR5			8.26827e-10	2.57604e-07	6.67074	2.76774	0 h * Aged Cells up vs 0 h * Young Cells	0.41999	0 h * Aged Cells up vs 0 h * Young Cells	2.19069e-07	6.73115	2.7928	72 h * Aged Cells up vs 72 h * Young Cells	0.426334	72 h * Aged Cells up vs 72 h * Young Cells	8.88851e-05	4.54812	2.12888	7 d * Aged Cells up vs 7 d * Young Cells	0.344028	7 d * Aged Cells up vs 7 d * Young Cells	0.000405157	2.29044	15.9627	3.99534	2.29044	10 d * Aged Cells up vs 10 d * Young Cells	0.335917	10 d * Aged Cells up vs 10 d * Young Cells	21.2087	65.0549	12.7077	1
124354	cg00702638	KIF15	Promoter_Associated	Island	8.66714e-10	2.67643e-07	6.65651	3.41023	0 h * Aged Cells up vs 0 h * Young Cells	0.127187	0 h * Aged Cells up vs 0 h * Young Cells	3.7337e-08	7.40065	3.79146	72 h * Aged Cells up vs 72 h * Young Cells	0.158832	72 h * Aged Cells up vs 72 h * Young Cells	0.0119129	2.6834	1.55092	7 d * Aged Cells up vs 7 d * Young Cells	0.0305507	7 d * Aged Cells up vs 7 d * Young Cells	0.001024	2.58405	13.3261	3.65049	2.58405	10 d * Aged Cells up vs 10 d * Young Cells	0.12935	10 d * Aged Cells up vs 10 d * Young Cells	21.1238	98.7893	19.3748	1
308830	cg18670508				8.76239e-10	3.59832e-07	6.54657	3.46863	0 h * Aged Cells up vs 0 h * Young Cells	0.444983	0 h * Aged Cells up vs 0 h * Young Cells	1.53572e-07	6.86407	3.63685	72 h * Aged Cells up vs 72 h * Young Cells	0.454005	72 h * Aged Cells up vs 72 h * Young Cells	0.000122575	4.4318	2.64906	7 d * Aged Cells up vs 7 d * Young Cells	0.257297	7 d * Aged Cells up vs 7 d * Young Cells	0.000458567	2.89147	15.5999	3.94968	2.89147	10 d * Aged Cells up vs 10 d * Young Cells	0.406815	10 d * Aged Cells up vs 10 d * Young Cells	21.1042	105.565	20.7229	1
777828	cg10671987	KDM4B			8.77401e-10	1.83495e-06	5.94845	2.16099	0 h * Aged Cells up vs 0 h * Young Cells	0.159631	0 h * Aged Cells up vs 0 h * Young Cells	1.84448e-07	6.79543	2.46869	72 h * Aged Cells up vs 72 h * Young Cells	0.179689	72 h * Aged Cells up vs 72 h * Young Cells	0.00144045	3.52154	1.44328	7 d * Aged Cells up vs 7 d * Young Cells	0.0674773	7 d * Aged Cells up vs 7 d * Young Cells	5.41938e-06	2.78879	30.868	5.5559	2.78879	10 d * Aged Cells up vs 10 d * Young Cells	0.204143	10 d * Aged Cells up vs 10 d * Young Cells	21.1018	49.6227	9.74228	1
730157	cg19647511				9.78721e-10	3.69713e-07	6.53653	2.9627	0 h * Aged Cells up vs 0 h * Young Cells	0.248332	0 h * Aged Cells up vs 0 h * Young Cells	5.05396e-08	7.28471	3.30182	72 h * Aged Cells up vs 72 h * Young Cells	0.271996	72 h * Aged Cells up vs 72 h * Young Cells	0.000342771	4.05684	2.07442	7 d * Aged Cells up vs 7 d * Young Cells	0.156337	7 d * Aged Cells up vs 7 d * Young Cells	9.3534e-05	2.83676	20.5181	4.52969	2.83676	10 d * Aged Cells up vs 10 d * Young Cells	0.235848	10 d * Aged Cells up vs 10 d * Young Cells	20.9062	76.5279	15.1651	1
175143	cg19249188				9.98266e-10	4.66478e-07	-6.45051	-2.6798	0 h * Aged Cells down vs 0 h * Young Cells	-0.39748	0 h * Aged Cells down vs 0 h * Young Cells	8.27753e-07	-6.23935	-2.59208	72 h * Aged Cells down vs 72 h * Young Cells	-0.401435	72 h * Aged Cells down vs 72 h * Young Cells	1.02969e-06	-6.15934	-2.88676	7 d * Aged Cells down vs 7 d * Young Cells	-0.438751	7 d * Aged Cells down vs 7 d * Young Cells	0.000484829	-2.25536	15.4379	-3.92911	-2.25536	10 d * Aged Cells down vs 10 d * Young Cells	-0.34226	10 d * Aged Cells down vs 10 d * Young Cells	20.8709	64.1834	12.7403	1
445065	cg19653223	PECAM1			1.0011e-09	3.14723e-07	-6.59627	-2.33247	0 h * Aged Cells down vs 0 h * Young Cells	-0.306515	0 h * Aged Cells down vs 0 h * Young Cells	4.91959e-07	-6.43086	-2.27399	72 h * Aged Cells down vs 72 h * Young Cells	-0.312754	72 h * Aged Cells down vs 72 h * Young Cells	0.983381	0.0210112	0.0083818	7 d * Aged Cells up vs 7 d * Young Cells	-0.00211741	7 d * Aged Cells down vs 7 d * Young Cells	0.00145713	-1.7184	12.3705	-3.51717	-1.7184	10 d * Aged Cells down vs 10 d * Young Cells	-0.246008	10 d * Aged Cells down vs 10 d * Young Cells	20.8659	46.4876	9.22997	1
106596	cg02556649	TNNT3		N_Shore	1.00943e-09	2.15148e-07	-6.73789	-2.85834	0 h * Aged Cells down vs 0 h * Young Cells	-0.179826	0 h * Aged Cells down vs 0 h * Young Cells	2.36318e-07	-6.70287	-2.84349	72 h * Aged Cells down vs 72 h * Young Cells	-0.172436	72 h * Aged Cells down vs 72 h * Young Cells	0.771023	0.293774	0.140596	7 d * Aged Cells up vs 7 d * Young Cells	0.00341322	7 d * Aged Cells up vs 7 d * Young Cells	3.45276e-05	-2.86569	23.9029	-4.88906	-2.86569	10 d * Aged Cells down vs 10 d * Young Cells	-0.180935	10 d * Aged Cells down vs 10 d * Young Cells	20.8511	66.8611	13.2845	1
422938	cg20215257	PLCH1			1.10218e-09	1.32375e-06	6.0675	2.69493	0 h * Aged Cells up vs 0 h * Young Cells	0.209405	0 h * Aged Cells up vs 0 h * Young Cells	1.25048e-06	6.0883	2.70417	72 h * Aged Cells up vs 72 h * Young Cells	0.211607	72 h * Aged Cells up vs 72 h * Young Cells	0.955507	0.0562768	0.0281991	7 d * Aged Cells up vs 7 d * Young Cells	-0.00176552	7 d * Aged Cells down vs 7 d * Young Cells	9.60689e-05	2.7739	20.4306	4.52002	2.7739	10 d * Aged Cells up vs 10 d * Young Cells	0.214205	10 d * Aged Cells up vs 10 d * Young Cells	20.6951	72.7456	14.5626	1
26555	cg20817902	PRDM8		Island	1.12717e-09	2.72071e-07	6.6504	3.60437	0 h * Aged Cells up vs 0 h * Young Cells	0.277429	0 h * Aged Cells up vs 0 h * Young Cells	1.1652e-07	6.96788	3.77643	72 h * Aged Cells up vs 72 h * Young Cells	0.32965	72 h * Aged Cells up vs 72 h * Young Cells	0.135133	1.537	0.939773	7 d * Aged Cells up vs 7 d * Young Cells	0.0335906	7 d * Aged Cells up vs 7 d * Young Cells	1.52185e-05	3.88189	26.8718	5.1838	3.88189	10 d * Aged Cells up vs 10 d * Young Cells	0.341403	10 d * Aged Cells up vs 10 d * Young Cells	20.6555	108.109	21.6833	1
702456	cg25793255				1.14044e-09	2.68661e-07	6.65509	3.43411	0 h * Aged Cells up vs 0 h * Young Cells	0.337852	0 h * Aged Cells up vs 0 h * Young Cells	5.59429e-08	7.24595	3.739	72 h * Aged Cells up vs 72 h * Young Cells	0.385096	72 h * Aged Cells up vs 72 h * Young Cells	0.0412374	2.13613	1.24353	7 d * Aged Cells up vs 7 d * Young Cells	0.0844932	7 d * Aged Cells up vs 7 d * Young Cells	1.90208e-05	3.6387	26.0463	5.10356	3.6387	10 d * Aged Cells up vs 10 d * Young Cells	0.372211	10 d * Aged Cells up vs 10 d * Young Cells	20.6348	97.9002	19.6555	1
607239	cg00731232		Unclassified_Cell_type_specific	N_Shore	1.19543e-09	1.38679e-07	6.90237	3.72394	0 h * Aged Cells up vs 0 h * Young Cells	0.394849	0 h * Aged Cells up vs 0 h * Young Cells	3.4866e-07	6.55826	3.53829	72 h * Aged Cells up vs 72 h * Young Cells	0.373618	72 h * Aged Cells up vs 72 h * Young Cells	0.0164949	2.54536	1.54925	7 d * Aged Cells up vs 7 d * Young Cells	0.115163	7 d * Aged Cells up vs 7 d * Young Cells	1.55574e-05	3.85836	26.7897	5.17588	3.85836	10 d * Aged Cells up vs 10 d * Young Cells	0.400529	10 d * Aged Cells up vs 10 d * Young Cells	20.5518	106.592	21.4869	1
442270	cg14512523			S_Shore	1.24066e-09	1.2316e-05	5.25996	2.17679	0 h * Aged Cells up vs 0 h * Young Cells	0.314499	0 h * Aged Cells up vs 0 h * Young Cells	1.31078e-06	6.07109	2.51247	72 h * Aged Cells up vs 72 h * Young Cells	0.359638	72 h * Aged Cells up vs 72 h * Young Cells	0.190945	-1.33909	-0.625188	7 d * Aged Cells down vs 7 d * Young Cells	-0.0374386	7 d * Aged Cells down vs 7 d * Young Cells	2.052e-05	2.90263	25.7685	5.07627	2.90263	10 d * Aged Cells up vs 10 d * Young Cells	0.404068	10 d * Aged Cells up vs 10 d * Young Cells	20.4866	62.5174	12.6425	1
533492	cg16598679		Promoter_Associated	S_Shore	1.42079e-09	2.96951e-07	-6.61786	-2.88627	0 h * Aged Cells down vs 0 h * Young Cells	-0.353252	0 h * Aged Cells down vs 0 h * Young Cells	1.3827e-07	-6.90348	-3.01083	72 h * Aged Cells down vs 72 h * Young Cells	-0.374871	72 h * Aged Cells down vs 72 h * Young Cells	0.285411	-1.08833	-0.535485	7 d * Aged Cells down vs 7 d * Young Cells	-0.0555206	7 d * Aged Cells down vs 7 d * Young Cells	3.39569e-05	-2.94978	23.9616	-4.89505	-2.94978	10 d * Aged Cells down vs 10 d * Young Cells	-0.373914	10 d * Aged Cells down vs 10 d * Young Cells	20.2497	68.631	14.0411	1
684821	cg22164298	ANK2	Unclassified		1.59868e-09	8.00677e-07	6.25156	3.5746	0 h * Aged Cells up vs 0 h * Young Cells	0.51423	0 h * Aged Cells up vs 0 h * Young Cells	1.88219e-07	6.78786	3.88125	72 h * Aged Cells up vs 72 h * Young Cells	0.559782	72 h * Aged Cells up vs 72 h * Young Cells	0.000421067	3.98115	2.56812	7 d * Aged Cells up vs 7 d * Young Cells	0.339693	7 d * Aged Cells up vs 7 d * Young Cells	0.000314723	3.22984	16.7132	4.08817	3.22984	10 d * Aged Cells up vs 10 d * Young Cells	0.498602	10 d * Aged Cells up vs 10 d * Young Cells	20.0454	116.777	24.1347	1
592364	cg03742293	TARSL2			1.6336e-09	3.82842e-07	6.5236	3.26552	0 h * Aged Cells up vs 0 h * Young Cells	0.447605	0 h * Aged Cells up vs 0 h * Young Cells	1.77628e-07	6.80953	3.40865	72 h * Aged Cells up vs 72 h * Young Cells	0.458339	72 h * Aged Cells up vs 72 h * Young Cells	0.000593396	3.85427	2.17658	7 d * Aged Cells up vs 7 d * Young Cells	0.273119	7 d * Aged Cells up vs 7 d * Young Cells	0.00018117	2.96706	18.4033	4.2899	2.96706	10 d * Aged Cells up vs 10 d * Young Cells	0.430042	10 d * Aged Cells up vs 10 d * Young Cells	20.0082	89.3308	18.4967	1
468708	cg11289340				1.64425e-09	2.87902e-08	-7.50069	-2.51215	0 h * Aged Cells down vs 0 h * Young Cells	-0.398013	0 h * Aged Cells down vs 0 h * Young Cells	6.5969e-08	-7.18318	-2.4058	72 h * Aged Cells down vs 72 h * Young Cells	-0.381261	72 h * Aged Cells down vs 72 h * Young Cells	0.415691	-0.825744	-0.312001	7 d * Aged Cells down vs 7 d * Young Cells	-0.0489182	7 d * Aged Cells down vs 7 d * Young Cells	0.000828463	-1.72608	13.9126	-3.72995	-1.72608	10 d * Aged Cells down vs 10 d * Young Cells	-0.28803	10 d * Aged Cells down vs 10 d * Young Cells	19.997	39.9683	8.28039	1
199815	cg21026639	CBX5			1.67044e-09	5.37201e-08	7.26141	3.09703	0 h * Aged Cells up vs 0 h * Young Cells	0.387259	0 h * Aged Cells up vs 0 h * Young Cells	2.15523e-07	6.73724	2.87347	72 h * Aged Cells up vs 72 h * Young Cells	0.362836	72 h * Aged Cells up vs 72 h * Young Cells	0.258239	1.15322	0.554885	7 d * Aged Cells up vs 7 d * Young Cells	0.0456244	7 d * Aged Cells up vs 7 d * Young Cells	0.000375422	2.371	16.1877	4.0234	2.371	10 d * Aged Cells up vs 10 d * Young Cells	0.295194	10 d * Aged Cells up vs 10 d * Young Cells	19.9698	64.7272	13.428	1
701355	cg17971251	SEC16B			1.74464e-09	3.3371e-07	6.57452	2.26453	0 h * Aged Cells up vs 0 h * Young Cells	0.357593	0 h * Aged Cells up vs 0 h * Young Cells	4.49729e-07	6.46402	2.22647	72 h * Aged Cells up vs 72 h * Young Cells	0.347686	72 h * Aged Cells up vs 72 h * Young Cells	0.000740446	3.7719	1.46569	7 d * Aged Cells up vs 7 d * Young Cells	0.217877	7 d * Aged Cells up vs 7 d * Young Cells	7.49665e-05	2.19379	21.2489	4.60965	2.19379	10 d * Aged Cells up vs 10 d * Young Cells	0.339218	10 d * Aged Cells up vs 10 d * Young Cells	19.8952	42.0572	8.75774	1
288275	cg03431521	TRPS1			1.89852e-09	9.46908e-08	-7.04616	-4.0873	0 h * Aged Cells down vs 0 h * Young Cells	-0.561793	0 h * Aged Cells down vs 0 h * Young Cells	3.46833e-07	-6.56021	-3.80541	72 h * Aged Cells down vs 72 h * Young Cells	-0.534521	72 h * Aged Cells down vs 72 h * Young Cells	0.402147	-0.850259	-0.556421	7 d * Aged Cells down vs 7 d * Young Cells	-0.0753375	7 d * Aged Cells down vs 7 d * Young Cells	8.73856e-05	-3.6502	20.7414	-4.55427	-3.6502	10 d * Aged Cells down vs 10 d * Young Cells	-0.509548	10 d * Aged Cells down vs 10 d * Young Cells	19.7507	118.417	24.8389	1
256958	cg07080309				2.22411e-09	2.87328e-07	6.63011	3.51569	0 h * Aged Cells up vs 0 h * Young Cells	0.495136	0 h * Aged Cells up vs 0 h * Young Cells	6.38408e-07	6.33481	3.35911	72 h * Aged Cells up vs 72 h * Young Cells	0.468374	72 h * Aged Cells up vs 72 h * Young Cells	0.114624	1.62668	0.973107	7 d * Aged Cells up vs 7 d * Young Cells	0.0983531	7 d * Aged Cells up vs 7 d * Young Cells	0.0012419	2.62128	12.8003	3.57774	2.62128	10 d * Aged Cells up vs 10 d * Young Cells	0.407816	10 d * Aged Cells up vs 10 d * Young Cells	19.4823	97.6079	20.756	1
567173	cg13784017				2.26398e-09	1.00594e-06	-6.16789	-2.10957	0 h * Aged Cells down vs 0 h * Young Cells	-0.256743	0 h * Aged Cells down vs 0 h * Young Cells	1.45847e-07	-6.88344	-2.3543	72 h * Aged Cells down vs 72 h * Young Cells	-0.280511	72 h * Aged Cells down vs 72 h * Young Cells	0.577958	-0.562709	-0.217124	7 d * Aged Cells down vs 7 d * Young Cells	-0.0243637	7 d * Aged Cells down vs 7 d * Young Cells	7.87966e-05	-2.1699	21.0833	-4.59166	-2.1699	10 d * Aged Cells down vs 10 d * Young Cells	-0.249042	10 d * Aged Cells down vs 10 d * Young Cells	19.4524	40.5461	8.63528	1
253393	cg05377560				2.30921e-09	6.16377e-07	6.34773	2.15707	0 h * Aged Cells up vs 0 h * Young Cells	0.138264	0 h * Aged Cells up vs 0 h * Young Cells	6.49548e-07	6.32844	2.15051	72 h * Aged Cells up vs 72 h * Young Cells	0.153559	72 h * Aged Cells up vs 72 h * Young Cells	0.0350542	2.21129	0.847733	7 d * Aged Cells up vs 7 d * Young Cells	0.0346075	7 d * Aged Cells up vs 7 d * Young Cells	2.03271e-05	2.38503	25.803	5.07967	2.38503	10 d * Aged Cells up vs 10 d * Young Cells	0.170953	10 d * Aged Cells up vs 10 d * Young Cells	19.4191	39.956	8.52419	1
152183	cg00354996	TSPAN9			2.53185e-09	6.91504e-07	6.30542	2.89205	0 h * Aged Cells up vs 0 h * Young Cells	0.26462	0 h * Aged Cells up vs 0 h * Young Cells	2.9855e-07	6.61586	3.03445	72 h * Aged Cells up vs 72 h * Young Cells	0.266514	72 h * Aged Cells up vs 72 h * Young Cells	0.000268374	4.14653	2.14558	7 d * Aged Cells up vs 7 d * Young Cells	0.164453	7 d * Aged Cells up vs 7 d * Young Cells	2.26517e-05	3.19447	25.4088	5.04072	3.19447	10 d * Aged Cells up vs 10 d * Young Cells	0.279965	10 d * Aged Cells up vs 10 d * Young Cells	19.2648	72.2125	15.5292	1
708880	cg22107011				2.56887e-09	2.42972e-06	5.84637	2.22424	0 h * Aged Cells up vs 0 h * Young Cells	0.328718	0 h * Aged Cells up vs 0 h * Young Cells	3.70385e-07	6.53586	2.48655	72 h * Aged Cells up vs 72 h * Young Cells	0.379576	72 h * Aged Cells up vs 72 h * Young Cells	0.457507	-0.753021	-0.323199	7 d * Aged Cells down vs 7 d * Young Cells	-0.0287118	7 d * Aged Cells down vs 7 d * Young Cells	1.63152e-05	2.71178	26.6128	5.15876	2.71178	10 d * Aged Cells up vs 10 d * Young Cells	0.396362	10 d * Aged Cells up vs 10 d * Young Cells	19.2405	49.6216	10.6845	1
165907	cg05405452				2.57867e-09	1.68069e-07	6.83025	3.24221	0 h * Aged Cells up vs 0 h * Young Cells	0.358975	0 h * Aged Cells up vs 0 h * Young Cells	8.97427e-07	6.20971	2.94765	72 h * Aged Cells up vs 72 h * Young Cells	0.331244	72 h * Aged Cells up vs 72 h * Young Cells	0.00157896	3.48662	1.86715	7 d * Aged Cells up vs 7 d * Young Cells	0.164968	7 d * Aged Cells up vs 7 d * Young Cells	0.000129019	2.89451	19.4765	4.41322	2.89451	10 d * Aged Cells up vs 10 d * Young Cells	0.34121	10 d * Aged Cells up vs 10 d * Young Cells	19.2342	77.223	16.6331	1
293907	cg08762229	LINC00670			2.58964e-09	4.48184e-08	7.33064	2.75627	0 h * Aged Cells up vs 0 h * Young Cells	0.37505	0 h * Aged Cells up vs 0 h * Young Cells	1.66448e-06	5.98396	2.24993	72 h * Aged Cells up vs 72 h * Young Cells	0.307158	72 h * Aged Cells up vs 72 h * Young Cells	0.540448	0.619463	0.262762	7 d * Aged Cells up vs 7 d * Young Cells	0.0284778	7 d * Aged Cells up vs 7 d * Young Cells	3.83047e-05	2.5205	23.5389	4.85169	2.5205	10 d * Aged Cells up vs 10 d * Young Cells	0.338464	10 d * Aged Cells up vs 10 d * Young Cells	19.2271	48.4324	10.4357	1
790744	cg06932760	SSH1	Gene_Associated_Cell_type_specific		2.73918e-09	7.73709e-07	-6.26414	-2.17172	0 h * Aged Cells down vs 0 h * Young Cells	-0.246237	0 h * Aged Cells down vs 0 h * Young Cells	1.013e-06	-6.16533	-2.13747	72 h * Aged Cells down vs 72 h * Young Cells	-0.242451	72 h * Aged Cells down vs 72 h * Young Cells	0.259354	1.15046	0.449968	7 d * Aged Cells up vs 7 d * Young Cells	0.0262157	7 d * Aged Cells up vs 7 d * Young Cells	0.000572475	-1.85266	14.9582	-3.86759	-1.85266	10 d * Aged Cells down vs 10 d * Young Cells	-0.219126	10 d * Aged Cells down vs 10 d * Young Cells	19.1336	40.9775	8.87258	1
259780	cg06538039	SPINT2			3.03528e-09	6.43029e-07	6.33215	2.65804	0 h * Aged Cells up vs 0 h * Young Cells	0.308802	0 h * Aged Cells up vs 0 h * Young Cells	3.26466e-07	6.58267	2.7632	72 h * Aged Cells up vs 72 h * Young Cells	0.326371	72 h * Aged Cells up vs 72 h * Young Cells	0.00151535	3.50228	1.65855	7 d * Aged Cells up vs 7 d * Young Cells	0.151255	7 d * Aged Cells up vs 7 d * Young Cells	0.000106171	2.6006	20.1048	4.48384	2.6006	10 d * Aged Cells up vs 10 d * Young Cells	0.318167	10 d * Aged Cells up vs 10 d * Young Cells	18.9635	59.5392	13.0072	1
565481	cg06221827				3.15934e-09	3.07283e-07	6.60515	2.7137	0 h * Aged Cells up vs 0 h * Young Cells	0.321517	0 h * Aged Cells up vs 0 h * Young Cells	4.87602e-07	6.43415	2.64345	72 h * Aged Cells up vs 72 h * Young Cells	0.314502	72 h * Aged Cells up vs 72 h * Young Cells	0.000535835	3.8921	1.80398	7 d * Aged Cells up vs 7 d * Young Cells	0.180649	7 d * Aged Cells up vs 7 d * Young Cells	0.000462774	2.24018	15.5733	3.9463	2.24018	10 d * Aged Cells up vs 10 d * Young Cells	0.27744	10 d * Aged Cells up vs 10 d * Young Cells	18.8975	56.8363	12.4601	1
266886	cg25058261	TBX3		N_Shore	3.27906e-09	3.38262e-06	-5.72637	-2.26795	0 h * Aged Cells down vs 0 h * Young Cells	-0.364372	0 h * Aged Cells down vs 0 h * Young Cells	7.20188e-08	-7.14984	-2.83172	72 h * Aged Cells down vs 72 h * Young Cells	-0.445066	72 h * Aged Cells down vs 72 h * Young Cells	0.764019	-0.303045	-0.135403	7 d * Aged Cells down vs 7 d * Young Cells	-0.0220207	7 d * Aged Cells down vs 7 d * Young Cells	3.51348e-05	-2.67199	23.8416	-4.88278	-2.67199	10 d * Aged Cells down vs 10 d * Young Cells	-0.420015	10 d * Aged Cells down vs 10 d * Young Cells	18.8363	52.6463	11.579	1
439747	cg24777046		Promoter_Associated	S_Shore	3.36439e-09	9.79766e-07	6.17754	2.51041	0 h * Aged Cells up vs 0 h * Young Cells	0.193867	0 h * Aged Cells up vs 0 h * Young Cells	5.30314e-07	6.40316	2.60209	72 h * Aged Cells up vs 72 h * Young Cells	0.194997	72 h * Aged Cells up vs 72 h * Young Cells	0.0596581	1.96008	0.898607	7 d * Aged Cells up vs 7 d * Young Cells	0.0410978	7 d * Aged Cells up vs 7 d * Young Cells	1.04219e-05	2.98718	28.3033	5.32009	2.98718	10 d * Aged Cells up vs 10 d * Young Cells	0.212294	10 d * Aged Cells up vs 10 d * Young Cells	18.7942	55.3024	12.1905	1
229391	cg23844705	PBX1			3.39668e-09	5.85645e-07	6.36657	4.28582	0 h * Aged Cells up vs 0 h * Young Cells	0.59432	0 h * Aged Cells up vs 0 h * Young Cells	6.81464e-07	6.31079	4.24827	72 h * Aged Cells up vs 72 h * Young Cells	0.590897	72 h * Aged Cells up vs 72 h * Young Cells	0.000663719	3.81265	2.8955	7 d * Aged Cells up vs 7 d * Young Cells	0.367488	7 d * Aged Cells up vs 7 d * Young Cells	5.61552e-05	4.3845	22.2207	4.71389	4.3845	10 d * Aged Cells up vs 10 d * Young Cells	0.609538	10 d * Aged Cells up vs 10 d * Young Cells	18.7785	151.628	33.4518	1
367206	cg16594639				3.40206e-09	3.96945e-07	6.5102	3.47296	0 h * Aged Cells up vs 0 h * Young Cells	0.439158	0 h * Aged Cells up vs 0 h * Young Cells	1.53987e-06	6.01232	3.20736	72 h * Aged Cells up vs 72 h * Young Cells	0.41182	72 h * Aged Cells up vs 72 h * Young Cells	0.000251783	4.16987	2.50955	7 d * Aged Cells up vs 7 d * Young Cells	0.355361	7 d * Aged Cells up vs 7 d * Young Cells	4.29237e-05	3.5459	23.1428	4.8107	3.5459	10 d * Aged Cells up vs 10 d * Young Cells	0.437448	10 d * Aged Cells up vs 10 d * Young Cells	18.7759	95.2086	21.0075	1
237272	cg00401491	CHMP4B	Gene_Associated_Cell_type_specific		3.6082e-09	3.1393e-06	-5.75341	-2.22291	0 h * Aged Cells down vs 0 h * Young Cells	-0.338652	0 h * Aged Cells down vs 0 h * Young Cells	3.3954e-07	-6.5681	-2.53768	72 h * Aged Cells down vs 72 h * Young Cells	-0.38014	72 h * Aged Cells down vs 72 h * Young Cells	0.000812483	-3.73724	-1.62898	7 d * Aged Cells down vs 7 d * Young Cells	-0.223049	7 d * Aged Cells down vs 7 d * Young Cells	1.15033e-05	-2.82109	27.9263	-5.28454	-2.82109	10 d * Aged Cells down vs 10 d * Young Cells	-0.410915	10 d * Aged Cells down vs 10 d * Young Cells	18.6798	49.6853	11.0194	1
301468	cg18123789	TMEM123			3.84164e-09	2.0434e-06	5.9093	2.88214	0 h * Aged Cells up vs 0 h * Young Cells	0.297118	0 h * Aged Cells up vs 0 h * Young Cells	1.50088e-06	6.02167	2.93694	72 h * Aged Cells up vs 72 h * Young Cells	0.310651	72 h * Aged Cells up vs 72 h * Young Cells	0.00424326	3.10324	1.70751	7 d * Aged Cells up vs 7 d * Young Cells	0.10339	7 d * Aged Cells up vs 7 d * Young Cells	0.000249835	2.81196	17.4115	4.1727	2.81196	10 d * Aged Cells up vs 10 d * Young Cells	0.299823	10 d * Aged Cells up vs 10 d * Young Cells	18.5777	78.7432	17.5598	1
24879	cg08607018			Island	4.19734e-09	4.17683e-06	5.65002	2.74102	0 h * Aged Cells up vs 0 h * Young Cells	0.21882	0 h * Aged Cells up vs 0 h * Young Cells	7.39113e-07	6.28094	3.0471	72 h * Aged Cells up vs 72 h * Young Cells	0.250658	72 h * Aged Cells up vs 72 h * Young Cells	0.461694	-0.745962	-0.408269	7 d * Aged Cells down vs 7 d * Young Cells	-0.0106813	7 d * Aged Cells down vs 7 d * Young Cells	5.73976e-05	3.15447	22.1464	4.706	3.15447	10 d * Aged Cells up vs 10 d * Young Cells	0.278	10 d * Aged Cells up vs 10 d * Young Cells	18.4343	77.3059	17.3735	1
359172	cg11407540	EGF			4.46901e-09	1.72161e-05	-5.13943	-2.01229	0 h * Aged Cells down vs 0 h * Young Cells	-0.307252	0 h * Aged Cells down vs 0 h * Young Cells	4.3339e-07	-6.4777	-2.53628	72 h * Aged Cells down vs 72 h * Young Cells	-0.390009	72 h * Aged Cells down vs 72 h * Young Cells	0.128878	1.5631	0.690445	7 d * Aged Cells up vs 7 d * Young Cells	0.0718176	7 d * Aged Cells up vs 7 d * Young Cells	7.28191e-06	-2.94801	29.6947	-5.44929	-2.94801	10 d * Aged Cells down vs 10 d * Young Cells	-0.448643	10 d * Aged Cells down vs 10 d * Young Cells	18.3332	50.0788	11.3166	1
182866	cg17243289	SMAD2		Island	4.51304e-09	5.6931e-07	6.377	2.27483	0 h * Aged Cells up vs 0 h * Young Cells	0.304875	0 h * Aged Cells up vs 0 h * Young Cells	1.60198e-06	5.9979	2.1396	72 h * Aged Cells up vs 72 h * Young Cells	0.282392	72 h * Aged Cells up vs 72 h * Young Cells	0.000236632	4.19254	1.68724	7 d * Aged Cells up vs 7 d * Young Cells	0.218979	7 d * Aged Cells up vs 7 d * Young Cells	2.09991e-05	2.49793	25.6843	5.06797	2.49793	10 d * Aged Cells up vs 10 d * Young Cells	0.317713	10 d * Aged Cells up vs 10 d * Young Cells	18.3175	41.5331	9.39352	1
155091	cg15174692				4.65622e-09	2.3081e-05	5.03396	1.92844	0 h * Aged Cells up vs 0 h * Young Cells	0.214312	0 h * Aged Cells up vs 0 h * Young Cells	6.11088e-06	5.51254	2.11178	72 h * Aged Cells up vs 72 h * Young Cells	0.237693	72 h * Aged Cells up vs 72 h * Young Cells	0.199654	-1.31247	-0.567224	7 d * Aged Cells down vs 7 d * Young Cells	-0.0310346	7 d * Aged Cells down vs 7 d * Young Cells	6.62832e-06	2.90231	30.0656	5.48321	2.90231	10 d * Aged Cells up vs 10 d * Young Cells	0.304247	10 d * Aged Cells up vs 10 d * Young Cells	18.2674	47.7674	10.8332	1
360710	cg05499811	DOCK8			4.73511e-09	7.41854e-07	6.27958	3.00799	0 h * Aged Cells up vs 0 h * Young Cells	0.301754	0 h * Aged Cells up vs 0 h * Young Cells	6.20038e-06	5.50729	2.63805	72 h * Aged Cells up vs 72 h * Young Cells	0.27817	72 h * Aged Cells up vs 72 h * Young Cells	1.34019e-06	6.06299	3.27642	7 d * Aged Cells up vs 7 d * Young Cells	0.374047	7 d * Aged Cells up vs 7 d * Young Cells	0.00023439	2.77713	17.6066	4.19602	2.77713	10 d * Aged Cells up vs 10 d * Young Cells	0.260412	10 d * Aged Cells up vs 10 d * Young Cells	18.2404	74.5743	16.9377	1
243565	cg17968322	RIC1		S_Shelf	4.7594e-09	2.51955e-07	6.679	2.72784	0 h * Aged Cells up vs 0 h * Young Cells	0.394315	0 h * Aged Cells up vs 0 h * Young Cells	6.70125e-07	6.31697	2.57998	72 h * Aged Cells up vs 72 h * Young Cells	0.375658	72 h * Aged Cells up vs 72 h * Young Cells	0.313587	1.02554	0.472529	7 d * Aged Cells up vs 7 d * Young Cells	0.064493	7 d * Aged Cells up vs 7 d * Young Cells	0.000127114	2.49349	19.5242	4.41862	2.49349	10 d * Aged Cells up vs 10 d * Young Cells	0.363268	10 d * Aged Cells up vs 10 d * Young Cells	18.2322	54.1901	12.3134	1
163152	cg03604763	WDR63			4.8234e-09	6.4582e-06	5.49259	1.77107	0 h * Aged Cells up vs 0 h * Young Cells	0.185539	0 h * Aged Cells up vs 0 h * Young Cells	7.757e-07	6.2632	2.01955	72 h * Aged Cells up vs 72 h * Young Cells	0.23468	72 h * Aged Cells up vs 72 h * Young Cells	0.331036	0.988599	0.359622	7 d * Aged Cells up vs 7 d * Young Cells	0.0281325	7 d * Aged Cells up vs 7 d * Young Cells	1.57032e-05	2.30449	26.755	5.17252	2.30449	10 d * Aged Cells up vs 10 d * Young Cells	0.230894	10 d * Aged Cells up vs 10 d * Young Cells	18.2109	33.7374	7.67505	1
147035	cg19908114				4.84957e-09	5.26155e-06	-5.56657	-2.11758	0 h * Aged Cells down vs 0 h * Young Cells	-0.287639	0 h * Aged Cells down vs 0 h * Young Cells	4.09812e-07	-6.4984	-2.47206	72 h * Aged Cells down vs 72 h * Young Cells	-0.331525	72 h * Aged Cells down vs 72 h * Young Cells	0.315093	1.0223	0.438731	7 d * Aged Cells up vs 7 d * Young Cells	0.0252483	7 d * Aged Cells up vs 7 d * Young Cells	0.000587414	-2.02783	14.8844	-3.85803	-2.02783	10 d * Aged Cells down vs 10 d * Young Cells	-0.273998	10 d * Aged Cells down vs 10 d * Young Cells	18.2022	46.9346	10.6824	1
276518	cg13218193				4.85828e-09	2.99138e-07	6.61513	2.83979	0 h * Aged Cells up vs 0 h * Young Cells	0.315244	0 h * Aged Cells up vs 0 h * Young Cells	1.6302e-07	6.84168	2.93704	72 h * Aged Cells up vs 72 h * Young Cells	0.334956	72 h * Aged Cells up vs 72 h * Young Cells	0.0924707	1.73996	0.842663	7 d * Aged Cells up vs 7 d * Young Cells	0.0881258	7 d * Aged Cells up vs 7 d * Young Cells	9.50291e-05	2.68336	20.4662	4.52396	2.68336	10 d * Aged Cells up vs 10 d * Young Cells	0.290488	10 d * Aged Cells up vs 10 d * Young Cells	18.1993	59.7605	13.6037	1
744663	cg16581455				4.85938e-09	2.62654e-06	5.81809	2.48665	0 h * Aged Cells up vs 0 h * Young Cells	0.395172	0 h * Aged Cells up vs 0 h * Young Cells	7.32286e-06	5.44726	2.32816	72 h * Aged Cells up vs 72 h * Young Cells	0.367137	72 h * Aged Cells up vs 72 h * Young Cells	0.468948	0.733824	0.35383	7 d * Aged Cells up vs 7 d * Young Cells	0.0618286	7 d * Aged Cells up vs 7 d * Young Cells	9.84797e-06	3.15376	28.5208	5.34049	3.15376	10 d * Aged Cells up vs 10 d * Young Cells	0.478505	10 d * Aged Cells up vs 10 d * Young Cells	18.199	59.2352	13.4844	1
334043	cg15995356	DLG1			4.89931e-09	2.34201e-07	-6.70623	-3.11916	0 h * Aged Cells down vs 0 h * Young Cells	-0.413668	0 h * Aged Cells down vs 0 h * Young Cells	6.53683e-07	-6.3261	-2.94236	72 h * Aged Cells down vs 72 h * Young Cells	-0.388521	72 h * Aged Cells down vs 72 h * Young Cells	0.314968	-1.02257	-0.536559	7 d * Aged Cells down vs 7 d * Young Cells	-0.0742433	7 d * Aged Cells down vs 7 d * Young Cells	0.000545575	-2.49695	15.0965	-3.88543	-2.49695	10 d * Aged Cells down vs 10 d * Young Cells	-0.337719	10 d * Aged Cells down vs 10 d * Young Cells	18.1859	70.0997	15.9691	1
282537	cg06204755				5.32561e-09	1.42245e-07	6.89283	2.56541	0 h * Aged Cells up vs 0 h * Young Cells	0.406485	0 h * Aged Cells up vs 0 h * Young Cells	3.053e-06	5.76352	2.1451	72 h * Aged Cells up vs 72 h * Young Cells	0.347882	72 h * Aged Cells up vs 72 h * Young Cells	0.0761496	1.83917	0.772235	7 d * Aged Cells up vs 7 d * Young Cells	0.119639	7 d * Aged Cells up vs 7 d * Young Cells	2.41523e-05	2.58031	25.1767	5.01764	2.58031	10 d * Aged Cells up vs 10 d * Young Cells	0.406544	10 d * Aged Cells up vs 10 d * Young Cells	18.053	44.5586	10.2255	1
757902	cg04065966	LINC01094			5.39039e-09	4.28266e-07	6.4821	3.03053	0 h * Aged Cells up vs 0 h * Young Cells	0.391103	0 h * Aged Cells up vs 0 h * Young Cells	1.07539e-05	5.30879	2.48198	72 h * Aged Cells up vs 72 h * Young Cells	0.321752	72 h * Aged Cells up vs 72 h * Young Cells	0.000136904	4.39171	2.31635	7 d * Aged Cells up vs 7 d * Young Cells	0.290364	7 d * Aged Cells up vs 7 d * Young Cells	0.000130046	2.84898	19.4512	4.41035	2.84898	10 d * Aged Cells up vs 10 d * Young Cells	0.33325	10 d * Aged Cells up vs 10 d * Young Cells	18.0338	70.2353	16.135	1
557273	cg03974488				5.5995e-09	3.11964e-07	6.59954	2.21068	0 h * Aged Cells up vs 0 h * Young Cells	0.31948	0 h * Aged Cells up vs 0 h * Young Cells	1.10102e-06	6.13483	2.05502	72 h * Aged Cells up vs 72 h * Young Cells	0.299951	72 h * Aged Cells up vs 72 h * Young Cells	0.401269	0.851866	0.321923	7 d * Aged Cells up vs 7 d * Young Cells	0.0436133	7 d * Aged Cells up vs 7 d * Young Cells	7.9191e-05	2.12434	21.0667	4.58985	2.12434	10 d * Aged Cells up vs 10 d * Young Cells	0.319191	10 d * Aged Cells up vs 10 d * Young Cells	17.9735	35.9352	8.28302	1
404926	cg07489440				5.72628e-09	3.83363e-07	6.5231	2.66269	0 h * Aged Cells up vs 0 h * Young Cells	0.264641	0 h * Aged Cells up vs 0 h * Young Cells	1.18989e-06	6.10644	2.49261	72 h * Aged Cells up vs 72 h * Young Cells	0.253074	72 h * Aged Cells up vs 72 h * Young Cells	0.00362969	3.16484	1.45742	7 d * Aged Cells up vs 7 d * Young Cells	0.124577	7 d * Aged Cells up vs 7 d * Young Cells	0.000300438	2.31534	16.8527	4.1052	2.31534	10 d * Aged Cells up vs 10 d * Young Cells	0.235361	10 d * Aged Cells up vs 10 d * Young Cells	17.938	53.2563	12.2997	1
502266	cg12523691	PALLD			5.74356e-09	4.21293e-07	6.48817	3.03873	0 h * Aged Cells up vs 0 h * Young Cells	0.420624	0 h * Aged Cells up vs 0 h * Young Cells	8.6019e-07	6.22525	2.91559	72 h * Aged Cells up vs 72 h * Young Cells	0.393417	72 h * Aged Cells up vs 72 h * Young Cells	0.0052524	3.01838	1.59482	7 d * Aged Cells up vs 7 d * Young Cells	0.224179	7 d * Aged Cells up vs 7 d * Young Cells	0.000252731	2.6975	17.3763	4.16849	2.6975	10 d * Aged Cells up vs 10 d * Young Cells	0.39253	10 d * Aged Cells up vs 10 d * Young Cells	17.9333	70.0909	16.192	1
627032	cg26433640	CAMK1D			5.9037e-09	1.29231e-06	6.07628	2.56213	0 h * Aged Cells up vs 0 h * Young Cells	0.267201	0 h * Aged Cells up vs 0 h * Young Cells	3.47286e-06	5.71683	2.41057	72 h * Aged Cells up vs 72 h * Young Cells	0.250342	72 h * Aged Cells up vs 72 h * Young Cells	0.605556	-0.522114	-0.248369	7 d * Aged Cells down vs 7 d * Young Cells	-0.0138384	7 d * Aged Cells down vs 7 d * Young Cells	9.42423e-06	3.12065	28.6903	5.35633	3.12065	10 d * Aged Cells up vs 10 d * Young Cells	0.31042	10 d * Aged Cells up vs 10 d * Young Cells	17.8899	56.6758	13.1248	1
419107	cg04654868	TPD52L1			6.06511e-09	2.52798e-06	5.83197	2.10292	0 h * Aged Cells up vs 0 h * Young Cells	0.307283	0 h * Aged Cells up vs 0 h * Young Cells	8.74631e-07	6.21915	2.24253	72 h * Aged Cells up vs 72 h * Young Cells	0.325527	72 h * Aged Cells up vs 72 h * Young Cells	0.000859546	3.71617	1.51172	7 d * Aged Cells up vs 7 d * Young Cells	0.209885	7 d * Aged Cells up vs 7 d * Young Cells	7.14449e-05	2.30527	21.4093	4.62702	2.30527	10 d * Aged Cells up vs 10 d * Young Cells	0.349818	10 d * Aged Cells up vs 10 d * Young Cells	17.8473	41.3476	9.59791	1
248588	cg19034971	SNTA1			6.51904e-09	7.00582e-07	6.30062	3.66672	0 h * Aged Cells up vs 0 h * Young Cells	0.389076	0 h * Aged Cells up vs 0 h * Young Cells	1.95099e-06	5.92613	3.44878	72 h * Aged Cells up vs 72 h * Young Cells	0.390246	72 h * Aged Cells up vs 72 h * Young Cells	0.0640808	1.92506	1.26388	7 d * Aged Cells up vs 7 d * Young Cells	0.112896	7 d * Aged Cells up vs 7 d * Young Cells	0.000343189	3.26173	16.4543	4.05639	3.26173	10 d * Aged Cells up vs 10 d * Young Cells	0.399937	10 d * Aged Cells up vs 10 d * Young Cells	17.734	107.018	25.0007	1
84093	cg08418872	TNFRSF1A			6.54899e-09	3.23771e-06	5.74223	3.05332	0 h * Aged Cells up vs 0 h * Young Cells	0.285871	0 h * Aged Cells up vs 0 h * Young Cells	8.11408e-07	6.24667	3.32155	72 h * Aged Cells up vs 72 h * Young Cells	0.33389	72 h * Aged Cells up vs 72 h * Young Cells	0.000128801	4.41384	2.64774	7 d * Aged Cells up vs 7 d * Young Cells	0.202068	7 d * Aged Cells up vs 7 d * Young Cells	0.00140593	2.59401	12.4662	3.53075	2.59401	10 d * Aged Cells up vs 10 d * Young Cells	0.295666	10 d * Aged Cells up vs 10 d * Young Cells	17.7268	89.3052	20.8712	1
178125	cg13154147				6.65513e-09	8.01122e-07	6.25136	2.33136	0 h * Aged Cells up vs 0 h * Young Cells	0.204572	0 h * Aged Cells up vs 0 h * Young Cells	3.64001e-06	5.69981	2.12567	72 h * Aged Cells up vs 72 h * Young Cells	0.19832	72 h * Aged Cells up vs 72 h * Young Cells	0.000872066	3.71076	1.56122	7 d * Aged Cells up vs 7 d * Young Cells	0.109778	7 d * Aged Cells up vs 7 d * Young Cells	0.000149074	2.24705	19.0165	4.36079	2.24705	10 d * Aged Cells up vs 10 d * Young Cells	0.20822	10 d * Aged Cells up vs 10 d * Young Cells	17.7016	43.8678	10.2667	1
695257	cg09302031	DCDC2			6.70647e-09	2.14265e-05	5.06072	1.99209	0 h * Aged Cells up vs 0 h * Young Cells	0.281249	0 h * Aged Cells up vs 0 h * Young Cells	9.0535e-07	6.20649	2.4431	72 h * Aged Cells up vs 72 h * Young Cells	0.354318	72 h * Aged Cells up vs 72 h * Young Cells	0.259147	-1.15097	-0.511124	7 d * Aged Cells down vs 7 d * Young Cells	-0.0440291	7 d * Aged Cells down vs 7 d * Young Cells	0.000715351	2.05848	14.3244	3.78476	2.05848	10 d * Aged Cells up vs 10 d * Young Cells	0.315327	10 d * Aged Cells up vs 10 d * Young Cells	17.6896	48.8397	11.4381	1
543829	cg04344331				7.54622e-09	9.54877e-07	6.18697	2.20428	0 h * Aged Cells up vs 0 h * Young Cells	0.329333	0 h * Aged Cells up vs 0 h * Young Cells	1.98924e-06	5.91907	2.10883	72 h * Aged Cells up vs 72 h * Young Cells	0.311986	72 h * Aged Cells up vs 72 h * Young Cells	0.0692243	1.88688	0.758403	7 d * Aged Cells up vs 7 d * Young Cells	0.127003	7 d * Aged Cells up vs 7 d * Young Cells	1.682e-05	2.5341	26.4999	5.1478	2.5341	10 d * Aged Cells up vs 10 d * Young Cells	0.369981	10 d * Aged Cells up vs 10 d * Young Cells	17.5059	39.5935	9.37001	1
33360	cg24724428	ELOVL2	Unclassified_Cell_type_specific	Island	7.87492e-09	1.81018e-06	5.95339	3.88531	0 h * Aged Cells up vs 0 h * Young Cells	0.500811	0 h * Aged Cells up vs 0 h * Young Cells	9.23941e-07	6.19904	4.04562	72 h * Aged Cells up vs 72 h * Young Cells	0.508326	72 h * Aged Cells up vs 72 h * Young Cells	0.000168705	4.31584	3.17756	7 d * Aged Cells up vs 7 d * Young Cells	0.383399	7 d * Aged Cells up vs 7 d * Young Cells	2.67491e-05	4.4914	24.8094	4.9809	4.4914	10 d * Aged Cells up vs 10 d * Young Cells	0.531754	10 d * Aged Cells up vs 10 d * Young Cells	17.4398	132.351	31.4402	1
279615	cg12827760	HLX-AS1	Unclassified_Cell_type_specific	N_Shore	8.08783e-09	4.57442e-06	-5.61714	-2.65429	0 h * Aged Cells down vs 0 h * Young Cells	-0.321468	0 h * Aged Cells down vs 0 h * Young Cells	1.02213e-06	-6.16204	-2.91177	72 h * Aged Cells down vs 72 h * Young Cells	-0.360581	72 h * Aged Cells down vs 72 h * Young Cells	0.740784	0.333998	0.178051	7 d * Aged Cells up vs 7 d * Young Cells	0.0101191	7 d * Aged Cells up vs 7 d * Young Cells	0.000183761	-2.7975	18.359	-4.28473	-2.7975	10 d * Aged Cells down vs 10 d * Young Cells	-0.35237	10 d * Aged Cells down vs 10 d * Young Cells	17.3986	69.2218	16.4827	1
442755	cg16515745				8.39976e-09	6.64647e-06	5.48222	2.05088	0 h * Aged Cells up vs 0 h * Young Cells	0.334624	0 h * Aged Cells up vs 0 h * Young Cells	1.24211e-06	6.09075	2.27853	72 h * Aged Cells up vs 72 h * Young Cells	0.368795	72 h * Aged Cells up vs 72 h * Young Cells	4.84487e-05	4.76708	2.01189	7 d * Aged Cells up vs 7 d * Young Cells	0.307053	7 d * Aged Cells up vs 7 d * Young Cells	0.000115835	2.30134	19.8229	4.45229	2.30134	10 d * Aged Cells up vs 10 d * Young Cells	0.36892	10 d * Aged Cells up vs 10 d * Young Cells	17.3403	43.2402	10.3308	1
271197	cg04992771	ZNF341-AS1			8.46457e-09	1.10367e-06	6.13395	2.36803	0 h * Aged Cells up vs 0 h * Young Cells	0.207285	0 h * Aged Cells up vs 0 h * Young Cells	2.8425e-06	5.78942	2.23503	72 h * Aged Cells up vs 72 h * Young Cells	0.195132	72 h * Aged Cells up vs 72 h * Young Cells	0.326962	0.997104	0.434266	7 d * Aged Cells up vs 7 d * Young Cells	0.0229263	7 d * Aged Cells up vs 7 d * Young Cells	4.4183e-05	2.56051	23.0427	4.80028	2.56051	10 d * Aged Cells up vs 10 d * Young Cells	0.198396	10 d * Aged Cells up vs 10 d * Young Cells	17.3284	46.0168	11.0016	1
768171	cg18810022				8.71034e-09	7.40244e-06	5.44337	2.43765	0 h * Aged Cells up vs 0 h * Young Cells	0.275184	0 h * Aged Cells up vs 0 h * Young Cells	5.46857e-07	6.39183	2.86239	72 h * Aged Cells up vs 72 h * Young Cells	0.335237	72 h * Aged Cells up vs 72 h * Young Cells	0.00354331	3.1743	1.60369	7 d * Aged Cells up vs 7 d * Young Cells	0.128578	7 d * Aged Cells up vs 7 d * Young Cells	4.11407e-05	2.98609	23.29	4.82597	2.98609	10 d * Aged Cells up vs 10 d * Young Cells	0.343089	10 d * Aged Cells up vs 10 d * Young Cells	17.2844	61.7626	14.8037	1
271834	cg15749852	TBC1D5			8.73091e-09	6.19906e-07	-6.34563	-1.98368	0 h * Aged Cells down vs 0 h * Young Cells	-0.291524	0 h * Aged Cells down vs 0 h * Young Cells	4.06519e-07	-6.50138	-2.03236	72 h * Aged Cells down vs 72 h * Young Cells	-0.302023	72 h * Aged Cells down vs 72 h * Young Cells	0.00594422	-2.96875	-1.04698	7 d * Aged Cells down vs 7 d * Young Cells	-0.135955	7 d * Aged Cells down vs 7 d * Young Cells	0.00640539	-1.26927	8.63553	-2.93863	-1.26927	10 d * Aged Cells down vs 10 d * Young Cells	-0.206016	10 d * Aged Cells down vs 10 d * Young Cells	17.2808	30.0898	7.21365	1
101716	cg18004701	PTPRN2		Island	9.21136e-09	6.369e-06	5.49761	2.49301	0 h * Aged Cells up vs 0 h * Young Cells	0.169766	0 h * Aged Cells up vs 0 h * Young Cells	3.29125e-07	6.57965	2.98369	72 h * Aged Cells up vs 72 h * Young Cells	0.205214	72 h * Aged Cells up vs 72 h * Young Cells	0.228439	1.23039	0.629448	7 d * Aged Cells up vs 7 d * Young Cells	0.0373175	7 d * Aged Cells up vs 7 d * Young Cells	6.40175e-05	2.92393	21.7774	4.66663	2.92393	10 d * Aged Cells up vs 10 d * Young Cells	0.194803	10 d * Aged Cells up vs 10 d * Young Cells	17.1987	63.017	15.1797	1
456348	cg09636245			S_Shelf	1.00718e-08	1.88529e-05	5.10675	1.85592	0 h * Aged Cells up vs 0 h * Young Cells	0.295419	0 h * Aged Cells up vs 0 h * Young Cells	3.93734e-06	5.67139	2.06112	72 h * Aged Cells up vs 72 h * Young Cells	0.325549	72 h * Aged Cells up vs 72 h * Young Cells	0.00191487	3.41293	1.39929	7 d * Aged Cells up vs 7 d * Young Cells	0.206576	7 d * Aged Cells up vs 7 d * Young Cells	2.54263e-06	2.92743	33.9875	5.82988	2.92743	10 d * Aged Cells up vs 10 d * Young Cells	0.430248	10 d * Aged Cells up vs 10 d * Young Cells	17.0624	40.1543	9.74971	1
585891	cg10582407				1.04832e-08	1.28573e-06	6.07814	2.28219	0 h * Aged Cells up vs 0 h * Young Cells	0.313031	0 h * Aged Cells up vs 0 h * Young Cells	1.93903e-06	5.92837	2.22595	72 h * Aged Cells up vs 72 h * Young Cells	0.310466	72 h * Aged Cells up vs 72 h * Young Cells	0.00133458	3.5505	1.50397	7 d * Aged Cells up vs 7 d * Young Cells	0.198553	7 d * Aged Cells up vs 7 d * Young Cells	1.38848e-05	2.70644	27.2151	5.21681	2.70644	10 d * Aged Cells up vs 10 d * Young Cells	0.339141	10 d * Aged Cells up vs 10 d * Young Cells	17.0016	42.7086	10.407	1
380294	cg02459389	ZZEF1			1.09879e-08	8.66686e-07	-6.22249	-2.37797	0 h * Aged Cells down vs 0 h * Young Cells	-0.287502	0 h * Aged Cells down vs 0 h * Young Cells	4.48793e-06	-5.62404	-2.14927	72 h * Aged Cells down vs 72 h * Young Cells	-0.260769	72 h * Aged Cells down vs 72 h * Young Cells	0.0552901	-1.99697	-0.860953	7 d * Aged Cells down vs 7 d * Young Cells	-0.0814182	7 d * Aged Cells down vs 7 d * Young Cells	7.58479e-05	-2.43178	21.21	-4.60543	-2.43178	10 d * Aged Cells down vs 10 d * Young Cells	-0.290694	10 d * Aged Cells down vs 10 d * Young Cells	16.9304	44.0568	10.7807	1
683217	cg27423669				1.23491e-08	5.14604e-07	6.41425	2.68835	0 h * Aged Cells up vs 0 h * Young Cells	0.406845	0 h * Aged Cells up vs 0 h * Young Cells	1.25381e-06	6.08732	2.55132	72 h * Aged Cells up vs 72 h * Young Cells	0.38434	72 h * Aged Cells up vs 72 h * Young Cells	0.0225879	2.40872	1.13892	7 d * Aged Cells up vs 7 d * Young Cells	0.154074	7 d * Aged Cells up vs 7 d * Young Cells	0.000654034	2.21107	14.5781	3.81812	2.21107	10 d * Aged Cells up vs 10 d * Young Cells	0.347754	10 d * Aged Cells up vs 10 d * Young Cells	16.7545	52.4414	12.9671	1
122381	cg25286333	RNF207	Promoter_Associated	Island	1.25426e-08	1.16553e-06	6.11401	2.89196	0 h * Aged Cells up vs 0 h * Young Cells	0.163976	0 h * Aged Cells up vs 0 h * Young Cells	3.74184e-06	5.68982	2.69131	72 h * Aged Cells up vs 72 h * Young Cells	0.171493	72 h * Aged Cells up vs 72 h * Young Cells	0.00541302	3.00633	1.60424	7 d * Aged Cells up vs 7 d * Young Cells	0.0565298	7 d * Aged Cells up vs 7 d * Young Cells	0.000156253	2.83883	18.8678	4.34371	2.83883	10 d * Aged Cells up vs 10 d * Young Cells	0.192209	10 d * Aged Cells up vs 10 d * Young Cells	16.7312	66.6995	16.5156	1
370509	cg03224627				1.26233e-08	1.39768e-06	6.04766	2.60737	0 h * Aged Cells up vs 0 h * Young Cells	0.164027	0 h * Aged Cells up vs 0 h * Young Cells	6.97285e-06	5.46493	2.35613	72 h * Aged Cells up vs 72 h * Young Cells	0.150763	72 h * Aged Cells up vs 72 h * Young Cells	0.408687	0.838357	0.407767	7 d * Aged Cells up vs 7 d * Young Cells	0.00926668	7 d * Aged Cells up vs 7 d * Young Cells	6.8455e-05	2.76551	21.5523	4.64245	2.76551	10 d * Aged Cells up vs 10 d * Young Cells	0.173284	10 d * Aged Cells up vs 10 d * Young Cells	16.7216	55.3825	13.7213	1
342161	cg02690807				1.29625e-08	8.2919e-07	-6.23872	-2.29732	0 h * Aged Cells down vs 0 h * Young Cells	-0.243853	0 h * Aged Cells down vs 0 h * Young Cells	2.9833e-06	-5.77189	-2.12542	72 h * Aged Cells down vs 72 h * Young Cells	-0.236569	72 h * Aged Cells down vs 72 h * Young Cells	0.779388	-0.282736	-0.117456	7 d * Aged Cells down vs 7 d * Young Cells	-0.0127818	7 d * Aged Cells down vs 7 d * Young Cells	0.000153141	-2.21376	18.9313	-4.35102	-2.21376	10 d * Aged Cells down vs 10 d * Young Cells	-0.239039	10 d * Aged Cells down vs 10 d * Young Cells	16.6819	40.3052	10.0096	1
409263	cg24736933	C15orf52			1.32117e-08	3.86626e-06	5.67798	3.18517	0 h * Aged Cells up vs 0 h * Young Cells	0.341852	0 h * Aged Cells up vs 0 h * Young Cells	2.88739e-06	5.78374	3.2445	72 h * Aged Cells up vs 72 h * Young Cells	0.349801	72 h * Aged Cells up vs 72 h * Young Cells	0.899684	-0.12717	-0.0804807	7 d * Aged Cells down vs 7 d * Young Cells	-0.0201222	7 d * Aged Cells down vs 7 d * Young Cells	3.6549e-05	3.77359	23.7031	4.86858	3.77359	10 d * Aged Cells up vs 10 d * Young Cells	0.381026	10 d * Aged Cells up vs 10 d * Young Cells	16.6535	93.3786	23.2296	1
268787	cg10242122	S100A1		N_Shelf	1.34427e-08	1.2561e-06	-6.08666	-2.0744	0 h * Aged Cells down vs 0 h * Young Cells	-0.300114	0 h * Aged Cells down vs 0 h * Young Cells	1.18049e-06	-6.10935	-2.08213	72 h * Aged Cells down vs 72 h * Young Cells	-0.29134	72 h * Aged Cells down vs 72 h * Young Cells	0.297138	-1.06169	-0.408205	7 d * Aged Cells down vs 7 d * Young Cells	-0.0659533	7 d * Aged Cells down vs 7 d * Young Cells	0.000166617	-2.03445	18.6656	-4.32037	-2.03445	10 d * Aged Cells down vs 10 d * Young Cells	-0.292672	10 d * Aged Cells down vs 10 d * Young Cells	16.6276	34.4127	8.5741	1
225040	cg18144652	EYA1			1.38199e-08	5.66223e-06	5.54007	1.97131	0 h * Aged Cells up vs 0 h * Young Cells	0.256947	0 h * Aged Cells up vs 0 h * Young Cells	1.47469e-06	6.02809	2.14496	72 h * Aged Cells up vs 72 h * Young Cells	0.276225	72 h * Aged Cells up vs 72 h * Young Cells	0.00132304	3.55379	1.42659	7 d * Aged Cells up vs 7 d * Young Cells	0.207726	7 d * Aged Cells up vs 7 d * Young Cells	0.000112033	2.1949	19.9307	4.46438	2.1949	10 d * Aged Cells up vs 10 d * Young Cells	0.273235	10 d * Aged Cells up vs 10 d * Young Cells	16.5864	37.4192	9.34636	1
116798	cg24888989	KIF15	Promoter_Associated	Island	1.38386e-08	2.73598e-06	5.80328	3.23435	0 h * Aged Cells up vs 0 h * Young Cells	0.14237	0 h * Aged Cells up vs 0 h * Young Cells	4.39086e-07	6.47287	3.60754	72 h * Aged Cells up vs 72 h * Young Cells	0.157129	72 h * Aged Cells up vs 72 h * Young Cells	0.0639258	1.92625	1.21114	7 d * Aged Cells up vs 7 d * Young Cells	0.0250231	7 d * Aged Cells up vs 7 d * Young Cells	0.000889547	2.8518	13.7146	3.70332	2.8518	10 d * Aged Cells up vs 10 d * Young Cells	0.150755	10 d * Aged Cells up vs 10 d * Young Cells	16.5844	91.789	22.9293	1
431039	cg06601098		Unclassified		1.40995e-08	1.11308e-06	-6.13085	-2.73101	0 h * Aged Cells down vs 0 h * Young Cells	-0.344328	0 h * Aged Cells down vs 0 h * Young Cells	8.71075e-07	-6.22064	-2.771	72 h * Aged Cells down vs 72 h * Young Cells	-0.363162	72 h * Aged Cells down vs 72 h * Young Cells	0.927541	-0.0917325	-0.0460992	7 d * Aged Cells down vs 7 d * Young Cells	-0.00565765	7 d * Aged Cells down vs 7 d * Young Cells	0.00114429	-2.22107	13.0224	-3.60866	-2.22107	10 d * Aged Cells down vs 10 d * Young Cells	-0.30103	10 d * Aged Cells down vs 10 d * Young Cells	16.5566	58.5381	14.6476	1
385821	cg10158280	MYO1D			1.43811e-08	1.09476e-05	5.30236	2.65173	0 h * Aged Cells up vs 0 h * Young Cells	0.367621	0 h * Aged Cells up vs 0 h * Young Cells	1.47681e-06	6.02757	3.0144	72 h * Aged Cells up vs 72 h * Young Cells	0.413669	72 h * Aged Cells up vs 72 h * Young Cells	0.827378	-0.220045	-0.124148	7 d * Aged Cells down vs 7 d * Young Cells	-0.0156769	7 d * Aged Cells down vs 7 d * Young Cells	0.000380886	2.77646	16.145	4.01808	2.77646	10 d * Aged Cells up vs 10 d * Young Cells	0.393269	10 d * Aged Cells up vs 10 d * Young Cells	16.5272	73.6515	18.4621	1
634014	cg11308335				1.4396e-08	3.38689e-06	-5.72591	-3.07574	0 h * Aged Cells down vs 0 h * Young Cells	-0.462818	0 h * Aged Cells down vs 0 h * Young Cells	8.92653e-07	-6.21167	-3.33667	72 h * Aged Cells down vs 72 h * Young Cells	-0.493863	72 h * Aged Cells down vs 72 h * Young Cells	0.000187195	-4.27799	-2.59246	7 d * Aged Cells down vs 7 d * Young Cells	-0.385961	7 d * Aged Cells down vs 7 d * Young Cells	0.00110371	-2.68843	13.1208	-3.62227	-2.68843	10 d * Aged Cells down vs 10 d * Young Cells	-0.396687	10 d * Aged Cells down vs 10 d * Young Cells	16.5257	84.9635	21.2997	1
126390	cg20312457	AFAP1			1.50167e-08	1.40361e-05	5.21291	2.2357	0 h * Aged Cells up vs 0 h * Young Cells	0.355277	0 h * Aged Cells up vs 0 h * Young Cells	6.94623e-06	5.46631	2.34437	72 h * Aged Cells up vs 72 h * Young Cells	0.373831	72 h * Aged Cells up vs 72 h * Young Cells	0.00783199	2.85695	1.3823	7 d * Aged Cells up vs 7 d * Young Cells	0.214633	7 d * Aged Cells up vs 7 d * Young Cells	1.21047e-06	3.61484	37.2122	6.10018	3.61484	10 d * Aged Cells up vs 10 d * Young Cells	0.543588	10 d * Aged Cells up vs 10 d * Young Cells	16.4631	53.9561	13.5778	1
89417	cg15695738		Unclassified	Island	1.59971e-08	7.73553e-06	5.4275	2.20041	0 h * Aged Cells up vs 0 h * Young Cells	0.104644	0 h * Aged Cells up vs 0 h * Young Cells	2.34682e-06	5.85898	2.37534	72 h * Aged Cells up vs 72 h * Young Cells	0.119406	72 h * Aged Cells up vs 72 h * Young Cells	6.07232e-05	4.68569	2.14311	7 d * Aged Cells up vs 7 d * Young Cells	0.107298	7 d * Aged Cells up vs 7 d * Young Cells	4.96979e-05	2.66522	22.6377	4.75791	2.66522	10 d * Aged Cells up vs 10 d * Young Cells	0.133456	10 d * Aged Cells up vs 10 d * Young Cells	16.3697	47.9416	12.1331	1
658738	cg23575688				1.64673e-08	2.14866e-06	5.89103	2.97913	0 h * Aged Cells up vs 0 h * Young Cells	0.289454	0 h * Aged Cells up vs 0 h * Young Cells	7.90327e-07	6.25634	3.16387	72 h * Aged Cells up vs 72 h * Young Cells	0.316373	72 h * Aged Cells up vs 72 h * Young Cells	0.00279608	3.26681	1.86376	7 d * Aged Cells up vs 7 d * Young Cells	0.16857	7 d * Aged Cells up vs 7 d * Young Cells	0.000263048	2.90244	17.2546	4.15386	2.90244	10 d * Aged Cells up vs 10 d * Young Cells	0.301277	10 d * Aged Cells up vs 10 d * Young Cells	16.327	74.3991	18.8782	1
509752	cg06530743				1.70321e-08	1.82053e-06	5.95132	3.46503	0 h * Aged Cells up vs 0 h * Young Cells	0.513457	0 h * Aged Cells up vs 0 h * Young Cells	4.95188e-06	5.58849	3.25378	72 h * Aged Cells up vs 72 h * Young Cells	0.495426	72 h * Aged Cells up vs 72 h * Young Cells	7.94526e-05	4.58866	3.01403	7 d * Aged Cells up vs 7 d * Young Cells	0.441717	7 d * Aged Cells up vs 7 d * Young Cells	0.000551488	3.12248	15.0655	3.88143	3.12248	10 d * Aged Cells up vs 10 d * Young Cells	0.451935	10 d * Aged Cells up vs 10 d * Young Cells	16.2775	98.3195	25.0237	1
484669	cg23523388	ITPRIP	Unclassified_Cell_type_specific	S_Shelf	1.72505e-08	9.64243e-06	-5.34809	-2.23619	0 h * Aged Cells down vs 0 h * Young Cells	-0.291826	0 h * Aged Cells down vs 0 h * Young Cells	5.40945e-07	-6.39584	-2.67429	72 h * Aged Cells down vs 72 h * Young Cells	-0.361284	72 h * Aged Cells down vs 72 h * Young Cells	0.491943	-0.696043	-0.328333	7 d * Aged Cells down vs 7 d * Young Cells	-0.0520832	7 d * Aged Cells down vs 7 d * Young Cells	0.00102333	-2.10914	13.3279	-3.65073	-2.10914	10 d * Aged Cells down vs 10 d * Young Cells	-0.306227	10 d * Aged Cells down vs 10 d * Young Cells	16.2588	50.6494	12.9058	1
189289	cg12147622		Promoter_Associated	S_Shore	1.79241e-08	6.67141e-06	5.48087	2.85291	0 h * Aged Cells up vs 0 h * Young Cells	0.441261	0 h * Aged Cells up vs 0 h * Young Cells	2.73395e-06	5.80355	3.02087	72 h * Aged Cells up vs 72 h * Young Cells	0.470106	72 h * Aged Cells up vs 72 h * Young Cells	0.00174684	3.44808	2.02481	7 d * Aged Cells up vs 7 d * Young Cells	0.301618	7 d * Aged Cells up vs 7 d * Young Cells	7.96441e-06	3.89592	29.3437	5.41698	3.89592	10 d * Aged Cells up vs 10 d * Young Cells	0.528581	10 d * Aged Cells up vs 10 d * Young Cells	16.2027	78.2221	20.0005	1
294857	cg05729984	ACOX3	Promoter_Associated	Island	1.7955e-08	6.77899e-06	5.4751	2.00263	0 h * Aged Cells up vs 0 h * Young Cells	0.0974907	0 h * Aged Cells up vs 0 h * Young Cells	2.24401e-06	5.87525	2.149	72 h * Aged Cells up vs 72 h * Young Cells	0.117887	72 h * Aged Cells up vs 72 h * Young Cells	0.656201	0.449797	0.185607	7 d * Aged Cells up vs 7 d * Young Cells	0.00435661	7 d * Aged Cells up vs 7 d * Young Cells	3.70993e-05	2.45779	23.6507	4.8632	2.45779	10 d * Aged Cells up vs 10 d * Young Cells	0.128849	10 d * Aged Cells up vs 10 d * Young Cells	16.2002	38.6191	9.87602	1
754273	cg18105665			N_Shelf	1.81715e-08	5.53687e-06	-5.54815	-2.35919	0 h * Aged Cells down vs 0 h * Young Cells	-0.309008	0 h * Aged Cells down vs 0 h * Young Cells	1.13995e-06	-6.12212	-2.60325	72 h * Aged Cells down vs 72 h * Young Cells	-0.331239	72 h * Aged Cells down vs 72 h * Young Cells	0.147446	-1.48838	-0.713995	7 d * Aged Cells down vs 7 d * Young Cells	-0.081152	7 d * Aged Cells down vs 7 d * Young Cells	0.000348959	-2.37964	16.4047	-4.05027	-2.37964	10 d * Aged Cells down vs 10 d * Young Cells	-0.311687	10 d * Aged Cells down vs 10 d * Young Cells	16.1827	52.1366	13.3473	1
93323	cg19453488		Unclassified_Cell_type_specific	Island	1.83737e-08	3.56058e-06	5.7078	3.03935	0 h * Aged Cells up vs 0 h * Young Cells	0.336567	0 h * Aged Cells up vs 0 h * Young Cells	1.16483e-06	6.11423	3.25577	72 h * Aged Cells up vs 72 h * Young Cells	0.334757	72 h * Aged Cells up vs 72 h * Young Cells	0.0012594	3.57245	2.14608	7 d * Aged Cells up vs 7 d * Young Cells	0.237225	7 d * Aged Cells up vs 7 d * Young Cells	2.1791e-05	3.71892	25.5495	5.05465	3.71892	10 d * Aged Cells up vs 10 d * Young Cells	0.369976	10 d * Aged Cells up vs 10 d * Young Cells	16.1665	81.6779	20.9309	1
482757	cg08463186				1.85392e-08	2.56068e-06	5.82731	2.37044	0 h * Aged Cells up vs 0 h * Young Cells	0.197899	0 h * Aged Cells up vs 0 h * Young Cells	2.30702e-06	5.86519	2.38585	72 h * Aged Cells up vs 72 h * Young Cells	0.194013	72 h * Aged Cells up vs 72 h * Young Cells	0.483173	0.71033	0.325978	7 d * Aged Cells up vs 7 d * Young Cells	0.0129283	7 d * Aged Cells up vs 7 d * Young Cells	0.000107506	2.5176	20.0643	4.47932	2.5176	10 d * Aged Cells up vs 10 d * Young Cells	0.198783	10 d * Aged Cells up vs 10 d * Young Cells	16.1534	47.6266	12.2148	1
163282	cg02739455				1.89288e-08	1.8295e-06	5.94953	2.35105	0 h * Aged Cells up vs 0 h * Young Cells	0.362205	0 h * Aged Cells up vs 0 h * Young Cells	4.60226e-06	5.61495	2.21884	72 h * Aged Cells up vs 72 h * Young Cells	0.342065	72 h * Aged Cells up vs 72 h * Young Cells	0.0152399	2.57923	1.14984	7 d * Aged Cells up vs 7 d * Young Cells	0.168359	7 d * Aged Cells up vs 7 d * Young Cells	8.58796e-05	2.49006	20.7987	4.56056	2.49006	10 d * Aged Cells up vs 10 d * Young Cells	0.392419	10 d * Aged Cells up vs 10 d * Young Cells	16.1231	44.8613	11.5272	1
589811	cg12438903				2.0276e-08	1.66967e-06	5.98282	3.32302	0 h * Aged Cells up vs 0 h * Young Cells	0.421156	0 h * Aged Cells up vs 0 h * Young Cells	8.61223e-06	5.3888	2.99308	72 h * Aged Cells up vs 72 h * Young Cells	0.405017	72 h * Aged Cells up vs 72 h * Young Cells	2.89388e-05	4.9526	3.10333	7 d * Aged Cells up vs 7 d * Young Cells	0.400998	7 d * Aged Cells up vs 7 d * Young Cells	0.00264563	2.52354	10.8129	3.28829	2.52354	10 d * Aged Cells up vs 10 d * Young Cells	0.357481	10 d * Aged Cells up vs 10 d * Young Cells	16.0232	88.0777	22.7728	1
467836	cg12662993	DAAM2			2.15537e-08	1.05002e-05	5.31739	2.03858	0 h * Aged Cells up vs 0 h * Young Cells	0.152496	0 h * Aged Cells up vs 0 h * Young Cells	2.23804e-06	5.87622	2.25282	72 h * Aged Cells up vs 72 h * Young Cells	0.180585	72 h * Aged Cells up vs 72 h * Young Cells	0.00398242	3.12832	1.35303	7 d * Aged Cells up vs 7 d * Young Cells	0.0948448	7 d * Aged Cells up vs 7 d * Young Cells	6.00376e-05	2.48425	21.9941	4.68978	2.48425	10 d * Aged Cells up vs 10 d * Young Cells	0.190737	10 d * Aged Cells up vs 10 d * Young Cells	15.9348	41.7318	10.8498	1
180887	cg25421053				2.22924e-08	2.03272e-06	-5.9112	-2.00876	0 h * Aged Cells down vs 0 h * Young Cells	-0.235066	0 h * Aged Cells down vs 0 h * Young Cells	4.89876e-07	-6.43243	-2.18589	72 h * Aged Cells down vs 72 h * Young Cells	-0.259561	72 h * Aged Cells down vs 72 h * Young Cells	0.554703	-0.597665	-0.229128	7 d * Aged Cells down vs 7 d * Young Cells	-0.0224245	7 d * Aged Cells down vs 7 d * Young Cells	0.000869446	-1.74285	13.7781	-3.71189	-1.74285	10 d * Aged Cells down vs 10 d * Young Cells	-0.207842	10 d * Aged Cells down vs 10 d * Young Cells	15.8861	32.6878	8.52448	1
731845	cg19689506				2.43703e-08	7.45908e-05	-4.61146	-1.40935	0 h * Aged Cells down vs 0 h * Young Cells	-0.234497	0 h * Aged Cells down vs 0 h * Young Cells	1.04265e-07	-7.00978	-2.14231	72 h * Aged Cells down vs 72 h * Young Cells	-0.348233	72 h * Aged Cells down vs 72 h * Young Cells	0.00450633	-3.07941	-1.06173	7 d * Aged Cells down vs 7 d * Young Cells	-0.175031	7 d * Aged Cells down vs 7 d * Young Cells	0.000874986	-1.56642	13.7604	-3.70951	-1.56642	10 d * Aged Cells down vs 10 d * Young Cells	-0.257858	10 d * Aged Cells down vs 10 d * Young Cells	15.7581	26.2256	6.89479	1
245578	cg13908407	ENSA		N_Shelf	2.43981e-08	3.9629e-06	-5.66905	-2.58565	0 h * Aged Cells down vs 0 h * Young Cells	-0.297706	0 h * Aged Cells down vs 0 h * Young Cells	3.72413e-06	-5.69154	-2.59591	72 h * Aged Cells down vs 72 h * Young Cells	-0.313109	72 h * Aged Cells down vs 72 h * Young Cells	0.000120504	-4.43798	-2.28356	7 d * Aged Cells down vs 7 d * Young Cells	-0.267775	7 d * Aged Cells down vs 7 d * Young Cells	0.000162454	-2.72846	18.7451	-4.32956	-2.72846	10 d * Aged Cells down vs 10 d * Young Cells	-0.325338	10 d * Aged Cells down vs 10 d * Young Cells	15.7565	58.4041	15.3562	1
671402	cg17577085	ACACA			2.44503e-08	1.18269e-06	-6.10866	-2.66036	0 h * Aged Cells down vs 0 h * Young Cells	-0.337536	0 h * Aged Cells down vs 0 h * Young Cells	3.7023e-07	-6.53601	-2.84647	72 h * Aged Cells down vs 72 h * Young Cells	-0.369671	72 h * Aged Cells down vs 72 h * Young Cells	0.094355	-1.72948	-0.849725	7 d * Aged Cells down vs 7 d * Young Cells	-0.106496	7 d * Aged Cells down vs 7 d * Young Cells	0.00196406	-2.04784	11.5818	-3.4032	-2.04784	10 d * Aged Cells down vs 10 d * Young Cells	-0.288505	10 d * Aged Cells down vs 10 d * Young Cells	15.7534	53.2387	14.0008	1
252107	cg25578993	SND1			2.47366e-08	1.00117e-05	5.33455	2.64052	0 h * Aged Cells up vs 0 h * Young Cells	0.362366	0 h * Aged Cells up vs 0 h * Young Cells	2.25122e-05	5.04294	2.49618	72 h * Aged Cells up vs 72 h * Young Cells	0.3509	72 h * Aged Cells up vs 72 h * Young Cells	2.80571e-06	5.79415	3.23556	7 d * Aged Cells up vs 7 d * Young Cells	0.408088	7 d * Aged Cells up vs 7 d * Young Cells	0.0026535	2.24814	10.8053	3.28714	2.24814	10 d * Aged Cells up vs 10 d * Young Cells	0.274329	10 d * Aged Cells up vs 10 d * Young Cells	15.7368	68.701	18.0862	1
185800	cg12878632				2.47734e-08	2.64305e-06	-5.81582	-3.08876	0 h * Aged Cells down vs 0 h * Young Cells	-0.460542	0 h * Aged Cells down vs 0 h * Young Cells	2.07702e-06	-5.90336	-3.13525	72 h * Aged Cells down vs 72 h * Young Cells	-0.458987	72 h * Aged Cells down vs 72 h * Young Cells	0.000202652	-4.24909	-2.54588	7 d * Aged Cells down vs 7 d * Young Cells	-0.355833	7 d * Aged Cells down vs 7 d * Young Cells	0.00254669	-2.42384	10.9102	-3.30306	-2.42384	10 d * Aged Cells down vs 10 d * Young Cells	-0.349899	10 d * Aged Cells down vs 10 d * Young Cells	15.7346	79.08	20.8214	1
494706	cg14736083		Promoter_Associated		2.47942e-08	1.16904e-06	-6.11291	-3.07856	0 h * Aged Cells down vs 0 h * Young Cells	-0.385082	0 h * Aged Cells down vs 0 h * Young Cells	1.98723e-06	-5.91944	-2.98112	72 h * Aged Cells down vs 72 h * Young Cells	-0.362238	72 h * Aged Cells down vs 72 h * Young Cells	0.115016	-1.62485	-0.923165	7 d * Aged Cells down vs 7 d * Young Cells	-0.107072	7 d * Aged Cells down vs 7 d * Young Cells	0.000220426	-2.93538	17.7952	-4.21844	-2.93538	10 d * Aged Cells down vs 10 d * Young Cells	-0.356161	10 d * Aged Cells down vs 10 d * Young Cells	15.7334	71.1028	18.7225	1
630338	cg18420087	ITPK1			2.48027e-08	5.01144e-06	5.58417	1.97359	0 h * Aged Cells up vs 0 h * Young Cells	0.296182	0 h * Aged Cells up vs 0 h * Young Cells	1.33529e-06	6.06433	2.1433	72 h * Aged Cells up vs 72 h * Young Cells	0.312877	72 h * Aged Cells up vs 72 h * Young Cells	0.0115699	2.69564	1.0748	7 d * Aged Cells up vs 7 d * Young Cells	0.18036	7 d * Aged Cells up vs 7 d * Young Cells	8.55057e-05	2.22782	20.8131	4.56213	2.22782	10 d * Aged Cells up vs 10 d * Young Cells	0.320706	10 d * Aged Cells up vs 10 d * Young Cells	15.733	35.0165	9.22066	1
448288	cg19179241	SPEG			2.48782e-08	8.22773e-07	6.24157	2.38316	0 h * Aged Cells up vs 0 h * Young Cells	0.139743	0 h * Aged Cells up vs 0 h * Young Cells	2.31531e-06	5.86389	2.23895	72 h * Aged Cells up vs 72 h * Young Cells	0.129921	72 h * Aged Cells up vs 72 h * Young Cells	0.465385	0.739772	0.318658	7 d * Aged Cells up vs 7 d * Young Cells	0.0100194	7 d * Aged Cells up vs 7 d * Young Cells	0.000598707	2.03162	14.8299	3.85096	2.03162	10 d * Aged Cells up vs 10 d * Young Cells	0.118745	10 d * Aged Cells up vs 10 d * Young Cells	15.7286	40.8576	10.7617	1
673787	cg11275670	POLA2			2.53513e-08	4.06295e-06	5.66003	2.35303	0 h * Aged Cells up vs 0 h * Young Cells	0.181259	0 h * Aged Cells up vs 0 h * Young Cells	1.03285e-05	5.32333	2.21306	72 h * Aged Cells up vs 72 h * Young Cells	0.180387	72 h * Aged Cells up vs 72 h * Young Cells	0.00113192	3.61276	1.6944	7 d * Aged Cells up vs 7 d * Young Cells	0.13365	7 d * Aged Cells up vs 7 d * Young Cells	5.08758e-05	2.72815	22.5575	4.74947	2.72815	10 d * Aged Cells up vs 10 d * Young Cells	0.202858	10 d * Aged Cells up vs 10 d * Young Cells	15.7017	48.3535	12.758	1
59480	cg10532908	EPHB6		S_Shelf	2.61537e-08	1.15429e-05	5.2833	1.81242	0 h * Aged Cells up vs 0 h * Young Cells	0.166756	0 h * Aged Cells up vs 0 h * Young Cells	3.54345e-07	6.55227	2.24774	72 h * Aged Cells up vs 72 h * Young Cells	0.227613	72 h * Aged Cells up vs 72 h * Young Cells	0.749153	-0.322813	-0.124932	7 d * Aged Cells down vs 7 d * Young Cells	-0.0148917	7 d * Aged Cells down vs 7 d * Young Cells	0.000200005	2.01629	18.0955	4.25388	2.01629	10 d * Aged Cells up vs 10 d * Young Cells	0.226756	10 d * Aged Cells up vs 10 d * Young Cells	15.6572	32.8312	8.68705	1
431951	cg06738169	POP4	Promoter_Associated	S_Shore	2.66935e-08	7.22472e-07	-6.28931	-3.19959	0 h * Aged Cells down vs 0 h * Young Cells	-0.405056	0 h * Aged Cells down vs 0 h * Young Cells	9.75027e-06	-5.34408	-2.71871	72 h * Aged Cells down vs 72 h * Young Cells	-0.355707	72 h * Aged Cells down vs 72 h * Young Cells	0.00604909	-2.96171	-1.69981	7 d * Aged Cells down vs 7 d * Young Cells	-0.245083	7 d * Aged Cells down vs 7 d * Young Cells	0.00330815	-2.25019	10.2478	-3.20122	-2.25019	10 d * Aged Cells down vs 10 d * Young Cells	-0.25972	10 d * Aged Cells down vs 10 d * Young Cells	15.6281	72.0696	19.1049	1
530411	cg20629551	KIAA1199			2.6747e-08	2.5176e-06	-5.83347	-2.06006	0 h * Aged Cells down vs 0 h * Young Cells	-0.324536	0 h * Aged Cells down vs 0 h * Young Cells	2.87308e-06	-5.78554	-2.04313	72 h * Aged Cells down vs 72 h * Young Cells	-0.324628	72 h * Aged Cells down vs 72 h * Young Cells	0.980215	0.0250138	0.00996551	7 d * Aged Cells up vs 7 d * Young Cells	-0.00977141	7 d * Aged Cells down vs 7 d * Young Cells	3.28115e-05	-2.39451	24.0826	-4.9074	-2.39451	10 d * Aged Cells down vs 10 d * Young Cells	-0.364208	10 d * Aged Cells down vs 10 d * Young Cells	15.6253	34.7213	9.20593	1
506737	cg25684105	TXNRD1	Unclassified_Cell_type_specific	S_Shelf	2.77126e-08	4.83931e-06	5.5968	2.70715	0 h * Aged Cells up vs 0 h * Young Cells	0.425927	0 h * Aged Cells up vs 0 h * Young Cells	1.06395e-05	5.31265	2.5697	72 h * Aged Cells up vs 72 h * Young Cells	0.402862	72 h * Aged Cells up vs 72 h * Young Cells	0.00153556	3.49724	1.90838	7 d * Aged Cells up vs 7 d * Young Cells	0.283111	7 d * Aged Cells up vs 7 d * Young Cells	3.68573e-05	3.25176	23.6736	4.86555	3.25176	10 d * Aged Cells up vs 10 d * Young Cells	0.483756	10 d * Aged Cells up vs 10 d * Young Cells	15.5749	64.9281	17.2706	1
307488	cg17220152	IKBKB			2.9001e-08	1.5055e-06	6.02055	3.21785	0 h * Aged Cells up vs 0 h * Young Cells	0.477103	0 h * Aged Cells up vs 0 h * Young Cells	9.15235e-06	5.36688	2.86847	72 h * Aged Cells up vs 72 h * Young Cells	0.426882	72 h * Aged Cells up vs 72 h * Young Cells	0.0911799	1.74724	1.05353	7 d * Aged Cells up vs 7 d * Young Cells	0.136718	7 d * Aged Cells up vs 7 d * Young Cells	0.000159832	3.20169	18.7964	4.33548	3.20169	10 d * Aged Cells up vs 10 d * Young Cells	0.489828	10 d * Aged Cells up vs 10 d * Young Cells	15.5105	78.949	21.0873	1
45897	cg11405200		Promoter_Associated	S_Shore	2.90188e-08	8.82661e-07	6.21579	2.49142	0 h * Aged Cells up vs 0 h * Young Cells	0.230996	0 h * Aged Cells up vs 0 h * Young Cells	7.77623e-07	6.26229	2.51006	72 h * Aged Cells up vs 72 h * Young Cells	0.230943	72 h * Aged Cells up vs 72 h * Young Cells	0.0361815	2.19675	0.993343	7 d * Aged Cells up vs 7 d * Young Cells	0.0839404	7 d * Aged Cells up vs 7 d * Young Cells	0.000569049	2.14316	14.9754	3.86981	2.14316	10 d * Aged Cells up vs 10 d * Young Cells	0.204198	10 d * Aged Cells up vs 10 d * Young Cells	15.5096	44.3982	11.8595	1
292111	cg20445181				2.93711e-08	1.38926e-06	6.04986	2.36942	0 h * Aged Cells up vs 0 h * Young Cells	0.263858	0 h * Aged Cells up vs 0 h * Young Cells	1.65262e-06	5.98656	2.34463	72 h * Aged Cells up vs 72 h * Young Cells	0.245101	72 h * Aged Cells up vs 72 h * Young Cells	0.162066	1.43471	0.633912	7 d * Aged Cells up vs 7 d * Young Cells	0.0393302	7 d * Aged Cells up vs 7 d * Young Cells	0.000810204	2.02294	13.9748	3.73829	2.02294	10 d * Aged Cells up vs 10 d * Young Cells	0.234928	10 d * Aged Cells up vs 10 d * Young Cells	15.4925	42.3428	11.3229	1
387508	cg14459057	RASL12		S_Shore	3.0046e-08	2.18296e-06	-5.88528	-2.88383	0 h * Aged Cells down vs 0 h * Young Cells	-0.37341	0 h * Aged Cells down vs 0 h * Young Cells	1.34958e-06	-6.06044	-2.96966	72 h * Aged Cells down vs 72 h * Young Cells	-0.387116	72 h * Aged Cells down vs 72 h * Young Cells	0.163764	-1.42874	-0.789809	7 d * Aged Cells down vs 7 d * Young Cells	-0.0782719	7 d * Aged Cells down vs 7 d * Young Cells	0.000165169	-2.92722	18.693	-4.32354	-2.92722	10 d * Aged Cells down vs 10 d * Young Cells	-0.386677	10 d * Aged Cells down vs 10 d * Young Cells	15.4604	66.1439	17.7243	1
261195	cg09137217				3.15593e-08	1.80177e-06	5.95509	2.36565	0 h * Aged Cells up vs 0 h * Young Cells	0.339753	0 h * Aged Cells up vs 0 h * Young Cells	1.03211e-05	5.32359	2.11479	72 h * Aged Cells up vs 72 h * Young Cells	0.322153	72 h * Aged Cells up vs 72 h * Young Cells	0.000764077	3.76018	1.68515	7 d * Aged Cells up vs 7 d * Young Cells	0.226497	7 d * Aged Cells up vs 7 d * Young Cells	0.000468466	2.16356	15.5377	3.94179	2.16356	10 d * Aged Cells up vs 10 d * Young Cells	0.335814	10 d * Aged Cells up vs 10 d * Young Cells	15.3912	43.2774	11.649	1
468514	cg15184223				3.19169e-08	8.20882e-06	5.40609	2.4463	0 h * Aged Cells up vs 0 h * Young Cells	0.385814	0 h * Aged Cells up vs 0 h * Young Cells	9.05115e-06	5.37088	2.43037	72 h * Aged Cells up vs 72 h * Young Cells	0.380579	72 h * Aged Cells up vs 72 h * Young Cells	0.00836871	2.82982	1.44462	7 d * Aged Cells up vs 7 d * Young Cells	0.192073	7 d * Aged Cells up vs 7 d * Young Cells	0.00127825	2.23009	12.7223	3.56683	2.23009	10 d * Aged Cells up vs 10 d * Young Cells	0.35097	10 d * Aged Cells up vs 10 d * Young Cells	15.3753	56.0971	15.1153	1
345707	cg16216905				3.32601e-08	8.78638e-07	6.21747	2.88398	0 h * Aged Cells up vs 0 h * Young Cells	0.443664	0 h * Aged Cells up vs 0 h * Young Cells	8.3045e-06	5.40191	2.50568	72 h * Aged Cells up vs 72 h * Young Cells	0.393702	72 h * Aged Cells up vs 72 h * Young Cells	0.0108765	2.72146	1.42412	7 d * Aged Cells up vs 7 d * Young Cells	0.222469	7 d * Aged Cells up vs 7 d * Young Cells	0.000508715	2.50678	15.2984	3.91132	2.50678	10 d * Aged Cells up vs 10 d * Young Cells	0.389225	10 d * Aged Cells up vs 10 d * Young Cells	15.3174	58.7229	15.8826	1
586175	cg25851564	DLEU1			3.3271e-08	1.46869e-07	6.88082	2.57053	0 h * Aged Cells up vs 0 h * Young Cells	0.322898	0 h * Aged Cells up vs 0 h * Young Cells	5.3609e-06	5.55982	2.07703	72 h * Aged Cells up vs 72 h * Young Cells	0.258381	72 h * Aged Cells up vs 72 h * Young Cells	0.0587717	1.96737	0.829156	7 d * Aged Cells up vs 7 d * Young Cells	0.0859938	7 d * Aged Cells up vs 7 d * Young Cells	0.00685781	1.50258	8.47395	2.91101	1.50258	10 d * Aged Cells up vs 10 d * Young Cells	0.204396	10 d * Aged Cells up vs 10 d * Young Cells	15.317	38.0892	10.3022	1
22740	cg27076536	VAC14			3.40302e-08	5.16943e-06	5.57295	2.10848	0 h * Aged Cells up vs 0 h * Young Cells	0.120607	0 h * Aged Cells up vs 0 h * Young Cells	1.60088e-06	5.99815	2.26935	72 h * Aged Cells up vs 72 h * Young Cells	0.145356	72 h * Aged Cells up vs 72 h * Young Cells	0.75219	-0.318764	-0.136057	7 d * Aged Cells down vs 7 d * Young Cells	-0.00258216	7 d * Aged Cells down vs 7 d * Young Cells	0.000413764	2.08453	15.9009	3.9876	2.08453	10 d * Aged Cells up vs 10 d * Young Cells	0.139329	10 d * Aged Cells up vs 10 d * Young Cells	15.2854	38.986	10.5665	1
741100	cg09089913				3.44702e-08	8.49486e-06	5.39374	2.05716	0 h * Aged Cells up vs 0 h * Young Cells	0.283708	0 h * Aged Cells up vs 0 h * Young Cells	3.15541e-06	5.75156	2.19363	72 h * Aged Cells up vs 72 h * Young Cells	0.310599	72 h * Aged Cells up vs 72 h * Young Cells	0.494839	-0.691356	-0.297472	7 d * Aged Cells down vs 7 d * Young Cells	-0.0327524	7 d * Aged Cells down vs 7 d * Young Cells	0.000409972	2.10315	15.928	3.99099	2.10315	10 d * Aged Cells up vs 10 d * Young Cells	0.308596	10 d * Aged Cells up vs 10 d * Young Cells	15.2674	39.5715	10.7378	1
192566	cg10303286	MTHFD1L			3.46045e-08	5.31042e-06	5.56323	2.22297	0 h * Aged Cells up vs 0 h * Young Cells	0.179562	0 h * Aged Cells up vs 0 h * Young Cells	9.75018e-06	5.34408	2.1354	72 h * Aged Cells up vs 72 h * Young Cells	0.170369	72 h * Aged Cells up vs 72 h * Young Cells	0.0774497	1.83063	0.825232	7 d * Aged Cells up vs 7 d * Young Cells	0.0368901	7 d * Aged Cells up vs 7 d * Young Cells	0.000995824	2.02124	13.4028	3.66098	2.02124	10 d * Aged Cells up vs 10 d * Young Cells	0.186419	10 d * Aged Cells up vs 10 d * Young Cells	15.262	43.4197	11.7863	1
522575	cg11423008	MIATNB			3.5149e-08	7.73743e-06	5.42741	3.30135	0 h * Aged Cells up vs 0 h * Young Cells	0.468837	0 h * Aged Cells up vs 0 h * Young Cells	3.39997e-06	5.72451	3.48208	72 h * Aged Cells up vs 72 h * Young Cells	0.511881	72 h * Aged Cells up vs 72 h * Young Cells	0.258328	1.15299	0.791215	7 d * Aged Cells up vs 7 d * Young Cells	0.133416	7 d * Aged Cells up vs 7 d * Young Cells	0.000101908	3.78092	20.238	4.49867	3.78092	10 d * Aged Cells up vs 10 d * Young Cells	0.56139	10 d * Aged Cells up vs 10 d * Young Cells	15.2401	100.474	27.3126	1
563518	cg25790130			N_Shelf	3.56044e-08	2.78145e-05	-4.96685	-2.54362	0 h * Aged Cells down vs 0 h * Young Cells	-0.357397	0 h * Aged Cells down vs 0 h * Young Cells	5.77557e-06	-5.53291	-2.8335	72 h * Aged Cells down vs 72 h * Young Cells	-0.392037	72 h * Aged Cells down vs 72 h * Young Cells	0.782901	0.27811	0.160677	7 d * Aged Cells up vs 7 d * Young Cells	0.0143457	7 d * Aged Cells up vs 7 d * Young Cells	0.00197296	-2.40685	11.57	-3.40146	-2.40685	10 d * Aged Cells down vs 10 d * Young Cells	-0.366704	10 d * Aged Cells down vs 10 d * Young Cells	15.2222	71.1344	19.3599	1
785729	cg15177103	TMEM131			3.57412e-08	8.18016e-07	6.2437	2.5889	0 h * Aged Cells up vs 0 h * Young Cells	0.186723	0 h * Aged Cells up vs 0 h * Young Cells	5.72716e-06	5.53595	2.29544	72 h * Aged Cells up vs 72 h * Young Cells	0.182431	72 h * Aged Cells up vs 72 h * Young Cells	0.164222	1.42713	0.667582	7 d * Aged Cells up vs 7 d * Young Cells	0.0253825	7 d * Aged Cells up vs 7 d * Young Cells	0.00593323	1.70126	8.8179	2.9695	1.70126	10 d * Aged Cells up vs 10 d * Young Cells	0.155704	10 d * Aged Cells up vs 10 d * Young Cells	15.2168	46.616	12.6915	1
700859	cg11113704				3.58838e-08	2.21217e-06	5.88045	2.90623	0 h * Aged Cells up vs 0 h * Young Cells	0.446877	0 h * Aged Cells up vs 0 h * Young Cells	5.05566e-06	5.58099	2.75823	72 h * Aged Cells up vs 72 h * Young Cells	0.424306	72 h * Aged Cells up vs 72 h * Young Cells	0.00343279	3.18673	1.77677	7 d * Aged Cells up vs 7 d * Young Cells	0.271703	7 d * Aged Cells up vs 7 d * Young Cells	0.00171041	2.36006	11.9448	3.45613	2.36006	10 d * Aged Cells up vs 10 d * Young Cells	0.35924	10 d * Aged Cells up vs 10 d * Young Cells	15.2113	66.2015	18.0303	1
222171	cg26444727	GALNT18			3.66758e-08	8.4496e-06	5.39567	2.19792	0 h * Aged Cells up vs 0 h * Young Cells	0.340133	0 h * Aged Cells up vs 0 h * Young Cells	1.06067e-05	5.31376	2.16456	72 h * Aged Cells up vs 72 h * Young Cells	0.32031	72 h * Aged Cells up vs 72 h * Young Cells	0.34069	-0.968731	-0.445183	7 d * Aged Cells down vs 7 d * Young Cells	-0.0677477	7 d * Aged Cells down vs 7 d * Young Cells	8.90492e-05	2.55947	20.6794	4.54746	2.55947	10 d * Aged Cells up vs 10 d * Young Cells	0.391486	10 d * Aged Cells up vs 10 d * Young Cells	15.1808	44.8842	12.2489	1
633384	cg12300178				3.6949e-08	4.89149e-06	5.59292	2.93248	0 h * Aged Cells up vs 0 h * Young Cells	0.452369	0 h * Aged Cells up vs 0 h * Young Cells	9.1488e-06	5.36702	2.81404	72 h * Aged Cells up vs 72 h * Young Cells	0.433917	72 h * Aged Cells up vs 72 h * Young Cells	0.000355671	4.04327	2.39165	7 d * Aged Cells up vs 7 d * Young Cells	0.364052	7 d * Aged Cells up vs 7 d * Young Cells	0.000313884	2.9624	16.7212	4.08915	2.9624	10 d * Aged Cells up vs 10 d * Young Cells	0.423855	10 d * Aged Cells up vs 10 d * Young Cells	15.1705	74.3117	20.2935	1
303780	cg26886885		Promoter_Associated		3.7326e-08	6.92396e-06	-5.46747	-1.86264	0 h * Aged Cells down vs 0 h * Young Cells	-0.212404	0 h * Aged Cells down vs 0 h * Young Cells	2.11153e-06	-5.89737	-2.0091	72 h * Aged Cells down vs 72 h * Young Cells	-0.232032	72 h * Aged Cells down vs 72 h * Young Cells	0.00064252	-3.82473	-1.46998	7 d * Aged Cells down vs 7 d * Young Cells	-0.17187	7 d * Aged Cells down vs 7 d * Young Cells	7.94444e-05	-2.15996	21.0562	-4.5887	-2.15996	10 d * Aged Cells down vs 10 d * Young Cells	-0.246908	10 d * Aged Cells down vs 10 d * Young Cells	15.1564	31.3432	8.56738	1
205398	cg15655599	LOC100507477			3.78849e-08	2.0486e-06	5.90837	3.12145	0 h * Aged Cells up vs 0 h * Young Cells	0.471512	0 h * Aged Cells up vs 0 h * Young Cells	1.80141e-06	5.95516	3.14617	72 h * Aged Cells up vs 72 h * Young Cells	0.473496	72 h * Aged Cells up vs 72 h * Young Cells	0.0362666	2.19567	1.30865	7 d * Aged Cells up vs 7 d * Young Cells	0.189888	7 d * Aged Cells up vs 7 d * Young Cells	0.00249065	2.41741	10.9672	3.31168	2.41741	10 d * Aged Cells up vs 10 d * Young Cells	0.385295	10 d * Aged Cells up vs 10 d * Young Cells	15.1357	75.2738	20.6035	1
566044	cg08538549	UPK1B			3.82925e-08	8.32235e-06	-5.40114	-2.31692	0 h * Aged Cells down vs 0 h * Young Cells	-0.277323	0 h * Aged Cells down vs 0 h * Young Cells	3.42671e-06	-5.72168	-2.45442	72 h * Aged Cells down vs 72 h * Young Cells	-0.302681	72 h * Aged Cells down vs 72 h * Young Cells	0.395433	0.862605	0.41745	7 d * Aged Cells up vs 7 d * Young Cells	0.0257682	7 d * Aged Cells up vs 7 d * Young Cells	0.000202999	-2.51809	18.0495	-4.24847	-2.51809	10 d * Aged Cells down vs 10 d * Young Cells	-0.31619	10 d * Aged Cells down vs 10 d * Young Cells	15.1208	49.5781	13.5836	1
680930	cg00406377	KRTAP2-4			3.93112e-08	8.15565e-06	5.40843	3.11605	0 h * Aged Cells up vs 0 h * Young Cells	0.447466	0 h * Aged Cells up vs 0 h * Young Cells	1.4093e-06	6.04464	3.4826	72 h * Aged Cells up vs 72 h * Young Cells	0.515549	72 h * Aged Cells up vs 72 h * Young Cells	0.00177181	3.44265	2.23766	7 d * Aged Cells up vs 7 d * Young Cells	0.300088	7 d * Aged Cells up vs 7 d * Young Cells	0.00716098	2.30336	8.37202	2.89344	2.30336	10 d * Aged Cells up vs 10 d * Young Cells	0.373288	10 d * Aged Cells up vs 10 d * Young Cells	15.0844	89.2193	24.5036	1
164597	cg10807419				3.97041e-08	1.00728e-06	6.1674	2.57888	0 h * Aged Cells up vs 0 h * Young Cells	0.209915	0 h * Aged Cells up vs 0 h * Young Cells	5.48998e-06	5.55122	2.32123	72 h * Aged Cells up vs 72 h * Young Cells	0.185344	72 h * Aged Cells up vs 72 h * Young Cells	0.807309	-0.246139	-0.116112	7 d * Aged Cells down vs 7 d * Young Cells	-0.0105153	7 d * Aged Cells down vs 7 d * Young Cells	0.00322689	1.85514	10.3102	3.21095	1.85514	10 d * Aged Cells up vs 10 d * Young Cells	0.140579	10 d * Aged Cells up vs 10 d * Young Cells	15.0706	46.952	12.9069	1
506256	cg25815482				3.97304e-08	8.94157e-06	-5.37527	-2.36427	0 h * Aged Cells down vs 0 h * Young Cells	-0.354714	0 h * Aged Cells down vs 0 h * Young Cells	2.61814e-06	-5.81925	-2.55955	72 h * Aged Cells down vs 72 h * Young Cells	-0.38391	72 h * Aged Cells down vs 72 h * Young Cells	0.714289	0.369704	0.18345	7 d * Aged Cells up vs 7 d * Young Cells	0.000713229	7 d * Aged Cells up vs 7 d * Young Cells	0.000166593	-2.62565	18.666	-4.32042	-2.62565	10 d * Aged Cells down vs 10 d * Young Cells	-0.392813	10 d * Aged Cells down vs 10 d * Young Cells	15.0697	51.9472	14.281	1
188241	cg14311838			S_Shore	4.1054e-08	3.60958e-06	-5.70285	-2.44667	0 h * Aged Cells down vs 0 h * Young Cells	-0.311253	0 h * Aged Cells down vs 0 h * Young Cells	2.90245e-06	-5.78185	-2.48057	72 h * Aged Cells down vs 72 h * Young Cells	-0.321632	72 h * Aged Cells down vs 72 h * Young Cells	0.625473	-0.493361	-0.23879	7 d * Aged Cells down vs 7 d * Young Cells	-0.0209174	7 d * Aged Cells down vs 7 d * Young Cells	0.00189713	-2.02525	11.6724	-3.41649	-2.02525	10 d * Aged Cells down vs 10 d * Young Cells	-0.283371	10 d * Aged Cells down vs 10 d * Young Cells	15.0244	49.2751	13.5872	1
518577	cg20708254	DLG2			4.33523e-08	1.88269e-06	5.9391	2.89935	0 h * Aged Cells up vs 0 h * Young Cells	0.422855	0 h * Aged Cells up vs 0 h * Young Cells	3.89373e-06	5.67542	2.77062	72 h * Aged Cells up vs 72 h * Young Cells	0.403988	72 h * Aged Cells up vs 72 h * Young Cells	0.00824488	2.83593	1.56186	7 d * Aged Cells up vs 7 d * Young Cells	0.197148	7 d * Aged Cells up vs 7 d * Young Cells	0.00155127	2.35633	12.2036	3.49336	2.35633	10 d * Aged Cells up vs 10 d * Young Cells	0.34014	10 d * Aged Cells up vs 10 d * Young Cells	14.9492	63.4806	17.5923	1
257884	cg08256536	FAM83A			4.35918e-08	9.58247e-06	5.35033	2.41847	0 h * Aged Cells up vs 0 h * Young Cells	0.359096	0 h * Aged Cells up vs 0 h * Young Cells	3.47826e-05	4.88641	2.20877	72 h * Aged Cells up vs 72 h * Young Cells	0.331942	72 h * Aged Cells up vs 72 h * Young Cells	0.11393	-1.62994	-0.831188	7 d * Aged Cells down vs 7 d * Young Cells	-0.0880515	7 d * Aged Cells down vs 7 d * Young Cells	7.68676e-05	2.87335	21.1656	4.60061	2.87335	10 d * Aged Cells up vs 10 d * Young Cells	0.416082	10 d * Aged Cells up vs 10 d * Young Cells	14.9416	54.398	15.0829	1
399182	cg15241068				4.41287e-08	1.23041e-05	5.26031	2.21478	0 h * Aged Cells up vs 0 h * Young Cells	0.185398	0 h * Aged Cells up vs 0 h * Young Cells	4.84085e-06	5.59668	2.3564	72 h * Aged Cells up vs 72 h * Young Cells	0.196476	72 h * Aged Cells up vs 72 h * Young Cells	5.70138e-05	4.70842	2.23646	7 d * Aged Cells up vs 7 d * Young Cells	0.16744	7 d * Aged Cells up vs 7 d * Young Cells	0.0021261	1.96207	11.3754	3.37274	1.96207	10 d * Aged Cells up vs 10 d * Young Cells	0.170461	10 d * Aged Cells up vs 10 d * Young Cells	14.9248	47.1421	13.0858	1
751442	cg21552276	STAU2			4.44781e-08	5.88292e-06	-5.52626	-2.2323	0 h * Aged Cells down vs 0 h * Young Cells	-0.236678	0 h * Aged Cells down vs 0 h * Young Cells	1.41372e-05	-5.21032	-2.10467	72 h * Aged Cells down vs 72 h * Young Cells	-0.233873	72 h * Aged Cells down vs 72 h * Young Cells	0.190114	1.34167	0.611414	7 d * Aged Cells up vs 7 d * Young Cells	0.0384837	7 d * Aged Cells up vs 7 d * Young Cells	2.95592e-05	-2.75992	24.4527	-4.94497	-2.75992	10 d * Aged Cells down vs 10 d * Young Cells	-0.291417	10 d * Aged Cells down vs 10 d * Young Cells	14.9139	43.3608	12.0449	1
448380	cg17553516				4.44834e-08	1.57018e-05	5.17255	1.99575	0 h * Aged Cells up vs 0 h * Young Cells	0.290241	0 h * Aged Cells up vs 0 h * Young Cells	3.36179e-06	5.7286	2.21029	72 h * Aged Cells up vs 72 h * Young Cells	0.329769	72 h * Aged Cells up vs 72 h * Young Cells	0.302014	1.05083	0.457407	7 d * Aged Cells up vs 7 d * Young Cells	0.0790901	7 d * Aged Cells up vs 7 d * Young Cells	2.66374e-05	2.65616	24.8244	4.98241	2.65616	10 d * Aged Cells up vs 10 d * Young Cells	0.395553	10 d * Aged Cells up vs 10 d * Young Cells	14.9138	39.5597	10.9892	1
384978	cg09600665	PEX5L			4.50331e-08	8.22476e-06	5.40539	2.70233	0 h * Aged Cells up vs 0 h * Young Cells	0.396871	0 h * Aged Cells up vs 0 h * Young Cells	1.68973e-05	5.14615	2.57273	72 h * Aged Cells up vs 72 h * Young Cells	0.380771	72 h * Aged Cells up vs 72 h * Young Cells	0.000160138	4.33478	2.44482	7 d * Aged Cells up vs 7 d * Young Cells	0.311566	7 d * Aged Cells up vs 7 d * Young Cells	0.000257275	2.87491	17.3221	4.16198	2.87491	10 d * Aged Cells up vs 10 d * Young Cells	0.408843	10 d * Aged Cells up vs 10 d * Young Cells	14.8969	66.341	18.4496	1
427806	cg10110002				4.55323e-08	4.71603e-06	5.60612	2.00137	0 h * Aged Cells up vs 0 h * Young Cells	0.300866	0 h * Aged Cells up vs 0 h * Young Cells	2.11488e-06	5.89679	2.10514	72 h * Aged Cells up vs 72 h * Young Cells	0.309726	72 h * Aged Cells up vs 72 h * Young Cells	0.486497	0.704898	0.283895	7 d * Aged Cells up vs 7 d * Young Cells	0.0405836	7 d * Aged Cells up vs 7 d * Young Cells	0.000505015	1.93064	15.3196	3.91402	1.93064	10 d * Aged Cells up vs 10 d * Young Cells	0.289311	10 d * Aged Cells up vs 10 d * Young Cells	14.8818	33.7945	9.40787	1
722792	cg03611456				4.61726e-08	2.93893e-06	5.77732	2.39168	0 h * Aged Cells up vs 0 h * Young Cells	0.358377	0 h * Aged Cells up vs 0 h * Young Cells	2.48583e-06	5.83808	2.41683	72 h * Aged Cells up vs 72 h * Young Cells	0.36096	72 h * Aged Cells up vs 72 h * Young Cells	0.318321	1.01538	0.474214	7 d * Aged Cells up vs 7 d * Young Cells	0.063095	7 d * Aged Cells up vs 7 d * Young Cells	0.000866153	2.12398	13.7886	3.71331	2.12398	10 d * Aged Cells up vs 10 d * Young Cells	0.336611	10 d * Aged Cells up vs 10 d * Young Cells	14.8626	45.385	12.6508	1
267796	cg21593175				4.65499e-08	2.77315e-05	4.96793	2.23964	0 h * Aged Cells up vs 0 h * Young Cells	0.356451	0 h * Aged Cells up vs 0 h * Young Cells	4.12964e-06	5.65413	2.549	72 h * Aged Cells up vs 72 h * Young Cells	0.402142	72 h * Aged Cells up vs 72 h * Young Cells	8.37233e-05	4.56975	2.32414	7 d * Aged Cells up vs 7 d * Young Cells	0.364897	7 d * Aged Cells up vs 7 d * Young Cells	5.14013e-05	2.95613	22.5223	4.74577	2.95613	10 d * Aged Cells up vs 10 d * Young Cells	0.454712	10 d * Aged Cells up vs 10 d * Young Cells	14.8515	53.7823	15.0027	1
632556	cg07318969	GABBR2			4.69255e-08	1.08884e-06	-6.1389	-2.99462	0 h * Aged Cells down vs 0 h * Young Cells	-0.425959	0 h * Aged Cells down vs 0 h * Young Cells	3.45865e-06	-5.71831	-2.78945	72 h * Aged Cells down vs 72 h * Young Cells	-0.401625	72 h * Aged Cells down vs 72 h * Young Cells	0.28411	-1.09133	-0.600588	7 d * Aged Cells down vs 7 d * Young Cells	-0.0647498	7 d * Aged Cells down vs 7 d * Young Cells	0.00432438	-2.08656	9.58365	-3.09575	-2.08656	10 d * Aged Cells down vs 10 d * Young Cells	-0.326085	10 d * Aged Cells down vs 10 d * Young Cells	14.8404	62.9235	17.5657	1
639653	cg26721439	HIST1H3E	Promoter_Associated	N_Shore	4.74436e-08	1.9847e-06	5.9199	2.43073	0 h * Aged Cells up vs 0 h * Young Cells	0.172989	0 h * Aged Cells up vs 0 h * Young Cells	3.0822e-05	4.92991	2.02424	72 h * Aged Cells up vs 72 h * Young Cells	0.159054	72 h * Aged Cells up vs 72 h * Young Cells	0.00179679	3.4373	1.59223	7 d * Aged Cells up vs 7 d * Young Cells	0.119334	7 d * Aged Cells up vs 7 d * Young Cells	0.00011384	2.52949	19.879	4.45859	2.52949	10 d * Aged Cells up vs 10 d * Young Cells	0.186806	10 d * Aged Cells up vs 10 d * Young Cells	14.8254	44.5363	12.4454	1
341726	cg03349935	RASL12		S_Shore	4.7505e-08	2.77551e-06	-5.79807	-2.89697	0 h * Aged Cells down vs 0 h * Young Cells	-0.346512	0 h * Aged Cells down vs 0 h * Young Cells	2.46427e-06	-5.84124	-2.91854	72 h * Aged Cells down vs 72 h * Young Cells	-0.337128	72 h * Aged Cells down vs 72 h * Young Cells	0.207963	-1.2879	-0.725956	7 d * Aged Cells down vs 7 d * Young Cells	-0.0972084	7 d * Aged Cells down vs 7 d * Young Cells	4.84419e-05	-3.29103	22.7256	-4.76713	-3.29103	10 d * Aged Cells down vs 10 d * Young Cells	-0.358751	10 d * Aged Cells down vs 10 d * Young Cells	14.8236	65.9386	18.4283	1
618093	cg07854113	ERGIC1			4.9228e-08	7.29624e-06	5.44858	2.26457	0 h * Aged Cells up vs 0 h * Young Cells	0.274948	0 h * Aged Cells up vs 0 h * Young Cells	3.25563e-05	4.91021	2.04081	72 h * Aged Cells up vs 72 h * Young Cells	0.260773	72 h * Aged Cells up vs 72 h * Young Cells	0.00319225	-3.21517	-1.50756	7 d * Aged Cells down vs 7 d * Young Cells	-0.0973497	7 d * Aged Cells down vs 7 d * Young Cells	0.0126924	1.5257	7.0584	2.65676	1.5257	10 d * Aged Cells up vs 10 d * Young Cells	0.215906	10 d * Aged Cells up vs 10 d * Young Cells	14.7749	45.4773	12.7517	1
507615	cg05466107	CRISPLD1			4.94299e-08	3.03642e-06	5.76549	3.04656	0 h * Aged Cells up vs 0 h * Young Cells	0.456642	0 h * Aged Cells up vs 0 h * Young Cells	1.24433e-05	5.25626	2.77747	72 h * Aged Cells up vs 72 h * Young Cells	0.428571	72 h * Aged Cells up vs 72 h * Young Cells	0.236965	1.20758	0.719876	7 d * Aged Cells up vs 7 d * Young Cells	0.0976182	7 d * Aged Cells up vs 7 d * Young Cells	1.85174e-05	3.73319	26.1449	5.11321	3.73319	10 d * Aged Cells up vs 10 d * Young Cells	0.530855	10 d * Aged Cells up vs 10 d * Young Cells	14.7694	73.4803	20.6115	1
309041	cg09619282	PLCL2	Unclassified_Cell_type_specific	S_Shelf	5.06642e-08	4.13607e-06	-5.65357	-1.94795	0 h * Aged Cells down vs 0 h * Young Cells	-0.255625	0 h * Aged Cells down vs 0 h * Young Cells	1.86803e-06	-5.94194	-2.04731	72 h * Aged Cells down vs 72 h * Young Cells	-0.272957	72 h * Aged Cells down vs 72 h * Young Cells	0.00124437	-3.57699	-1.3904	7 d * Aged Cells down vs 7 d * Young Cells	-0.174333	7 d * Aged Cells down vs 7 d * Young Cells	0.000416435	-1.89724	15.882	-3.98522	-1.89724	10 d * Aged Cells down vs 10 d * Young Cells	-0.254702	10 d * Aged Cells down vs 10 d * Young Cells	14.7357	31.1706	8.76343	1
395322	cg15863226	NLGN1-AS1			5.07739e-08	1.53106e-05	-5.18163	-1.91124	0 h * Aged Cells down vs 0 h * Young Cells	-0.208673	0 h * Aged Cells down vs 0 h * Young Cells	1.32268e-06	-6.06779	-2.2381	72 h * Aged Cells down vs 72 h * Young Cells	-0.277341	72 h * Aged Cells down vs 72 h * Young Cells	0.00187881	-3.42021	-1.42321	7 d * Aged Cells down vs 7 d * Young Cells	-0.178839	7 d * Aged Cells down vs 7 d * Young Cells	0.000129589	-2.24833	19.4624	-4.41163	-2.24833	10 d * Aged Cells down vs 10 d * Young Cells	-0.261249	10 d * Aged Cells down vs 10 d * Young Cells	14.7328	35.7145	10.0429	1
666955	cg03377528				5.18447e-08	1.69359e-06	-5.97764	-3.43952	0 h * Aged Cells down vs 0 h * Young Cells	-0.504374	0 h * Aged Cells down vs 0 h * Young Cells	3.51446e-06	-5.71252	-3.28697	72 h * Aged Cells down vs 72 h * Young Cells	-0.486399	72 h * Aged Cells down vs 72 h * Young Cells	0.00534104	-3.01169	-1.95499	7 d * Aged Cells down vs 7 d * Young Cells	-0.299247	7 d * Aged Cells down vs 7 d * Young Cells	0.000861637	-2.95373	13.8032	-3.71526	-2.95373	10 d * Aged Cells down vs 10 d * Young Cells	-0.445894	10 d * Aged Cells down vs 10 d * Young Cells	14.7044	86.7452	24.4399	1
418572	cg01495918		Unclassified_Cell_type_specific		5.2116e-08	3.16608e-05	4.92025	2.56361	0 h * Aged Cells up vs 0 h * Young Cells	0.189308	0 h * Aged Cells up vs 0 h * Young Cells	1.20762e-05	5.26704	2.7443	72 h * Aged Cells up vs 72 h * Young Cells	0.204165	72 h * Aged Cells up vs 72 h * Young Cells	0.797359	-0.259138	-0.152322	7 d * Aged Cells down vs 7 d * Young Cells	-0.00443162	7 d * Aged Cells down vs 7 d * Young Cells	0.00233249	2.40237	11.1358	3.33704	2.40237	10 d * Aged Cells up vs 10 d * Young Cells	0.208999	10 d * Aged Cells up vs 10 d * Young Cells	14.6973	71.0936	20.0398	1
424041	cg09709565	CREB3L1	Unclassified_Cell_type_specific	N_Shore	5.2742e-08	2.11282e-06	5.89715	2.48486	0 h * Aged Cells up vs 0 h * Young Cells	0.143044	0 h * Aged Cells up vs 0 h * Young Cells	9.20917e-06	5.36465	2.26048	72 h * Aged Cells up vs 72 h * Young Cells	0.131909	72 h * Aged Cells up vs 72 h * Young Cells	0.00100035	3.65927	1.73949	7 d * Aged Cells up vs 7 d * Young Cells	0.0980618	7 d * Aged Cells up vs 7 d * Young Cells	0.000766097	2.18861	14.1316	3.7592	2.18861	10 d * Aged Cells up vs 10 d * Young Cells	0.127196	10 d * Aged Cells up vs 10 d * Young Cells	14.681	46.4451	13.1064	1
316113	cg03064100				5.35914e-08	6.45632e-06	5.49269	2.92426	0 h * Aged Cells up vs 0 h * Young Cells	0.321334	0 h * Aged Cells up vs 0 h * Young Cells	1.76685e-05	5.13009	2.73121	72 h * Aged Cells up vs 72 h * Young Cells	0.3158	72 h * Aged Cells up vs 72 h * Young Cells	3.32296e-05	4.90285	2.94473	7 d * Aged Cells up vs 7 d * Young Cells	0.279233	7 d * Aged Cells up vs 7 d * Young Cells	0.00227488	2.46183	11.2003	3.34669	2.46183	10 d * Aged Cells up vs 10 d * Young Cells	0.279142	10 d * Aged Cells up vs 10 d * Young Cells	14.6593	74.0351	20.923	1
263143	cg08150816	NME7			5.39808e-08	2.33359e-06	5.86103	2.74253	0 h * Aged Cells up vs 0 h * Young Cells	0.259323	0 h * Aged Cells up vs 0 h * Young Cells	3.29086e-06	5.73633	2.68418	72 h * Aged Cells up vs 72 h * Young Cells	0.254168	72 h * Aged Cells up vs 72 h * Young Cells	0.00187452	3.42109	1.80597	7 d * Aged Cells up vs 7 d * Young Cells	0.121696	7 d * Aged Cells up vs 7 d * Young Cells	0.00607425	1.91377	8.76183	2.96004	1.91377	10 d * Aged Cells up vs 10 d * Young Cells	0.20119	10 d * Aged Cells up vs 10 d * Young Cells	14.6495	57.1534	16.1629	1
297960	cg16941413				5.44875e-08	0.000101805	4.49904	2.08182	0 h * Aged Cells up vs 0 h * Young Cells	0.336286	0 h * Aged Cells up vs 0 h * Young Cells	5.63555e-06	5.54177	2.56432	72 h * Aged Cells up vs 72 h * Young Cells	0.404647	72 h * Aged Cells up vs 72 h * Young Cells	7.93891e-05	4.58895	2.39555	7 d * Aged Cells up vs 7 d * Young Cells	0.375501	7 d * Aged Cells up vs 7 d * Young Cells	2.68119e-05	3.18399	24.801	4.98006	3.18399	10 d * Aged Cells up vs 10 d * Young Cells	0.457863	10 d * Aged Cells up vs 10 d * Young Cells	14.6368	55.8418	15.8056	1
60902	cg24369185			Island	5.53e-08	1.34441e-06	6.06184	4.54841	0 h * Aged Cells up vs 0 h * Young Cells	0.35678	0 h * Aged Cells up vs 0 h * Young Cells	3.58807e-06	5.70501	4.28067	72 h * Aged Cells up vs 72 h * Young Cells	0.368511	72 h * Aged Cells up vs 72 h * Young Cells	0.219495	1.25501	1.06235	7 d * Aged Cells up vs 7 d * Young Cells	0.0492544	7 d * Aged Cells up vs 7 d * Young Cells	0.000300785	4.25557	16.8492	4.10478	4.25557	10 d * Aged Cells up vs 10 d * Young Cells	0.357023	10 d * Aged Cells up vs 10 d * Young Cells	14.6168	146.631	41.5597	1
591866	cg18705546	PECAM1			5.61343e-08	1.36967e-05	-5.22171	-1.99104	0 h * Aged Cells down vs 0 h * Young Cells	-0.247967	0 h * Aged Cells down vs 0 h * Young Cells	2.49807e-06	-5.8363	-2.22538	72 h * Aged Cells down vs 72 h * Young Cells	-0.277741	72 h * Aged Cells down vs 72 h * Young Cells	0.0342511	2.22191	0.955789	7 d * Aged Cells up vs 7 d * Young Cells	0.0786591	7 d * Aged Cells up vs 7 d * Young Cells	0.000126547	-2.32877	19.5385	-4.42024	-2.32877	10 d * Aged Cells down vs 10 d * Young Cells	-0.288009	10 d * Aged Cells down vs 10 d * Young Cells	14.5965	37.8135	10.7324	1
380840	cg16432835				5.78608e-08	2.99328e-06	5.77068	2.7856	0 h * Aged Cells up vs 0 h * Young Cells	0.332273	0 h * Aged Cells up vs 0 h * Young Cells	3.45353e-05	4.88898	2.35998	72 h * Aged Cells up vs 72 h * Young Cells	0.279404	72 h * Aged Cells up vs 72 h * Young Cells	0.0380035	2.17408	1.18395	7 d * Aged Cells up vs 7 d * Young Cells	0.130148	7 d * Aged Cells up vs 7 d * Young Cells	0.000640592	2.55171	14.6371	3.82584	2.55171	10 d * Aged Cells up vs 10 d * Young Cells	0.326737	10 d * Aged Cells up vs 10 d * Young Cells	14.5556	60.4331	17.2007	1
319308	cg12952417				5.82216e-08	4.73696e-06	5.60452	2.76929	0 h * Aged Cells up vs 0 h * Young Cells	0.309316	0 h * Aged Cells up vs 0 h * Young Cells	7.26945e-06	5.4499	2.69289	72 h * Aged Cells up vs 72 h * Young Cells	0.300354	72 h * Aged Cells up vs 72 h * Young Cells	0.00269743	3.28077	1.82883	7 d * Aged Cells up vs 7 d * Young Cells	0.152186	7 d * Aged Cells up vs 7 d * Young Cells	0.00172596	2.35721	11.9209	3.45267	2.35721	10 d * Aged Cells up vs 10 d * Young Cells	0.295179	10 d * Aged Cells up vs 10 d * Young Cells	14.5472	63.285	18.0228	1
73186	cg05303982	ACTBL2			5.84715e-08	4.59499e-06	5.61552	2.31594	0 h * Aged Cells up vs 0 h * Young Cells	0.289417	0 h * Aged Cells up vs 0 h * Young Cells	4.82794e-06	5.59765	2.30857	72 h * Aged Cells up vs 72 h * Young Cells	0.272663	72 h * Aged Cells up vs 72 h * Young Cells	0.00100741	3.65663	1.70132	7 d * Aged Cells up vs 7 d * Young Cells	0.180835	7 d * Aged Cells up vs 7 d * Young Cells	0.00298366	1.84715	10.5076	3.24154	1.84715	10 d * Aged Cells up vs 10 d * Young Cells	0.244484	10 d * Aged Cells up vs 10 d * Young Cells	14.5414	44.07	12.5556	1
673197	cg06071533				5.85984e-08	1.99946e-06	5.9172	3.09473	0 h * Aged Cells up vs 0 h * Young Cells	0.383338	0 h * Aged Cells up vs 0 h * Young Cells	9.04556e-06	5.37111	2.80912	72 h * Aged Cells up vs 72 h * Young Cells	0.35728	72 h * Aged Cells up vs 72 h * Young Cells	0.201597	1.30666	0.770968	7 d * Aged Cells up vs 7 d * Young Cells	0.0614859	7 d * Aged Cells up vs 7 d * Young Cells	0.00169901	2.49937	11.9625	3.45868	2.49937	10 d * Aged Cells up vs 10 d * Young Cells	0.354978	10 d * Aged Cells up vs 10 d * Young Cells	14.5385	70.8591	20.1919	1
287024	cg02463513				6.00084e-08	1.27956e-05	-5.24621	-2.20251	0 h * Aged Cells down vs 0 h * Young Cells	-0.337306	0 h * Aged Cells down vs 0 h * Young Cells	6.01907e-06	-5.518	-2.31662	72 h * Aged Cells down vs 72 h * Young Cells	-0.348906	72 h * Aged Cells down vs 72 h * Young Cells	0.23449	1.21414	0.575054	7 d * Aged Cells up vs 7 d * Young Cells	0.0490474	7 d * Aged Cells up vs 7 d * Young Cells	0.00161227	-2.0179	12.1011	-3.47867	-2.0179	10 d * Aged Cells down vs 10 d * Young Cells	-0.319563	10 d * Aged Cells down vs 10 d * Young Cells	14.5064	45.5585	13.011	1
637237	cg04928577				6.03267e-08	1.62403e-05	5.16042	2.06875	0 h * Aged Cells up vs 0 h * Young Cells	0.339909	0 h * Aged Cells up vs 0 h * Young Cells	1.57645e-05	5.17112	2.07304	72 h * Aged Cells up vs 72 h * Young Cells	0.335561	72 h * Aged Cells up vs 72 h * Young Cells	0.000169123	4.31494	1.95149	7 d * Aged Cells up vs 7 d * Young Cells	0.302999	7 d * Aged Cells up vs 7 d * Young Cells	6.25724e-05	2.58944	21.8544	4.67487	2.58944	10 d * Aged Cells up vs 10 d * Young Cells	0.409523	10 d * Aged Cells up vs 10 d * Young Cells	14.4993	41.5201	11.8635	1
771794	cg02396116				6.39262e-08	1.11567e-05	5.29555	2.25168	0 h * Aged Cells up vs 0 h * Young Cells	0.364039	0 h * Aged Cells up vs 0 h * Young Cells	2.6288e-05	4.98716	2.12055	72 h * Aged Cells up vs 72 h * Young Cells	0.342378	72 h * Aged Cells up vs 72 h * Young Cells	0.00221144	3.35759	1.61061	7 d * Aged Cells up vs 7 d * Young Cells	0.256689	7 d * Aged Cells up vs 7 d * Young Cells	9.03152e-05	2.66864	20.633	4.54235	2.66864	10 d * Aged Cells up vs 10 d * Young Cells	0.400436	10 d * Aged Cells up vs 10 d * Young Cells	14.4214	46.4582	13.3461	1
474353	cg24661126	PRKCE			6.41097e-08	7.32076e-06	5.44737	3.22822	0 h * Aged Cells up vs 0 h * Young Cells	0.485703	0 h * Aged Cells up vs 0 h * Young Cells	2.71986e-05	4.97491	2.94823	72 h * Aged Cells up vs 72 h * Young Cells	0.44508	72 h * Aged Cells up vs 72 h * Young Cells	0.000668252	3.81012	2.54732	7 d * Aged Cells up vs 7 d * Young Cells	0.371317	7 d * Aged Cells up vs 7 d * Young Cells	0.000267577	3.39616	17.2027	4.14762	3.39616	10 d * Aged Cells up vs 10 d * Young Cells	0.518484	10 d * Aged Cells up vs 10 d * Young Cells	14.4176	90.2212	25.9249	1
486859	cg01011884	NEURL1			6.47185e-08	1.09483e-05	5.30234	2.82346	0 h * Aged Cells up vs 0 h * Young Cells	0.431094	0 h * Aged Cells up vs 0 h * Young Cells	3.8137e-06	5.68293	3.02612	72 h * Aged Cells up vs 72 h * Young Cells	0.450906	72 h * Aged Cells up vs 72 h * Young Cells	0.000741818	3.77121	2.26549	7 d * Aged Cells up vs 7 d * Young Cells	0.325678	7 d * Aged Cells up vs 7 d * Young Cells	0.000568448	2.84748	14.9785	3.8702	2.84748	10 d * Aged Cells up vs 10 d * Young Cells	0.436665	10 d * Aged Cells up vs 10 d * Young Cells	14.4049	72.7781	20.931	1
187403	cg04851662	HYDIN			6.80875e-08	9.09775e-05	4.53971	2.19539	0 h * Aged Cells up vs 0 h * Young Cells	0.334027	0 h * Aged Cells up vs 0 h * Young Cells	1.19558e-05	5.27065	2.54886	72 h * Aged Cells up vs 72 h * Young Cells	0.389651	72 h * Aged Cells up vs 72 h * Young Cells	0.0313824	-2.26178	-1.23396	7 d * Aged Cells down vs 7 d * Young Cells	-0.126944	7 d * Aged Cells down vs 7 d * Young Cells	0.000112694	2.9816	19.9117	4.46225	2.9816	10 d * Aged Cells up vs 10 d * Young Cells	0.430097	10 d * Aged Cells up vs 10 d * Young Cells	14.337	59.743	17.2635	1
406356	cg05986288				6.90763e-08	4.85137e-05	4.7666	1.92167	0 h * Aged Cells up vs 0 h * Young Cells	0.308846	0 h * Aged Cells up vs 0 h * Young Cells	8.01121e-06	5.41487	2.18302	72 h * Aged Cells up vs 72 h * Young Cells	0.351207	72 h * Aged Cells up vs 72 h * Young Cells	0.00024605	4.17828	1.90036	7 d * Aged Cells up vs 7 d * Young Cells	0.301556	7 d * Aged Cells up vs 7 d * Young Cells	6.27201e-05	2.6036	21.8464	4.67402	2.6036	10 d * Aged Cells up vs 10 d * Young Cells	0.41427	10 d * Aged Cells up vs 10 d * Young Cells	14.3178	41.4648	11.9979	1
527559	cg08352418				7.04827e-08	2.45405e-06	5.84275	2.32471	0 h * Aged Cells up vs 0 h * Young Cells	0.143458	0 h * Aged Cells up vs 0 h * Young Cells	7.59661e-06	5.43403	2.16209	72 h * Aged Cells up vs 72 h * Young Cells	0.16118	72 h * Aged Cells up vs 72 h * Young Cells	7.91109e-05	4.59022	2.0604	7 d * Aged Cells up vs 7 d * Young Cells	0.134304	7 d * Aged Cells up vs 7 d * Young Cells	0.0228986	1.32088	5.77296	2.4027	1.32088	10 d * Aged Cells up vs 10 d * Young Cells	0.1044	10 d * Aged Cells up vs 10 d * Young Cells	14.2909	40.3112	11.686	1
229921	cg03755957	TDG		S_Shelf	7.11114e-08	2.47145e-05	5.00936	2.00689	0 h * Aged Cells up vs 0 h * Young Cells	0.297366	0 h * Aged Cells up vs 0 h * Young Cells	1.29183e-05	5.24277	2.1004	72 h * Aged Cells up vs 72 h * Young Cells	0.31157	72 h * Aged Cells up vs 72 h * Young Cells	0.0127003	2.6565	1.20065	7 d * Aged Cells up vs 7 d * Young Cells	0.15728	7 d * Aged Cells up vs 7 d * Young Cells	3.49842e-05	2.7037	23.8567	4.88433	2.7037	10 d * Aged Cells up vs 10 d * Young Cells	0.382846	10 d * Aged Cells up vs 10 d * Young Cells	14.2791	40.836	11.8479	1
565742	cg26042800	TMEFF2			7.20569e-08	1.02242e-05	5.32698	1.96501	0 h * Aged Cells up vs 0 h * Young Cells	0.314253	0 h * Aged Cells up vs 0 h * Young Cells	6.80997e-06	5.47345	2.01904	72 h * Aged Cells up vs 72 h * Young Cells	0.322332	72 h * Aged Cells up vs 72 h * Young Cells	0.0103848	2.74071	1.14055	7 d * Aged Cells up vs 7 d * Young Cells	0.184622	7 d * Aged Cells up vs 7 d * Young Cells	0.000888521	1.88772	13.7178	3.70376	1.88772	10 d * Aged Cells up vs 10 d * Young Cells	0.29653	10 d * Aged Cells up vs 10 d * Young Cells	14.2615	34.5775	10.0445	1
444298	cg02690881		Unclassified		7.3871e-08	4.2541e-06	-5.64339	-2.90087	0 h * Aged Cells down vs 0 h * Young Cells	-0.415643	0 h * Aged Cells down vs 0 h * Young Cells	3.87001e-06	-5.67763	-2.91847	72 h * Aged Cells down vs 72 h * Young Cells	-0.42362	72 h * Aged Cells down vs 72 h * Young Cells	0.289424	-1.07913	-0.62579	7 d * Aged Cells down vs 7 d * Young Cells	-0.10427	7 d * Aged Cells down vs 7 d * Young Cells	0.00107443	-2.57985	13.1943	-3.6324	-2.57985	10 d * Aged Cells down vs 10 d * Young Cells	-0.390241	10 d * Aged Cells down vs 10 d * Young Cells	14.2284	66.9878	19.5047	1
231562	cg21917510				7.43054e-08	5.19972e-06	5.57084	2.80354	0 h * Aged Cells up vs 0 h * Young Cells	0.433571	0 h * Aged Cells up vs 0 h * Young Cells	4.83007e-06	5.59749	2.81695	72 h * Aged Cells up vs 72 h * Young Cells	0.43061	72 h * Aged Cells up vs 72 h * Young Cells	0.000144749	4.37148	2.48189	7 d * Aged Cells up vs 7 d * Young Cells	0.375921	7 d * Aged Cells up vs 7 d * Young Cells	0.00578757	2.07177	8.87736	2.97949	2.07177	10 d * Aged Cells up vs 10 d * Young Cells	0.318256	10 d * Aged Cells up vs 10 d * Young Cells	14.2207	64.1733	18.6954	1
160105	cg12081072				7.43628e-08	1.13455e-05	5.28951	2.58423	0 h * Aged Cells up vs 0 h * Young Cells	0.375495	0 h * Aged Cells up vs 0 h * Young Cells	3.26544e-05	4.90913	2.39839	72 h * Aged Cells up vs 72 h * Young Cells	0.346483	72 h * Aged Cells up vs 72 h * Young Cells	0.000142537	4.37707	2.4125	7 d * Aged Cells up vs 7 d * Young Cells	0.371128	7 d * Aged Cells up vs 7 d * Young Cells	0.000285415	2.78386	17.0073	4.124	2.78386	10 d * Aged Cells up vs 10 d * Young Cells	0.38684	10 d * Aged Cells up vs 10 d * Young Cells	14.2196	60.476	17.6196	1
40297	cg06889571	ADARB2		S_Shore	7.45301e-08	0.00012844	4.41486	1.51155	0 h * Aged Cells up vs 0 h * Young Cells	0.214582	0 h * Aged Cells up vs 0 h * Young Cells	1.34263e-06	6.06233	2.07561	72 h * Aged Cells up vs 72 h * Young Cells	0.281365	72 h * Aged Cells up vs 72 h * Young Cells	3.91175e-05	4.84413	1.87107	7 d * Aged Cells up vs 7 d * Young Cells	0.242719	7 d * Aged Cells up vs 7 d * Young Cells	0.00779896	1.35233	8.17201	2.85867	1.35233	10 d * Aged Cells up vs 10 d * Young Cells	0.201444	10 d * Aged Cells up vs 10 d * Young Cells	14.2166	29.6942	8.65316	1
437504	cg21446772				7.53514e-08	5.62302e-05	4.7134	3.40219	0 h * Aged Cells up vs 0 h * Young Cells	0.468249	0 h * Aged Cells up vs 0 h * Young Cells	2.41652e-05	5.01745	3.62165	72 h * Aged Cells up vs 72 h * Young Cells	0.511678	72 h * Aged Cells up vs 72 h * Young Cells	4.54921e-06	5.61914	4.57574	7 d * Aged Cells up vs 7 d * Young Cells	0.594059	7 d * Aged Cells up vs 7 d * Young Cells	0.00406508	3.11186	9.73568	3.1202	3.11186	10 d * Aged Cells up vs 10 d * Young Cells	0.482624	10 d * Aged Cells up vs 10 d * Young Cells	14.2021	131.845	38.4602	1
170599	cg26834680			S_Shore	7.54127e-08	9.72603e-06	5.34498	2.06348	0 h * Aged Cells up vs 0 h * Young Cells	0.138534	0 h * Aged Cells up vs 0 h * Young Cells	2.85108e-06	5.78833	2.23464	72 h * Aged Cells up vs 72 h * Young Cells	0.158874	72 h * Aged Cells up vs 72 h * Young Cells	0.0698884	1.88213	0.819732	7 d * Aged Cells up vs 7 d * Young Cells	0.0442254	7 d * Aged Cells up vs 7 d * Young Cells	0.000114056	2.37792	19.8729	4.4579	2.37792	10 d * Aged Cells up vs 10 d * Young Cells	0.147569	10 d * Aged Cells up vs 10 d * Young Cells	14.201	37.7131	11.002	1
526158	cg25646968	NALCN			7.70791e-08	1.01496e-05	-5.32962	-3.66307	0 h * Aged Cells down vs 0 h * Young Cells	-0.519252	0 h * Aged Cells down vs 0 h * Young Cells	3.33088e-06	-5.73195	-3.93959	72 h * Aged Cells down vs 72 h * Young Cells	-0.552512	72 h * Aged Cells down vs 72 h * Young Cells	0.00225302	-3.35041	-2.59785	7 d * Aged Cells down vs 7 d * Young Cells	-0.359513	7 d * Aged Cells down vs 7 d * Young Cells	0.000218925	-4.00839	17.8162	-4.22093	-4.00839	10 d * Aged Cells down vs 10 d * Young Cells	-0.544516	10 d * Aged Cells down vs 10 d * Young Cells	14.1721	119.287	34.8707	1
635587	cg04579403				7.73845e-08	1.69033e-05	5.14602	1.85309	0 h * Aged Cells up vs 0 h * Young Cells	0.273629	0 h * Aged Cells up vs 0 h * Young Cells	3.69388e-06	5.69449	2.0506	72 h * Aged Cells up vs 72 h * Young Cells	0.308565	72 h * Aged Cells up vs 72 h * Young Cells	0.0621509	1.94007	0.788154	7 d * Aged Cells up vs 7 d * Young Cells	0.103525	7 d * Aged Cells up vs 7 d * Young Cells	0.000312023	2.03565	16.739	4.09133	2.03565	10 d * Aged Cells up vs 10 d * Young Cells	0.31157	10 d * Aged Cells up vs 10 d * Young Cells	14.1668	32.7331	9.57226	1
312937	cg15454523				8.03261e-08	5.27139e-06	5.5659	2.60326	0 h * Aged Cells up vs 0 h * Young Cells	0.302358	0 h * Aged Cells up vs 0 h * Young Cells	1.13471e-05	5.28946	2.47396	72 h * Aged Cells up vs 72 h * Young Cells	0.281429	72 h * Aged Cells up vs 72 h * Young Cells	0.881756	0.15006	0.0791799	7 d * Aged Cells up vs 7 d * Young Cells	0.0248151	7 d * Aged Cells up vs 7 d * Young Cells	0.00192865	2.2038	11.6293	3.41018	2.2038	10 d * Aged Cells up vs 10 d * Young Cells	0.284825	10 d * Aged Cells up vs 10 d * Young Cells	14.1175	55.0282	16.1483	1
188411	cg09207745	LOC101929567	Unclassified		8.1244e-08	1.41195e-05	-5.21077	-1.8687	0 h * Aged Cells down vs 0 h * Young Cells	-0.252369	0 h * Aged Cells down vs 0 h * Young Cells	5.9263e-07	-6.3622	-2.28163	72 h * Aged Cells down vs 72 h * Young Cells	-0.294144	72 h * Aged Cells down vs 72 h * Young Cells	0.0247716	-2.36792	-0.958016	7 d * Aged Cells down vs 7 d * Young Cells	-0.111994	7 d * Aged Cells down vs 7 d * Young Cells	0.00104615	-1.80486	13.2674	-3.64244	-1.80486	10 d * Aged Cells down vs 10 d * Young Cells	-0.233892	10 d * Aged Cells down vs 10 d * Young Cells	14.1025	32.3173	9.49377	1
235434	cg19969444	LINC00687			8.17187e-08	0.000121106	4.43617	2.09254	0 h * Aged Cells up vs 0 h * Young Cells	0.324964	0 h * Aged Cells up vs 0 h * Young Cells	6.83485e-06	5.47214	2.58121	72 h * Aged Cells up vs 72 h * Young Cells	0.395633	72 h * Aged Cells up vs 72 h * Young Cells	0.302724	-1.04926	-0.558363	7 d * Aged Cells down vs 7 d * Young Cells	-0.0682809	7 d * Aged Cells down vs 7 d * Young Cells	0.000853923	2.4236	13.8282	3.71863	2.4236	10 d * Aged Cells up vs 10 d * Young Cells	0.382475	10 d * Aged Cells up vs 10 d * Young Cells	14.0948	55.8796	16.4246	1
661314	cg10576392				8.21947e-08	9.57718e-06	5.35053	3.60855	0 h * Aged Cells up vs 0 h * Young Cells	0.486448	0 h * Aged Cells up vs 0 h * Young Cells	4.01383e-06	5.66443	3.82025	72 h * Aged Cells up vs 72 h * Young Cells	0.506319	72 h * Aged Cells up vs 72 h * Young Cells	0.0087877	2.80975	2.13782	7 d * Aged Cells up vs 7 d * Young Cells	0.232273	7 d * Aged Cells up vs 7 d * Young Cells	0.000240023	3.902	17.5338	4.18734	3.902	10 d * Aged Cells up vs 10 d * Young Cells	0.507725	10 d * Aged Cells up vs 10 d * Young Cells	14.0872	114.172	33.5765	1
600244	cg00528079	GRIN2A			8.48595e-08	6.38294e-06	5.49682	2.77332	0 h * Aged Cells up vs 0 h * Young Cells	0.332227	0 h * Aged Cells up vs 0 h * Young Cells	2.48856e-05	5.00688	2.52613	72 h * Aged Cells up vs 72 h * Young Cells	0.302391	72 h * Aged Cells up vs 72 h * Young Cells	5.46293e-05	4.72382	2.68874	7 d * Aged Cells up vs 7 d * Young Cells	0.316379	7 d * Aged Cells up vs 7 d * Young Cells	0.000927374	2.57074	13.5992	3.68771	2.57074	10 d * Aged Cells up vs 10 d * Young Cells	0.304826	10 d * Aged Cells up vs 10 d * Young Cells	14.0451	63.7037	18.7905	1
82153	cg16969368	DHX40	Unclassified	Island	8.77529e-08	5.30468e-05	4.73441	2.72049	0 h * Aged Cells up vs 0 h * Young Cells	0.207787	0 h * Aged Cells up vs 0 h * Young Cells	1.66436e-05	5.15159	2.96021	72 h * Aged Cells up vs 72 h * Young Cells	0.218696	72 h * Aged Cells up vs 72 h * Young Cells	2.54581e-06	5.82942	3.77897	7 d * Aged Cells up vs 7 d * Young Cells	0.362022	7 d * Aged Cells up vs 7 d * Young Cells	0.00365171	2.51084	10.0011	3.16246	2.51084	10 d * Aged Cells up vs 10 d * Young Cells	0.195864	10 d * Aged Cells up vs 10 d * Young Cells	14.0011	82.3731	24.3739	1
183536	cg13273243			S_Shelf	9.06887e-08	3.37876e-06	5.72678	3.03615	0 h * Aged Cells up vs 0 h * Young Cells	0.406826	0 h * Aged Cells up vs 0 h * Young Cells	1.11493e-05	5.29579	2.80765	72 h * Aged Cells up vs 72 h * Young Cells	0.39795	72 h * Aged Cells up vs 72 h * Young Cells	0.00660827	2.92602	1.75008	7 d * Aged Cells up vs 7 d * Young Cells	0.215199	7 d * Aged Cells up vs 7 d * Young Cells	0.000158926	3.17739	18.8143	4.33754	3.17739	10 d * Aged Cells up vs 10 d * Young Cells	0.406822	10 d * Aged Cells up vs 10 d * Young Cells	13.9579	69.9052	20.7486	1
38993	cg04484550	FLJ42875		Island	9.15076e-08	1.13428e-05	5.28959	2.76253	0 h * Aged Cells up vs 0 h * Young Cells	0.239114	0 h * Aged Cells up vs 0 h * Young Cells	1.80509e-06	5.95442	3.10974	72 h * Aged Cells up vs 72 h * Young Cells	0.26968	72 h * Aged Cells up vs 72 h * Young Cells	0.00294799	3.24623	1.91263	7 d * Aged Cells up vs 7 d * Young Cells	0.147985	7 d * Aged Cells up vs 7 d * Young Cells	0.00279143	2.35781	10.6763	3.26746	2.35781	10 d * Aged Cells up vs 10 d * Young Cells	0.223653	10 d * Aged Cells up vs 10 d * Young Cells	13.9461	67.7778	20.1341	1
779951	cg25016055	BCAR3			9.2752e-08	4.76926e-06	5.60207	2.59697	0 h * Aged Cells up vs 0 h * Young Cells	0.384449	0 h * Aged Cells up vs 0 h * Young Cells	1.87425e-05	5.10886	2.36833	72 h * Aged Cells up vs 72 h * Young Cells	0.347594	72 h * Aged Cells up vs 72 h * Young Cells	0.0151822	2.58084	1.34973	7 d * Aged Cells up vs 7 d * Young Cells	0.167503	7 d * Aged Cells up vs 7 d * Young Cells	0.0011277	2.31494	13.0622	3.61417	2.31494	10 d * Aged Cells up vs 10 d * Young Cells	0.354933	10 d * Aged Cells up vs 10 d * Young Cells	13.9285	53.334	15.8636	1
167810	cg27015332				9.31108e-08	1.27521e-05	-5.24744	-1.95951	0 h * Aged Cells down vs 0 h * Young Cells	-0.23123	0 h * Aged Cells down vs 0 h * Young Cells	5.54719e-06	-5.54748	-2.07155	72 h * Aged Cells down vs 72 h * Young Cells	-0.237342	72 h * Aged Cells down vs 72 h * Young Cells	0.648432	0.460726	0.194093	7 d * Aged Cells up vs 7 d * Young Cells	0.0151113	7 d * Aged Cells up vs 7 d * Young Cells	0.0021612	-1.73694	11.3329	-3.36644	-1.73694	10 d * Aged Cells down vs 10 d * Young Cells	-0.229401	10 d * Aged Cells down vs 10 d * Young Cells	13.9234	34.5948	10.2935	1
249388	cg13867337				9.52908e-08	8.08634e-06	5.41151	2.33436	0 h * Aged Cells up vs 0 h * Young Cells	0.154322	0 h * Aged Cells up vs 0 h * Young Cells	6.52939e-06	5.48863	2.36763	72 h * Aged Cells up vs 72 h * Young Cells	0.166991	72 h * Aged Cells up vs 72 h * Young Cells	0.0382447	2.17115	1.05659	7 d * Aged Cells up vs 7 d * Young Cells	0.0415146	7 d * Aged Cells up vs 7 d * Young Cells	0.000632806	2.283	14.6719	3.83039	2.283	10 d * Aged Cells up vs 10 d * Young Cells	0.164751	10 d * Aged Cells up vs 10 d * Young Cells	13.8932	46.0644	13.7361	1
455420	cg16206341				1.00537e-07	7.18802e-06	5.45397	2.37042	0 h * Aged Cells up vs 0 h * Young Cells	0.36422	0 h * Aged Cells up vs 0 h * Young Cells	2.25377e-06	5.87368	2.55284	72 h * Aged Cells up vs 72 h * Young Cells	0.376978	72 h * Aged Cells up vs 72 h * Young Cells	0.00478521	3.05554	1.4982	7 d * Aged Cells up vs 7 d * Young Cells	0.224107	7 d * Aged Cells up vs 7 d * Young Cells	0.00740738	1.7293	8.29256	2.87968	1.7293	10 d * Aged Cells up vs 10 d * Young Cells	0.238286	10 d * Aged Cells up vs 10 d * Young Cells	13.8234	46.5269	13.9441	1
412032	cg21954370				1.02571e-07	1.1374e-05	-5.28861	-2.57531	0 h * Aged Cells down vs 0 h * Young Cells	-0.346929	0 h * Aged Cells down vs 0 h * Young Cells	3.95528e-06	-5.66974	-2.7609	72 h * Aged Cells down vs 72 h * Young Cells	-0.36888	72 h * Aged Cells down vs 72 h * Young Cells	0.101276	-1.69247	-0.929769	7 d * Aged Cells down vs 7 d * Young Cells	-0.113976	7 d * Aged Cells down vs 7 d * Young Cells	0.00247084	-2.23025	10.9877	-3.31477	-2.23025	10 d * Aged Cells down vs 10 d * Young Cells	-0.316808	10 d * Aged Cells down vs 10 d * Young Cells	13.7973	58.2953	17.504	1
790508	cg11165881	CHL1		N_Shore	1.03644e-07	3.08191e-05	4.92995	2.61566	0 h * Aged Cells up vs 0 h * Young Cells	0.281496	0 h * Aged Cells up vs 0 h * Young Cells	7.60277e-06	5.43374	2.88295	72 h * Aged Cells up vs 72 h * Young Cells	0.316044	72 h * Aged Cells up vs 72 h * Young Cells	5.58443e-05	4.71589	2.82273	7 d * Aged Cells up vs 7 d * Young Cells	0.303533	7 d * Aged Cells up vs 7 d * Young Cells	0.00030924	3.00169	16.7659	4.09462	3.00169	10 d * Aged Cells up vs 10 d * Young Cells	0.314166	10 d * Aged Cells up vs 10 d * Young Cells	13.7838	69.137	20.7798	1
505132	cg05701037	ABLIM1			1.03786e-07	1.4391e-05	-5.20392	-2.02413	0 h * Aged Cells down vs 0 h * Young Cells	-0.198675	0 h * Aged Cells down vs 0 h * Young Cells	4.91612e-06	-5.59111	-2.17473	72 h * Aged Cells down vs 72 h * Young Cells	-0.222472	72 h * Aged Cells down vs 72 h * Young Cells	0.898294	0.128941	0.0565805	7 d * Aged Cells up vs 7 d * Young Cells	0.00250223	7 d * Aged Cells up vs 7 d * Young Cells	0.000384964	-2.15732	16.1135	-4.01416	-2.15732	10 d * Aged Cells down vs 10 d * Young Cells	-0.21397	10 d * Aged Cells down vs 10 d * Young Cells	13.7821	37.1527	11.168	1
656040	cg12011427				1.04914e-07	2.91599e-06	5.78017	3.75342	0 h * Aged Cells up vs 0 h * Young Cells	0.475048	0 h * Aged Cells up vs 0 h * Young Cells	1.87231e-05	5.10924	3.31775	72 h * Aged Cells up vs 72 h * Young Cells	0.426347	72 h * Aged Cells up vs 72 h * Young Cells	0.017929	2.50946	1.83838	7 d * Aged Cells up vs 7 d * Young Cells	0.164924	7 d * Aged Cells up vs 7 d * Young Cells	0.00108684	3.25519	13.1629	3.62807	3.25519	10 d * Aged Cells up vs 10 d * Young Cells	0.4083	10 d * Aged Cells up vs 10 d * Young Cells	13.768	103.445	31.1271	1
391939	cg19590895	C15orf52			1.05428e-07	1.69332e-05	5.14539	2.204	0 h * Aged Cells up vs 0 h * Young Cells	0.243322	0 h * Aged Cells up vs 0 h * Young Cells	3.5176e-06	5.71219	2.44679	72 h * Aged Cells up vs 72 h * Young Cells	0.280005	72 h * Aged Cells up vs 72 h * Young Cells	0.187876	1.34869	0.651737	7 d * Aged Cells up vs 7 d * Young Cells	0.0493172	7 d * Aged Cells up vs 7 d * Young Cells	0.00233468	1.97479	11.1334	3.33668	1.97479	10 d * Aged Cells up vs 10 d * Young Cells	0.24274	10 d * Aged Cells up vs 10 d * Young Cells	13.7617	44.9907	13.5441	1
787866	cg07099839	FGD6			1.05689e-07	1.56788e-06	6.00575	2.4584	0 h * Aged Cells up vs 0 h * Young Cells	0.386645	0 h * Aged Cells up vs 0 h * Young Cells	3.39576e-05	4.89505	2.00375	72 h * Aged Cells up vs 72 h * Young Cells	0.323278	72 h * Aged Cells up vs 72 h * Young Cells	0.00179947	3.43673	1.58708	7 d * Aged Cells up vs 7 d * Young Cells	0.242794	7 d * Aged Cells up vs 7 d * Young Cells	0.00342018	1.80319	10.1644	3.18817	1.80319	10 d * Aged Cells up vs 10 d * Young Cells	0.296593	10 d * Aged Cells up vs 10 d * Young Cells	13.7585	41.0777	12.369	1
388882	cg26035535	GALNT18			1.06978e-07	2.23604e-05	5.04537	2.49661	0 h * Aged Cells up vs 0 h * Young Cells	0.287413	0 h * Aged Cells up vs 0 h * Young Cells	1.16719e-05	5.2793	2.61236	72 h * Aged Cells up vs 72 h * Young Cells	0.299496	72 h * Aged Cells up vs 72 h * Young Cells	0.000568651	3.87007	2.16045	7 d * Aged Cells up vs 7 d * Young Cells	0.175308	7 d * Aged Cells up vs 7 d * Young Cells	0.0018737	2.33914	11.705	3.42126	2.33914	10 d * Aged Cells up vs 10 d * Young Cells	0.28414	10 d * Aged Cells up vs 10 d * Young Cells	13.7428	59.9588	18.075	1
412854	cg07232749	PARVB		S_Shore	1.08579e-07	8.34448e-06	-5.40018	-2.81733	0 h * Aged Cells down vs 0 h * Young Cells	-0.345075	0 h * Aged Cells down vs 0 h * Young Cells	2.74173e-06	-5.80252	-3.02724	72 h * Aged Cells down vs 72 h * Young Cells	-0.38453	72 h * Aged Cells down vs 72 h * Young Cells	0.190939	-1.3391	-0.788156	7 d * Aged Cells down vs 7 d * Young Cells	-0.0668451	7 d * Aged Cells down vs 7 d * Young Cells	0.000378574	-2.89804	16.163	-4.02032	-2.89804	10 d * Aged Cells down vs 10 d * Young Cells	-0.367034	10 d * Aged Cells down vs 10 d * Young Cells	13.7235	66.5564	20.092	1
439314	cg15050722	SPATS2			1.08883e-07	1.40677e-05	5.2121	2.79397	0 h * Aged Cells up vs 0 h * Young Cells	0.431932	0 h * Aged Cells up vs 0 h * Young Cells	1.66022e-05	5.15249	2.76202	72 h * Aged Cells up vs 72 h * Young Cells	0.42055	72 h * Aged Cells up vs 72 h * Young Cells	0.000190584	4.27146	2.58318	7 d * Aged Cells up vs 7 d * Young Cells	0.388029	7 d * Aged Cells up vs 7 d * Young Cells	0.00275455	2.42393	10.7101	3.27263	2.42393	10 d * Aged Cells up vs 10 d * Young Cells	0.371586	10 d * Aged Cells up vs 10 d * Young Cells	13.7199	70.2481	21.2121	1
277950	cg17804154				1.0989e-07	9.33377e-05	4.53045	1.7619	0 h * Aged Cells up vs 0 h * Young Cells	0.279844	0 h * Aged Cells up vs 0 h * Young Cells	1.00342e-05	5.33374	2.0743	72 h * Aged Cells up vs 72 h * Young Cells	0.329506	72 h * Aged Cells up vs 72 h * Young Cells	7.83802e-05	4.59357	2.01539	7 d * Aged Cells up vs 7 d * Young Cells	0.320481	7 d * Aged Cells up vs 7 d * Young Cells	0.000482476	2.11225	15.452	3.9309	2.11225	10 d * Aged Cells up vs 10 d * Young Cells	0.335014	10 d * Aged Cells up vs 10 d * Young Cells	13.708	36.9419	11.1646	1
412425	cg03969996	PNMAL2	Unclassified_Cell_type_specific	Island	1.09933e-07	3.16951e-06	5.74994	2.518	0 h * Aged Cells up vs 0 h * Young Cells	0.287434	0 h * Aged Cells up vs 0 h * Young Cells	1.22887e-05	5.26076	2.30377	72 h * Aged Cells up vs 72 h * Young Cells	0.287372	72 h * Aged Cells up vs 72 h * Young Cells	0.153639	1.46515	0.723836	7 d * Aged Cells up vs 7 d * Young Cells	0.0616547	7 d * Aged Cells up vs 7 d * Young Cells	8.14356e-05	2.77107	20.9742	4.57976	2.77107	10 d * Aged Cells up vs 10 d * Young Cells	0.322298	10 d * Aged Cells up vs 10 d * Young Cells	13.7075	46.8387	14.1562	1
505516	cg10138107	LOC100506403			1.10548e-07	2.42071e-06	5.84772	3.35219	0 h * Aged Cells up vs 0 h * Young Cells	0.393913	0 h * Aged Cells up vs 0 h * Young Cells	1.36255e-05	5.22359	2.99441	72 h * Aged Cells up vs 72 h * Young Cells	0.366177	72 h * Aged Cells up vs 72 h * Young Cells	0.0597194	1.95958	1.26728	7 d * Aged Cells up vs 7 d * Young Cells	0.121256	7 d * Aged Cells up vs 7 d * Young Cells	0.00175843	2.72906	11.8718	3.44555	2.72906	10 d * Aged Cells up vs 10 d * Young Cells	0.351043	10 d * Aged Cells up vs 10 d * Young Cells	13.7003	80.2191	24.2576	1
778110	cg22431025				1.11781e-07	7.17613e-06	5.45456	2.84708	0 h * Aged Cells up vs 0 h * Young Cells	0.32555	0 h * Aged Cells up vs 0 h * Young Cells	4.21217e-05	4.81749	2.51455	72 h * Aged Cells up vs 72 h * Young Cells	0.295026	72 h * Aged Cells up vs 72 h * Young Cells	0.63146	0.4848	0.285476	7 d * Aged Cells up vs 7 d * Young Cells	0.0159021	7 d * Aged Cells up vs 7 d * Young Cells	2.69567e-05	3.5902	24.7817	4.97812	3.5902	10 d * Aged Cells up vs 10 d * Young Cells	0.36263	10 d * Aged Cells up vs 10 d * Young Cells	13.686	66.4384	20.1115	1
263022	cg04250136				1.13355e-07	2.65143e-06	5.81467	3.45822	0 h * Aged Cells up vs 0 h * Young Cells	0.457728	0 h * Aged Cells up vs 0 h * Young Cells	1.34082e-05	5.22938	3.11012	72 h * Aged Cells up vs 72 h * Young Cells	0.431809	72 h * Aged Cells up vs 72 h * Young Cells	0.00968108	2.76981	1.85842	7 d * Aged Cells up vs 7 d * Young Cells	0.216577	7 d * Aged Cells up vs 7 d * Young Cells	0.00150979	2.87915	12.2757	3.50368	2.87915	10 d * Aged Cells up vs 10 d * Young Cells	0.426364	10 d * Aged Cells up vs 10 d * Young Cells	13.6679	86.1431	26.1107	1
634176	cg22422322	FLNC	Unclassified_Cell_type_specific	N_Shore	1.18133e-07	1.16243e-05	5.28077	2.101	0 h * Aged Cells up vs 0 h * Young Cells	0.325063	0 h * Aged Cells up vs 0 h * Young Cells	1.67901e-05	5.14844	2.04835	72 h * Aged Cells up vs 72 h * Young Cells	0.321603	72 h * Aged Cells up vs 72 h * Young Cells	4.98879e-05	4.75654	2.13495	7 d * Aged Cells up vs 7 d * Young Cells	0.328419	7 d * Aged Cells up vs 7 d * Young Cells	0.0373059	1.19984	4.76392	2.18264	1.19984	10 d * Aged Cells up vs 10 d * Young Cells	0.20334	10 d * Aged Cells up vs 10 d * Young Cells	13.6148	38.3999	11.6848	1
43344	cg20729877				1.21308e-07	1.52499e-05	5.18306	2.81115	0 h * Aged Cells up vs 0 h * Young Cells	0.348639	0 h * Aged Cells up vs 0 h * Young Cells	1.70417e-05	5.14309	2.78947	72 h * Aged Cells up vs 72 h * Young Cells	0.349206	72 h * Aged Cells up vs 72 h * Young Cells	0.000421667	3.98062	2.43566	7 d * Aged Cells up vs 7 d * Young Cells	0.312935	7 d * Aged Cells up vs 7 d * Young Cells	0.00237513	2.49552	11.0892	3.33004	2.49552	10 d * Aged Cells up vs 10 d * Young Cells	0.251239	10 d * Aged Cells up vs 10 d * Young Cells	13.5807	71.1835	21.7149	1
279364	cg15334827	CSDC2			1.23136e-07	1.61314e-05	5.16284	3.14596	0 h * Aged Cells up vs 0 h * Young Cells	0.339781	0 h * Aged Cells up vs 0 h * Young Cells	9.64295e-06	5.34807	3.25883	72 h * Aged Cells up vs 72 h * Young Cells	0.376243	72 h * Aged Cells up vs 72 h * Young Cells	0.0105272	2.73505	1.88017	7 d * Aged Cells up vs 7 d * Young Cells	0.146534	7 d * Aged Cells up vs 7 d * Young Cells	0.00272021	2.75944	10.742	3.2775	2.75944	10 d * Aged Cells up vs 10 d * Young Cells	0.373777	10 d * Aged Cells up vs 10 d * Young Cells	13.5615	89.722	27.4089	1
76427	cg02564272	MAN1A1			1.23759e-07	2.54443e-06	-5.82962	-3.06292	0 h * Aged Cells down vs 0 h * Young Cells	-0.444876	0 h * Aged Cells down vs 0 h * Young Cells	4.74956e-06	-5.60356	-2.94414	72 h * Aged Cells down vs 72 h * Young Cells	-0.440229	72 h * Aged Cells down vs 72 h * Young Cells	0.616507	0.506252	0.300075	7 d * Aged Cells up vs 7 d * Young Cells	0.0343342	7 d * Aged Cells up vs 7 d * Young Cells	0.00272865	-2.37844	10.7341	-3.2763	-2.37844	10 d * Aged Cells down vs 10 d * Young Cells	-0.370309	10 d * Aged Cells down vs 10 d * Young Cells	13.555	66.6734	20.3776	1
604692	cg05798859				1.26456e-07	6.3858e-06	-5.49666	-3.33313	0 h * Aged Cells down vs 0 h * Young Cells	-0.471268	0 h * Aged Cells down vs 0 h * Young Cells	7.94454e-06	-5.41788	-3.28536	72 h * Aged Cells down vs 72 h * Young Cells	-0.452459	72 h * Aged Cells down vs 72 h * Young Cells	0.00715502	-2.89378	-1.97964	7 d * Aged Cells down vs 7 d * Young Cells	-0.27692	7 d * Aged Cells down vs 7 d * Young Cells	0.00209564	-2.8305	11.4129	-3.37829	-2.8305	10 d * Aged Cells down vs 10 d * Young Cells	-0.414931	10 d * Aged Cells down vs 10 d * Young Cells	13.5274	88.6304	27.1437	1
342588	cg08955107	KLHL29			1.26756e-07	4.18314e-05	-4.81998	-2.03003	0 h * Aged Cells down vs 0 h * Young Cells	-0.232809	0 h * Aged Cells down vs 0 h * Young Cells	1.48963e-05	-5.1915	-2.18651	72 h * Aged Cells down vs 72 h * Young Cells	-0.248156	72 h * Aged Cells down vs 72 h * Young Cells	0.656366	0.449566	0.213609	7 d * Aged Cells up vs 7 d * Young Cells	0.0179985	7 d * Aged Cells up vs 7 d * Young Cells	0.000316311	-2.37796	16.6981	-4.08633	-2.37796	10 d * Aged Cells down vs 10 d * Young Cells	-0.277774	10 d * Aged Cells down vs 10 d * Young Cells	13.5243	42.746	13.0942	1
170397	cg22651852				1.28338e-07	2.25104e-05	-5.04297	-2.83433	0 h * Aged Cells down vs 0 h * Young Cells	-0.419528	0 h * Aged Cells down vs 0 h * Young Cells	5.50525e-06	-5.55022	-3.11942	72 h * Aged Cells down vs 72 h * Young Cells	-0.444509	72 h * Aged Cells down vs 72 h * Young Cells	0.0159498	-2.55976	-1.62305	7 d * Aged Cells down vs 7 d * Young Cells	-0.218892	7 d * Aged Cells down vs 7 d * Young Cells	0.000361046	-3.13557	16.3035	-4.03776	-3.13557	10 d * Aged Cells down vs 10 d * Young Cells	-0.451716	10 d * Aged Cells down vs 10 d * Young Cells	13.5085	76.0319	23.318	1
308017	cg22621169	PLCH1			1.31215e-07	0.000167485	4.31848	2.21673	0 h * Aged Cells up vs 0 h * Young Cells	0.263437	0 h * Aged Cells up vs 0 h * Young Cells	4.54835e-05	4.78983	2.45868	72 h * Aged Cells up vs 72 h * Young Cells	0.294502	72 h * Aged Cells up vs 72 h * Young Cells	0.836197	-0.208628	-0.120815	7 d * Aged Cells down vs 7 d * Young Cells	-0.0122252	7 d * Aged Cells down vs 7 d * Young Cells	0.00178451	2.43974	11.8331	3.43992	2.43974	10 d * Aged Cells up vs 10 d * Young Cells	0.318288	10 d * Aged Cells up vs 10 d * Young Cells	13.4801	63.2877	19.4503	1
714635	cg14390322				1.38007e-07	9.86908e-05	4.51028	2.10895	0 h * Aged Cells up vs 0 h * Young Cells	0.310523	0 h * Aged Cells up vs 0 h * Young Cells	4.60158e-05	4.78564	2.2377	72 h * Aged Cells up vs 72 h * Young Cells	0.30512	72 h * Aged Cells up vs 72 h * Young Cells	0.536491	0.625568	0.329993	7 d * Aged Cells up vs 7 d * Young Cells	0.033597	7 d * Aged Cells up vs 7 d * Young Cells	0.000285149	2.66459	17.0102	4.12434	2.66459	10 d * Aged Cells up vs 10 d * Young Cells	0.382396	10 d * Aged Cells up vs 10 d * Young Cells	13.4158	52.2641	16.1394	1
293142	cg24145616	GATA6			1.39741e-07	3.72698e-06	5.69126	3.89261	0 h * Aged Cells up vs 0 h * Young Cells	0.503227	0 h * Aged Cells up vs 0 h * Young Cells	3.20845e-06	5.74552	3.92972	72 h * Aged Cells up vs 72 h * Young Cells	0.508137	72 h * Aged Cells up vs 72 h * Young Cells	0.0394886	2.15631	1.66384	7 d * Aged Cells up vs 7 d * Young Cells	0.166333	7 d * Aged Cells up vs 7 d * Young Cells	0.00182529	3.24266	11.7737	3.43128	3.24266	10 d * Aged Cells up vs 10 d * Young Cells	0.409691	10 d * Aged Cells up vs 10 d * Young Cells	13.3999	111.694	34.5325	1
725989	cg06084615		Unclassified		1.47004e-07	3.32853e-05	4.90224	2.16983	0 h * Aged Cells up vs 0 h * Young Cells	0.184387	0 h * Aged Cells up vs 0 h * Young Cells	1.01543e-05	5.32946	2.35892	72 h * Aged Cells up vs 72 h * Young Cells	0.191427	72 h * Aged Cells up vs 72 h * Young Cells	0.272689	1.11813	0.55833	7 d * Aged Cells up vs 7 d * Young Cells	0.0193314	7 d * Aged Cells up vs 7 d * Young Cells	0.00618431	1.80584	8.71904	2.9528	1.80584	10 d * Aged Cells up vs 10 d * Young Cells	0.169552	10 d * Aged Cells up vs 10 d * Young Cells	13.3355	46.5516	14.4619	1
404219	cg10206933	BNIP3	Promoter_Associated_Cell_type_specific		1.48128e-07	9.19618e-06	-5.36516	-2.51775	0 h * Aged Cells down vs 0 h * Young Cells	-0.369165	0 h * Aged Cells down vs 0 h * Young Cells	7.61508e-06	-5.43315	-2.54966	72 h * Aged Cells down vs 72 h * Young Cells	-0.376579	72 h * Aged Cells down vs 72 h * Young Cells	0.370978	0.90874	0.481103	7 d * Aged Cells up vs 7 d * Young Cells	0.0366791	7 d * Aged Cells up vs 7 d * Young Cells	0.00011897	-2.8806	19.7368	-4.44262	-2.8806	10 d * Aged Cells down vs 10 d * Young Cells	-0.402234	10 d * Aged Cells down vs 10 d * Young Cells	13.3259	52.2902	16.2564	1
138181	cg12758060	CTNND2			1.53559e-07	3.78651e-05	4.85584	2.21884	0 h * Aged Cells up vs 0 h * Young Cells	0.312469	0 h * Aged Cells up vs 0 h * Young Cells	9.92858e-06	5.33755	2.43896	72 h * Aged Cells up vs 72 h * Young Cells	0.331368	72 h * Aged Cells up vs 72 h * Young Cells	0.387456	-0.877445	-0.452324	7 d * Aged Cells down vs 7 d * Young Cells	-0.0354815	7 d * Aged Cells down vs 7 d * Young Cells	0.000294087	2.59679	16.917	4.11303	2.59679	10 d * Aged Cells up vs 10 d * Young Cells	0.350507	10 d * Aged Cells up vs 10 d * Young Cells	13.2803	49.4079	15.413	1
324479	cg15843929				1.5443e-07	1.37213e-05	5.22107	2.24607	0 h * Aged Cells up vs 0 h * Young Cells	0.337769	0 h * Aged Cells up vs 0 h * Young Cells	6.56816e-06	5.4865	2.36026	72 h * Aged Cells up vs 72 h * Young Cells	0.357003	72 h * Aged Cells up vs 72 h * Young Cells	0.0170429	2.53131	1.22851	7 d * Aged Cells up vs 7 d * Young Cells	0.200811	7 d * Aged Cells up vs 7 d * Young Cells	0.000269066	2.46413	17.1859	4.14559	2.46413	10 d * Aged Cells up vs 10 d * Young Cells	0.375334	10 d * Aged Cells up vs 10 d * Young Cells	13.2732	43.769	13.6613	1
316323	cg23875391	FAM69C		N_Shelf	1.56207e-07	1.30321e-06	6.07321	2.90713	0 h * Aged Cells up vs 0 h * Young Cells	0.432608	0 h * Aged Cells up vs 0 h * Young Cells	3.59617e-05	4.87441	2.33329	72 h * Aged Cells up vs 72 h * Young Cells	0.350584	72 h * Aged Cells up vs 72 h * Young Cells	0.00339718	3.19082	1.72312	7 d * Aged Cells up vs 7 d * Young Cells	0.227649	7 d * Aged Cells up vs 7 d * Young Cells	0.000425119	2.63077	15.8214	3.97762	2.63077	10 d * Aged Cells up vs 10 d * Young Cells	0.326868	10 d * Aged Cells up vs 10 d * Young Cells	13.2587	54.1324	16.9143	1
353311	cg12653876	LGALS3		S_Shore	1.65285e-07	3.38144e-05	-4.89657	-2.83359	0 h * Aged Cells down vs 0 h * Young Cells	-0.432055	0 h * Aged Cells down vs 0 h * Young Cells	5.914e-06	-5.52436	-3.19688	72 h * Aged Cells down vs 72 h * Young Cells	-0.473127	72 h * Aged Cells down vs 72 h * Young Cells	0.0250661	-2.36267	-1.54247	7 d * Aged Cells down vs 7 d * Young Cells	-0.230104	7 d * Aged Cells down vs 7 d * Young Cells	0.000278404	-3.30471	17.0825	-4.1331	-3.30471	10 d * Aged Cells down vs 10 d * Young Cells	-0.486843	10 d * Aged Cells down vs 10 d * Young Cells	13.1876	78.6895	24.7202	1
722843	cg23471362		Unclassified		1.66852e-07	2.08765e-06	5.90151	2.04077	0 h * Aged Cells up vs 0 h * Young Cells	0.19735	0 h * Aged Cells up vs 0 h * Young Cells	2.78647e-06	5.79665	2.0045	72 h * Aged Cells up vs 72 h * Young Cells	0.199542	72 h * Aged Cells up vs 72 h * Young Cells	0.0436726	2.10927	0.822867	7 d * Aged Cells up vs 7 d * Young Cells	0.0739761	7 d * Aged Cells up vs 7 d * Young Cells	0.0325993	1.07241	5.0377	2.24448	1.07241	10 d * Aged Cells up vs 10 d * Young Cells	0.126063	10 d * Aged Cells up vs 10 d * Young Cells	13.1757	28.0735	8.82721	1
687100	cg27158952	TOX			1.7346e-07	5.44179e-05	-4.72521	-2.40944	0 h * Aged Cells down vs 0 h * Young Cells	-0.33569	0 h * Aged Cells down vs 0 h * Young Cells	4.72165e-06	-5.60569	-2.85841	72 h * Aged Cells down vs 72 h * Young Cells	-0.399044	72 h * Aged Cells down vs 72 h * Young Cells	0.0842253	-1.78803	-1.02858	7 d * Aged Cells down vs 7 d * Young Cells	-0.156986	7 d * Aged Cells down vs 7 d * Young Cells	0.00159096	-2.45445	12.1365	-3.48374	-2.45445	10 d * Aged Cells down vs 10 d * Young Cells	-0.321889	10 d * Aged Cells down vs 10 d * Young Cells	13.127	60.8159	19.1935	1
404344	cg09140549	KCNN3			1.76581e-07	0.000250057	4.17238	1.81617	0 h * Aged Cells up vs 0 h * Young Cells	0.258962	0 h * Aged Cells up vs 0 h * Young Cells	9.23764e-06	5.36354	2.33467	72 h * Aged Cells up vs 72 h * Young Cells	0.304244	72 h * Aged Cells up vs 72 h * Young Cells	0.117021	1.61555	0.793343	7 d * Aged Cells up vs 7 d * Young Cells	0.0878874	7 d * Aged Cells up vs 7 d * Young Cells	0.000863848	2.2339	13.7961	3.7143	2.2339	10 d * Aged Cells up vs 10 d * Young Cells	0.308622	10 d * Aged Cells up vs 10 d * Young Cells	13.1046	44.242	13.9865	1
729768	cg17232603	MINPP1			1.78358e-07	6.44301e-06	5.49344	2.23778	0 h * Aged Cells up vs 0 h * Young Cells	0.29797	0 h * Aged Cells up vs 0 h * Young Cells	6.03258e-06	5.51719	2.24746	72 h * Aged Cells up vs 72 h * Young Cells	0.316321	72 h * Aged Cells up vs 72 h * Young Cells	0.788248	-0.271082	-0.124578	7 d * Aged Cells down vs 7 d * Young Cells	-0.0122177	7 d * Aged Cells down vs 7 d * Young Cells	0.000472291	2.21692	15.514	3.93879	2.21692	10 d * Aged Cells up vs 10 d * Young Cells	0.309195	10 d * Aged Cells up vs 10 d * Young Cells	13.0921	38.7097	12.2493	1
717319	cg27434995	LOC100132111		S_Shore	1.78858e-07	5.88814e-06	5.52594	3.3731	0 h * Aged Cells up vs 0 h * Young Cells	0.424215	0 h * Aged Cells up vs 0 h * Young Cells	9.2404e-06	5.36343	3.2739	72 h * Aged Cells up vs 72 h * Young Cells	0.436029	72 h * Aged Cells up vs 72 h * Young Cells	0.011343	2.70393	1.86202	7 d * Aged Cells up vs 7 d * Young Cells	0.183585	7 d * Aged Cells up vs 7 d * Young Cells	0.012544	2.2449	7.08474	2.66172	2.2449	10 d * Aged Cells up vs 10 d * Young Cells	0.341048	10 d * Aged Cells up vs 10 d * Young Cells	13.0886	86.8963	27.5048	1
592283	cg12676125	LOC101928203			1.7935e-07	2.37342e-05	5.02392	2.51853	0 h * Aged Cells up vs 0 h * Young Cells	0.30519	0 h * Aged Cells up vs 0 h * Young Cells	9.26948e-06	5.3623	2.68816	72 h * Aged Cells up vs 72 h * Young Cells	0.325579	72 h * Aged Cells up vs 72 h * Young Cells	0.129623	1.55993	0.882223	7 d * Aged Cells up vs 7 d * Young Cells	0.0711545	7 d * Aged Cells up vs 7 d * Young Cells	0.000665992	2.63998	14.5266	3.81138	2.63998	10 d * Aged Cells up vs 10 d * Young Cells	0.311299	10 d * Aged Cells up vs 10 d * Young Cells	13.0851	58.5937	18.5512	1
263960	cg20711695	LOC285419			1.81249e-07	1.68103e-05	-5.14801	-2.57032	0 h * Aged Cells down vs 0 h * Young Cells	-0.347612	0 h * Aged Cells down vs 0 h * Young Cells	3.01471e-06	-5.76809	-2.87992	72 h * Aged Cells down vs 72 h * Young Cells	-0.387279	72 h * Aged Cells down vs 72 h * Young Cells	0.071497	-1.87079	-1.05376	7 d * Aged Cells down vs 7 d * Young Cells	-0.137974	7 d * Aged Cells down vs 7 d * Young Cells	0.00136095	-2.44424	12.5535	-3.54309	-2.44424	10 d * Aged Cells down vs 10 d * Young Cells	-0.353646	10 d * Aged Cells down vs 10 d * Young Cells	13.072	58.0634	18.4018	1
315746	cg17145397	MMP3			1.8264e-07	7.46949e-06	-5.44011	-2.17172	0 h * Aged Cells down vs 0 h * Young Cells	-0.270479	0 h * Aged Cells down vs 0 h * Young Cells	3.58497e-06	-5.70532	-2.2776	72 h * Aged Cells down vs 72 h * Young Cells	-0.279008	72 h * Aged Cells down vs 72 h * Young Cells	0.328748	0.993368	0.447377	7 d * Aged Cells up vs 7 d * Young Cells	0.0354581	7 d * Aged Cells up vs 7 d * Young Cells	0.00126793	-1.96909	12.7442	-3.5699	-1.96909	10 d * Aged Cells down vs 10 d * Young Cells	-0.248364	10 d * Aged Cells down vs 10 d * Young Cells	13.0624	37.092	11.764	1
108852	cg14911690	PBX4	Promoter_Associated	Island	1.83334e-07	1.1149e-05	5.2958	3.49099	0 h * Aged Cells up vs 0 h * Young Cells	0.141746	0 h * Aged Cells up vs 0 h * Young Cells	1.56772e-05	5.17312	3.41012	72 h * Aged Cells up vs 72 h * Young Cells	0.142918	72 h * Aged Cells up vs 72 h * Young Cells	0.000858301	3.71672	2.76404	7 d * Aged Cells up vs 7 d * Young Cells	0.141711	7 d * Aged Cells up vs 7 d * Young Cells	0.000369004	3.67035	16.2388	4.02974	3.67035	10 d * Aged Cells up vs 10 d * Young Cells	0.150909	10 d * Aged Cells up vs 10 d * Young Cells	13.0577	101.103	32.0773	1
145947	cg17378509				1.87391e-07	1.52321e-05	5.18348	3.19342	0 h * Aged Cells up vs 0 h * Young Cells	0.4796	0 h * Aged Cells up vs 0 h * Young Cells	9.20848e-06	5.36468	3.30505	72 h * Aged Cells up vs 72 h * Young Cells	0.487652	72 h * Aged Cells up vs 72 h * Young Cells	0.240761	1.19762	0.832382	7 d * Aged Cells up vs 7 d * Young Cells	0.0931646	7 d * Aged Cells up vs 7 d * Young Cells	0.00318822	2.73727	10.3405	3.21566	2.73727	10 d * Aged Cells up vs 10 d * Young Cells	0.41395	10 d * Aged Cells up vs 10 d * Young Cells	13.0304	88.1231	28.0177	1
190987	cg18254089	CHODL		N_Shore	1.88565e-07	0.000491021	3.92441	1.611	0 h * Aged Cells up vs 0 h * Young Cells	0.256687	0 h * Aged Cells up vs 0 h * Young Cells	1.38373e-05	5.21804	2.14204	72 h * Aged Cells up vs 72 h * Young Cells	0.345328	72 h * Aged Cells up vs 72 h * Young Cells	0.000335086	4.06517	1.88263	7 d * Aged Cells up vs 7 d * Young Cells	0.301387	7 d * Aged Cells up vs 7 d * Young Cells	3.50192e-05	2.77016	23.8531	4.88397	2.77016	10 d * Aged Cells up vs 10 d * Young Cells	0.424348	10 d * Aged Cells up vs 10 d * Young Cells	13.0226	39.1021	12.4395	1
574041	cg06708741				1.88658e-07	1.8395e-05	5.1156	2.927	0 h * Aged Cells up vs 0 h * Young Cells	0.439108	0 h * Aged Cells up vs 0 h * Young Cells	1.15119e-05	5.28427	3.02351	72 h * Aged Cells up vs 72 h * Young Cells	0.454062	72 h * Aged Cells up vs 72 h * Young Cells	0.000188095	4.27625	2.7603	7 d * Aged Cells up vs 7 d * Young Cells	0.420903	7 d * Aged Cells up vs 7 d * Young Cells	0.0122605	2.11187	7.136	2.67133	2.11187	10 d * Aged Cells up vs 10 d * Young Cells	0.302236	10 d * Aged Cells up vs 10 d * Young Cells	13.022	75.9614	24.1666	1
350404	cg09190210	MGAT5			1.91605e-07	0.000185089	4.28211	1.63255	0 h * Aged Cells up vs 0 h * Young Cells	0.267556	0 h * Aged Cells up vs 0 h * Young Cells	3.66178e-06	5.69765	2.17223	72 h * Aged Cells up vs 72 h * Young Cells	0.341394	72 h * Aged Cells up vs 72 h * Young Cells	0.00203449	3.38967	1.45792	7 d * Aged Cells up vs 7 d * Young Cells	0.23241	7 d * Aged Cells up vs 7 d * Young Cells	0.000931539	1.9417	13.5868	3.68603	1.9417	10 d * Aged Cells up vs 10 d * Young Cells	0.312845	10 d * Aged Cells up vs 10 d * Young Cells	13.0027	33.6756	10.7296	1
405824	cg18033043	NTM			1.91693e-07	8.86138e-06	5.37852	2.59691	0 h * Aged Cells up vs 0 h * Young Cells	0.380234	0 h * Aged Cells up vs 0 h * Young Cells	1.23502e-05	5.25896	2.53918	72 h * Aged Cells up vs 72 h * Young Cells	0.360095	72 h * Aged Cells up vs 72 h * Young Cells	0.0249529	2.36468	1.28806	7 d * Aged Cells up vs 7 d * Young Cells	0.20537	7 d * Aged Cells up vs 7 d * Young Cells	0.000363504	2.69202	16.2833	4.03526	2.69202	10 d * Aged Cells up vs 10 d * Young Cells	0.379709	10 d * Aged Cells up vs 10 d * Young Cells	13.0021	54.0087	17.2088	1
609688	cg09584225				1.91693e-07	5.7059e-06	5.53729	4.08367	0 h * Aged Cells up vs 0 h * Young Cells	0.373101	0 h * Aged Cells up vs 0 h * Young Cells	7.7595e-06	5.42638	4.00187	72 h * Aged Cells up vs 72 h * Young Cells	0.365729	72 h * Aged Cells up vs 72 h * Young Cells	0.0343244	2.22094	1.84781	7 d * Aged Cells up vs 7 d * Young Cells	0.108315	7 d * Aged Cells up vs 7 d * Young Cells	0.00391822	3.19423	9.82651	3.13473	3.19423	10 d * Aged Cells up vs 10 d * Young Cells	0.340734	10 d * Aged Cells up vs 10 d * Young Cells	13.0021	126.004	40.1485	1
365984	cg02189691	DLG2			1.97033e-07	6.24813e-05	4.67539	2.14506	0 h * Aged Cells up vs 0 h * Young Cells	0.343186	0 h * Aged Cells up vs 0 h * Young Cells	1.24407e-05	5.25633	2.4116	72 h * Aged Cells up vs 72 h * Young Cells	0.383272	72 h * Aged Cells up vs 72 h * Young Cells	0.00034121	4.05852	2.10067	7 d * Aged Cells up vs 7 d * Young Cells	0.330358	7 d * Aged Cells up vs 7 d * Young Cells	0.000519494	2.47455	15.2378	3.90356	2.47455	10 d * Aged Cells up vs 10 d * Young Cells	0.378845	10 d * Aged Cells up vs 10 d * Young Cells	12.9679	48.6383	15.5385	1
473086	cg18361375				2.02727e-07	5.56339e-06	-5.54643	-2.36586	0 h * Aged Cells down vs 0 h * Young Cells	-0.288893	0 h * Aged Cells down vs 0 h * Young Cells	7.0494e-06	-5.46099	-2.32942	72 h * Aged Cells down vs 72 h * Young Cells	-0.272375	72 h * Aged Cells down vs 72 h * Young Cells	0.0193689	-2.47598	-1.19149	7 d * Aged Cells down vs 7 d * Young Cells	-0.135342	7 d * Aged Cells down vs 7 d * Young Cells	0.00321198	-1.89351	10.3218	-3.21276	-1.89351	10 d * Aged Cells down vs 10 d * Young Cells	-0.237536	10 d * Aged Cells down vs 10 d * Young Cells	12.9326	41.9275	13.4312	1
299673	cg02241677				2.04055e-07	0.000188165	4.27611	2.01193	0 h * Aged Cells up vs 0 h * Young Cells	0.312274	0 h * Aged Cells up vs 0 h * Young Cells	2.65214e-05	4.98398	2.34499	72 h * Aged Cells up vs 72 h * Young Cells	0.357229	72 h * Aged Cells up vs 72 h * Young Cells	1.01137e-05	5.3309	2.82965	7 d * Aged Cells up vs 7 d * Young Cells	0.425005	7 d * Aged Cells up vs 7 d * Young Cells	0.000582585	2.51008	14.908	3.86109	2.51008	10 d * Aged Cells up vs 10 d * Young Cells	0.363239	10 d * Aged Cells up vs 10 d * Young Cells	12.9245	50.9804	16.3415	1
70780	cg23378074		Unclassified_Cell_type_specific	N_Shore	2.04679e-07	1.14336e-05	5.28672	2.89556	0 h * Aged Cells up vs 0 h * Young Cells	0.429673	0 h * Aged Cells up vs 0 h * Young Cells	8.30112e-06	5.40206	2.95873	72 h * Aged Cells up vs 72 h * Young Cells	0.443285	72 h * Aged Cells up vs 72 h * Young Cells	0.00194114	3.4077	2.1056	7 d * Aged Cells up vs 7 d * Young Cells	0.299968	7 d * Aged Cells up vs 7 d * Young Cells	0.00957177	2.09964	7.69789	2.77451	2.09964	10 d * Aged Cells up vs 10 d * Young Cells	0.33009	10 d * Aged Cells up vs 10 d * Young Cells	12.9207	69.0624	22.144	1
492516	cg02104138				2.10836e-07	1.2329e-05	5.25958	2.48605	0 h * Aged Cells up vs 0 h * Young Cells	0.334814	0 h * Aged Cells up vs 0 h * Young Cells	7.30347e-06	5.44822	2.57521	72 h * Aged Cells up vs 72 h * Young Cells	0.332507	72 h * Aged Cells up vs 72 h * Young Cells	0.0015462	3.49461	1.86348	7 d * Aged Cells up vs 7 d * Young Cells	0.219032	7 d * Aged Cells up vs 7 d * Young Cells	0.00395591	2.04478	9.80285	3.13095	2.04478	10 d * Aged Cells up vs 10 d * Young Cells	0.292226	10 d * Aged Cells up vs 10 d * Young Cells	12.884	51.2896	16.4922	1
151624	cg05462446				2.1197e-07	6.74782e-06	5.47676	3.50351	0 h * Aged Cells up vs 0 h * Young Cells	0.508446	0 h * Aged Cells up vs 0 h * Young Cells	1.69275e-05	5.14551	3.2916	72 h * Aged Cells up vs 72 h * Young Cells	0.490714	72 h * Aged Cells up vs 72 h * Young Cells	0.0734252	1.85748	1.34051	7 d * Aged Cells up vs 7 d * Young Cells	0.181735	7 d * Aged Cells up vs 7 d * Young Cells	5.17593e-05	4.19247	22.4986	4.74327	4.19247	10 d * Aged Cells up vs 10 d * Young Cells	0.577888	10 d * Aged Cells up vs 10 d * Young Cells	12.8773	93.8961	30.208	1
737096	cg23070771				2.12132e-07	2.73768e-06	5.80305	2.60017	0 h * Aged Cells up vs 0 h * Young Cells	0.40452	0 h * Aged Cells up vs 0 h * Young Cells	2.27565e-05	5.03906	2.25785	72 h * Aged Cells up vs 72 h * Young Cells	0.36114	72 h * Aged Cells up vs 72 h * Young Cells	0.000910011	3.6948	1.86769	7 d * Aged Cells up vs 7 d * Young Cells	0.297669	7 d * Aged Cells up vs 7 d * Young Cells	0.00297969	2.00715	10.5109	3.24206	2.00715	10 d * Aged Cells up vs 10 d * Young Cells	0.318983	10 d * Aged Cells up vs 10 d * Young Cells	12.8764	46.0627	14.8202	1
568618	cg12918878	BCAS3			2.12517e-07	1.17914e-05	-5.27563	-2.88683	0 h * Aged Cells down vs 0 h * Young Cells	-0.39648	0 h * Aged Cells down vs 0 h * Young Cells	3.0623e-06	-5.76242	-3.15321	72 h * Aged Cells down vs 72 h * Young Cells	-0.418701	72 h * Aged Cells down vs 72 h * Young Cells	0.710861	-0.374359	-0.231102	7 d * Aged Cells down vs 7 d * Young Cells	-0.0452948	7 d * Aged Cells down vs 7 d * Young Cells	0.00117685	-2.72039	12.9461	-3.59807	-2.72039	10 d * Aged Cells down vs 10 d * Young Cells	-0.381414	10 d * Aged Cells down vs 10 d * Young Cells	12.8742	68.6875	22.1034	1
424485	cg13376507	LOC101927043			2.13109e-07	2.69144e-05	-4.97869	-2.52701	0 h * Aged Cells down vs 0 h * Young Cells	-0.369399	0 h * Aged Cells down vs 0 h * Young Cells	1.58266e-05	-5.1697	-2.62397	72 h * Aged Cells down vs 72 h * Young Cells	-0.376142	72 h * Aged Cells down vs 72 h * Young Cells	0.000130859	-4.40809	-2.52412	7 d * Aged Cells down vs 7 d * Young Cells	-0.386291	7 d * Aged Cells down vs 7 d * Young Cells	0.00238288	-2.33449	11.0808	-3.32878	-2.33449	10 d * Aged Cells down vs 10 d * Young Cells	-0.34177	10 d * Aged Cells down vs 10 d * Young Cells	12.8707	59.0815	19.0173	1
201775	cg27178849	KIDINS220	Gene_Associated_Cell_type_specific		2.1371e-07	1.63615e-05	5.15774	2.23248	0 h * Aged Cells up vs 0 h * Young Cells	0.348995	0 h * Aged Cells up vs 0 h * Young Cells	1.21028e-05	5.26625	2.27944	72 h * Aged Cells up vs 72 h * Young Cells	0.360881	72 h * Aged Cells up vs 72 h * Young Cells	0.00203013	3.3905	1.65561	7 d * Aged Cells up vs 7 d * Young Cells	0.257889	7 d * Aged Cells up vs 7 d * Young Cells	0.000166118	2.58447	18.675	4.32146	2.58447	10 d * Aged Cells up vs 10 d * Young Cells	0.390644	10 d * Aged Cells up vs 10 d * Young Cells	12.8672	42.954	13.8299	1
246250	cg00840927	RGS6			2.13811e-07	2.75401e-06	5.8009	2.73716	0 h * Aged Cells up vs 0 h * Young Cells	0.42663	0 h * Aged Cells up vs 0 h * Young Cells	3.19398e-05	4.91709	2.32014	72 h * Aged Cells up vs 72 h * Young Cells	0.369945	72 h * Aged Cells up vs 72 h * Young Cells	0.0376302	2.17864	1.15974	7 d * Aged Cells up vs 7 d * Young Cells	0.173372	7 d * Aged Cells up vs 7 d * Young Cells	0.00151664	2.28312	12.2637	3.50195	2.28312	10 d * Aged Cells up vs 10 d * Young Cells	0.360278	10 d * Aged Cells up vs 10 d * Young Cells	12.8667	51.0435	16.4352	1
749803	cg01188674	LOC101929312			2.14348e-07	7.91458e-06	5.41925	3.35503	0 h * Aged Cells up vs 0 h * Young Cells	0.373364	0 h * Aged Cells up vs 0 h * Young Cells	2.06467e-05	5.07406	3.14132	72 h * Aged Cells up vs 72 h * Young Cells	0.341263	72 h * Aged Cells up vs 72 h * Young Cells	0.000697084	3.7944	2.65013	7 d * Aged Cells up vs 7 d * Young Cells	0.266006	7 d * Aged Cells up vs 7 d * Young Cells	0.000963754	3.14213	13.4929	3.67327	3.14213	10 d * Aged Cells up vs 10 d * Young Cells	0.339394	10 d * Aged Cells up vs 10 d * Young Cells	12.8636	87.8494	28.2929	1
162141	cg07807757				2.15806e-07	2.26738e-05	5.04037	2.10975	0 h * Aged Cells up vs 0 h * Young Cells	0.0954269	0 h * Aged Cells up vs 0 h * Young Cells	5.25572e-06	5.56697	2.33018	72 h * Aged Cells up vs 72 h * Young Cells	0.130279	72 h * Aged Cells up vs 72 h * Young Cells	0.379704	0.892059	0.421241	7 d * Aged Cells up vs 7 d * Young Cells	0.0090788	7 d * Aged Cells up vs 7 d * Young Cells	0.000901736	2.13883	13.6769	3.69822	2.13883	10 d * Aged Cells up vs 10 d * Young Cells	0.115542	10 d * Aged Cells up vs 10 d * Young Cells	12.8552	40.1311	12.9331	1
554444	cg01460585	EIF2AK4		S_Shore	2.25522e-07	6.45103e-06	5.49299	2.62116	0 h * Aged Cells up vs 0 h * Young Cells	0.410974	0 h * Aged Cells up vs 0 h * Young Cells	1.1165e-05	5.29528	2.52682	72 h * Aged Cells up vs 72 h * Young Cells	0.392559	72 h * Aged Cells up vs 72 h * Young Cells	0.00863111	2.81714	1.51656	7 d * Aged Cells up vs 7 d * Young Cells	0.223262	7 d * Aged Cells up vs 7 d * Young Cells	0.00957633	1.82916	7.6968	2.77431	1.82916	10 d * Aged Cells up vs 10 d * Young Cells	0.293308	10 d * Aged Cells up vs 10 d * Young Cells	12.8009	51.9364	16.8086	1
389887	cg15118846				2.27426e-07	4.04171e-06	-5.66192	-2.60222	0 h * Aged Cells down vs 0 h * Young Cells	-0.374891	0 h * Aged Cells down vs 0 h * Young Cells	1.82399e-05	-5.11864	-2.35253	72 h * Aged Cells down vs 72 h * Young Cells	-0.342669	72 h * Aged Cells down vs 72 h * Young Cells	0.378553	0.894244	0.463665	7 d * Aged Cells up vs 7 d * Young Cells	0.0442986	7 d * Aged Cells up vs 7 d * Young Cells	0.00269252	-2.08383	10.7681	-3.28147	-2.08383	10 d * Aged Cells down vs 10 d * Young Cells	-0.311329	10 d * Aged Cells down vs 10 d * Young Cells	12.7905	48.1407	15.5928	1
335823	cg14782405				2.31593e-07	4.95362e-06	5.58836	2.35619	0 h * Aged Cells up vs 0 h * Young Cells	0.311834	0 h * Aged Cells up vs 0 h * Young Cells	5.4338e-06	5.55494	2.34209	72 h * Aged Cells up vs 72 h * Young Cells	0.293069	72 h * Aged Cells up vs 72 h * Young Cells	0.198461	1.31606	0.625993	7 d * Aged Cells up vs 7 d * Young Cells	0.077635	7 d * Aged Cells up vs 7 d * Young Cells	0.00120877	2.09019	12.8735	3.58796	2.09019	10 d * Aged Cells up vs 10 d * Young Cells	0.262981	10 d * Aged Cells up vs 10 d * Young Cells	12.7682	40.443	13.1224	1
275652	cg18924048				2.35551e-07	5.60115e-05	4.71481	2.21798	0 h * Aged Cells up vs 0 h * Young Cells	0.201016	0 h * Aged Cells up vs 0 h * Young Cells	1.25192e-05	5.25407	2.47167	72 h * Aged Cells up vs 72 h * Young Cells	0.21296	72 h * Aged Cells up vs 72 h * Young Cells	0.000114748	4.45571	2.36472	7 d * Aged Cells up vs 7 d * Young Cells	0.176187	7 d * Aged Cells up vs 7 d * Young Cells	0.00196193	2.21232	11.5846	3.40362	2.21232	10 d * Aged Cells up vs 10 d * Young Cells	0.193579	10 d * Aged Cells up vs 10 d * Young Cells	12.7474	50.2659	16.3362	1
471937	cg14209764	MIR6075			2.36234e-07	4.52823e-06	5.62081	2.60711	0 h * Aged Cells up vs 0 h * Young Cells	0.297195	0 h * Aged Cells up vs 0 h * Young Cells	4.1471e-05	4.82309	2.23711	72 h * Aged Cells up vs 72 h * Young Cells	0.275789	72 h * Aged Cells up vs 72 h * Young Cells	0.0183849	2.4986	1.30745	7 d * Aged Cells up vs 7 d * Young Cells	0.115196	7 d * Aged Cells up vs 7 d * Young Cells	0.00054878	2.48869	15.0797	3.88326	2.48869	10 d * Aged Cells up vs 10 d * Young Cells	0.285509	10 d * Aged Cells up vs 10 d * Young Cells	12.7438	48.8523	15.8813	1
396711	cg15889863				2.43953e-07	1.00758e-05	-5.33225	-2.62014	0 h * Aged Cells down vs 0 h * Young Cells	-0.384845	0 h * Aged Cells down vs 0 h * Young Cells	9.78704e-06	-5.34272	-2.62529	72 h * Aged Cells down vs 72 h * Young Cells	-0.381632	72 h * Aged Cells down vs 72 h * Young Cells	0.0161801	-2.55362	-1.41559	7 d * Aged Cells down vs 7 d * Young Cells	-0.217344	7 d * Aged Cells down vs 7 d * Young Cells	0.00203706	-2.30104	11.4866	-3.38919	-2.30104	10 d * Aged Cells down vs 10 d * Young Cells	-0.358881	10 d * Aged Cells down vs 10 d * Young Cells	12.7044	54.657	17.8234	1
398306	cg05103376	CGN		N_Shelf	2.44041e-07	2.06084e-05	5.07473	2.318	0 h * Aged Cells up vs 0 h * Young Cells	0.364596	0 h * Aged Cells up vs 0 h * Young Cells	6.70062e-05	4.65017	2.12407	72 h * Aged Cells up vs 72 h * Young Cells	0.338931	72 h * Aged Cells up vs 72 h * Young Cells	0.000313224	4.08992	2.10758	7 d * Aged Cells up vs 7 d * Young Cells	0.319473	7 d * Aged Cells up vs 7 d * Young Cells	0.00478189	1.9286	9.33802	3.05582	1.9286	10 d * Aged Cells up vs 10 d * Young Cells	0.312056	10 d * Aged Cells up vs 10 d * Young Cells	12.704	47.2285	15.4016	1
34893	cg23980776	PDE6B	Promoter_Associated	Island	2.51692e-07	9.88266e-06	5.33922	2.28638	0 h * Aged Cells up vs 0 h * Young Cells	0.260098	0 h * Aged Cells up vs 0 h * Young Cells	1.23791e-05	5.25812	2.25165	72 h * Aged Cells up vs 72 h * Young Cells	0.266937	72 h * Aged Cells up vs 72 h * Young Cells	0.0367346	2.18976	1.05788	7 d * Aged Cells up vs 7 d * Young Cells	0.105698	7 d * Aged Cells up vs 7 d * Young Cells	0.000282077	2.44262	17.0429	4.1283	2.44262	10 d * Aged Cells up vs 10 d * Young Cells	0.273011	10 d * Aged Cells up vs 10 d * Young Cells	12.6662	41.3858	13.5365	1
547820	cg07331478				2.6002e-07	6.99706e-05	4.63455	2.12285	0 h * Aged Cells up vs 0 h * Young Cells	0.333778	0 h * Aged Cells up vs 0 h * Young Cells	1.20044e-05	5.26918	2.41355	72 h * Aged Cells up vs 72 h * Young Cells	0.376476	72 h * Aged Cells up vs 72 h * Young Cells	0.01214	2.67548	1.38255	7 d * Aged Cells up vs 7 d * Young Cells	0.219461	7 d * Aged Cells up vs 7 d * Young Cells	0.00626762	1.86537	8.68719	2.9474	1.86537	10 d * Aged Cells up vs 10 d * Young Cells	0.287879	10 d * Aged Cells up vs 10 d * Young Cells	12.6264	47.203	15.4878	1
401287	cg08956101	DGKB			2.62097e-07	8.79516e-05	4.55194	1.96529	0 h * Aged Cells up vs 0 h * Young Cells	0.274281	0 h * Aged Cells up vs 0 h * Young Cells	1.01731e-05	5.32879	2.3007	72 h * Aged Cells up vs 72 h * Young Cells	0.324403	72 h * Aged Cells up vs 72 h * Young Cells	0.318466	1.01507	0.494419	7 d * Aged Cells up vs 7 d * Young Cells	0.0738949	7 d * Aged Cells up vs 7 d * Young Cells	1.04593e-05	3.17291	28.2896	5.3188	3.17291	10 d * Aged Cells up vs 10 d * Young Cells	0.410554	10 d * Aged Cells up vs 10 d * Young Cells	12.6167	41.9056	13.7602	1
671508	cg10434392	HM13			2.72341e-07	3.2798e-05	4.90755	2.31782	0 h * Aged Cells up vs 0 h * Young Cells	0.186425	0 h * Aged Cells up vs 0 h * Young Cells	3.63065e-06	5.70074	2.69245	72 h * Aged Cells up vs 72 h * Young Cells	0.231183	72 h * Aged Cells up vs 72 h * Young Cells	0.000351941	4.04714	2.15641	7 d * Aged Cells up vs 7 d * Young Cells	0.200881	7 d * Aged Cells up vs 7 d * Young Cells	0.00254154	2.156	10.9154	3.30385	2.156	10 d * Aged Cells up vs 10 d * Young Cells	0.180487	10 d * Aged Cells up vs 10 d * Young Cells	12.5701	49.9611	16.4662	1
510300	cg06619939				2.76535e-07	4.40337e-05	4.8015	2.24142	0 h * Aged Cells up vs 0 h * Young Cells	0.352682	0 h * Aged Cells up vs 0 h * Young Cells	1.2444e-05	5.25624	2.4537	72 h * Aged Cells up vs 72 h * Young Cells	0.376674	72 h * Aged Cells up vs 72 h * Young Cells	0.0366271	2.19111	1.15393	7 d * Aged Cells up vs 7 d * Young Cells	0.160369	7 d * Aged Cells up vs 7 d * Young Cells	0.00010293	2.89931	20.2056	4.49506	2.89931	10 d * Aged Cells up vs 10 d * Young Cells	0.442365	10 d * Aged Cells up vs 10 d * Young Cells	12.5515	48.7361	16.0863	1
376787	cg20990011				2.81587e-07	5.59874e-05	4.71496	2.08041	0 h * Aged Cells up vs 0 h * Young Cells	0.231483	0 h * Aged Cells up vs 0 h * Young Cells	2.73384e-05	4.97307	2.1943	72 h * Aged Cells up vs 72 h * Young Cells	0.24798	72 h * Aged Cells up vs 72 h * Young Cells	0.000239454	4.18821	2.08481	7 d * Aged Cells up vs 7 d * Young Cells	0.275713	7 d * Aged Cells up vs 7 d * Young Cells	8.13281e-05	2.79236	20.9785	4.58023	2.79236	10 d * Aged Cells up vs 10 d * Young Cells	0.284434	10 d * Aged Cells up vs 10 d * Young Cells	12.5295	43.4651	14.3716	1
637087	cg15594977	SH3RF3	Unclassified_Cell_type_specific		2.8375e-07	9.0688e-06	5.37018	2.94776	0 h * Aged Cells up vs 0 h * Young Cells	0.408801	0 h * Aged Cells up vs 0 h * Young Cells	1.46723e-05	5.19695	2.85267	72 h * Aged Cells up vs 72 h * Young Cells	0.400788	72 h * Aged Cells up vs 72 h * Young Cells	0.0137792	2.62206	1.62373	7 d * Aged Cells up vs 7 d * Young Cells	0.251172	7 d * Aged Cells up vs 7 d * Young Cells	0.00167957	2.6265	11.9929	3.46307	2.6265	10 d * Aged Cells up vs 10 d * Young Cells	0.364748	10 d * Aged Cells up vs 10 d * Young Cells	12.5202	67.2173	22.2417	1
292873	cg03663556				2.86147e-07	9.48759e-06	5.35392	3.02247	0 h * Aged Cells up vs 0 h * Young Cells	0.396083	0 h * Aged Cells up vs 0 h * Young Cells	1.05787e-05	5.31471	3.00034	72 h * Aged Cells up vs 72 h * Young Cells	0.40358	72 h * Aged Cells up vs 72 h * Young Cells	0.145322	1.49653	0.953109	7 d * Aged Cells up vs 7 d * Young Cells	0.0999288	7 d * Aged Cells up vs 7 d * Young Cells	0.00190701	2.66337	11.6588	3.4145	2.66337	10 d * Aged Cells up vs 10 d * Young Cells	0.37357	10 d * Aged Cells up vs 10 d * Young Cells	12.5101	71.0401	23.5258	1
400831	cg17453000				2.9355e-07	1.63816e-05	5.1573	2.27546	0 h * Aged Cells up vs 0 h * Young Cells	0.366228	0 h * Aged Cells up vs 0 h * Young Cells	7.59728e-05	4.60484	2.03171	72 h * Aged Cells up vs 72 h * Young Cells	0.329583	72 h * Aged Cells up vs 72 h * Young Cells	0.00152658	3.49947	1.74187	7 d * Aged Cells up vs 7 d * Young Cells	0.273918	7 d * Aged Cells up vs 7 d * Young Cells	9.80345e-05	2.75103	20.3644	4.51269	2.75103	10 d * Aged Cells up vs 10 d * Young Cells	0.418033	10 d * Aged Cells up vs 10 d * Young Cells	12.4791	43.2854	14.37	1
433381	cg04088274				2.93715e-07	1.02892e-05	5.3247	2.25858	0 h * Aged Cells up vs 0 h * Young Cells	0.154609	0 h * Aged Cells up vs 0 h * Young Cells	1.53379e-05	5.18099	2.19762	72 h * Aged Cells up vs 72 h * Young Cells	0.159014	72 h * Aged Cells up vs 72 h * Young Cells	0.00111518	3.61837	1.73149	7 d * Aged Cells up vs 7 d * Young Cells	0.120651	7 d * Aged Cells up vs 7 d * Young Cells	0.00114397	2.11501	13.0232	3.60876	2.11501	10 d * Aged Cells up vs 10 d * Young Cells	0.150035	10 d * Aged Cells up vs 10 d * Young Cells	12.4785	40.004	13.2814	1
369778	cg27526617				2.96965e-07	1.37499e-05	-5.22032	-2.00707	0 h * Aged Cells down vs 0 h * Young Cells	-0.275745	0 h * Aged Cells down vs 0 h * Young Cells	4.59883e-06	-5.61522	-2.1589	72 h * Aged Cells down vs 72 h * Young Cells	-0.301376	72 h * Aged Cells down vs 72 h * Young Cells	0.536058	-0.626238	-0.271627	7 d * Aged Cells down vs 7 d * Young Cells	-0.0252171	7 d * Aged Cells down vs 7 d * Young Cells	0.00047302	-2.09208	15.5096	-3.93822	-2.09208	10 d * Aged Cells down vs 10 d * Young Cells	-0.285433	10 d * Aged Cells down vs 10 d * Young Cells	12.4651	32.8317	10.9118	1
720016	cg09573197	FILIP1L			2.98723e-07	0.000184926	4.28244	1.67434	0 h * Aged Cells up vs 0 h * Young Cells	0.210234	0 h * Aged Cells up vs 0 h * Young Cells	1.74096e-05	5.13541	2.00783	72 h * Aged Cells up vs 72 h * Young Cells	0.259399	72 h * Aged Cells up vs 72 h * Young Cells	0.0923474	1.74065	0.767771	7 d * Aged Cells up vs 7 d * Young Cells	0.061763	7 d * Aged Cells up vs 7 d * Young Cells	0.000345602	2.18993	16.4335	4.05382	2.18993	10 d * Aged Cells up vs 10 d * Young Cells	0.282478	10 d * Aged Cells up vs 10 d * Young Cells	12.458	33.9326	11.2841	1
184236	cg15023940	RAD51B			2.98837e-07	2.06742e-05	5.07358	2.26481	0 h * Aged Cells up vs 0 h * Young Cells	0.366458	0 h * Aged Cells up vs 0 h * Young Cells	3.4083e-05	4.89372	2.18453	72 h * Aged Cells up vs 72 h * Young Cells	0.347373	72 h * Aged Cells up vs 72 h * Young Cells	0.000172311	4.30814	2.16958	7 d * Aged Cells up vs 7 d * Young Cells	0.324717	7 d * Aged Cells up vs 7 d * Young Cells	0.00771839	1.76579	8.19627	2.86291	1.76579	10 d * Aged Cells up vs 10 d * Young Cells	0.281175	10 d * Aged Cells up vs 10 d * Young Cells	12.4576	44.2315	14.7095	1
546030	cg22650099				3.03696e-07	3.87122e-05	-4.84788	-1.76052	0 h * Aged Cells down vs 0 h * Young Cells	-0.259616	0 h * Aged Cells down vs 0 h * Young Cells	1.46462e-06	-6.03059	-2.19003	72 h * Aged Cells down vs 72 h * Young Cells	-0.322892	72 h * Aged Cells down vs 72 h * Young Cells	0.00161218	-3.47869	-1.42519	7 d * Aged Cells down vs 7 d * Young Cells	-0.19315	7 d * Aged Cells down vs 7 d * Young Cells	0.123869	-0.795177	2.51143	-1.58475	-0.795177	10 d * Aged Cells down vs 10 d * Young Cells	-0.101927	10 d * Aged Cells down vs 10 d * Young Cells	12.4381	29.2277	9.73513	1
348751	cg25090019				3.04206e-07	6.07755e-05	-4.68538	-1.99759	0 h * Aged Cells down vs 0 h * Young Cells	-0.322047	0 h * Aged Cells down vs 0 h * Young Cells	9.90024e-06	-5.33858	-2.27608	72 h * Aged Cells down vs 72 h * Young Cells	-0.349864	72 h * Aged Cells down vs 72 h * Young Cells	0.334705	-0.981003	-0.471845	7 d * Aged Cells down vs 7 d * Young Cells	-0.0762536	7 d * Aged Cells down vs 7 d * Young Cells	0.000343923	-2.38908	16.448	-4.05561	-2.38908	10 d * Aged Cells down vs 10 d * Young Cells	-0.366888	10 d * Aged Cells down vs 10 d * Young Cells	12.4361	40.278	13.4179	1
519333	cg07904568				3.186e-07	5.4073e-05	4.72751	1.98969	0 h * Aged Cells up vs 0 h * Young Cells	0.254429	0 h * Aged Cells up vs 0 h * Young Cells	4.81811e-05	4.76908	2.00718	72 h * Aged Cells up vs 72 h * Young Cells	0.247017	72 h * Aged Cells up vs 72 h * Young Cells	0.116756	-1.61677	-0.767659	7 d * Aged Cells down vs 7 d * Young Cells	-0.049962	7 d * Aged Cells down vs 7 d * Young Cells	0.000109867	2.60024	19.9939	4.47145	2.60024	10 d * Aged Cells up vs 10 d * Young Cells	0.303836	10 d * Aged Cells up vs 10 d * Young Cells	12.3804	39.0752	13.0758	1
447609	cg16835209				3.21675e-07	1.28172e-05	5.2456	2.67763	0 h * Aged Cells up vs 0 h * Young Cells	0.19753	0 h * Aged Cells up vs 0 h * Young Cells	2.91824e-05	4.94958	2.52652	72 h * Aged Cells up vs 72 h * Young Cells	0.181779	72 h * Aged Cells up vs 72 h * Young Cells	0.892638	0.136157	0.0784085	7 d * Aged Cells up vs 7 d * Young Cells	0.0016009	7 d * Aged Cells up vs 7 d * Young Cells	0.000692383	2.67793	14.4166	3.79692	2.67793	10 d * Aged Cells up vs 10 d * Young Cells	0.191262	10 d * Aged Cells up vs 10 d * Young Cells	12.3688	57.425	19.2342	1
774918	cg14287557	C15orf52			3.23642e-07	1.43198e-05	5.20571	2.0972	0 h * Aged Cells up vs 0 h * Young Cells	0.157657	0 h * Aged Cells up vs 0 h * Young Cells	2.13311e-05	5.06233	2.03943	72 h * Aged Cells up vs 72 h * Young Cells	0.159178	72 h * Aged Cells up vs 72 h * Young Cells	0.0356847	2.20311	1.0013	7 d * Aged Cells up vs 7 d * Young Cells	0.0611043	7 d * Aged Cells up vs 7 d * Young Cells	0.000383849	2.23503	16.1221	4.01523	2.23503	10 d * Aged Cells up vs 10 d * Young Cells	0.173349	10 d * Aged Cells up vs 10 d * Young Cells	12.3615	35.7481	11.9807	1
411339	cg17675323	FGF11		N_Shore	3.31378e-07	1.75127e-05	5.13328	2.44603	0 h * Aged Cells up vs 0 h * Young Cells	0.380542	0 h * Aged Cells up vs 0 h * Young Cells	1.43472e-05	5.20502	2.48021	72 h * Aged Cells up vs 72 h * Young Cells	0.382969	72 h * Aged Cells up vs 72 h * Young Cells	0.0380511	2.1735	1.16841	7 d * Aged Cells up vs 7 d * Young Cells	0.160815	7 d * Aged Cells up vs 7 d * Young Cells	0.00111637	2.38202	13.0897	3.61797	2.38202	10 d * Aged Cells up vs 10 d * Young Cells	0.37284	10 d * Aged Cells up vs 10 d * Young Cells	12.3331	49.8964	16.7609	1
560511	cg15081074	ABTB2			3.34629e-07	3.12509e-05	4.92494	2.38195	0 h * Aged Cells up vs 0 h * Young Cells	0.244992	0 h * Aged Cells up vs 0 h * Young Cells	1.38257e-05	5.21834	2.52386	72 h * Aged Cells up vs 72 h * Young Cells	0.265113	72 h * Aged Cells up vs 72 h * Young Cells	0.473804	0.725758	0.395997	7 d * Aged Cells up vs 7 d * Young Cells	0.017632	7 d * Aged Cells up vs 7 d * Young Cells	0.000163274	2.89206	18.7293	4.32774	2.89206	10 d * Aged Cells up vs 10 d * Young Cells	0.2644	10 d * Aged Cells up vs 10 d * Young Cells	12.3214	51.3557	17.2675	1
346552	cg23742209	ENPP6			3.436e-07	4.8901e-05	4.76374	2.04176	0 h * Aged Cells up vs 0 h * Young Cells	0.142928	0 h * Aged Cells up vs 0 h * Young Cells	5.67114e-05	4.71033	2.01887	72 h * Aged Cells up vs 72 h * Young Cells	0.144569	72 h * Aged Cells up vs 72 h * Young Cells	0.241295	-1.19623	-0.578417	7 d * Aged Cells down vs 7 d * Young Cells	-0.0229113	7 d * Aged Cells down vs 7 d * Young Cells	0.000120009	2.62907	19.7089	4.43947	2.62907	10 d * Aged Cells up vs 10 d * Young Cells	0.162878	10 d * Aged Cells up vs 10 d * Young Cells	12.2897	40.2273	13.5606	1
423976	cg08106791	CHST15			3.44305e-07	6.34894e-05	4.66962	2.94751	0 h * Aged Cells up vs 0 h * Young Cells	0.362886	0 h * Aged Cells up vs 0 h * Young Cells	2.08593e-05	5.07037	3.20047	72 h * Aged Cells up vs 72 h * Young Cells	0.390752	72 h * Aged Cells up vs 72 h * Young Cells	0.312999	1.02681	0.731193	7 d * Aged Cells up vs 7 d * Young Cells	0.0977043	7 d * Aged Cells up vs 7 d * Young Cells	0.000190773	3.72501	18.2423	4.2711	3.72501	10 d * Aged Cells up vs 10 d * Young Cells	0.465523	10 d * Aged Cells up vs 10 d * Young Cells	12.2873	87.2303	29.4112	1
41020	cg21664614	CARKD		Island	3.4787e-07	2.96646e-05	-4.94368	-2.38249	0 h * Aged Cells down vs 0 h * Young Cells	-0.197754	0 h * Aged Cells down vs 0 h * Young Cells	1.94789e-05	-5.095	-2.45542	72 h * Aged Cells down vs 72 h * Young Cells	-0.212896	72 h * Aged Cells down vs 72 h * Young Cells	0.351402	0.947122	0.514937	7 d * Aged Cells up vs 7 d * Young Cells	0.0176981	7 d * Aged Cells up vs 7 d * Young Cells	0.0136862	-1.74788	6.89027	-2.62493	-1.74788	10 d * Aged Cells down vs 10 d * Young Cells	-0.170438	10 d * Aged Cells down vs 10 d * Young Cells	12.2749	50.7977	17.1445	1
639039	cg02334159	COL15A1			3.49106e-07	1.07515e-05	5.30887	3.14492	0 h * Aged Cells up vs 0 h * Young Cells	0.241827	0 h * Aged Cells up vs 0 h * Young Cells	9.75391e-06	5.34395	3.16569	72 h * Aged Cells up vs 72 h * Young Cells	0.234515	72 h * Aged Cells up vs 72 h * Young Cells	0.0148584	2.59003	1.73093	7 d * Aged Cells up vs 7 d * Young Cells	0.136483	7 d * Aged Cells up vs 7 d * Young Cells	0.000975275	3.00293	13.4602	3.66881	3.00293	10 d * Aged Cells up vs 10 d * Young Cells	0.213578	10 d * Aged Cells up vs 10 d * Young Cells	12.2707	76.7267	25.9046	1
473123	cg24512303	HNF4G			3.55228e-07	0.000110702	4.46871	1.88129	0 h * Aged Cells up vs 0 h * Young Cells	0.306572	0 h * Aged Cells up vs 0 h * Young Cells	4.9566e-06	5.58814	2.35256	72 h * Aged Cells up vs 72 h * Young Cells	0.376359	72 h * Aged Cells up vs 72 h * Young Cells	0.00570222	2.98546	1.41792	7 d * Aged Cells up vs 7 d * Young Cells	0.228528	7 d * Aged Cells up vs 7 d * Young Cells	0.00107378	2.11304	13.196	3.63263	2.11304	10 d * Aged Cells up vs 10 d * Young Cells	0.334789	10 d * Aged Cells up vs 10 d * Young Cells	12.2499	38.685	13.083	1
230349	cg04785931				3.57643e-07	3.17421e-05	4.91933	3.09558	0 h * Aged Cells up vs 0 h * Young Cells	0.46071	0 h * Aged Cells up vs 0 h * Young Cells	2.35483e-05	5.02675	3.16318	72 h * Aged Cells up vs 72 h * Young Cells	0.473027	72 h * Aged Cells up vs 72 h * Young Cells	0.00352266	3.17659	2.2551	7 d * Aged Cells up vs 7 d * Young Cells	0.320493	7 d * Aged Cells up vs 7 d * Young Cells	0.00101067	3.17824	13.3621	3.65542	3.17824	10 d * Aged Cells up vs 10 d * Young Cells	0.457878	10 d * Aged Cells up vs 10 d * Young Cells	12.2418	86.3738	29.2304	1
568651	cg08786644	ABCA1			3.61897e-07	1.51607e-05	5.18517	2.68704	0 h * Aged Cells up vs 0 h * Young Cells	0.264529	0 h * Aged Cells up vs 0 h * Young Cells	4.75257e-06	5.60333	2.90374	72 h * Aged Cells up vs 72 h * Young Cells	0.301671	72 h * Aged Cells up vs 72 h * Young Cells	0.803492	0.251121	0.146812	7 d * Aged Cells up vs 7 d * Young Cells	0.0191671	7 d * Aged Cells up vs 7 d * Young Cells	0.000863	2.65978	13.7988	3.71467	2.65978	10 d * Aged Cells up vs 10 d * Young Cells	0.273728	10 d * Aged Cells up vs 10 d * Young Cells	12.2277	58.5103	19.8238	1
125211	cg13885205				3.62797e-07	5.65556e-05	4.71132	3.07145	0 h * Aged Cells up vs 0 h * Young Cells	0.386362	0 h * Aged Cells up vs 0 h * Young Cells	1.23606e-05	5.25866	3.42828	72 h * Aged Cells up vs 72 h * Young Cells	0.4111	72 h * Aged Cells up vs 72 h * Young Cells	0.00142279	3.52623	2.59346	7 d * Aged Cells up vs 7 d * Young Cells	0.297097	7 d * Aged Cells up vs 7 d * Young Cells	0.000272925	3.72953	17.1427	4.14038	3.72953	10 d * Aged Cells up vs 10 d * Young Cells	0.448274	10 d * Aged Cells up vs 10 d * Young Cells	12.2248	92.5777	31.3737	1
667957	cg24317857				3.6779e-07	1.46585e-05	5.19729	2.51669	0 h * Aged Cells up vs 0 h * Young Cells	0.378196	0 h * Aged Cells up vs 0 h * Young Cells	2.37557e-05	5.0236	2.43258	72 h * Aged Cells up vs 72 h * Young Cells	0.367202	72 h * Aged Cells up vs 72 h * Young Cells	0.0363806	2.19422	1.19867	7 d * Aged Cells up vs 7 d * Young Cells	0.191402	7 d * Aged Cells up vs 7 d * Young Cells	0.00115701	2.41162	12.9923	3.60449	2.41162	10 d * Aged Cells up vs 10 d * Young Cells	0.354818	10 d * Aged Cells up vs 10 d * Young Cells	12.2085	51.007	17.3089	1
380004	cg08243711	COL8A1			3.71033e-07	7.03635e-06	-5.46166	-2.68387	0 h * Aged Cells down vs 0 h * Young Cells	-0.419777	0 h * Aged Cells down vs 0 h * Young Cells	9.20858e-06	-5.36467	-2.63621	72 h * Aged Cells down vs 72 h * Young Cells	-0.40959	72 h * Aged Cells down vs 72 h * Young Cells	0.0319485	-2.25366	-1.24938	7 d * Aged Cells down vs 7 d * Young Cells	-0.188723	7 d * Aged Cells down vs 7 d * Young Cells	0.0235637	-1.62278	5.71239	-2.39006	-1.62278	10 d * Aged Cells down vs 10 d * Young Cells	-0.251122	10 d * Aged Cells down vs 10 d * Young Cells	12.198	52.4841	17.8254	1
730695	cg01674147	FHDC1			3.75954e-07	1.57241e-05	5.17204	2.17911	0 h * Aged Cells up vs 0 h * Young Cells	0.187479	0 h * Aged Cells up vs 0 h * Young Cells	1.08668e-05	5.30503	2.23514	72 h * Aged Cells up vs 72 h * Young Cells	0.211833	72 h * Aged Cells up vs 72 h * Young Cells	0.409032	0.837733	0.39819	7 d * Aged Cells up vs 7 d * Young Cells	0.0335934	7 d * Aged Cells up vs 7 d * Young Cells	0.00022758	2.44895	17.697	4.20678	2.44895	10 d * Aged Cells up vs 10 d * Young Cells	0.211625	10 d * Aged Cells up vs 10 d * Young Cells	12.1823	38.5326	13.1038	1
545561	cg26782090				3.76137e-07	1.98842e-05	5.08759	2.49345	0 h * Aged Cells up vs 0 h * Young Cells	0.308857	0 h * Aged Cells up vs 0 h * Young Cells	1.78656e-05	5.1261	2.51232	72 h * Aged Cells up vs 72 h * Young Cells	0.304359	72 h * Aged Cells up vs 72 h * Young Cells	0.0319574	2.25353	1.246	7 d * Aged Cells up vs 7 d * Young Cells	0.13543	7 d * Aged Cells up vs 7 d * Young Cells	0.000340557	2.7488	16.4773	4.05922	2.7488	10 d * Aged Cells up vs 10 d * Young Cells	0.332945	10 d * Aged Cells up vs 10 d * Young Cells	12.1818	52.1373	17.7312	1
219606	cg20355566				3.78121e-07	1.99904e-05	5.08568	3.83158	0 h * Aged Cells up vs 0 h * Young Cells	0.533297	0 h * Aged Cells up vs 0 h * Young Cells	3.46003e-05	4.8883	3.68287	72 h * Aged Cells up vs 72 h * Young Cells	0.511818	72 h * Aged Cells up vs 72 h * Young Cells	0.000775059	3.75485	3.19146	7 d * Aged Cells up vs 7 d * Young Cells	0.457468	7 d * Aged Cells up vs 7 d * Young Cells	0.00789923	2.97039	8.14219	2.85345	2.97039	10 d * Aged Cells up vs 10 d * Young Cells	0.426088	10 d * Aged Cells up vs 10 d * Young Cells	12.1755	123.143	41.9007	1
201402	cg13116138	POU6F1	Unclassified_Cell_type_specific		3.78258e-07	4.20792e-05	-4.81785	-2.13363	0 h * Aged Cells down vs 0 h * Young Cells	-0.316283	0 h * Aged Cells down vs 0 h * Young Cells	6.56714e-06	-5.48655	-2.42977	72 h * Aged Cells down vs 72 h * Young Cells	-0.353697	72 h * Aged Cells down vs 72 h * Young Cells	0.234403	-1.21437	-0.606715	7 d * Aged Cells down vs 7 d * Young Cells	-0.0920928	7 d * Aged Cells down vs 7 d * Young Cells	0.000445242	-2.42346	15.686	-3.96056	-2.42346	10 d * Aged Cells down vs 10 d * Young Cells	-0.3571	10 d * Aged Cells down vs 10 d * Young Cells	12.1751	42.5468	14.4776	1
613943	cg14239540	TARSL2			3.86162e-07	6.3861e-06	5.49664	2.07837	0 h * Aged Cells up vs 0 h * Young Cells	0.25126	0 h * Aged Cells up vs 0 h * Young Cells	4.49006e-06	5.62387	2.12648	72 h * Aged Cells up vs 72 h * Young Cells	0.265481	72 h * Aged Cells up vs 72 h * Young Cells	0.204459	1.29817	0.553765	7 d * Aged Cells up vs 7 d * Young Cells	0.0568828	7 d * Aged Cells up vs 7 d * Young Cells	0.00231689	1.74477	11.1531	3.33963	1.74477	10 d * Aged Cells up vs 10 d * Young Cells	0.221191	10 d * Aged Cells up vs 10 d * Young Cells	12.1505	30.9535	10.554	1
62732	cg03983213	PTPRN2	Unclassified_Cell_type_specific	N_Shore	3.86893e-07	1.71858e-05	5.14006	2.30668	0 h * Aged Cells up vs 0 h * Young Cells	0.155105	0 h * Aged Cells up vs 0 h * Young Cells	4.36014e-06	5.63449	2.52856	72 h * Aged Cells up vs 72 h * Young Cells	0.173502	72 h * Aged Cells up vs 72 h * Young Cells	0.106214	1.66733	0.844127	7 d * Aged Cells up vs 7 d * Young Cells	0.0849406	7 d * Aged Cells up vs 7 d * Young Cells	0.00112815	2.2409	13.0611	3.61401	2.2409	10 d * Aged Cells up vs 10 d * Young Cells	0.163771	10 d * Aged Cells up vs 10 d * Young Cells	12.1483	43.5927	14.8662	1
709183	cg06054699				3.89597e-07	7.16311e-05	4.62608	2.265	0 h * Aged Cells up vs 0 h * Young Cells	0.320157	0 h * Aged Cells up vs 0 h * Young Cells	8.00594e-05	4.58591	2.24534	72 h * Aged Cells up vs 72 h * Young Cells	0.307072	72 h * Aged Cells up vs 72 h * Young Cells	0.00247349	3.31435	1.83072	7 d * Aged Cells up vs 7 d * Young Cells	0.269274	7 d * Aged Cells up vs 7 d * Young Cells	1.75653e-05	3.47194	26.3395	5.1322	3.47194	10 d * Aged Cells up vs 10 d * Young Cells	0.471662	10 d * Aged Cells up vs 10 d * Young Cells	12.14	51.8553	17.696	1
581727	cg02014117	HMGCLL1			3.90809e-07	0.000156841	4.34234	1.87775	0 h * Aged Cells up vs 0 h * Young Cells	0.297706	0 h * Aged Cells up vs 0 h * Young Cells	3.02059e-05	4.93718	2.13497	72 h * Aged Cells up vs 72 h * Young Cells	0.335024	72 h * Aged Cells up vs 72 h * Young Cells	5.70458e-05	4.70821	2.29687	7 d * Aged Cells up vs 7 d * Young Cells	0.357942	7 d * Aged Cells up vs 7 d * Young Cells	0.000413305	2.38277	15.9042	3.98801	2.38277	10 d * Aged Cells up vs 10 d * Young Cells	0.355952	10 d * Aged Cells up vs 10 d * Young Cells	12.1363	40.4368	13.8035	1
68218	cg15361373			N_Shore	3.93211e-07	7.79594e-06	5.42469	3.17532	0 h * Aged Cells up vs 0 h * Young Cells	0.460594	0 h * Aged Cells up vs 0 h * Young Cells	6.07425e-06	5.51471	3.22801	72 h * Aged Cells up vs 72 h * Young Cells	0.469367	72 h * Aged Cells up vs 72 h * Young Cells	0.00332684	3.19901	2.1125	7 d * Aged Cells up vs 7 d * Young Cells	0.302981	7 d * Aged Cells up vs 7 d * Young Cells	0.0143324	2.10715	6.78793	2.60537	2.10715	10 d * Aged Cells up vs 10 d * Young Cells	0.340315	10 d * Aged Cells up vs 10 d * Young Cells	12.129	74.0483	25.2923	1
517114	cg03725414	CRISPLD2			3.9551e-07	5.99658e-05	4.69021	1.89103	0 h * Aged Cells up vs 0 h * Young Cells	0.180127	0 h * Aged Cells up vs 0 h * Young Cells	1.56356e-05	5.17407	2.08612	72 h * Aged Cells up vs 72 h * Young Cells	0.186778	72 h * Aged Cells up vs 72 h * Young Cells	0.521826	0.648402	0.29493	7 d * Aged Cells up vs 7 d * Young Cells	0.01505	7 d * Aged Cells up vs 7 d * Young Cells	0.00213284	1.87822	11.3672	3.37152	1.87822	10 d * Aged Cells up vs 10 d * Young Cells	0.184834	10 d * Aged Cells up vs 10 d * Young Cells	12.1221	35.1119	11.9999	1
328846	cg06169746			N_Shelf	4.02963e-07	3.01155e-05	-4.93826	-2.51344	0 h * Aged Cells down vs 0 h * Young Cells	-0.391225	0 h * Aged Cells down vs 0 h * Young Cells	1.12243e-05	-5.29338	-2.69419	72 h * Aged Cells down vs 72 h * Young Cells	-0.408542	72 h * Aged Cells down vs 72 h * Young Cells	0.0202239	-2.45717	-1.4109	7 d * Aged Cells down vs 7 d * Young Cells	-0.221734	7 d * Aged Cells down vs 7 d * Young Cells	5.06859e-05	-3.341	22.5703	-4.75082	-3.341	10 d * Aged Cells down vs 10 d * Young Cells	-0.496619	10 d * Aged Cells down vs 10 d * Young Cells	12.1	55.852	19.1229	1
528189	cg20899703	SLC8A1-AS1			4.03117e-07	8.64662e-05	4.5581	2.38397	0 h * Aged Cells up vs 0 h * Young Cells	0.24722	0 h * Aged Cells up vs 0 h * Young Cells	3.76143e-05	4.85824	2.54095	72 h * Aged Cells up vs 72 h * Young Cells	0.29009	72 h * Aged Cells up vs 72 h * Young Cells	0.346684	-0.956585	-0.564429	7 d * Aged Cells down vs 7 d * Young Cells	-0.0483804	7 d * Aged Cells down vs 7 d * Young Cells	0.00689914	2.10189	8.45977	2.90857	2.10189	10 d * Aged Cells up vs 10 d * Young Cells	0.27738	10 d * Aged Cells up vs 10 d * Young Cells	12.0995	58.9751	20.1929	1
235379	cg17434676	KIFC3		S_Shelf	4.08436e-07	3.13219e-05	4.92412	2.05523	0 h * Aged Cells up vs 0 h * Young Cells	0.149858	0 h * Aged Cells up vs 0 h * Young Cells	2.43e-05	5.01545	2.09335	72 h * Aged Cells up vs 72 h * Young Cells	0.163743	72 h * Aged Cells up vs 72 h * Young Cells	0.327178	0.99665	0.469291	7 d * Aged Cells up vs 7 d * Young Cells	0.0213429	7 d * Aged Cells up vs 7 d * Young Cells	0.00798377	1.64306	8.11737	2.8491	1.64306	10 d * Aged Cells up vs 10 d * Young Cells	0.138376	10 d * Aged Cells up vs 10 d * Young Cells	12.084	37.5093	12.8596	1
70059	cg10386298			Island	4.08515e-07	7.79073e-05	-4.59576	-3.22779	0 h * Aged Cells down vs 0 h * Young Cells	-0.402659	0 h * Aged Cells down vs 0 h * Young Cells	2.19119e-05	-5.05266	-3.5487	72 h * Aged Cells down vs 72 h * Young Cells	-0.452104	72 h * Aged Cells down vs 72 h * Young Cells	0.441752	0.779928	0.617975	7 d * Aged Cells up vs 7 d * Young Cells	0.0390726	7 d * Aged Cells up vs 7 d * Young Cells	0.00814022	-2.75713	8.07218	-2.84116	-2.75713	10 d * Aged Cells down vs 10 d * Young Cells	-0.37925	10 d * Aged Cells down vs 10 d * Young Cells	12.0838	106.21	36.4133	1
663880	cg04666346	PRKAR1B		N_Shore	4.09808e-07	2.13894e-05	-5.06134	-2.24055	0 h * Aged Cells down vs 0 h * Young Cells	-0.351798	0 h * Aged Cells down vs 0 h * Young Cells	7.37291e-05	-4.61566	-2.04326	72 h * Aged Cells down vs 72 h * Young Cells	-0.32568	72 h * Aged Cells down vs 72 h * Young Cells	0.00172899	-3.452	-1.72396	7 d * Aged Cells down vs 7 d * Young Cells	-0.252697	7 d * Aged Cells down vs 7 d * Young Cells	0.000126179	-2.70428	19.5479	-4.4213	-2.70428	10 d * Aged Cells down vs 10 d * Young Cells	-0.397981	10 d * Aged Cells down vs 10 d * Young Cells	12.0801	42.1805	14.4658	1
275506	cg10691490				4.10497e-07	1.33598e-05	5.23068	2.35658	0 h * Aged Cells up vs 0 h * Young Cells	0.261788	0 h * Aged Cells up vs 0 h * Young Cells	3.4566e-05	4.88866	2.20249	72 h * Aged Cells up vs 72 h * Young Cells	0.252834	72 h * Aged Cells up vs 72 h * Young Cells	0.339992	0.970154	0.493098	7 d * Aged Cells up vs 7 d * Young Cells	0.0331566	7 d * Aged Cells up vs 7 d * Young Cells	0.00200522	2.11353	11.5276	3.39524	2.11353	10 d * Aged Cells up vs 10 d * Young Cells	0.258234	10 d * Aged Cells up vs 10 d * Young Cells	12.0781	43.6828	14.9835	1
335297	cg11961964	HECTD2-AS1			4.12699e-07	2.86223e-05	4.95655	1.8983	0 h * Aged Cells up vs 0 h * Young Cells	0.102689	0 h * Aged Cells up vs 0 h * Young Cells	8.14628e-06	5.40884	2.07152	72 h * Aged Cells up vs 72 h * Young Cells	0.118375	72 h * Aged Cells up vs 72 h * Young Cells	0.0169634	2.53332	1.09457	7 d * Aged Cells up vs 7 d * Young Cells	0.043629	7 d * Aged Cells up vs 7 d * Young Cells	0.00038038	2.12652	16.1489	4.01857	2.12652	10 d * Aged Cells up vs 10 d * Young Cells	0.120813	10 d * Aged Cells up vs 10 d * Young Cells	12.0718	31.5503	10.8276	1
427829	cg10856390	EPB41L3			4.1751e-07	3.71023e-05	4.86317	2.50733	0 h * Aged Cells up vs 0 h * Young Cells	0.356227	0 h * Aged Cells up vs 0 h * Young Cells	2.94592e-05	4.94618	2.55013	72 h * Aged Cells up vs 72 h * Young Cells	0.363071	72 h * Aged Cells up vs 72 h * Young Cells	0.000513932	3.90755	2.27281	7 d * Aged Cells up vs 7 d * Young Cells	0.32977	7 d * Aged Cells up vs 7 d * Young Cells	0.000616833	2.73542	14.7447	3.83989	2.73542	10 d * Aged Cells up vs 10 d * Young Cells	0.382751	10 d * Aged Cells up vs 10 d * Young Cells	12.0581	57.1117	19.6222	1
235185	cg02172276				4.31857e-07	1.22096e-05	5.26308	2.78431	0 h * Aged Cells up vs 0 h * Young Cells	0.151926	0 h * Aged Cells up vs 0 h * Young Cells	2.77369e-05	4.96786	2.62813	72 h * Aged Cells up vs 72 h * Young Cells	0.134354	72 h * Aged Cells up vs 72 h * Young Cells	0.340589	0.968936	0.578283	7 d * Aged Cells up vs 7 d * Young Cells	0.0122488	7 d * Aged Cells up vs 7 d * Young Cells	0.00108225	2.65313	13.1745	3.62967	2.65313	10 d * Aged Cells up vs 10 d * Young Cells	0.149638	10 d * Aged Cells up vs 10 d * Young Cells	12.0182	59.932	20.6595	1
281340	cg01296839				4.44743e-07	4.98156e-05	-4.75706	-1.97916	0 h * Aged Cells down vs 0 h * Young Cells	-0.314571	0 h * Aged Cells down vs 0 h * Young Cells	2.75886e-05	-4.96979	-2.06767	72 h * Aged Cells down vs 72 h * Young Cells	-0.33075	72 h * Aged Cells down vs 72 h * Young Cells	0.92557	-0.0942355	-0.0442308	7 d * Aged Cells down vs 7 d * Young Cells	-0.011116	7 d * Aged Cells down vs 7 d * Young Cells	0.00751577	-1.65199	8.25851	-2.87376	-1.65199	10 d * Aged Cells down vs 10 d * Young Cells	-0.259907	10 d * Aged Cells down vs 10 d * Young Cells	11.9836	36.9603	12.7776	1
365640	cg10419957	PREX2			4.47503e-07	2.09137e-05	5.06943	2.96958	0 h * Aged Cells up vs 0 h * Young Cells	0.443147	0 h * Aged Cells up vs 0 h * Young Cells	3.8945e-05	4.84572	2.83854	72 h * Aged Cells up vs 72 h * Young Cells	0.430126	72 h * Aged Cells up vs 72 h * Young Cells	0.00525287	3.01834	1.99468	7 d * Aged Cells up vs 7 d * Young Cells	0.315455	7 d * Aged Cells up vs 7 d * Young Cells	0.000123715	3.58427	19.6111	4.42844	3.58427	10 d * Aged Cells up vs 10 d * Young Cells	0.512154	10 d * Aged Cells up vs 10 d * Young Cells	11.9763	73.2248	25.33	1
239525	cg11195137				4.49198e-07	1.62635e-05	5.15991	3.03982	0 h * Aged Cells up vs 0 h * Young Cells	0.474301	0 h * Aged Cells up vs 0 h * Young Cells	2.0504e-05	5.07655	2.99071	72 h * Aged Cells up vs 72 h * Young Cells	0.454675	72 h * Aged Cells up vs 72 h * Young Cells	0.00286206	3.25774	2.16516	7 d * Aged Cells up vs 7 d * Young Cells	0.329483	7 d * Aged Cells up vs 7 d * Young Cells	0.000872396	3.0204	13.7687	3.71062	3.0204	10 d * Aged Cells up vs 10 d * Young Cells	0.435377	10 d * Aged Cells up vs 10 d * Young Cells	11.9719	74.0349	25.6197	1
733617	cg12845215	C6orf191			4.57239e-07	1.83626e-05	5.11623	3.87804	0 h * Aged Cells up vs 0 h * Young Cells	0.468823	0 h * Aged Cells up vs 0 h * Young Cells	1.09945e-05	5.30083	4.01796	72 h * Aged Cells up vs 72 h * Young Cells	0.4893	72 h * Aged Cells up vs 72 h * Young Cells	0.364315	0.921651	0.788126	7 d * Aged Cells up vs 7 d * Young Cells	0.092564	7 d * Aged Cells up vs 7 d * Young Cells	0.00017454	4.50706	18.5198	4.30347	4.50706	10 d * Aged Cells up vs 10 d * Young Cells	0.512551	10 d * Aged Cells up vs 10 d * Young Cells	11.951	122.347	42.4118	1
361195	cg15070011	LGI1			4.6021e-07	8.14403e-06	5.40894	2.30917	0 h * Aged Cells up vs 0 h * Young Cells	0.291148	0 h * Aged Cells up vs 0 h * Young Cells	3.29475e-05	4.90592	2.09442	72 h * Aged Cells up vs 72 h * Young Cells	0.262501	72 h * Aged Cells up vs 72 h * Young Cells	0.0616477	1.94405	0.93631	7 d * Aged Cells up vs 7 d * Young Cells	0.0973881	7 d * Aged Cells up vs 7 d * Young Cells	0.00413633	1.83647	9.69288	3.11334	1.83647	10 d * Aged Cells up vs 10 d * Young Cells	0.261505	10 d * Aged Cells up vs 10 d * Young Cells	11.9434	38.7864	13.454	1
680934	cg20593680				4.65625e-07	1.33983e-05	-5.22964	-2.43287	0 h * Aged Cells down vs 0 h * Young Cells	-0.351963	0 h * Aged Cells down vs 0 h * Young Cells	7.87562e-06	-5.42102	-2.5219	72 h * Aged Cells down vs 72 h * Young Cells	-0.365922	72 h * Aged Cells down vs 72 h * Young Cells	0.290937	-1.07568	-0.564546	7 d * Aged Cells down vs 7 d * Young Cells	-0.093562	7 d * Aged Cells down vs 7 d * Young Cells	0.00345278	-2.04689	10.1407	-3.18445	-2.04689	10 d * Aged Cells down vs 10 d * Young Cells	-0.315542	10 d * Aged Cells down vs 10 d * Young Cells	11.9297	46.003	15.9756	1
322422	cg26979818	SMYD2			4.69494e-07	2.59146e-05	4.99231	2.33386	0 h * Aged Cells up vs 0 h * Young Cells	0.328737	0 h * Aged Cells up vs 0 h * Young Cells	1.03537e-05	5.32245	2.4882	72 h * Aged Cells up vs 72 h * Young Cells	0.360375	72 h * Aged Cells up vs 72 h * Young Cells	0.591997	0.541944	0.285822	7 d * Aged Cells up vs 7 d * Young Cells	0.0419728	7 d * Aged Cells up vs 7 d * Young Cells	0.000287965	2.66172	16.9805	4.12074	2.66172	10 d * Aged Cells up vs 10 d * Young Cells	0.37446	10 d * Aged Cells up vs 10 d * Young Cells	11.92	46.4181	16.1328	1
290692	cg06495055	MAB21L2		S_Shore	4.72473e-07	2.4991e-05	-5.00536	-2.53105	0 h * Aged Cells down vs 0 h * Young Cells	-0.384411	0 h * Aged Cells down vs 0 h * Young Cells	1.63711e-05	-5.15753	-2.608	72 h * Aged Cells down vs 72 h * Young Cells	-0.397111	72 h * Aged Cells down vs 72 h * Young Cells	0.209267	-1.28411	-0.732547	7 d * Aged Cells down vs 7 d * Young Cells	-0.0941659	7 d * Aged Cells down vs 7 d * Young Cells	0.00300304	-2.26303	10.4912	-3.23902	-2.26303	10 d * Aged Cells down vs 10 d * Young Cells	-0.358932	10 d * Aged Cells down vs 10 d * Young Cells	11.9126	54.2749	18.8753	1
18135	cg24478926				4.76551e-07	4.09229e-05	-4.82788	-2.13147	0 h * Aged Cells down vs 0 h * Young Cells	-0.0877594	0 h * Aged Cells down vs 0 h * Young Cells	8.58087e-06	-5.39011	-2.37969	72 h * Aged Cells down vs 72 h * Young Cells	-0.103766	72 h * Aged Cells down vs 72 h * Young Cells	0.03373	2.22893	1.11016	7 d * Aged Cells up vs 7 d * Young Cells	0.0261572	7 d * Aged Cells up vs 7 d * Young Cells	0.262782	-0.696651	1.30424	-1.14203	-0.696651	10 d * Aged Cells down vs 10 d * Young Cells	-0.0492326	10 d * Aged Cells down vs 10 d * Young Cells	11.9025	41.338	14.3883	1
712531	cg15372153				4.77349e-07	5.52056e-05	4.72003	2.03765	0 h * Aged Cells up vs 0 h * Young Cells	0.326025	0 h * Aged Cells up vs 0 h * Young Cells	6.55445e-05	4.65813	2.01092	72 h * Aged Cells up vs 72 h * Young Cells	0.320557	72 h * Aged Cells up vs 72 h * Young Cells	0.000512196	3.9088	1.90368	7 d * Aged Cells up vs 7 d * Young Cells	0.310881	7 d * Aged Cells up vs 7 d * Young Cells	0.00023049	2.5065	17.658	4.20214	2.5065	10 d * Aged Cells up vs 10 d * Young Cells	0.389145	10 d * Aged Cells up vs 10 d * Young Cells	11.9006	39.5183	13.7572	1
167786	cg05707116	EIF2AK3		N_Shelf	4.83399e-07	1.87722e-05	-5.1083	-2.68731	0 h * Aged Cells down vs 0 h * Young Cells	-0.34285	0 h * Aged Cells down vs 0 h * Young Cells	2.68599e-05	-4.97942	-2.61951	72 h * Aged Cells down vs 72 h * Young Cells	-0.326988	72 h * Aged Cells down vs 72 h * Young Cells	0.146962	-1.49022	-0.884426	7 d * Aged Cells down vs 7 d * Young Cells	-0.0922937	7 d * Aged Cells down vs 7 d * Young Cells	0.00100006	-2.65989	13.3911	-3.65938	-2.65989	10 d * Aged Cells down vs 10 d * Young Cells	-0.347317	10 d * Aged Cells down vs 10 d * Young Cells	11.8858	58.6108	20.429	1
343084	cg13712724	NXN			4.86491e-07	2.13391e-05	-5.06219	-3.03023	0 h * Aged Cells down vs 0 h * Young Cells	-0.456491	0 h * Aged Cells down vs 0 h * Young Cells	2.06534e-05	-5.07394	-3.03726	72 h * Aged Cells down vs 72 h * Young Cells	-0.451063	72 h * Aged Cells down vs 72 h * Young Cells	0.00109483	-3.62532	-2.44822	7 d * Aged Cells down vs 7 d * Young Cells	-0.34661	7 d * Aged Cells down vs 7 d * Young Cells	0.00395197	-2.58989	9.80531	-3.13134	-2.58989	10 d * Aged Cells down vs 10 d * Young Cells	-0.388128	10 d * Aged Cells down vs 10 d * Young Cells	11.8784	75.8393	26.4507	1
541536	cg04924375				4.8671e-07	2.13122e-05	5.06264	3.18461	0 h * Aged Cells up vs 0 h * Young Cells	0.289201	0 h * Aged Cells up vs 0 h * Young Cells	3.19238e-05	4.91727	3.09316	72 h * Aged Cells up vs 72 h * Young Cells	0.292524	72 h * Aged Cells up vs 72 h * Young Cells	0.0734843	1.85707	1.31788	7 d * Aged Cells up vs 7 d * Young Cells	0.0693799	7 d * Aged Cells up vs 7 d * Young Cells	0.0112128	2.35429	7.33732	2.70875	2.35429	10 d * Aged Cells up vs 10 d * Young Cells	0.25167	10 d * Aged Cells up vs 10 d * Young Cells	11.8779	83.7449	29.2092	1
164735	cg17590138	KLHL29			4.9541e-07	5.81575e-05	-4.70125	-1.6859	0 h * Aged Cells down vs 0 h * Young Cells	-0.183912	0 h * Aged Cells down vs 0 h * Young Cells	3.19619e-06	-5.74691	-2.06087	72 h * Aged Cells down vs 72 h * Young Cells	-0.221852	72 h * Aged Cells down vs 72 h * Young Cells	0.0575055	-1.97795	-0.800203	7 d * Aged Cells down vs 7 d * Young Cells	-0.0791042	7 d * Aged Cells down vs 7 d * Young Cells	0.00186675	-1.69589	11.7147	-3.42268	-1.69589	10 d * Aged Cells down vs 10 d * Young Cells	-0.194995	10 d * Aged Cells down vs 10 d * Young Cells	11.8572	27.1693	9.49288	1
781385	cg05598084		Unclassified_Cell_type_specific		5.00263e-07	6.5079e-06	5.48982	2.70888	0 h * Aged Cells up vs 0 h * Young Cells	0.264546	0 h * Aged Cells up vs 0 h * Young Cells	5.21786e-05	4.74036	2.33907	72 h * Aged Cells up vs 72 h * Young Cells	0.22579	72 h * Aged Cells up vs 72 h * Young Cells	0.0173209	2.52434	1.40523	7 d * Aged Cells up vs 7 d * Young Cells	0.114685	7 d * Aged Cells up vs 7 d * Young Cells	0.000181361	2.92452	18.4	4.28952	2.92452	10 d * Aged Cells up vs 10 d * Young Cells	0.259296	10 d * Aged Cells up vs 10 d * Young Cells	11.8458	51.3915	17.9733	1
530113	cg25591377	MIR1288			5.00948e-07	1.74107e-05	5.13538	2.27883	0 h * Aged Cells up vs 0 h * Young Cells	0.36425	0 h * Aged Cells up vs 0 h * Young Cells	6.91978e-05	4.63855	2.05837	72 h * Aged Cells up vs 72 h * Young Cells	0.331248	72 h * Aged Cells up vs 72 h * Young Cells	0.00132384	3.55356	1.77898	7 d * Aged Cells up vs 7 d * Young Cells	0.288794	7 d * Aged Cells up vs 7 d * Young Cells	0.00518035	1.85405	9.14398	3.0239	1.85405	10 d * Aged Cells up vs 10 d * Young Cells	0.294757	10 d * Aged Cells up vs 10 d * Young Cells	11.8442	41.5573	14.5359	1
135739	cg27512727		Unclassified_Cell_type_specific		5.01182e-07	9.0723e-05	4.54072	2.09044	0 h * Aged Cells up vs 0 h * Young Cells	0.33099	0 h * Aged Cells up vs 0 h * Young Cells	3.19488e-05	4.91699	2.26367	72 h * Aged Cells up vs 72 h * Young Cells	0.358475	72 h * Aged Cells up vs 72 h * Young Cells	0.0357079	2.20281	1.14408	7 d * Aged Cells up vs 7 d * Young Cells	0.176247	7 d * Aged Cells up vs 7 d * Young Cells	5.89864e-05	2.98723	22.0538	4.69615	2.98723	10 d * Aged Cells up vs 10 d * Young Cells	0.45235	10 d * Aged Cells up vs 10 d * Young Cells	11.8436	44.7275	15.6455	1
660151	cg20212592	FARP1			5.03919e-07	6.98056e-06	-5.46453	-2.69268	0 h * Aged Cells down vs 0 h * Young Cells	-0.326435	0 h * Aged Cells down vs 0 h * Young Cells	1.7611e-05	-5.13127	-2.52846	72 h * Aged Cells down vs 72 h * Young Cells	-0.310391	72 h * Aged Cells down vs 72 h * Young Cells	0.00452499	-3.07777	-1.71094	7 d * Aged Cells down vs 7 d * Young Cells	-0.214336	7 d * Aged Cells down vs 7 d * Young Cells	0.00435328	-2.10591	9.56732	-3.09311	-2.10591	10 d * Aged Cells down vs 10 d * Young Cells	-0.272627	10 d * Aged Cells down vs 10 d * Young Cells	11.8373	51.2127	17.9236	1
758305	cg05586676	VNN1			5.05784e-07	1.7421e-05	-5.13517	-2.5554	0 h * Aged Cells down vs 0 h * Young Cells	-0.353957	0 h * Aged Cells down vs 0 h * Young Cells	1.3654e-05	-5.22284	-2.59902	72 h * Aged Cells down vs 72 h * Young Cells	-0.36546	72 h * Aged Cells down vs 72 h * Young Cells	0.346821	-0.956308	-0.53687	7 d * Aged Cells down vs 7 d * Young Cells	-0.0783721	7 d * Aged Cells down vs 7 d * Young Cells	0.000383389	-2.76106	16.1256	-4.01567	-2.76106	10 d * Aged Cells down vs 10 d * Young Cells	-0.381748	10 d * Aged Cells down vs 10 d * Young Cells	11.833	52.2113	18.2798	1
142756	cg10182440	KLC1			5.07645e-07	2.92374e-05	4.9489	2.8151	0 h * Aged Cells up vs 0 h * Young Cells	0.382536	0 h * Aged Cells up vs 0 h * Young Cells	8.17701e-05	4.57827	2.60428	72 h * Aged Cells up vs 72 h * Young Cells	0.338726	72 h * Aged Cells up vs 72 h * Young Cells	0.0100487	2.75437	1.76756	7 d * Aged Cells up vs 7 d * Young Cells	0.210268	7 d * Aged Cells up vs 7 d * Young Cells	0.000233075	3.2995	17.6238	4.19807	3.2995	10 d * Aged Cells up vs 10 d * Young Cells	0.423749	10 d * Aged Cells up vs 10 d * Young Cells	11.8287	68.1978	23.8855	1
394460	cg03457781				5.14464e-07	2.52621e-05	5.00148	2.15787	0 h * Aged Cells up vs 0 h * Young Cells	0.346173	0 h * Aged Cells up vs 0 h * Young Cells	2.03639e-05	5.07902	2.19133	72 h * Aged Cells up vs 72 h * Young Cells	0.350666	72 h * Aged Cells up vs 72 h * Young Cells	0.406737	0.841894	0.409782	7 d * Aged Cells up vs 7 d * Young Cells	0.0461335	7 d * Aged Cells up vs 7 d * Young Cells	0.00489703	1.81601	9.2802	3.04634	1.81601	10 d * Aged Cells up vs 10 d * Young Cells	0.295479	10 d * Aged Cells up vs 10 d * Young Cells	11.8131	39.1817	13.741	1
485850	cg04780527	B9D1	Unclassified_Cell_type_specific		5.15807e-07	5.74777e-05	4.70549	2.40146	0 h * Aged Cells up vs 0 h * Young Cells	0.372087	0 h * Aged Cells up vs 0 h * Young Cells	1.12222e-05	5.29345	2.70153	72 h * Aged Cells up vs 72 h * Young Cells	0.39697	72 h * Aged Cells up vs 72 h * Young Cells	0.00668307	2.92146	1.68205	7 d * Aged Cells up vs 7 d * Young Cells	0.271694	7 d * Aged Cells up vs 7 d * Young Cells	0.00381345	2.218	9.89359	3.14541	2.218	10 d * Aged Cells up vs 10 d * Young Cells	0.328839	10 d * Aged Cells up vs 10 d * Young Cells	11.8101	54.8099	19.2267	1
692058	cg18512774				5.18067e-07	4.75317e-05	-4.77397	-2.35512	0 h * Aged Cells down vs 0 h * Young Cells	-0.357236	0 h * Aged Cells down vs 0 h * Young Cells	7.4584e-06	-5.44065	-2.68401	72 h * Aged Cells down vs 72 h * Young Cells	-0.391389	72 h * Aged Cells down vs 72 h * Young Cells	0.202695	-1.30339	-0.725397	7 d * Aged Cells down vs 7 d * Young Cells	-0.116623	7 d * Aged Cells down vs 7 d * Young Cells	0.00120486	-2.44649	12.8823	-3.58919	-2.44649	10 d * Aged Cells down vs 10 d * Young Cells	-0.364412	10 d * Aged Cells down vs 10 d * Young Cells	11.805	51.1915	17.9652	1
267756	cg03252039	PRAMEF1			5.18745e-07	0.000141759	4.37906	1.83532	0 h * Aged Cells up vs 0 h * Young Cells	0.297067	0 h * Aged Cells up vs 0 h * Young Cells	4.57847e-05	4.78746	2.00649	72 h * Aged Cells up vs 72 h * Young Cells	0.321009	72 h * Aged Cells up vs 72 h * Young Cells	0.000362031	4.03675	1.90867	7 d * Aged Cells up vs 7 d * Young Cells	0.294762	7 d * Aged Cells up vs 7 d * Young Cells	6.07059e-05	2.71349	21.9566	4.68579	2.71349	10 d * Aged Cells up vs 10 d * Young Cells	0.429073	10 d * Aged Cells up vs 10 d * Young Cells	11.8035	36.9435	12.9666	1
49307	cg01926646	THSD7A			5.21466e-07	7.28425e-06	5.44917	2.70271	0 h * Aged Cells up vs 0 h * Young Cells	0.288035	0 h * Aged Cells up vs 0 h * Young Cells	6.28083e-05	4.67351	2.31799	72 h * Aged Cells up vs 72 h * Young Cells	0.271335	72 h * Aged Cells up vs 72 h * Young Cells	0.000534405	3.89309	2.17836	7 d * Aged Cells up vs 7 d * Young Cells	0.271577	7 d * Aged Cells up vs 7 d * Young Cells	0.0018288	2.35096	11.7686	3.43054	2.35096	10 d * Aged Cells up vs 10 d * Young Cells	0.298141	10 d * Aged Cells up vs 10 d * Young Cells	11.7974	51.7115	18.1594	1
299744	cg16647671				5.45094e-07	4.20522e-05	-4.81808	-2.38544	0 h * Aged Cells down vs 0 h * Young Cells	-0.359273	0 h * Aged Cells down vs 0 h * Young Cells	2.86109e-05	-4.9567	-2.45407	72 h * Aged Cells down vs 72 h * Young Cells	-0.363029	72 h * Aged Cells down vs 72 h * Young Cells	0.457382	-0.753232	-0.420717	7 d * Aged Cells down vs 7 d * Young Cells	-0.0537559	7 d * Aged Cells down vs 7 d * Young Cells	0.000101177	-3.07924	20.2615	-4.50128	-3.07924	10 d * Aged Cells down vs 10 d * Young Cells	-0.444269	10 d * Aged Cells down vs 10 d * Young Cells	11.7459	51.3025	18.0947	1
452176	cg01987925	PPP2R2B			5.54174e-07	0.000189465	4.27361	2.06352	0 h * Aged Cells up vs 0 h * Young Cells	0.233747	0 h * Aged Cells up vs 0 h * Young Cells	2.94075e-05	4.94682	2.38858	72 h * Aged Cells up vs 72 h * Young Cells	0.276962	72 h * Aged Cells up vs 72 h * Young Cells	0.965822	-0.0432209	-0.0235437	7 d * Aged Cells down vs 7 d * Young Cells	-0.00988899	7 d * Aged Cells down vs 7 d * Young Cells	0.00165423	2.31428	12.0331	3.46887	2.31428	10 d * Aged Cells up vs 10 d * Young Cells	0.28534	10 d * Aged Cells up vs 10 d * Young Cells	11.7268	48.7157	17.2104	1
677966	cg25908778		Unclassified_Cell_type_specific		5.7258e-07	0.000148385	-4.36248	-1.87427	0 h * Aged Cells down vs 0 h * Young Cells	-0.278224	0 h * Aged Cells down vs 0 h * Young Cells	1.59801e-05	-5.16623	-2.21959	72 h * Aged Cells down vs 72 h * Young Cells	-0.31517	72 h * Aged Cells down vs 72 h * Young Cells	0.000200388	-4.25319	-2.06149	7 d * Aged Cells down vs 7 d * Young Cells	-0.285995	7 d * Aged Cells down vs 7 d * Young Cells	0.0012225	-2.12737	12.8429	-3.58369	-2.12737	10 d * Aged Cells down vs 10 d * Young Cells	-0.311566	10 d * Aged Cells down vs 10 d * Young Cells	11.6889	38.4448	13.6258	1
223932	cg21744150	WLS			5.72676e-07	9.09676e-06	5.36907	2.8749	0 h * Aged Cells up vs 0 h * Young Cells	0.347666	0 h * Aged Cells up vs 0 h * Young Cells	2.0166e-05	5.08253	2.72147	72 h * Aged Cells up vs 72 h * Young Cells	0.3256	72 h * Aged Cells up vs 72 h * Young Cells	0.0600189	1.95714	1.18226	7 d * Aged Cells up vs 7 d * Young Cells	0.102515	7 d * Aged Cells up vs 7 d * Young Cells	0.00267285	2.42986	10.7868	3.28432	2.42986	10 d * Aged Cells up vs 10 d * Young Cells	0.303881	10 d * Aged Cells up vs 10 d * Young Cells	11.6887	59.7142	21.1646	1
764718	cg09247539	ALG9			5.82812e-07	4.22935e-05	4.81602	2.74322	0 h * Aged Cells up vs 0 h * Young Cells	0.384861	0 h * Aged Cells up vs 0 h * Young Cells	4.33152e-05	4.80743	2.73832	72 h * Aged Cells up vs 72 h * Young Cells	0.391785	72 h * Aged Cells up vs 72 h * Young Cells	0.522524	0.647309	0.415959	7 d * Aged Cells up vs 7 d * Young Cells	0.0551796	7 d * Aged Cells up vs 7 d * Young Cells	0.000139994	3.44998	19.216	4.38361	3.44998	10 d * Aged Cells up vs 10 d * Young Cells	0.478493	10 d * Aged Cells up vs 10 d * Young Cells	11.6685	67.456	23.95	1
487560	cg20739435		Promoter_Associated	S_Shore	5.84191e-07	4.90474e-05	-4.76266	-3.04542	0 h * Aged Cells down vs 0 h * Young Cells	-0.425367	0 h * Aged Cells down vs 0 h * Young Cells	6.35503e-05	-4.66927	-2.98571	72 h * Aged Cells down vs 72 h * Young Cells	-0.402763	72 h * Aged Cells down vs 72 h * Young Cells	2.15267e-05	-5.05904	-3.64951	7 d * Aged Cells down vs 7 d * Young Cells	-0.443714	7 d * Aged Cells down vs 7 d * Young Cells	0.0167578	-2.24285	6.44431	-2.53856	-2.24285	10 d * Aged Cells down vs 10 d * Young Cells	-0.313306	10 d * Aged Cells down vs 10 d * Young Cells	11.6657	84.9909	30.1828	1
53987	cg08806779			S_Shore	5.86206e-07	5.1214e-05	4.74708	2.85397	0 h * Aged Cells up vs 0 h * Young Cells	0.344189	0 h * Aged Cells up vs 0 h * Young Cells	9.98524e-06	5.3355	3.20773	72 h * Aged Cells up vs 72 h * Young Cells	0.396963	72 h * Aged Cells up vs 72 h * Young Cells	0.460181	0.74851	0.507677	7 d * Aged Cells up vs 7 d * Young Cells	0.0746522	7 d * Aged Cells up vs 7 d * Young Cells	0.000651771	3.17272	14.5879	3.81941	3.17272	10 d * Aged Cells up vs 10 d * Young Cells	0.411069	10 d * Aged Cells up vs 10 d * Young Cells	11.6618	75.1055	26.6813	1
769985	cg07618330	LOC101928694			5.92515e-07	8.84194e-05	4.55002	2.29807	0 h * Aged Cells up vs 0 h * Young Cells	0.21818	0 h * Aged Cells up vs 0 h * Young Cells	8.80171e-06	5.38095	2.71775	72 h * Aged Cells up vs 72 h * Young Cells	0.252115	72 h * Aged Cells up vs 72 h * Young Cells	0.242358	1.19347	0.680032	7 d * Aged Cells up vs 7 d * Young Cells	0.0546005	7 d * Aged Cells up vs 7 d * Young Cells	8.45195e-05	3.18662	20.8513	4.56633	3.18662	10 d * Aged Cells up vs 10 d * Young Cells	0.26916	10 d * Aged Cells up vs 10 d * Young Cells	11.6494	52.9503	18.8306	1
317384	cg02897933				5.92609e-07	5.87833e-05	4.6974	2.23367	0 h * Aged Cells up vs 0 h * Young Cells	0.191299	0 h * Aged Cells up vs 0 h * Young Cells	3.3977e-05	4.89484	2.32756	72 h * Aged Cells up vs 72 h * Young Cells	0.196056	72 h * Aged Cells up vs 72 h * Young Cells	0.498636	0.685236	0.367596	7 d * Aged Cells up vs 7 d * Young Cells	0.0205141	7 d * Aged Cells up vs 7 d * Young Cells	0.000196149	2.79953	18.1559	4.26098	2.79953	10 d * Aged Cells up vs 10 d * Young Cells	0.244625	10 d * Aged Cells up vs 10 d * Young Cells	11.6492	46.9339	16.6913	1
712294	cg07209550	CMYA5			5.93277e-07	2.737e-05	-4.97265	-2.56734	0 h * Aged Cells down vs 0 h * Young Cells	-0.396771	0 h * Aged Cells down vs 0 h * Young Cells	3.3309e-05	-4.90199	-2.53085	72 h * Aged Cells down vs 72 h * Young Cells	-0.385185	72 h * Aged Cells down vs 72 h * Young Cells	0.00010042	-4.50399	-2.62337	7 d * Aged Cells down vs 7 d * Young Cells	-0.40108	7 d * Aged Cells down vs 7 d * Young Cells	0.0330414	-1.59674	5.01018	-2.23834	-1.59674	10 d * Aged Cells down vs 10 d * Young Cells	-0.249427	10 d * Aged Cells down vs 10 d * Young Cells	11.6479	55.3225	19.6767	1
122673	cg16867657	ELOVL2	Unclassified_Cell_type_specific	Island	5.93687e-07	1.49427e-05	5.19038	3.24841	0 h * Aged Cells up vs 0 h * Young Cells	0.442168	0 h * Aged Cells up vs 0 h * Young Cells	2.02987e-05	5.08017	3.17944	72 h * Aged Cells up vs 72 h * Young Cells	0.425278	72 h * Aged Cells up vs 72 h * Young Cells	0.00595729	2.96787	2.09548	7 d * Aged Cells up vs 7 d * Young Cells	0.325692	7 d * Aged Cells up vs 7 d * Young Cells	0.000517469	3.37681	15.2491	3.90501	3.37681	10 d * Aged Cells up vs 10 d * Young Cells	0.467894	10 d * Aged Cells up vs 10 d * Young Cells	11.6471	81.2879	28.9139	1
425133	cg01235742				5.94261e-07	3.41045e-05	4.89349	2.44654	0 h * Aged Cells up vs 0 h * Young Cells	0.325802	0 h * Aged Cells up vs 0 h * Young Cells	5.18363e-05	4.74273	2.37116	72 h * Aged Cells up vs 72 h * Young Cells	0.325176	72 h * Aged Cells up vs 72 h * Young Cells	0.0440049	2.10571	1.18768	7 d * Aged Cells up vs 7 d * Young Cells	0.187125	7 d * Aged Cells up vs 7 d * Young Cells	0.000731865	2.6086	14.2601	3.77625	2.6086	10 d * Aged Cells up vs 10 d * Young Cells	0.339929	10 d * Aged Cells up vs 10 d * Young Cells	11.646	51.8688	18.4514	1
617883	cg13364558	SEMA6A		N_Shelf	5.94635e-07	6.84873e-05	4.64228	2.72156	0 h * Aged Cells up vs 0 h * Young Cells	0.411836	0 h * Aged Cells up vs 0 h * Young Cells	8.08991e-05	4.58214	2.68631	72 h * Aged Cells up vs 72 h * Young Cells	0.413617	72 h * Aged Cells up vs 72 h * Young Cells	0.00067618	3.80573	2.51706	7 d * Aged Cells up vs 7 d * Young Cells	0.35045	7 d * Aged Cells up vs 7 d * Young Cells	0.00296631	2.62758	10.5223	3.24381	2.62758	10 d * Aged Cells up vs 10 d * Young Cells	0.42143	10 d * Aged Cells up vs 10 d * Young Cells	11.6453	71.3161	25.371	1
270691	cg14096482				6.10676e-07	5.9845e-06	5.52008	3.34173	0 h * Aged Cells up vs 0 h * Young Cells	0.397949	0 h * Aged Cells up vs 0 h * Young Cells	3.60497e-05	4.87353	2.95033	72 h * Aged Cells up vs 72 h * Young Cells	0.347071	72 h * Aged Cells up vs 72 h * Young Cells	0.0101397	2.75063	1.87857	7 d * Aged Cells up vs 7 d * Young Cells	0.202877	7 d * Aged Cells up vs 7 d * Young Cells	0.00509908	2.53462	9.18221	3.03022	2.53462	10 d * Aged Cells up vs 10 d * Young Cells	0.317309	10 d * Aged Cells up vs 10 d * Young Cells	11.6146	75.8439	27.053	1
613874	cg03382278				6.26559e-07	2.76283e-05	4.96927	3.39823	0 h * Aged Cells up vs 0 h * Young Cells	0.412383	0 h * Aged Cells up vs 0 h * Young Cells	2.95796e-05	4.94472	3.38144	72 h * Aged Cells up vs 72 h * Young Cells	0.422608	72 h * Aged Cells up vs 72 h * Young Cells	0.0730937	1.85974	1.43477	7 d * Aged Cells up vs 7 d * Young Cells	0.155467	7 d * Aged Cells up vs 7 d * Young Cells	0.000136907	4.1496	19.287	4.3917	4.1496	10 d * Aged Cells up vs 10 d * Young Cells	0.461801	10 d * Aged Cells up vs 10 d * Young Cells	11.5851	96.5347	34.5211	1
748174	cg16368936				6.28749e-07	3.24883e-05	4.91097	2.20241	0 h * Aged Cells up vs 0 h * Young Cells	0.199887	0 h * Aged Cells up vs 0 h * Young Cells	4.25724e-05	4.81366	2.15877	72 h * Aged Cells up vs 72 h * Young Cells	0.193013	72 h * Aged Cells up vs 72 h * Young Cells	0.0101811	2.74894	1.3908	7 d * Aged Cells up vs 7 d * Young Cells	0.0853818	7 d * Aged Cells up vs 7 d * Young Cells	0.00114498	2.23596	13.0208	3.60843	2.23596	10 d * Aged Cells up vs 10 d * Young Cells	0.202479	10 d * Aged Cells up vs 10 d * Young Cells	11.5811	41.5026	14.8466	1
493434	cg18153680	PAQR5			6.36124e-07	1.16304e-05	5.28058	2.58518	0 h * Aged Cells up vs 0 h * Young Cells	0.380816	0 h * Aged Cells up vs 0 h * Young Cells	2.38962e-05	5.02148	2.45833	72 h * Aged Cells up vs 72 h * Young Cells	0.362498	72 h * Aged Cells up vs 72 h * Young Cells	0.742964	0.331081	0.182857	7 d * Aged Cells up vs 7 d * Young Cells	0.0206683	7 d * Aged Cells up vs 7 d * Young Cells	0.000487053	2.65661	15.4246	3.92741	2.65661	10 d * Aged Cells up vs 10 d * Young Cells	0.362934	10 d * Aged Cells up vs 10 d * Young Cells	11.5677	49.4	17.6921	1
202289	cg06138905	FNDC3B	Unclassified		6.44941e-07	5.30904e-05	-4.73412	-2.39895	0 h * Aged Cells down vs 0 h * Young Cells	-0.334833	0 h * Aged Cells down vs 0 h * Young Cells	9.96777e-06	-5.33613	-2.70401	72 h * Aged Cells down vs 72 h * Young Cells	-0.373542	72 h * Aged Cells down vs 72 h * Young Cells	0.0778351	-1.82813	-1.0451	7 d * Aged Cells down vs 7 d * Young Cells	-0.133449	7 d * Aged Cells down vs 7 d * Young Cells	0.00128663	-2.49561	12.7047	-3.56436	-2.49561	10 d * Aged Cells down vs 10 d * Young Cells	-0.353128	10 d * Aged Cells down vs 10 d * Young Cells	11.5519	52.8542	18.9551	1
271	cg10313047	DNAH1	Unclassified_Cell_type_specific		6.50096e-07	7.00896e-05	4.63393	2.29546	0 h * Aged Cells up vs 0 h * Young Cells	0.352108	0 h * Aged Cells up vs 0 h * Young Cells	3.44754e-05	4.8896	2.42211	72 h * Aged Cells up vs 72 h * Young Cells	0.374711	72 h * Aged Cells up vs 72 h * Young Cells	0.0017793	3.44104	1.92299	7 d * Aged Cells up vs 7 d * Young Cells	0.313229	7 d * Aged Cells up vs 7 d * Young Cells	0.00240507	2.27589	11.057	3.3252	2.27589	10 d * Aged Cells up vs 10 d * Young Cells	0.346351	10 d * Aged Cells up vs 10 d * Young Cells	11.5428	50.4676	18.1135	1
264904	cg00301159	C3orf55	Unclassified_Cell_type_specific	Island	6.50784e-07	3.04937e-05	4.93377	2.12978	0 h * Aged Cells up vs 0 h * Young Cells	0.239501	0 h * Aged Cells up vs 0 h * Young Cells	5.01363e-05	4.75475	2.0525	72 h * Aged Cells up vs 72 h * Young Cells	0.241278	72 h * Aged Cells up vs 72 h * Young Cells	0.861466	-0.176066	-0.085743	7 d * Aged Cells down vs 7 d * Young Cells	-0.0131337	7 d * Aged Cells down vs 7 d * Young Cells	0.000172624	2.56918	18.5544	4.30749	2.56918	10 d * Aged Cells up vs 10 d * Young Cells	0.268603	10 d * Aged Cells up vs 10 d * Young Cells	11.5415	38.3213	13.7555	1
470403	cg22989447	GREB1			6.73727e-07	8.63649e-06	-5.38778	-2.47177	0 h * Aged Cells down vs 0 h * Young Cells	-0.346937	0 h * Aged Cells down vs 0 h * Young Cells	6.09701e-05	-4.68422	-2.14899	72 h * Aged Cells down vs 72 h * Young Cells	-0.316019	72 h * Aged Cells down vs 72 h * Young Cells	0.9995	-0.000632056	-0.00032713	7 d * Aged Cells down vs 7 d * Young Cells	-0.0134729	7 d * Aged Cells down vs 7 d * Young Cells	0.00111635	-2.29338	13.0898	-3.61798	-2.29338	10 d * Aged Cells down vs 10 d * Young Cells	-0.332296	10 d * Aged Cells down vs 10 d * Young Cells	11.5019	43.1347	15.5367	1
749794	cg19422661	PHF24		S_Shelf	6.81434e-07	9.49637e-05	-4.5242	-2.25326	0 h * Aged Cells down vs 0 h * Young Cells	-0.312386	0 h * Aged Cells down vs 0 h * Young Cells	1.33359e-05	-5.23132	-2.60543	72 h * Aged Cells down vs 72 h * Young Cells	-0.344105	72 h * Aged Cells down vs 72 h * Young Cells	0.46132	0.746592	0.419488	7 d * Aged Cells up vs 7 d * Young Cells	0.0650183	7 d * Aged Cells up vs 7 d * Young Cells	0.000725717	-2.60078	14.2838	-3.7794	-2.60078	10 d * Aged Cells down vs 10 d * Young Cells	-0.33722	10 d * Aged Cells down vs 10 d * Young Cells	11.4889	50.7782	18.3105	1
442118	cg09936080	THADA	Unclassified		6.83862e-07	2.6534e-05	4.98381	2.35036	0 h * Aged Cells up vs 0 h * Young Cells	0.276826	0 h * Aged Cells up vs 0 h * Young Cells	3.22244e-05	4.9139	2.31739	72 h * Aged Cells up vs 72 h * Young Cells	0.292464	72 h * Aged Cells up vs 72 h * Young Cells	0.815296	-0.235734	-0.125419	7 d * Aged Cells down vs 7 d * Young Cells	0.024635	7 d * Aged Cells up vs 7 d * Young Cells	0.0050938	1.97478	9.18472	3.03063	1.97478	10 d * Aged Cells up vs 10 d * Young Cells	0.274691	10 d * Aged Cells up vs 10 d * Young Cells	11.4848	45.5126	16.4175	1
526281	cg20115037	SOX13			7.18054e-07	0.00055771	3.87727	1.51011	0 h * Aged Cells up vs 0 h * Young Cells	0.0815391	0 h * Aged Cells up vs 0 h * Young Cells	1.27599e-05	5.24721	2.04367	72 h * Aged Cells up vs 72 h * Young Cells	0.110495	72 h * Aged Cells up vs 72 h * Young Cells	0.224911	1.24001	0.544847	7 d * Aged Cells up vs 7 d * Young Cells	0.0132708	7 d * Aged Cells up vs 7 d * Young Cells	0.0274416	1.24971	5.39296	2.32228	1.24971	10 d * Aged Cells up vs 10 d * Young Cells	0.0770131	10 d * Aged Cells up vs 10 d * Young Cells	11.4291	30.8916	11.1976	1
452054	cg12084990	SLC16A12			7.2711e-07	2.84547e-05	4.95867	2.85267	0 h * Aged Cells up vs 0 h * Young Cells	0.341276	0 h * Aged Cells up vs 0 h * Young Cells	1.02171e-05	5.32723	3.0647	72 h * Aged Cells up vs 72 h * Young Cells	0.365145	72 h * Aged Cells up vs 72 h * Young Cells	0.234958	1.2129	0.787186	7 d * Aged Cells up vs 7 d * Young Cells	0.0684744	7 d * Aged Cells up vs 7 d * Young Cells	0.00286709	2.58896	10.6084	3.25706	2.58896	10 d * Aged Cells up vs 10 d * Young Cells	0.307397	10 d * Aged Cells up vs 10 d * Young Cells	11.4149	67.3144	24.4307	1
590373	cg09078948	PHF20			7.3033e-07	1.34463e-05	5.22836	3.47118	0 h * Aged Cells up vs 0 h * Young Cells	0.508722	0 h * Aged Cells up vs 0 h * Young Cells	1.89292e-05	5.1053	3.38948	72 h * Aged Cells up vs 72 h * Young Cells	0.477184	72 h * Aged Cells up vs 72 h * Young Cells	0.00846008	2.82536	2.11618	7 d * Aged Cells up vs 7 d * Young Cells	0.28196	7 d * Aged Cells up vs 7 d * Young Cells	0.0581492	1.80947	3.89094	1.97255	1.80947	10 d * Aged Cells up vs 10 d * Young Cells	0.298419	10 d * Aged Cells up vs 10 d * Young Cells	11.4099	89.6122	32.5377	1
325423	cg02100294	SH3GL2			7.52139e-07	9.31416e-05	4.53121	2.00566	0 h * Aged Cells up vs 0 h * Young Cells	0.315933	0 h * Aged Cells up vs 0 h * Young Cells	8.68543e-05	4.55648	2.01684	72 h * Aged Cells up vs 72 h * Young Cells	0.318941	72 h * Aged Cells up vs 72 h * Young Cells	0.000459306	3.94908	1.97199	7 d * Aged Cells up vs 7 d * Young Cells	0.30236	7 d * Aged Cells up vs 7 d * Young Cells	0.000395337	2.44901	16.035	4.00438	2.44901	10 d * Aged Cells up vs 10 d * Young Cells	0.370679	10 d * Aged Cells up vs 10 d * Young Cells	11.3764	39.7148	14.4626	1
241128	cg17364417				7.57066e-07	1.99256e-05	5.08685	2.20027	0 h * Aged Cells up vs 0 h * Young Cells	0.189967	0 h * Aged Cells up vs 0 h * Young Cells	5.35251e-05	4.73118	2.04643	72 h * Aged Cells up vs 72 h * Young Cells	0.184983	72 h * Aged Cells up vs 72 h * Young Cells	0.00110835	3.62069	1.7668	7 d * Aged Cells up vs 7 d * Young Cells	0.152783	7 d * Aged Cells up vs 7 d * Young Cells	0.00193508	2.0373	11.6206	3.4089	2.0373	10 d * Aged Cells up vs 10 d * Young Cells	0.173586	10 d * Aged Cells up vs 10 d * Young Cells	11.369	37.9001	13.8108	1
756910	cg12628591				7.67739e-07	2.31112e-05	5.03349	2.85528	0 h * Aged Cells up vs 0 h * Young Cells	0.321147	0 h * Aged Cells up vs 0 h * Young Cells	2.07603e-05	5.07208	2.87717	72 h * Aged Cells up vs 72 h * Young Cells	0.344236	72 h * Aged Cells up vs 72 h * Young Cells	0.126097	1.57503	1.00794	7 d * Aged Cells up vs 7 d * Young Cells	0.0918606	7 d * Aged Cells up vs 7 d * Young Cells	0.00265221	2.57653	10.8065	3.28733	2.57653	10 d * Aged Cells up vs 10 d * Young Cells	0.308782	10 d * Aged Cells up vs 10 d * Young Cells	11.3531	65.0935	23.7532	1
502828	cg24855846	AJUBA		N_Shelf	7.76763e-07	0.000154358	4.34814	1.88966	0 h * Aged Cells up vs 0 h * Young Cells	0.0924705	0 h * Aged Cells up vs 0 h * Young Cells	1.06726e-05	5.31153	2.30834	72 h * Aged Cells up vs 72 h * Young Cells	0.106389	72 h * Aged Cells up vs 72 h * Young Cells	0.739421	-0.335825	-0.164649	7 d * Aged Cells down vs 7 d * Young Cells	-0.00360157	7 d * Aged Cells down vs 7 d * Young Cells	0.00207869	2.03044	11.434	3.38141	2.03044	10 d * Aged Cells up vs 10 d * Young Cells	0.0963304	10 d * Aged Cells up vs 10 d * Young Cells	11.3399	38.162	13.9419	1
411888	cg17609158			Island	7.78141e-07	8.11796e-05	4.58089	2.14041	0 h * Aged Cells up vs 0 h * Young Cells	0.216988	0 h * Aged Cells up vs 0 h * Young Cells	1.47487e-05	5.19508	2.42739	72 h * Aged Cells up vs 72 h * Young Cells	0.27598	72 h * Aged Cells up vs 72 h * Young Cells	0.499345	0.684097	0.360606	7 d * Aged Cells up vs 7 d * Young Cells	0.0213447	7 d * Aged Cells up vs 7 d * Young Cells	0.00129834	2.29892	12.6802	3.56093	2.29892	10 d * Aged Cells up vs 10 d * Young Cells	0.272403	10 d * Aged Cells up vs 10 d * Young Cells	11.3379	44.1052	16.116	1
747543	cg08566792				7.82493e-07	9.23265e-05	4.53439	2.60266	0 h * Aged Cells up vs 0 h * Young Cells	0.31061	0 h * Aged Cells up vs 0 h * Young Cells	2.39666e-05	5.02042	2.88163	72 h * Aged Cells up vs 72 h * Young Cells	0.337875	72 h * Aged Cells up vs 72 h * Young Cells	0.0151919	2.58057	1.67102	7 d * Aged Cells up vs 7 d * Young Cells	0.132395	7 d * Aged Cells up vs 7 d * Young Cells	0.0103141	2.17583	7.52706	2.74355	2.17583	10 d * Aged Cells up vs 10 d * Young Cells	0.313497	10 d * Aged Cells up vs 10 d * Young Cells	11.3316	66.5196	24.3198	1
214081	cg21532758	ABCA1			7.88082e-07	5.31882e-05	4.73345	2.75528	0 h * Aged Cells up vs 0 h * Young Cells	0.395707	0 h * Aged Cells up vs 0 h * Young Cells	1.39444e-05	5.21527	3.03574	72 h * Aged Cells up vs 72 h * Young Cells	0.430908	72 h * Aged Cells up vs 72 h * Young Cells	0.0618146	1.94273	1.27576	7 d * Aged Cells up vs 7 d * Young Cells	0.161316	7 d * Aged Cells up vs 7 d * Young Cells	0.00175727	2.77135	11.8736	3.4458	2.77135	10 d * Aged Cells up vs 10 d * Young Cells	0.398125	10 d * Aged Cells up vs 10 d * Young Cells	11.3235	68.363	25.0115	1
186434	cg18100724	MAATS1			7.99317e-07	3.35389e-05	4.89951	2.98433	0 h * Aged Cells up vs 0 h * Young Cells	0.413889	0 h * Aged Cells up vs 0 h * Young Cells	1.72955e-05	5.13777	3.12945	72 h * Aged Cells up vs 72 h * Young Cells	0.442291	72 h * Aged Cells up vs 72 h * Young Cells	0.0513136	2.03284	1.3969	7 d * Aged Cells up vs 7 d * Young Cells	0.164684	7 d * Aged Cells up vs 7 d * Young Cells	0.00329446	2.69552	10.2582	3.20284	2.69552	10 d * Aged Cells up vs 10 d * Young Cells	0.39802	10 d * Aged Cells up vs 10 d * Young Cells	11.3075	74.7511	27.3874	1
719952	cg03096310		Unclassified_Cell_type_specific		8.06644e-07	2.01622e-05	5.0826	2.79432	0 h * Aged Cells up vs 0 h * Young Cells	0.33799	0 h * Aged Cells up vs 0 h * Young Cells	7.82803e-05	4.59403	2.52572	72 h * Aged Cells up vs 72 h * Young Cells	0.339211	72 h * Aged Cells up vs 72 h * Young Cells	0.0154094	2.5745	1.59681	7 d * Aged Cells up vs 7 d * Young Cells	0.154986	7 d * Aged Cells up vs 7 d * Young Cells	0.010933	2.06567	7.39458	2.7193	2.06567	10 d * Aged Cells up vs 10 d * Young Cells	0.306645	10 d * Aged Cells up vs 10 d * Young Cells	11.2972	60.8437	22.3124	1
205420	cg15303073	KCNJ8			8.25671e-07	2.00212e-05	5.08512	2.06299	0 h * Aged Cells up vs 0 h * Young Cells	0.307067	0 h * Aged Cells up vs 0 h * Young Cells	3.02226e-05	4.93698	2.00289	72 h * Aged Cells up vs 72 h * Young Cells	0.29698	72 h * Aged Cells up vs 72 h * Young Cells	0.151675	1.47243	0.673904	7 d * Aged Cells up vs 7 d * Young Cells	0.0699593	7 d * Aged Cells up vs 7 d * Young Cells	0.0026348	1.84412	10.8233	3.28988	1.84412	10 d * Aged Cells up vs 10 d * Young Cells	0.266915	10 d * Aged Cells up vs 10 d * Young Cells	11.2709	33.053	12.1494	1
195892	cg01712484				8.26468e-07	3.51783e-05	4.88234	1.90528	0 h * Aged Cells up vs 0 h * Young Cells	0.30905	0 h * Aged Cells up vs 0 h * Young Cells	1.63196e-05	5.15867	2.01312	72 h * Aged Cells up vs 72 h * Young Cells	0.324793	72 h * Aged Cells up vs 72 h * Young Cells	0.01722	2.52686	1.11245	7 d * Aged Cells up vs 7 d * Young Cells	0.176712	7 d * Aged Cells up vs 7 d * Young Cells	0.00225183	1.80663	11.2266	3.35061	1.80663	10 d * Aged Cells up vs 10 d * Young Cells	0.277934	10 d * Aged Cells up vs 10 d * Young Cells	11.2698	30.5803	11.2416	1
622267	cg27359598	2003-03-01			8.27494e-07	2.70874e-05	4.97638	2.35168	0 h * Aged Cells up vs 0 h * Young Cells	0.225153	0 h * Aged Cells up vs 0 h * Young Cells	7.5222e-05	4.60842	2.1778	72 h * Aged Cells up vs 72 h * Young Cells	0.216042	72 h * Aged Cells up vs 72 h * Young Cells	0.824823	0.223358	0.119079	7 d * Aged Cells up vs 7 d * Young Cells	0.00357484	7 d * Aged Cells up vs 7 d * Young Cells	3.82231e-05	3.1684	23.5463	4.85246	3.1684	10 d * Aged Cells up vs 10 d * Young Cells	0.261622	10 d * Aged Cells up vs 10 d * Young Cells	11.2684	44.8389	16.4852	1
738539	cg09717217	PARK2			8.37051e-07	5.28923e-05	4.73546	2.47502	0 h * Aged Cells up vs 0 h * Young Cells	0.385344	0 h * Aged Cells up vs 0 h * Young Cells	2.16881e-05	5.05636	2.64273	72 h * Aged Cells up vs 72 h * Young Cells	0.397954	72 h * Aged Cells up vs 72 h * Young Cells	0.0162475	2.55184	1.50465	7 d * Aged Cells up vs 7 d * Young Cells	0.231422	7 d * Aged Cells up vs 7 d * Young Cells	0.016584	1.83647	6.46707	2.54304	1.83647	10 d * Aged Cells up vs 10 d * Young Cells	0.278201	10 d * Aged Cells up vs 10 d * Young Cells	11.2554	54.7843	20.1648	1
751723	cg20053399	ZFHX3			8.52299e-07	2.83179e-05	4.9604	3.15533	0 h * Aged Cells up vs 0 h * Young Cells	0.358687	0 h * Aged Cells up vs 0 h * Young Cells	2.55615e-05	4.99724	3.17876	72 h * Aged Cells up vs 72 h * Young Cells	0.379228	72 h * Aged Cells up vs 72 h * Young Cells	0.00792684	2.85203	2.04668	7 d * Aged Cells up vs 7 d * Young Cells	0.174469	7 d * Aged Cells up vs 7 d * Young Cells	0.0194602	2.17435	6.12034	2.47393	2.17435	10 d * Aged Cells up vs 10 d * Young Cells	0.31304	10 d * Aged Cells up vs 10 d * Young Cells	11.2351	81.0019	29.8689	1
220539	cg27537132				8.61673e-07	3.6808e-05	4.86604	2.66971	0 h * Aged Cells up vs 0 h * Young Cells	0.414548	0 h * Aged Cells up vs 0 h * Young Cells	7.19282e-05	4.62459	2.53724	72 h * Aged Cells up vs 72 h * Young Cells	0.399794	72 h * Aged Cells up vs 72 h * Young Cells	0.853951	0.185728	0.114956	7 d * Aged Cells up vs 7 d * Young Cells	0.0356937	7 d * Aged Cells up vs 7 d * Young Cells	0.000496334	2.97191	15.3698	3.92044	2.97191	10 d * Aged Cells up vs 10 d * Young Cells	0.447531	10 d * Aged Cells up vs 10 d * Young Cells	11.2228	60.1923	22.2198	1
364119	cg09355403				8.81628e-07	2.62471e-05	4.98772	2.64272	0 h * Aged Cells up vs 0 h * Young Cells	0.405504	0 h * Aged Cells up vs 0 h * Young Cells	4.44515e-05	4.7981	2.54225	72 h * Aged Cells up vs 72 h * Young Cells	0.395783	72 h * Aged Cells up vs 72 h * Young Cells	0.0173868	2.52271	1.50794	7 d * Aged Cells up vs 7 d * Young Cells	0.205663	7 d * Aged Cells up vs 7 d * Young Cells	0.00655704	2.1444	8.58002	2.92917	2.1444	10 d * Aged Cells up vs 10 d * Young Cells	0.355013	10 d * Aged Cells up vs 10 d * Young Cells	11.197	56.0097	20.7234	1
580672	cg10047755	TBX1		Island	8.87244e-07	0.000190855	-4.27094	-1.82204	0 h * Aged Cells down vs 0 h * Young Cells	-0.212571	0 h * Aged Cells down vs 0 h * Young Cells	3.85431e-06	-5.6791	-2.42278	72 h * Aged Cells down vs 72 h * Young Cells	-0.259194	72 h * Aged Cells down vs 72 h * Young Cells	0.777154	0.28568	0.137494	7 d * Aged Cells up vs 7 d * Young Cells	0.016119	7 d * Aged Cells up vs 7 d * Young Cells	0.00618462	-1.74052	8.71892	-2.95278	-1.74052	10 d * Aged Cells down vs 10 d * Young Cells	-0.203944	10 d * Aged Cells down vs 10 d * Young Cells	11.1899	36.2877	13.4349	1
629890	cg14860871	C15orf52			9.01885e-07	4.33904e-05	4.8068	2.34219	0 h * Aged Cells up vs 0 h * Young Cells	0.174578	0 h * Aged Cells up vs 0 h * Young Cells	8.44255e-05	4.56673	2.22521	72 h * Aged Cells up vs 72 h * Young Cells	0.170763	72 h * Aged Cells up vs 72 h * Young Cells	0.293359	1.07019	0.588295	7 d * Aged Cells up vs 7 d * Young Cells	0.0227619	7 d * Aged Cells up vs 7 d * Young Cells	0.0042651	2.0879	9.61752	3.10121	2.0879	10 d * Aged Cells up vs 10 d * Young Cells	0.182598	10 d * Aged Cells up vs 10 d * Young Cells	11.1715	47.2615	17.5265	1
490001	cg07589202				9.03585e-07	3.00634e-05	4.93888	2.2914	0 h * Aged Cells up vs 0 h * Young Cells	0.202207	0 h * Aged Cells up vs 0 h * Young Cells	2.72357e-05	4.97442	2.30789	72 h * Aged Cells up vs 72 h * Young Cells	0.201049	72 h * Aged Cells up vs 72 h * Young Cells	0.184719	1.35869	0.711151	7 d * Aged Cells up vs 7 d * Young Cells	0.0337634	7 d * Aged Cells up vs 7 d * Young Cells	0.000507607	2.50783	15.3048	3.91213	2.50783	10 d * Aged Cells up vs 10 d * Young Cells	0.207457	10 d * Aged Cells up vs 10 d * Young Cells	11.1694	42.839	15.8894	1
658694	cg16337328				9.13984e-07	7.46147e-05	4.61135	2.00067	0 h * Aged Cells up vs 0 h * Young Cells	0.194305	0 h * Aged Cells up vs 0 h * Young Cells	1.17662e-05	5.2764	2.28921	72 h * Aged Cells up vs 72 h * Young Cells	0.216676	72 h * Aged Cells up vs 72 h * Young Cells	0.00187091	3.42183	1.67484	7 d * Aged Cells up vs 7 d * Young Cells	0.147027	7 d * Aged Cells up vs 7 d * Young Cells	0.00102345	2.18845	13.3275	3.65069	2.18845	10 d * Aged Cells up vs 10 d * Young Cells	0.192239	10 d * Aged Cells up vs 10 d * Young Cells	11.1566	37.4189	13.895	1
425967	cg15691411	TAGLN3			9.6451e-07	1.08953e-05	-5.30409	-2.33711	0 h * Aged Cells down vs 0 h * Young Cells	-0.291582	0 h * Aged Cells down vs 0 h * Young Cells	3.6382e-05	-4.87023	-2.14594	72 h * Aged Cells down vs 72 h * Young Cells	-0.263437	72 h * Aged Cells down vs 72 h * Young Cells	0.978097	0.027693	0.013766	7 d * Aged Cells up vs 7 d * Young Cells	-0.0161544	7 d * Aged Cells down vs 7 d * Young Cells	0.000837307	-2.26842	13.8829	-3.72598	-2.26842	10 d * Aged Cells down vs 10 d * Young Cells	-0.280631	10 d * Aged Cells down vs 10 d * Young Cells	11.0964	38.387	14.3318	1
431884	cg25530111				9.89735e-07	7.63451e-05	4.60307	2.56685	0 h * Aged Cells up vs 0 h * Young Cells	0.243529	0 h * Aged Cells up vs 0 h * Young Cells	3.20425e-05	4.91594	2.74132	72 h * Aged Cells up vs 72 h * Young Cells	0.267487	72 h * Aged Cells up vs 72 h * Young Cells	0.000681119	3.80302	2.39249	7 d * Aged Cells up vs 7 d * Young Cells	0.237388	7 d * Aged Cells up vs 7 d * Young Cells	0.00290393	2.5057	10.5761	3.25209	2.5057	10 d * Aged Cells up vs 10 d * Young Cells	0.247866	10 d * Aged Cells up vs 10 d * Young Cells	11.0676	61.323	22.9545	1
422967	cg27591920	BCL2L11			9.98767e-07	7.18408e-05	4.62503	2.09294	0 h * Aged Cells up vs 0 h * Young Cells	0.228432	0 h * Aged Cells up vs 0 h * Young Cells	1.19517e-05	5.27077	2.38516	72 h * Aged Cells up vs 72 h * Young Cells	0.269679	72 h * Aged Cells up vs 72 h * Young Cells	0.039126	2.16059	1.10302	7 d * Aged Cells up vs 7 d * Young Cells	0.110315	7 d * Aged Cells up vs 7 d * Young Cells	7.37416e-05	2.88592	21.3037	4.6156	2.88592	10 d * Aged Cells up vs 10 d * Young Cells	0.275974	10 d * Aged Cells up vs 10 d * Young Cells	11.0575	40.3466	15.1165	1
63795	cg23642875	CPN1			1.01213e-06	4.2819e-05	4.81158	3.46308	0 h * Aged Cells up vs 0 h * Young Cells	0.33762	0 h * Aged Cells up vs 0 h * Young Cells	3.23598e-05	4.91239	3.53564	72 h * Aged Cells up vs 72 h * Young Cells	0.346257	72 h * Aged Cells up vs 72 h * Young Cells	0.00335129	3.19614	2.59519	7 d * Aged Cells up vs 7 d * Young Cells	0.275474	7 d * Aged Cells up vs 7 d * Young Cells	0.0038304	3.12626	9.8826	3.14366	3.12626	10 d * Aged Cells up vs 10 d * Young Cells	0.258463	10 d * Aged Cells up vs 10 d * Young Cells	11.0427	101.927	38.2397	1
740241	cg06853492	RAPGEF4	Unclassified_Cell_type_specific		1.0526e-06	3.52086e-05	-4.88203	-2.43678	0 h * Aged Cells down vs 0 h * Young Cells	-0.314065	0 h * Aged Cells down vs 0 h * Young Cells	3.65806e-05	-4.86827	-2.42991	72 h * Aged Cells down vs 72 h * Young Cells	-0.301767	72 h * Aged Cells down vs 72 h * Young Cells	0.977953	0.0278743	0.0156959	7 d * Aged Cells up vs 7 d * Young Cells	3.55144e-05	7 d * Aged Cells up vs 7 d * Young Cells	0.0016421	-2.39425	12.0526	-3.47168	-2.39425	10 d * Aged Cells down vs 10 d * Young Cells	-0.306283	10 d * Aged Cells down vs 10 d * Young Cells	10.9991	48.8263	18.3906	1
368287	cg12045493	PTPDC1		S_Shore	1.07034e-06	5.60272e-05	-4.71471	-2.70516	0 h * Aged Cells down vs 0 h * Young Cells	-0.420238	0 h * Aged Cells down vs 0 h * Young Cells	4.93491e-05	-4.76045	-2.73141	72 h * Aged Cells down vs 72 h * Young Cells	-0.41798	72 h * Aged Cells down vs 72 h * Young Cells	0.815877	0.234978	0.152101	7 d * Aged Cells up vs 7 d * Young Cells	0.0326119	7 d * Aged Cells up vs 7 d * Young Cells	0.0667973	-1.50991	3.62741	-1.90458	-1.50991	10 d * Aged Cells down vs 10 d * Young Cells	-0.22867	10 d * Aged Cells down vs 10 d * Young Cells	10.9806	64.4119	24.3019	1
769081	cg05084947	FHOD3			1.12172e-06	8.63231e-05	4.5587	2.9799	0 h * Aged Cells up vs 0 h * Young Cells	0.419768	0 h * Aged Cells up vs 0 h * Young Cells	4.07373e-05	4.82952	3.15693	72 h * Aged Cells up vs 72 h * Young Cells	0.446915	72 h * Aged Cells up vs 72 h * Young Cells	0.209125	1.28452	0.947263	7 d * Aged Cells up vs 7 d * Young Cells	0.105823	7 d * Aged Cells up vs 7 d * Young Cells	3.81197e-05	4.38352	23.5558	4.85343	4.38352	10 d * Aged Cells up vs 10 d * Young Cells	0.562027	10 d * Aged Cells up vs 10 d * Young Cells	10.9287	83.2056	31.5416	1
406366	cg08243981	TRERF1			1.12409e-06	5.32148e-05	4.73327	1.83081	0 h * Aged Cells up vs 0 h * Young Cells	0.188627	0 h * Aged Cells up vs 0 h * Young Cells	1.42137e-05	5.20838	2.01458	72 h * Aged Cells up vs 72 h * Young Cells	0.214847	72 h * Aged Cells up vs 72 h * Young Cells	0.0139863	2.61574	1.14142	7 d * Aged Cells up vs 7 d * Young Cells	0.100821	7 d * Aged Cells up vs 7 d * Young Cells	0.0411903	1.14191	4.56533	2.13666	1.14191	10 d * Aged Cells up vs 10 d * Young Cells	0.144519	10 d * Aged Cells up vs 10 d * Young Cells	10.9264	29.1275	11.044	1
57892	cg09788978			S_Shore	1.13948e-06	1.02339e-05	-5.32664	-2.53587	0 h * Aged Cells down vs 0 h * Young Cells	-0.261672	0 h * Aged Cells down vs 0 h * Young Cells	1.24347e-05	-5.25651	-2.50248	72 h * Aged Cells down vs 72 h * Young Cells	-0.255598	72 h * Aged Cells down vs 72 h * Young Cells	0.311732	-1.02955	-0.552954	7 d * Aged Cells down vs 7 d * Young Cells	-0.0941845	7 d * Aged Cells down vs 7 d * Young Cells	0.0523412	-1.33093	4.09391	-2.02334	-1.33093	10 d * Aged Cells down vs 10 d * Young Cells	-0.175973	10 d * Aged Cells down vs 10 d * Young Cells	10.9113	44.0645	16.7306	1
340396	cg13898104	INPP5A		S_Shore	1.16589e-06	6.05086e-05	-4.68696	-2.5261	0 h * Aged Cells down vs 0 h * Young Cells	-0.385954	0 h * Aged Cells down vs 0 h * Young Cells	1.73016e-05	-5.13764	-2.769	72 h * Aged Cells down vs 72 h * Young Cells	-0.424742	72 h * Aged Cells down vs 72 h * Young Cells	0.874081	0.159883	0.0972143	7 d * Aged Cells up vs 7 d * Young Cells	-0.00300255	7 d * Aged Cells down vs 7 d * Young Cells	0.00262811	-2.45066	10.8298	-3.29087	-2.45066	10 d * Aged Cells down vs 10 d * Young Cells	-0.387218	10 d * Aged Cells down vs 10 d * Young Cells	10.8861	56.3448	21.4428	1
106144	cg14714046			Island	1.16917e-06	3.99227e-05	4.83679	4.11953	0 h * Aged Cells up vs 0 h * Young Cells	0.328202	0 h * Aged Cells up vs 0 h * Young Cells	6.62986e-05	4.654	3.96385	72 h * Aged Cells up vs 72 h * Young Cells	0.336772	72 h * Aged Cells up vs 72 h * Young Cells	0.156384	1.45509	1.39813	7 d * Aged Cells up vs 7 d * Young Cells	0.0493292	7 d * Aged Cells up vs 7 d * Young Cells	0.000321146	4.80225	16.6526	4.08076	4.80225	10 d * Aged Cells up vs 10 d * Young Cells	0.347215	10 d * Aged Cells up vs 10 d * Young Cells	10.883	140.667	53.5481	1
458370	cg03738656		Promoter_Associated	N_Shore	1.19066e-06	0.00432171	3.09599	1.48756	0 h * Aged Cells up vs 0 h * Young Cells	0.192752	0 h * Aged Cells up vs 0 h * Young Cells	4.37495e-05	4.80383	2.30815	72 h * Aged Cells up vs 72 h * Young Cells	0.287007	72 h * Aged Cells up vs 72 h * Young Cells	0.464577	-0.741125	-0.401731	7 d * Aged Cells down vs 7 d * Young Cells	-0.0201532	7 d * Aged Cells down vs 7 d * Young Cells	0.00140609	2.34396	12.4659	3.53071	2.34396	10 d * Aged Cells up vs 10 d * Young Cells	0.329523	10 d * Aged Cells up vs 10 d * Young Cells	10.8629	44.685	17.0418	1
253844	cg02004661	DNAJC15			1.2025e-06	2.68457e-05	-4.97961	-3.06152	0 h * Aged Cells down vs 0 h * Young Cells	-0.439769	0 h * Aged Cells down vs 0 h * Young Cells	2.76206e-05	-4.96937	-3.05523	72 h * Aged Cells down vs 72 h * Young Cells	-0.433313	72 h * Aged Cells down vs 72 h * Young Cells	0.344204	-0.961592	-0.666961	7 d * Aged Cells down vs 7 d * Young Cells	-0.0883381	7 d * Aged Cells down vs 7 d * Young Cells	0.00124679	-3.03797	12.7896	-3.57626	-3.03797	10 d * Aged Cells down vs 10 d * Young Cells	-0.437839	10 d * Aged Cells down vs 10 d * Young Cells	10.852	73.09	27.9028	1
296612	cg11275153	LINC01122			1.21144e-06	2.85817e-05	4.95706	2.32982	0 h * Aged Cells up vs 0 h * Young Cells	0.324248	0 h * Aged Cells up vs 0 h * Young Cells	5.2767e-05	4.73632	2.22607	72 h * Aged Cells up vs 72 h * Young Cells	0.31961	72 h * Aged Cells up vs 72 h * Young Cells	0.0858347	1.77834	0.942932	7 d * Aged Cells up vs 7 d * Young Cells	0.112288	7 d * Aged Cells up vs 7 d * Young Cells	0.00150388	2.27625	12.2862	3.50517	2.27625	10 d * Aged Cells up vs 10 d * Young Cells	0.316839	10 d * Aged Cells up vs 10 d * Young Cells	10.8439	42.6818	16.3064	1
270628	cg25270158		Unclassified_Cell_type_specific		1.22478e-06	0.000165997	4.32172	1.96925	0 h * Aged Cells up vs 0 h * Young Cells	0.31166	0 h * Aged Cells up vs 0 h * Young Cells	6.60083e-05	4.65558	2.12137	72 h * Aged Cells up vs 72 h * Young Cells	0.340425	72 h * Aged Cells up vs 72 h * Young Cells	0.0263197	2.34094	1.20338	7 d * Aged Cells up vs 7 d * Young Cells	0.183888	7 d * Aged Cells up vs 7 d * Young Cells	0.00017567	2.70793	18.4997	4.30112	2.70793	10 d * Aged Cells up vs 10 d * Young Cells	0.373334	10 d * Aged Cells up vs 10 d * Young Cells	10.8318	40.073	15.3267	1
443083	cg03906681		Unclassified_Cell_type_specific		1.23261e-06	8.93686e-05	4.54616	2.52557	0 h * Aged Cells up vs 0 h * Young Cells	0.389253	0 h * Aged Cells up vs 0 h * Young Cells	4.33948e-05	4.80676	2.67035	72 h * Aged Cells up vs 72 h * Young Cells	0.4112	72 h * Aged Cells up vs 72 h * Young Cells	0.0571764	1.98074	1.24139	7 d * Aged Cells up vs 7 d * Young Cells	0.18703	7 d * Aged Cells up vs 7 d * Young Cells	0.0243983	1.82276	5.639	2.37466	1.82276	10 d * Aged Cells up vs 10 d * Young Cells	0.280766	10 d * Aged Cells up vs 10 d * Young Cells	10.8248	59.5271	22.7821	1
508901	cg24361098	BCL11A			1.25546e-06	5.89111e-05	4.69661	2.129	0 h * Aged Cells up vs 0 h * Young Cells	0.33592	0 h * Aged Cells up vs 0 h * Young Cells	8.59991e-05	4.56005	2.06709	72 h * Aged Cells up vs 72 h * Young Cells	0.334461	72 h * Aged Cells up vs 72 h * Young Cells	0.00956111	2.77497	1.41911	7 d * Aged Cells up vs 7 d * Young Cells	0.224941	7 d * Aged Cells up vs 7 d * Young Cells	0.000190598	2.67533	18.2452	4.27144	2.67533	10 d * Aged Cells up vs 10 d * Young Cells	0.395041	10 d * Aged Cells up vs 10 d * Young Cells	10.8047	39.56	15.1686	1
452664	cg07718081		Unclassified		1.27755e-06	1.95944e-05	5.09288	2.81061	0 h * Aged Cells up vs 0 h * Young Cells	0.425376	0 h * Aged Cells up vs 0 h * Young Cells	4.8674e-05	4.76541	2.62989	72 h * Aged Cells up vs 72 h * Young Cells	0.403789	72 h * Aged Cells up vs 72 h * Young Cells	0.0536391	2.01158	1.25239	7 d * Aged Cells up vs 7 d * Young Cells	0.17638	7 d * Aged Cells up vs 7 d * Young Cells	0.0148887	1.97429	6.70377	2.58916	1.97429	10 d * Aged Cells up vs 10 d * Young Cells	0.313491	10 d * Aged Cells up vs 10 d * Young Cells	10.7856	58.5302	22.4821	1
288796	cg23020600	KIAA1026			1.29449e-06	0.000203003	4.24846	2.05922	0 h * Aged Cells up vs 0 h * Young Cells	0.319262	0 h * Aged Cells up vs 0 h * Young Cells	1.48178e-05	5.1934	2.51724	72 h * Aged Cells up vs 72 h * Young Cells	0.379281	72 h * Aged Cells up vs 72 h * Young Cells	0.898776	0.128327	0.0701712	7 d * Aged Cells up vs 7 d * Young Cells	0.0227189	7 d * Aged Cells up vs 7 d * Young Cells	0.00122361	2.3998	12.8404	3.58335	2.3998	10 d * Aged Cells up vs 10 d * Young Cells	0.370358	10 d * Aged Cells up vs 10 d * Young Cells	10.7711	45.0888	17.3423	1
14063	cg27498387	ANK1	Unclassified_Cell_type_specific	Island	1.30557e-06	0.000379087	4.01982	2.46566	0 h * Aged Cells up vs 0 h * Young Cells	0.224151	0 h * Aged Cells up vs 0 h * Young Cells	6.75401e-06	5.47643	3.35911	72 h * Aged Cells up vs 72 h * Young Cells	0.274434	72 h * Aged Cells up vs 72 h * Young Cells	0.0290666	2.29643	1.58909	7 d * Aged Cells up vs 7 d * Young Cells	0.0836876	7 d * Aged Cells up vs 7 d * Young Cells	0.000388648	3.39903	16.0854	4.01066	3.39903	10 d * Aged Cells up vs 10 d * Young Cells	0.285858	10 d * Aged Cells up vs 10 d * Young Cells	10.7618	72.1441	27.7725	1
203904	cg15335816	ZFAND3			1.33767e-06	1.74431e-05	5.13471	2.39535	0 h * Aged Cells up vs 0 h * Young Cells	0.170297	0 h * Aged Cells up vs 0 h * Young Cells	3.62319e-05	4.87172	2.27266	72 h * Aged Cells up vs 72 h * Young Cells	0.17194	72 h * Aged Cells up vs 72 h * Young Cells	0.00342662	3.18743	1.6775	7 d * Aged Cells up vs 7 d * Young Cells	0.116918	7 d * Aged Cells up vs 7 d * Young Cells	0.0140167	1.68542	6.83728	2.61482	1.68542	10 d * Aged Cells up vs 10 d * Young Cells	0.132344	10 d * Aged Cells up vs 10 d * Young Cells	10.7353	41.6276	16.0646	1
278970	cg12244957	ZC3H3			1.34722e-06	4.86626e-05	4.7655	2.20537	0 h * Aged Cells up vs 0 h * Young Cells	0.350343	0 h * Aged Cells up vs 0 h * Young Cells	7.50996e-05	4.60901	2.13295	72 h * Aged Cells up vs 72 h * Young Cells	0.340183	72 h * Aged Cells up vs 72 h * Young Cells	0.00102689	3.64943	1.90531	7 d * Aged Cells up vs 7 d * Young Cells	0.297192	7 d * Aged Cells up vs 7 d * Young Cells	0.00814127	1.81666	8.07189	2.84111	1.81666	10 d * Aged Cells up vs 10 d * Young Cells	0.289606	10 d * Aged Cells up vs 10 d * Young Cells	10.7275	40.9362	15.8092	1
314492	cg26319873				1.36672e-06	3.23335e-05	4.91268	2.82268	0 h * Aged Cells up vs 0 h * Young Cells	0.35349	0 h * Aged Cells up vs 0 h * Young Cells	1.88264e-05	5.10726	2.93448	72 h * Aged Cells up vs 72 h * Young Cells	0.357783	72 h * Aged Cells up vs 72 h * Young Cells	0.0252599	2.35925	1.52927	7 d * Aged Cells up vs 7 d * Young Cells	0.207502	7 d * Aged Cells up vs 7 d * Young Cells	0.00463931	2.43552	9.41174	3.06786	2.43552	10 d * Aged Cells up vs 10 d * Young Cells	0.297035	10 d * Aged Cells up vs 10 d * Young Cells	10.7118	63.0103	24.3696	1
290041	cg01984097				1.37632e-06	6.09893e-05	4.68411	2.36354	0 h * Aged Cells up vs 0 h * Young Cells	0.374105	0 h * Aged Cells up vs 0 h * Young Cells	1.68113e-05	5.14799	2.5976	72 h * Aged Cells up vs 72 h * Young Cells	0.401383	72 h * Aged Cells up vs 72 h * Young Cells	0.0384569	2.16859	1.23447	7 d * Aged Cells up vs 7 d * Young Cells	0.194317	7 d * Aged Cells up vs 7 d * Young Cells	0.000577684	2.69409	14.9323	3.86423	2.69409	10 d * Aged Cells up vs 10 d * Young Cells	0.422433	10 d * Aged Cells up vs 10 d * Young Cells	10.7042	48.561	18.7947	1
348456	cg11131752	PLA2G6	Unclassified	N_Shore	1.42815e-06	6.49216e-05	4.66157	3.02894	0 h * Aged Cells up vs 0 h * Young Cells	0.454263	0 h * Aged Cells up vs 0 h * Young Cells	4.55302e-05	4.78946	3.11204	72 h * Aged Cells up vs 72 h * Young Cells	0.461143	72 h * Aged Cells up vs 72 h * Young Cells	0.529447	0.636494	0.466574	7 d * Aged Cells up vs 7 d * Young Cells	0.0745766	7 d * Aged Cells up vs 7 d * Young Cells	0.00021492	3.79553	17.8732	4.22767	3.79553	10 d * Aged Cells up vs 10 d * Young Cells	0.535989	10 d * Aged Cells up vs 10 d * Young Cells	10.6639	80.2227	31.1659	1
785341	cg13205848	ANO2	Unclassified_Cell_type_specific		1.45546e-06	4.60853e-05	4.7851	2.66332	0 h * Aged Cells up vs 0 h * Young Cells	0.281217	0 h * Aged Cells up vs 0 h * Young Cells	5.05739e-05	4.75162	2.64469	72 h * Aged Cells up vs 72 h * Young Cells	0.303145	72 h * Aged Cells up vs 72 h * Young Cells	0.288347	1.08159	0.679147	7 d * Aged Cells up vs 7 d * Young Cells	0.0413926	7 d * Aged Cells up vs 7 d * Young Cells	0.000441686	3.04809	15.7095	3.96352	3.04809	10 d * Aged Cells up vs 10 d * Young Cells	0.323807	10 d * Aged Cells up vs 10 d * Young Cells	10.6433	58.75	22.8681	1
579674	cg00346024	ITGBL1			1.48577e-06	0.000158135	-4.33936	-2.53351	0 h * Aged Cells down vs 0 h * Young Cells	-0.383108	0 h * Aged Cells down vs 0 h * Young Cells	2.07168e-05	-5.07284	-2.96174	72 h * Aged Cells down vs 72 h * Young Cells	-0.423414	72 h * Aged Cells down vs 72 h * Young Cells	0.00113314	-3.61235	-2.37933	7 d * Aged Cells down vs 7 d * Young Cells	-0.361614	7 d * Aged Cells down vs 7 d * Young Cells	0.00742101	-2.32242	8.28825	-2.87893	-2.32242	10 d * Aged Cells down vs 10 d * Young Cells	-0.350943	10 d * Aged Cells down vs 10 d * Young Cells	10.621	64.509	25.1626	1
773538	cg12368693	PTPN14			1.51953e-06	3.59395e-05	4.87463	2.68916	0 h * Aged Cells up vs 0 h * Young Cells	0.356291	0 h * Aged Cells up vs 0 h * Young Cells	8.26831e-05	4.57426	2.52345	72 h * Aged Cells up vs 72 h * Young Cells	0.326765	72 h * Aged Cells up vs 72 h * Young Cells	0.0108333	2.72312	1.69476	7 d * Aged Cells up vs 7 d * Young Cells	0.174921	7 d * Aged Cells up vs 7 d * Young Cells	0.000728813	2.87957	14.2718	3.77781	2.87957	10 d * Aged Cells up vs 10 d * Young Cells	0.347303	10 d * Aged Cells up vs 10 d * Young Cells	10.5966	57.4618	22.4653	1
189400	cg25093492	PLCH1			1.55393e-06	0.000458018	3.95012	2.11607	0 h * Aged Cells up vs 0 h * Young Cells	0.225306	0 h * Aged Cells up vs 0 h * Young Cells	7.02804e-05	4.63295	2.48186	72 h * Aged Cells up vs 72 h * Young Cells	0.250398	72 h * Aged Cells up vs 72 h * Young Cells	0.39044	-0.871872	-0.526915	7 d * Aged Cells down vs 7 d * Young Cells	-0.0387742	7 d * Aged Cells down vs 7 d * Young Cells	0.000208254	3.13771	17.9704	4.23915	3.13771	10 d * Aged Cells up vs 10 d * Young Cells	0.291342	10 d * Aged Cells up vs 10 d * Young Cells	10.5724	54.0602	21.1838	1
753743	cg21928427	RIN2			1.57147e-06	2.6185e-05	-4.98857	-2.94538	0 h * Aged Cells down vs 0 h * Young Cells	-0.433099	0 h * Aged Cells down vs 0 h * Young Cells	3.62223e-05	-4.87181	-2.87644	72 h * Aged Cells down vs 72 h * Young Cells	-0.428514	72 h * Aged Cells down vs 72 h * Young Cells	0.196013	-1.32349	-0.88156	7 d * Aged Cells down vs 7 d * Young Cells	-0.135667	7 d * Aged Cells down vs 7 d * Young Cells	0.00638664	-2.39827	8.64249	-2.93981	-2.39827	10 d * Aged Cells down vs 10 d * Young Cells	-0.352194	10 d * Aged Cells down vs 10 d * Young Cells	10.5603	65.5945	25.7331	1
501652	cg21574629	DISC1			1.58603e-06	6.28974e-05	4.673	2.43306	0 h * Aged Cells up vs 0 h * Young Cells	0.249621	0 h * Aged Cells up vs 0 h * Young Cells	6.13403e-05	4.68204	2.43776	72 h * Aged Cells up vs 72 h * Young Cells	0.240616	72 h * Aged Cells up vs 72 h * Young Cells	0.00520271	3.02218	1.77519	7 d * Aged Cells up vs 7 d * Young Cells	0.151446	7 d * Aged Cells up vs 7 d * Young Cells	0.00298299	2.33202	10.5081	3.24163	2.33202	10 d * Aged Cells up vs 10 d * Young Cells	0.236666	10 d * Aged Cells up vs 10 d * Young Cells	10.5503	50.9614	20.0113	1
309516	cg03598297	BHLHE40		Island	1.65408e-06	3.17633e-05	-4.91909	-2.26448	0 h * Aged Cells down vs 0 h * Young Cells	-0.340953	0 h * Aged Cells down vs 0 h * Young Cells	5.68509e-05	-4.70945	-2.16797	72 h * Aged Cells down vs 72 h * Young Cells	-0.336249	72 h * Aged Cells down vs 72 h * Young Cells	0.459611	0.749471	0.38923	7 d * Aged Cells up vs 7 d * Young Cells	0.0635907	7 d * Aged Cells up vs 7 d * Young Cells	0.0492687	-1.30535	4.21174	-2.05225	-1.30535	10 d * Aged Cells down vs 10 d * Young Cells	-0.183731	10 d * Aged Cells down vs 10 d * Young Cells	10.505	39.6668	15.6434	1
734399	cg18617819	WWP2			1.65921e-06	2.25423e-05	-5.04246	-2.69584	0 h * Aged Cells down vs 0 h * Young Cells	-0.338512	0 h * Aged Cells down vs 0 h * Young Cells	3.15145e-05	-4.92192	-2.6314	72 h * Aged Cells down vs 72 h * Young Cells	-0.348882	72 h * Aged Cells down vs 72 h * Young Cells	0.485701	-0.706196	-0.425937	7 d * Aged Cells down vs 7 d * Young Cells	-0.0654105	7 d * Aged Cells down vs 7 d * Young Cells	0.0241647	-1.7573	5.65926	-2.37892	-1.7573	10 d * Aged Cells down vs 10 d * Young Cells	-0.273895	10 d * Aged Cells down vs 10 d * Young Cells	10.5017	53.4843	21.0993	1
442540	cg01917295	OTOF			1.67066e-06	0.000186101	-4.28013	-1.64508	0 h * Aged Cells down vs 0 h * Young Cells	-0.238569	0 h * Aged Cells down vs 0 h * Young Cells	1.26032e-05	-5.25166	-2.01849	72 h * Aged Cells down vs 72 h * Young Cells	-0.299639	72 h * Aged Cells down vs 72 h * Young Cells	0.245292	-1.18589	-0.514213	7 d * Aged Cells down vs 7 d * Young Cells	-0.0972032	7 d * Aged Cells down vs 7 d * Young Cells	0.00633756	-1.56287	8.66081	-2.94293	-1.56287	10 d * Aged Cells down vs 10 d * Young Cells	-0.238465	10 d * Aged Cells down vs 10 d * Young Cells	10.4943	27.6234	10.905	1
339201	cg15873326				1.70269e-06	0.000116613	-4.44987	-2.37124	0 h * Aged Cells down vs 0 h * Young Cells	-0.332316	0 h * Aged Cells down vs 0 h * Young Cells	3.51018e-05	-4.88312	-2.60211	72 h * Aged Cells down vs 72 h * Young Cells	-0.360156	72 h * Aged Cells down vs 72 h * Young Cells	0.0838253	1.79046	1.07637	7 d * Aged Cells up vs 7 d * Young Cells	0.101935	7 d * Aged Cells up vs 7 d * Young Cells	0.0445589	-1.54605	4.40925	-2.09982	-1.54605	10 d * Aged Cells down vs 10 d * Young Cells	-0.239047	10 d * Aged Cells down vs 10 d * Young Cells	10.4738	52.9938	20.9613	1
472670	cg14333911	SH3RF3	Unclassified_Cell_type_specific		1.73141e-06	3.4007e-05	4.89452	3.77914	0 h * Aged Cells up vs 0 h * Young Cells	0.512283	0 h * Aged Cells up vs 0 h * Young Cells	5.99953e-05	4.69004	3.62126	72 h * Aged Cells up vs 72 h * Young Cells	0.477716	72 h * Aged Cells up vs 72 h * Young Cells	0.0168177	2.53703	2.20992	7 d * Aged Cells up vs 7 d * Young Cells	0.245363	7 d * Aged Cells up vs 7 d * Young Cells	0.0401552	2.29211	4.61615	2.14852	2.29211	10 d * Aged Cells up vs 10 d * Young Cells	0.366582	10 d * Aged Cells up vs 10 d * Young Cells	10.4559	111.068	44.0078	1
705290	cg07441190				1.75113e-06	0.000660378	3.81453	1.85089	0 h * Aged Cells up vs 0 h * Young Cells	0.284625	0 h * Aged Cells up vs 0 h * Young Cells	1.18675e-05	5.27332	2.55873	72 h * Aged Cells up vs 72 h * Young Cells	0.386403	72 h * Aged Cells up vs 72 h * Young Cells	0.0200372	2.46121	1.34728	7 d * Aged Cells up vs 7 d * Young Cells	0.209431	7 d * Aged Cells up vs 7 d * Young Cells	0.00231808	2.23885	11.1518	3.33943	2.23885	10 d * Aged Cells up vs 10 d * Young Cells	0.341572	10 d * Aged Cells up vs 10 d * Young Cells	10.4437	43.8127	17.3798	1
284195	cg07480840	OLFML2B			1.77869e-06	0.000244608	4.18043	2.05724	0 h * Aged Cells up vs 0 h * Young Cells	0.325862	0 h * Aged Cells up vs 0 h * Young Cells	2.71506e-05	4.97555	2.44853	72 h * Aged Cells up vs 72 h * Young Cells	0.378244	72 h * Aged Cells up vs 72 h * Young Cells	0.604329	-0.5239	-0.290858	7 d * Aged Cells down vs 7 d * Young Cells	-0.0273051	7 d * Aged Cells down vs 7 d * Young Cells	0.000184198	2.91282	18.3515	4.28387	2.91282	10 d * Aged Cells up vs 10 d * Young Cells	0.443616	10 d * Aged Cells up vs 10 d * Young Cells	10.427	44.9936	17.8769	1
577331	cg14098324	PREX2			1.78796e-06	5.57451e-05	4.71653	2.02965	0 h * Aged Cells up vs 0 h * Young Cells	0.326865	0 h * Aged Cells up vs 0 h * Young Cells	4.74645e-05	4.77448	2.05459	72 h * Aged Cells up vs 72 h * Young Cells	0.323248	72 h * Aged Cells up vs 72 h * Young Cells	0.0315372	2.25954	1.09695	7 d * Aged Cells up vs 7 d * Young Cells	0.182066	7 d * Aged Cells up vs 7 d * Young Cells	0.000196611	2.533	18.1486	4.26012	2.533	10 d * Aged Cells up vs 10 d * Young Cells	0.39261	10 d * Aged Cells up vs 10 d * Young Cells	10.4214	34.3866	13.6698	1
588475	cg20093139	PDLIM1			1.78806e-06	0.000160843	4.33319	2.23509	0 h * Aged Cells up vs 0 h * Young Cells	0.224077	0 h * Aged Cells up vs 0 h * Young Cells	3.82914e-05	4.85181	2.5026	72 h * Aged Cells up vs 72 h * Young Cells	0.243569	72 h * Aged Cells up vs 72 h * Young Cells	0.953486	0.0588359	0.0342372	7 d * Aged Cells up vs 7 d * Young Cells	-0.0059398	7 d * Aged Cells down vs 7 d * Young Cells	0.000119678	3.16468	19.7177	4.44047	3.16468	10 d * Aged Cells up vs 10 d * Young Cells	0.288898	10 d * Aged Cells up vs 10 d * Young Cells	10.4214	49.4041	19.6399	1
560656	cg05539265				1.78831e-06	3.33955e-05	4.90106	3.17938	0 h * Aged Cells up vs 0 h * Young Cells	0.338649	0 h * Aged Cells up vs 0 h * Young Cells	1.59064e-05	5.16789	3.35249	72 h * Aged Cells up vs 72 h * Young Cells	0.349621	72 h * Aged Cells up vs 72 h * Young Cells	0.0614477	1.94564	1.42392	7 d * Aged Cells up vs 7 d * Young Cells	0.117074	7 d * Aged Cells up vs 7 d * Young Cells	0.00525466	2.7053	9.10958	3.01821	2.7053	10 d * Aged Cells up vs 10 d * Young Cells	0.312102	10 d * Aged Cells up vs 10 d * Young Cells	10.4212	78.1427	31.0649	1
684696	cg22102078	C6orf191			1.82915e-06	5.12406e-05	4.7469	3.82116	0 h * Aged Cells up vs 0 h * Young Cells	0.51094	0 h * Aged Cells up vs 0 h * Young Cells	8.20232e-05	4.57716	3.68452	72 h * Aged Cells up vs 72 h * Young Cells	0.500982	72 h * Aged Cells up vs 72 h * Young Cells	0.716373	0.366879	0.333178	7 d * Aged Cells up vs 7 d * Young Cells	0.0813893	7 d * Aged Cells up vs 7 d * Young Cells	7.55736e-05	5.1238	21.222	4.60674	5.1238	10 d * Aged Cells up vs 10 d * Young Cells	0.643093	10 d * Aged Cells up vs 10 d * Young Cells	10.397	120.045	47.8337	1
462605	cg09556492	PHACTR1			1.9744e-06	0.000151193	4.35567	1.88142	0 h * Aged Cells up vs 0 h * Young Cells	0.273938	0 h * Aged Cells up vs 0 h * Young Cells	6.33162e-05	4.6706	2.01745	72 h * Aged Cells up vs 72 h * Young Cells	0.29599	72 h * Aged Cells up vs 72 h * Young Cells	0.267276	1.13111	0.551193	7 d * Aged Cells up vs 7 d * Young Cells	0.0889485	7 d * Aged Cells up vs 7 d * Young Cells	0.000299999	2.45039	16.8571	4.10574	2.45039	10 d * Aged Cells up vs 10 d * Young Cells	0.345264	10 d * Aged Cells up vs 10 d * Young Cells	10.3155	34.2938	13.7729	1
490495	cg24079251	STX8			1.98391e-06	3.99533e-05	4.83652	2.74652	0 h * Aged Cells up vs 0 h * Young Cells	0.328058	0 h * Aged Cells up vs 0 h * Young Cells	7.20822e-05	4.62381	2.62573	72 h * Aged Cells up vs 72 h * Young Cells	0.323236	72 h * Aged Cells up vs 72 h * Young Cells	0.79118	0.267235	0.171203	7 d * Aged Cells up vs 7 d * Young Cells	0.019134	7 d * Aged Cells up vs 7 d * Young Cells	0.000413902	3.12868	15.8999	3.98747	3.12868	10 d * Aged Cells up vs 10 d * Young Cells	0.361194	10 d * Aged Cells up vs 10 d * Young Cells	10.3104	59.2433	23.8047	1
654000	cg09223940				1.98797e-06	2.28284e-05	5.03792	2.61148	0 h * Aged Cells up vs 0 h * Young Cells	0.210278	0 h * Aged Cells up vs 0 h * Young Cells	6.87269e-05	4.64102	2.40574	72 h * Aged Cells up vs 72 h * Young Cells	0.196838	72 h * Aged Cells up vs 72 h * Young Cells	0.509591	0.667722	0.390479	7 d * Aged Cells up vs 7 d * Young Cells	0.0118839	7 d * Aged Cells up vs 7 d * Young Cells	0.0291815	1.64348	5.26544	2.29466	1.64348	10 d * Aged Cells up vs 10 d * Young Cells	0.155836	10 d * Aged Cells up vs 10 d * Young Cells	10.3082	49.3534	19.835	1
330702	cg02383707				2.04131e-06	0.000147179	4.36544	2.7934	0 h * Aged Cells up vs 0 h * Young Cells	0.364494	0 h * Aged Cells up vs 0 h * Young Cells	7.6802e-05	4.60092	2.94408	72 h * Aged Cells up vs 72 h * Young Cells	0.372035	72 h * Aged Cells up vs 72 h * Young Cells	0.125036	1.57964	1.14033	7 d * Aged Cells up vs 7 d * Young Cells	0.10292	7 d * Aged Cells up vs 7 d * Young Cells	0.00198437	3.0054	11.5549	3.39925	3.0054	10 d * Aged Cells up vs 10 d * Young Cells	0.425921	10 d * Aged Cells up vs 10 d * Young Cells	10.2801	75.0017	30.2255	1
388448	cg16903850				2.07984e-06	7.23636e-05	-4.62241	-2.2419	0 h * Aged Cells down vs 0 h * Young Cells	-0.242249	0 h * Aged Cells down vs 0 h * Young Cells	4.95967e-05	-4.75865	-2.30798	72 h * Aged Cells down vs 72 h * Young Cells	-0.249736	72 h * Aged Cells down vs 72 h * Young Cells	0.749235	0.322704	0.176571	7 d * Aged Cells up vs 7 d * Young Cells	0.00592542	7 d * Aged Cells up vs 7 d * Young Cells	0.00277429	-2.19124	10.6919	-3.26985	-2.19124	10 d * Aged Cells down vs 10 d * Young Cells	-0.246798	10 d * Aged Cells down vs 10 d * Young Cells	10.2603	43.0049	17.3644	1
732886	cg06480353				2.09185e-06	4.7289e-05	4.77581	2.35066	0 h * Aged Cells up vs 0 h * Young Cells	0.11914	0 h * Aged Cells up vs 0 h * Young Cells	3.69661e-05	4.86449	2.39431	72 h * Aged Cells up vs 72 h * Young Cells	0.121713	72 h * Aged Cells up vs 72 h * Young Cells	0.0753837	1.84426	1.02407	7 d * Aged Cells up vs 7 d * Young Cells	0.0535999	7 d * Aged Cells up vs 7 d * Young Cells	0.000667126	2.59159	14.5218	3.81075	2.59159	10 d * Aged Cells up vs 10 d * Young Cells	0.131403	10 d * Aged Cells up vs 10 d * Young Cells	10.2542	44.2636	17.8833	1
570178	cg14422827	DMRT2		S_Shore	2.09357e-06	0.000226187	4.20902	2.54067	0 h * Aged Cells up vs 0 h * Young Cells	0.350038	0 h * Aged Cells up vs 0 h * Young Cells	2.33458e-05	5.02986	3.03614	72 h * Aged Cells up vs 72 h * Young Cells	0.408546	72 h * Aged Cells up vs 72 h * Young Cells	0.866606	0.169467	0.115403	7 d * Aged Cells up vs 7 d * Young Cells	0.00457458	7 d * Aged Cells up vs 7 d * Young Cells	0.00527877	2.51574	9.09853	3.01638	2.51574	10 d * Aged Cells up vs 10 d * Young Cells	0.368451	10 d * Aged Cells up vs 10 d * Young Cells	10.2533	66.567	26.8965	1
289721	cg15323840	SYNJ2	Promoter_Associated	S_Shore	2.12013e-06	5.78961e-05	-4.70288	-2.82894	0 h * Aged Cells down vs 0 h * Young Cells	-0.42937	0 h * Aged Cells down vs 0 h * Young Cells	6.23681e-05	-4.67605	-2.8128	72 h * Aged Cells down vs 72 h * Young Cells	-0.427759	72 h * Aged Cells down vs 72 h * Young Cells	0.819466	0.230312	0.156295	7 d * Aged Cells up vs 7 d * Young Cells	0.0265687	7 d * Aged Cells up vs 7 d * Young Cells	0.00231715	-2.77566	11.1528	-3.33958	-2.77566	10 d * Aged Cells down vs 10 d * Young Cells	-0.4148	10 d * Aged Cells down vs 10 d * Young Cells	10.2399	66.0209	26.7107	1
281802	cg26355796			S_Shelf	2.12087e-06	9.96513e-05	4.50678	2.79147	0 h * Aged Cells up vs 0 h * Young Cells	0.279492	0 h * Aged Cells up vs 0 h * Young Cells	2.51772e-05	5.00269	3.09864	72 h * Aged Cells up vs 72 h * Young Cells	0.309364	72 h * Aged Cells up vs 72 h * Young Cells	0.0620835	1.9406	1.35604	7 d * Aged Cells up vs 7 d * Young Cells	0.112231	7 d * Aged Cells up vs 7 d * Young Cells	0.00218673	2.87718	11.3025	3.36192	2.87718	10 d * Aged Cells up vs 10 d * Young Cells	0.291792	10 d * Aged Cells up vs 10 d * Young Cells	10.2396	69.9967	28.3202	1
603881	cg26605164	KAZALD1		Island	2.14028e-06	6.08351e-05	4.68502	2.08789	0 h * Aged Cells up vs 0 h * Young Cells	0.152232	0 h * Aged Cells up vs 0 h * Young Cells	6.32609e-05	4.67092	2.0816	72 h * Aged Cells up vs 72 h * Young Cells	0.16234	72 h * Aged Cells up vs 72 h * Young Cells	0.526943	-0.640397	-0.321968	7 d * Aged Cells down vs 7 d * Young Cells	-0.0143486	7 d * Aged Cells down vs 7 d * Young Cells	0.00081709	2.29993	13.9511	3.73512	2.29993	10 d * Aged Cells up vs 10 d * Young Cells	0.166482	10 d * Aged Cells up vs 10 d * Young Cells	10.2299	36.2015	14.6607	1
176210	cg21643122				2.27309e-06	0.000103842	-4.49187	-2.21242	0 h * Aged Cells down vs 0 h * Young Cells	-0.324939	0 h * Aged Cells down vs 0 h * Young Cells	5.92199e-05	-4.69473	-2.31234	72 h * Aged Cells down vs 72 h * Young Cells	-0.333406	72 h * Aged Cells down vs 72 h * Young Cells	0.0596285	-1.96032	-1.08927	7 d * Aged Cells down vs 7 d * Young Cells	-0.155346	7 d * Aged Cells down vs 7 d * Young Cells	0.00059823	-2.62094	14.8322	-3.85126	-2.62094	10 d * Aged Cells down vs 10 d * Young Cells	-0.378373	10 d * Aged Cells down vs 10 d * Young Cells	10.1663	43.9449	17.9079	1
358683	cg18781031	FBN2			2.32101e-06	6.31893e-05	4.67133	1.94785	0 h * Aged Cells up vs 0 h * Young Cells	0.295896	0 h * Aged Cells up vs 0 h * Young Cells	3.92559e-05	4.84286	2.01937	72 h * Aged Cells up vs 72 h * Young Cells	0.303194	72 h * Aged Cells up vs 72 h * Young Cells	0.0863166	1.77547	0.835211	7 d * Aged Cells up vs 7 d * Young Cells	0.136452	7 d * Aged Cells up vs 7 d * Young Cells	0.000339158	2.33955	16.4895	4.06073	2.33955	10 d * Aged Cells up vs 10 d * Young Cells	0.353002	10 d * Aged Cells up vs 10 d * Young Cells	10.1443	31.428	12.8349	1
619915	cg16594542				2.32893e-06	4.15972e-05	4.822	2.13416	0 h * Aged Cells up vs 0 h * Young Cells	0.256344	0 h * Aged Cells up vs 0 h * Young Cells	3.20033e-05	4.91638	2.17593	72 h * Aged Cells up vs 72 h * Young Cells	0.266635	72 h * Aged Cells up vs 72 h * Young Cells	0.652006	0.455691	0.227529	7 d * Aged Cells up vs 7 d * Young Cells	0.043097	7 d * Aged Cells up vs 7 d * Young Cells	0.00127204	2.18233	12.7354	3.56867	2.18233	10 d * Aged Cells up vs 10 d * Young Cells	0.248105	10 d * Aged Cells up vs 10 d * Young Cells	10.1408	35.3943	14.4598	1
393141	cg07596668	CGN		N_Shelf	2.3331e-06	7.26948e-05	4.62076	2.56333	0 h * Aged Cells up vs 0 h * Young Cells	0.386966	0 h * Aged Cells up vs 0 h * Young Cells	6.11436e-05	4.6832	2.59797	72 h * Aged Cells up vs 72 h * Young Cells	0.399135	72 h * Aged Cells up vs 72 h * Young Cells	0.00127466	3.5679	2.23291	7 d * Aged Cells up vs 7 d * Young Cells	0.346206	7 d * Aged Cells up vs 7 d * Young Cells	0.0210351	1.87022	5.95351	2.43998	1.87022	10 d * Aged Cells up vs 10 d * Young Cells	0.294973	10 d * Aged Cells up vs 10 d * Young Cells	10.1389	55.5951	22.7168	1
699339	cg07152837	DIRC3			2.33861e-06	2.71723e-05	-4.97526	-2.54523	0 h * Aged Cells down vs 0 h * Young Cells	-0.339785	0 h * Aged Cells down vs 0 h * Young Cells	3.79433e-05	-4.8551	-2.48376	72 h * Aged Cells down vs 72 h * Young Cells	-0.333501	72 h * Aged Cells down vs 72 h * Young Cells	0.923208	-0.0972353	-0.056118	7 d * Aged Cells down vs 7 d * Young Cells	-0.0186564	7 d * Aged Cells down vs 7 d * Young Cells	0.00786872	-2.01807	8.15122	-2.85503	-2.01807	10 d * Aged Cells down vs 10 d * Young Cells	-0.284323	10 d * Aged Cells down vs 10 d * Young Cells	10.1364	47.2681	19.319	1
196640	cg09147159				2.35535e-06	0.000127021	4.41888	2.43112	0 h * Aged Cells up vs 0 h * Young Cells	0.255478	0 h * Aged Cells up vs 0 h * Young Cells	3.14472e-05	4.92269	2.7083	72 h * Aged Cells up vs 72 h * Young Cells	0.273531	72 h * Aged Cells up vs 72 h * Young Cells	0.0872112	1.77018	1.0987	7 d * Aged Cells up vs 7 d * Young Cells	0.123709	7 d * Aged Cells up vs 7 d * Young Cells	0.000663114	2.8985	14.5389	3.81299	2.8985	10 d * Aged Cells up vs 10 d * Young Cells	0.291512	10 d * Aged Cells up vs 10 d * Young Cells	10.1289	54.6278	22.3435	1
501640	cg11897909	FGF14		S_Shore	2.38582e-06	7.80084e-05	4.59529	2.0328	0 h * Aged Cells up vs 0 h * Young Cells	0.247036	0 h * Aged Cells up vs 0 h * Young Cells	7.09894e-05	4.62933	2.04786	72 h * Aged Cells up vs 72 h * Young Cells	0.25288	72 h * Aged Cells up vs 72 h * Young Cells	0.008159	2.84022	1.41743	7 d * Aged Cells up vs 7 d * Young Cells	0.132021	7 d * Aged Cells up vs 7 d * Young Cells	0.00108376	2.21819	13.1707	3.62914	2.21819	10 d * Aged Cells up vs 10 d * Young Cells	0.260559	10 d * Aged Cells up vs 10 d * Young Cells	10.1154	35.2702	14.4453	1
132458	cg25789773	SHB			2.39757e-06	9.14836e-05	-4.53771	-2.28108	0 h * Aged Cells down vs 0 h * Young Cells	-0.302097	0 h * Aged Cells down vs 0 h * Young Cells	7.55108e-05	-4.60704	-2.31593	72 h * Aged Cells down vs 72 h * Young Cells	-0.300622	72 h * Aged Cells down vs 72 h * Young Cells	0.00104808	-3.64175	-2.06529	7 d * Aged Cells down vs 7 d * Young Cells	-0.288636	7 d * Aged Cells down vs 7 d * Young Cells	0.00218258	-2.3356	11.3074	-3.36265	-2.3356	10 d * Aged Cells down vs 10 d * Young Cells	-0.315645	10 d * Aged Cells down vs 10 d * Young Cells	10.1102	45.5231	18.654	1
375675	cg21982579	PLD5			2.41772e-06	4.26894e-05	4.81267	2.03856	0 h * Aged Cells up vs 0 h * Young Cells	0.158188	0 h * Aged Cells up vs 0 h * Young Cells	4.6112e-05	4.78489	2.0268	72 h * Aged Cells up vs 72 h * Young Cells	0.162967	72 h * Aged Cells up vs 72 h * Young Cells	0.195781	1.3242	0.632787	7 d * Aged Cells up vs 7 d * Young Cells	0.0402596	7 d * Aged Cells up vs 7 d * Young Cells	0.0127584	1.55363	7.0468	2.65458	1.55363	10 d * Aged Cells up vs 10 d * Young Cells	0.121737	10 d * Aged Cells up vs 10 d * Young Cells	10.1014	32.294	13.2446	1
740219	cg22774602				2.4386e-06	0.000102042	4.4982	2.45683	0 h * Aged Cells up vs 0 h * Young Cells	0.332012	0 h * Aged Cells up vs 0 h * Young Cells	5.04842e-05	4.75225	2.59559	72 h * Aged Cells up vs 72 h * Young Cells	0.354701	72 h * Aged Cells up vs 72 h * Young Cells	0.778746	0.283581	0.174736	7 d * Aged Cells up vs 7 d * Young Cells	0.0384524	7 d * Aged Cells up vs 7 d * Young Cells	0.000399501	3.01902	16.0041	4.00052	3.01902	10 d * Aged Cells up vs 10 d * Young Cells	0.400705	10 d * Aged Cells up vs 10 d * Young Cells	10.0924	53.6453	22.021	1
577335	cg06550183				2.44338e-06	3.20231e-05	-4.91616	-2.30075	0 h * Aged Cells down vs 0 h * Young Cells	-0.284207	0 h * Aged Cells down vs 0 h * Young Cells	1.65806e-05	-5.15296	-2.41157	72 h * Aged Cells down vs 72 h * Young Cells	-0.306975	72 h * Aged Cells down vs 72 h * Young Cells	0.00955773	-2.77511	-1.46518	7 d * Aged Cells down vs 7 d * Young Cells	-0.155999	7 d * Aged Cells down vs 7 d * Young Cells	0.0675534	-1.22796	3.60622	-1.899	-1.22796	10 d * Aged Cells down vs 10 d * Young Cells	-0.178696	10 d * Aged Cells down vs 10 d * Young Cells	10.0903	39.3783	16.1678	1
263283	cg04664595		Unclassified_Cell_type_specific		2.44644e-06	8.00421e-05	-4.58599	-2.21182	0 h * Aged Cells down vs 0 h * Young Cells	-0.279215	0 h * Aged Cells down vs 0 h * Young Cells	1.81221e-05	-5.12098	-2.46984	72 h * Aged Cells down vs 72 h * Young Cells	-0.292379	72 h * Aged Cells down vs 72 h * Young Cells	0.340619	-0.968874	-0.527171	7 d * Aged Cells down vs 7 d * Young Cells	-0.0520947	7 d * Aged Cells down vs 7 d * Young Cells	0.00389002	-2.09085	9.84437	-3.13757	-2.09085	10 d * Aged Cells down vs 10 d * Young Cells	-0.275973	10 d * Aged Cells down vs 10 d * Young Cells	10.089	41.8163	17.171	1
292751	cg06521149	LOC100132111		S_Shore	2.48031e-06	4.0467e-05	4.83192	3.26069	0 h * Aged Cells up vs 0 h * Young Cells	0.454348	0 h * Aged Cells up vs 0 h * Young Cells	6.81179e-05	4.64423	3.13403	72 h * Aged Cells up vs 72 h * Young Cells	0.45257	72 h * Aged Cells up vs 72 h * Young Cells	0.0127864	2.65366	2.02024	7 d * Aged Cells up vs 7 d * Young Cells	0.299038	7 d * Aged Cells up vs 7 d * Young Cells	0.0323124	2.09651	5.05578	2.24851	2.09651	10 d * Aged Cells up vs 10 d * Young Cells	0.346329	10 d * Aged Cells up vs 10 d * Young Cells	10.0746	81.747	33.6158	1
261619	cg03988568				2.51141e-06	5.69831e-05	-4.70861	-2.62384	0 h * Aged Cells down vs 0 h * Young Cells	-0.337814	0 h * Aged Cells down vs 0 h * Young Cells	3.12789e-05	-4.92462	-2.74421	72 h * Aged Cells down vs 72 h * Young Cells	-0.347892	72 h * Aged Cells down vs 72 h * Young Cells	0.541062	-0.618518	-0.388835	7 d * Aged Cells down vs 7 d * Young Cells	-0.0487335	7 d * Aged Cells down vs 7 d * Young Cells	0.000844118	-2.86646	13.8604	-3.72295	-2.86646	10 d * Aged Cells down vs 10 d * Young Cells	-0.350691	10 d * Aged Cells down vs 10 d * Young Cells	10.0616	55.6697	22.9221	1
154541	cg15572489	PTPRN2		Island	2.52637e-06	2.06721e-05	5.07362	2.35342	0 h * Aged Cells up vs 0 h * Young Cells	0.20856	0 h * Aged Cells up vs 0 h * Young Cells	4.9489e-05	4.75943	2.20768	72 h * Aged Cells up vs 72 h * Young Cells	0.198776	72 h * Aged Cells up vs 72 h * Young Cells	0.13748	1.52747	0.799321	7 d * Aged Cells up vs 7 d * Young Cells	0.0664947	7 d * Aged Cells up vs 7 d * Young Cells	0.00206265	2.16908	11.4541	3.38439	2.16908	10 d * Aged Cells up vs 10 d * Young Cells	0.181897	10 d * Aged Cells up vs 10 d * Young Cells	10.0553	38.55	15.8828	1
586451	cg11961212	TMTC4			2.54304e-06	0.000192732	-4.26738	-2.49167	0 h * Aged Cells down vs 0 h * Young Cells	-0.388548	0 h * Aged Cells down vs 0 h * Young Cells	8.8971e-06	-5.37707	-3.1396	72 h * Aged Cells down vs 72 h * Young Cells	-0.473704	72 h * Aged Cells down vs 72 h * Young Cells	0.568948	-0.576167	-0.379528	7 d * Aged Cells down vs 7 d * Young Cells	-0.0890143	7 d * Aged Cells down vs 7 d * Young Cells	0.00470257	-2.47067	9.37874	-3.06247	-2.47067	10 d * Aged Cells down vs 10 d * Young Cells	-0.389681	10 d * Aged Cells down vs 10 d * Young Cells	10.0485	61.0407	25.1663	1
6987	cg22054918	PRDM8	Promoter_Associated	Island	2.56826e-06	2.9921e-05	4.94059	3.71477	0 h * Aged Cells up vs 0 h * Young Cells	0.324864	0 h * Aged Cells up vs 0 h * Young Cells	5.48671e-05	4.72225	3.55061	72 h * Aged Cells up vs 72 h * Young Cells	0.311764	72 h * Aged Cells up vs 72 h * Young Cells	0.871664	-0.162981	-0.138248	7 d * Aged Cells down vs 7 d * Young Cells	-0.00328143	7 d * Aged Cells down vs 7 d * Young Cells	0.00385867	3.26289	9.86439	3.14076	3.26289	10 d * Aged Cells up vs 10 d * Young Cells	0.298418	10 d * Aged Cells up vs 10 d * Young Cells	10.0381	101.117	41.7321	1
782967	cg20240715	KCNE1		N_Shelf	2.5754e-06	8.85739e-05	4.54939	2.36915	0 h * Aged Cells up vs 0 h * Young Cells	0.337717	0 h * Aged Cells up vs 0 h * Young Cells	6.87798e-05	4.64074	2.41672	72 h * Aged Cells up vs 72 h * Young Cells	0.347243	72 h * Aged Cells up vs 72 h * Young Cells	0.0216712	2.42693	1.42581	7 d * Aged Cells up vs 7 d * Young Cells	0.166431	7 d * Aged Cells up vs 7 d * Young Cells	0.021164	1.75373	5.94047	2.43731	1.75373	10 d * Aged Cells up vs 10 d * Young Cells	0.282925	10 d * Aged Cells up vs 10 d * Young Cells	10.0352	48.4918	20.0189	1
103267	cg10730349	SLC1A2	Unclassified_Cell_type_specific	Island	2.58748e-06	0.00356037	3.17241	1.40614	0 h * Aged Cells up vs 0 h * Young Cells	0.0876842	0 h * Aged Cells up vs 0 h * Young Cells	3.15611e-05	4.92138	2.18136	72 h * Aged Cells up vs 72 h * Young Cells	0.143887	72 h * Aged Cells up vs 72 h * Young Cells	0.669491	-0.431229	-0.215633	7 d * Aged Cells down vs 7 d * Young Cells	-0.00597985	7 d * Aged Cells down vs 7 d * Young Cells	0.00136264	2.16959	12.5501	3.54262	2.16959	10 d * Aged Cells up vs 10 d * Young Cells	0.159553	10 d * Aged Cells up vs 10 d * Young Cells	10.0303	35.1123	14.5025	1
499107	cg11925568	IFNGR2	Unclassified_Cell_type_specific	N_Shore	2.76423e-06	0.000127359	4.41792	1.85375	0 h * Aged Cells up vs 0 h * Young Cells	0.251474	0 h * Aged Cells up vs 0 h * Young Cells	3.38946e-05	4.89572	2.05424	72 h * Aged Cells up vs 72 h * Young Cells	0.274904	72 h * Aged Cells up vs 72 h * Young Cells	0.675839	0.422414	0.199959	7 d * Aged Cells up vs 7 d * Young Cells	0.0136679	7 d * Aged Cells up vs 7 d * Young Cells	0.000125366	2.56465	19.5686	4.42364	2.56465	10 d * Aged Cells up vs 10 d * Young Cells	0.342156	10 d * Aged Cells up vs 10 d * Young Cells	9.96145	31.2503	12.9967	1
445907	cg05487748				2.79912e-06	0.000232971	4.19823	2.14465	0 h * Aged Cells up vs 0 h * Young Cells	0.334239	0 h * Aged Cells up vs 0 h * Young Cells	2.96593e-05	4.94375	2.52549	72 h * Aged Cells up vs 72 h * Young Cells	0.363279	72 h * Aged Cells up vs 72 h * Young Cells	0.00233898	3.33596	1.92255	7 d * Aged Cells up vs 7 d * Young Cells	0.258808	7 d * Aged Cells up vs 7 d * Young Cells	0.0147366	1.83061	6.72644	2.59354	1.83061	10 d * Aged Cells up vs 10 d * Young Cells	0.291532	10 d * Aged Cells up vs 10 d * Young Cells	9.9484	46.259	19.2638	1
412054	cg12580580	CCDC109A			2.90964e-06	0.000363523	4.03524	1.7901	0 h * Aged Cells up vs 0 h * Young Cells	0.278015	0 h * Aged Cells up vs 0 h * Young Cells	3.26481e-05	4.9092	2.17781	72 h * Aged Cells up vs 72 h * Young Cells	0.332312	72 h * Aged Cells up vs 72 h * Young Cells	0.257524	1.15499	0.578033	7 d * Aged Cells up vs 7 d * Young Cells	0.0976571	7 d * Aged Cells up vs 7 d * Young Cells	0.0059301	1.82027	8.81916	2.96971	1.82027	10 d * Aged Cells up vs 10 d * Young Cells	0.260504	10 d * Aged Cells up vs 10 d * Young Cells	9.90819	34.7436	14.5271	1
341287	cg06674373				2.93385e-06	0.000114993	4.45493	2.91558	0 h * Aged Cells up vs 0 h * Young Cells	0.427128	0 h * Aged Cells up vs 0 h * Young Cells	3.97367e-05	4.83848	3.16659	72 h * Aged Cells up vs 72 h * Young Cells	0.477787	72 h * Aged Cells up vs 72 h * Young Cells	0.0210573	2.43952	1.80117	7 d * Aged Cells up vs 7 d * Young Cells	0.25412	7 d * Aged Cells up vs 7 d * Young Cells	0.00114456	3.26311	13.0218	3.60857	3.26311	10 d * Aged Cells up vs 10 d * Young Cells	0.4345	10 d * Aged Cells up vs 10 d * Young Cells	9.89961	75.5523	31.6176	1
95170	cg13555354	DHRS4L2	Promoter_Associated	Island	2.93646e-06	6.09613e-05	4.68428	3.22447	0 h * Aged Cells up vs 0 h * Young Cells	0.374237	0 h * Aged Cells up vs 0 h * Young Cells	2.37703e-05	5.02338	3.45789	72 h * Aged Cells up vs 72 h * Young Cells	0.404633	72 h * Aged Cells up vs 72 h * Young Cells	0.0199879	2.46229	1.91215	7 d * Aged Cells up vs 7 d * Young Cells	0.253768	7 d * Aged Cells up vs 7 d * Young Cells	0.00495688	2.89279	9.25073	3.0415	2.89279	10 d * Aged Cells up vs 10 d * Young Cells	0.370666	10 d * Aged Cells up vs 10 d * Young Cells	9.89868	83.5741	34.9779	1
138622	cg05217312	KIAA1217			2.96845e-06	0.000730043	3.77718	1.64798	0 h * Aged Cells up vs 0 h * Young Cells	0.266704	0 h * Aged Cells up vs 0 h * Young Cells	3.05823e-05	4.93272	2.15215	72 h * Aged Cells up vs 72 h * Young Cells	0.341496	72 h * Aged Cells up vs 72 h * Young Cells	0.218124	1.25885	0.619623	7 d * Aged Cells up vs 7 d * Young Cells	0.0909065	7 d * Aged Cells up vs 7 d * Young Cells	0.00573194	1.79848	8.90049	2.98337	1.79848	10 d * Aged Cells up vs 10 d * Young Cells	0.290241	10 d * Aged Cells up vs 10 d * Young Cells	9.88746	33.5366	14.0519	1
517305	cg10040625	JAZF1			3.00041e-06	3.80433e-05	-4.85415	-2.50387	0 h * Aged Cells down vs 0 h * Young Cells	-0.383817	0 h * Aged Cells down vs 0 h * Young Cells	6.13295e-05	-4.6821	-2.41512	72 h * Aged Cells down vs 72 h * Young Cells	-0.369727	72 h * Aged Cells down vs 72 h * Young Cells	0.253856	-1.16414	-0.677439	7 d * Aged Cells down vs 7 d * Young Cells	-0.0803403	7 d * Aged Cells down vs 7 d * Young Cells	0.0363665	-1.56397	4.81539	-2.1944	-1.56397	10 d * Aged Cells down vs 10 d * Young Cells	-0.254452	10 d * Aged Cells down vs 10 d * Young Cells	9.87637	46.8227	19.6408	1
642837	cg07312601	MRTO4	Gene_Associated_Cell_type_specific		3.05706e-06	0.000213717	-4.22971	-1.75917	0 h * Aged Cells down vs 0 h * Young Cells	-0.240569	0 h * Aged Cells down vs 0 h * Young Cells	1.82718e-05	-5.11802	-2.12863	72 h * Aged Cells down vs 72 h * Young Cells	-0.282673	72 h * Aged Cells down vs 72 h * Young Cells	0.93599	-0.0810106	-0.0380108	7 d * Aged Cells down vs 7 d * Young Cells	-0.0083902	7 d * Aged Cells down vs 7 d * Young Cells	0.00126429	-2.0521	12.7519	-3.57099	-2.0521	10 d * Aged Cells down vs 10 d * Young Cells	-0.270399	10 d * Aged Cells down vs 10 d * Young Cells	9.85703	30.3812	12.7691	1
219223	cg11482709				3.11346e-06	7.16305e-05	4.62608	2.817	0 h * Aged Cells up vs 0 h * Young Cells	0.28085	0 h * Aged Cells up vs 0 h * Young Cells	7.61529e-05	4.60398	2.80354	72 h * Aged Cells up vs 72 h * Young Cells	0.283271	72 h * Aged Cells up vs 72 h * Young Cells	0.028037	2.31265	1.58873	7 d * Aged Cells up vs 7 d * Young Cells	0.132941	7 d * Aged Cells up vs 7 d * Young Cells	0.00247089	2.78893	10.9876	3.31476	2.78893	10 d * Aged Cells up vs 10 d * Young Cells	0.282831	10 d * Aged Cells up vs 10 d * Young Cells	9.83815	65.0013	27.3721	1
184756	cg18875920	SEMA6A			3.16287e-06	5.47133e-05	4.72326	2.17864	0 h * Aged Cells up vs 0 h * Young Cells	0.313414	0 h * Aged Cells up vs 0 h * Young Cells	7.34515e-05	4.61702	2.12964	72 h * Aged Cells up vs 72 h * Young Cells	0.306444	72 h * Aged Cells up vs 72 h * Young Cells	0.444734	0.774793	0.403178	7 d * Aged Cells up vs 7 d * Young Cells	0.0415358	7 d * Aged Cells up vs 7 d * Young Cells	0.00350481	2.02577	10.1034	3.17858	2.02577	10 d * Aged Cells up vs 10 d * Young Cells	0.282558	10 d * Aged Cells up vs 10 d * Young Cells	9.82191	37.2346	15.7055	1
421285	cg19719478	C12orf36			3.16766e-06	0.0011758	3.59841	1.46422	0 h * Aged Cells up vs 0 h * Young Cells	0.158996	0 h * Aged Cells up vs 0 h * Young Cells	2.14039e-05	5.0611	2.0594	72 h * Aged Cells up vs 72 h * Young Cells	0.203179	72 h * Aged Cells up vs 72 h * Young Cells	0.298591	1.05844	0.485883	7 d * Aged Cells up vs 7 d * Young Cells	0.0451844	7 d * Aged Cells up vs 7 d * Young Cells	0.00125546	2.00919	12.7709	3.57364	2.00919	10 d * Aged Cells up vs 10 d * Young Cells	0.173735	10 d * Aged Cells up vs 10 d * Young Cells	9.82034	28.9723	12.2224	1
605703	cg16398904	ITPKB-IT1			3.22531e-06	0.00010061	-4.50331	-1.9454	0 h * Aged Cells down vs 0 h * Young Cells	-0.310973	0 h * Aged Cells down vs 0 h * Young Cells	4.05825e-05	-4.83089	-2.08691	72 h * Aged Cells down vs 72 h * Young Cells	-0.327616	72 h * Aged Cells down vs 72 h * Young Cells	0.0705372	-1.87753	-0.91502	7 d * Aged Cells down vs 7 d * Young Cells	-0.133614	7 d * Aged Cells down vs 7 d * Young Cells	0.00441196	-1.84306	9.53452	-3.0878	-1.84306	10 d * Aged Cells down vs 10 d * Young Cells	-0.296908	10 d * Aged Cells down vs 10 d * Young Cells	9.80176	32.5927	13.7758	1
440310	cg07473522	LOC102467225			3.23405e-06	7.34088e-05	4.61723	2.27392	0 h * Aged Cells up vs 0 h * Young Cells	0.333537	0 h * Aged Cells up vs 0 h * Young Cells	7.70755e-05	4.59963	2.26525	72 h * Aged Cells up vs 72 h * Young Cells	0.33706	72 h * Aged Cells up vs 72 h * Young Cells	0.46912	0.733537	0.407552	7 d * Aged Cells up vs 7 d * Young Cells	0.0363508	7 d * Aged Cells up vs 7 d * Young Cells	0.000125913	3.00906	19.5546	4.42206	3.00906	10 d * Aged Cells up vs 10 d * Young Cells	0.40706	10 d * Aged Cells up vs 10 d * Young Cells	9.79897	42.3478	17.904	1
551378	cg23912509	MIR135A2			3.25628e-06	0.000251358	4.17048	1.9883	0 h * Aged Cells up vs 0 h * Young Cells	0.301676	0 h * Aged Cells up vs 0 h * Young Cells	3.31276e-05	4.90395	2.33799	72 h * Aged Cells up vs 72 h * Young Cells	0.333763	72 h * Aged Cells up vs 72 h * Young Cells	0.0153707	2.57558	1.38528	7 d * Aged Cells up vs 7 d * Young Cells	0.181966	7 d * Aged Cells up vs 7 d * Young Cells	0.0135992	1.73091	6.90444	2.62763	1.73091	10 d * Aged Cells up vs 10 d * Young Cells	0.280068	10 d * Aged Cells up vs 10 d * Young Cells	9.79192	39.6573	16.7786	1
586939	cg01141351	SNX29			3.28921e-06	0.00012209	-4.43324	-1.91868	0 h * Aged Cells down vs 0 h * Young Cells	-0.206115	0 h * Aged Cells down vs 0 h * Young Cells	4.45162e-05	-4.79758	-2.07636	72 h * Aged Cells down vs 72 h * Young Cells	-0.223877	72 h * Aged Cells down vs 72 h * Young Cells	0.0260321	-2.34584	-1.14537	7 d * Aged Cells down vs 7 d * Young Cells	-0.124356	7 d * Aged Cells down vs 7 d * Young Cells	0.0355334	-1.3186	4.86229	-2.20506	-1.3186	10 d * Aged Cells down vs 10 d * Young Cells	-0.161193	10 d * Aged Cells down vs 10 d * Young Cells	9.78157	32.6463	13.8269	1
229770	cg17438580				3.36313e-06	0.000124415	4.4264	3.18179	0 h * Aged Cells up vs 0 h * Young Cells	0.299401	0 h * Aged Cells up vs 0 h * Young Cells	5.76763e-05	4.70425	3.38152	72 h * Aged Cells up vs 72 h * Young Cells	0.323644	72 h * Aged Cells up vs 72 h * Young Cells	0.0951955	1.72487	1.39876	7 d * Aged Cells up vs 7 d * Young Cells	0.157836	7 d * Aged Cells up vs 7 d * Young Cells	0.000248714	4.14594	17.4252	4.17435	4.14594	10 d * Aged Cells up vs 10 d * Young Cells	0.379125	10 d * Aged Cells up vs 10 d * Young Cells	9.75873	89.846	38.1422	1
419769	cg09983792	RREB1	Gene_Associated_Cell_type_specific		3.40529e-06	0.000119953	-4.43964	-1.92948	0 h * Aged Cells down vs 0 h * Young Cells	-0.203931	0 h * Aged Cells down vs 0 h * Young Cells	2.22785e-05	-5.04669	-2.19331	72 h * Aged Cells down vs 72 h * Young Cells	-0.232514	72 h * Aged Cells down vs 72 h * Young Cells	0.093185	-1.73597	-0.851142	7 d * Aged Cells down vs 7 d * Young Cells	-0.0901903	7 d * Aged Cells down vs 7 d * Young Cells	0.00217879	-2.01964	11.3119	-3.36332	-2.01964	10 d * Aged Cells down vs 10 d * Young Cells	-0.224806	10 d * Aged Cells down vs 10 d * Young Cells	9.74594	32.8	13.9428	1
237673	cg15679590	PEX5L			3.41656e-06	0.000147717	-4.36411	-1.83593	0 h * Aged Cells down vs 0 h * Young Cells	-0.288918	0 h * Aged Cells down vs 0 h * Young Cells	3.26959e-05	-4.90867	-2.06502	72 h * Aged Cells down vs 72 h * Young Cells	-0.315213	72 h * Aged Cells down vs 72 h * Young Cells	0.239357	1.20129	0.570135	7 d * Aged Cells up vs 7 d * Young Cells	0.0617014	7 d * Aged Cells up vs 7 d * Young Cells	0.0324548	-1.30581	5.04679	-2.24651	-1.30581	10 d * Aged Cells down vs 10 d * Young Cells	-0.213657	10 d * Aged Cells down vs 10 d * Young Cells	9.74255	30.7226	13.0643	1
517692	cg18949192			N_Shore	3.42245e-06	4.78783e-05	4.77135	1.99856	0 h * Aged Cells up vs 0 h * Young Cells	0.260802	0 h * Aged Cells up vs 0 h * Young Cells	1.97307e-05	5.09038	2.13219	72 h * Aged Cells up vs 72 h * Young Cells	0.271951	72 h * Aged Cells up vs 72 h * Young Cells	0.337425	0.975408	0.460925	7 d * Aged Cells up vs 7 d * Young Cells	0.0606622	7 d * Aged Cells up vs 7 d * Young Cells	0.00247354	1.91817	10.9849	3.31435	1.91817	10 d * Aged Cells up vs 10 d * Young Cells	0.225207	10 d * Aged Cells up vs 10 d * Young Cells	9.74078	30.4515	12.9514	1
682253	cg12596218		Unclassified		3.42448e-06	4.89672e-05	-4.76325	-2.41877	0 h * Aged Cells down vs 0 h * Young Cells	-0.377232	0 h * Aged Cells down vs 0 h * Young Cells	5.61631e-05	-4.71384	-2.39368	72 h * Aged Cells down vs 72 h * Young Cells	-0.375668	72 h * Aged Cells down vs 72 h * Young Cells	0.703988	-0.383715	-0.219821	7 d * Aged Cells down vs 7 d * Young Cells	-0.0184031	7 d * Aged Cells down vs 7 d * Young Cells	0.0462066	-1.46127	4.33761	-2.08269	-1.46127	10 d * Aged Cells down vs 10 d * Young Cells	-0.233213	10 d * Aged Cells down vs 10 d * Young Cells	9.74018	44.7521	19.0347	1
536440	cg00934800				3.55396e-06	0.000113101	4.46095	3.37604	0 h * Aged Cells up vs 0 h * Young Cells	0.370167	0 h * Aged Cells up vs 0 h * Young Cells	5.66507e-05	4.71072	3.56506	72 h * Aged Cells up vs 72 h * Young Cells	0.410285	72 h * Aged Cells up vs 72 h * Young Cells	0.0232056	2.39682	2.04637	7 d * Aged Cells up vs 7 d * Young Cells	0.192732	7 d * Aged Cells up vs 7 d * Young Cells	0.000477384	4.11452	15.4828	3.93482	4.11452	10 d * Aged Cells up vs 10 d * Young Cells	0.458545	10 d * Aged Cells up vs 10 d * Young Cells	9.70216	99.013	42.2789	1
473618	cg26795073				3.5994e-06	0.000919169	-3.69105	-1.65448	0 h * Aged Cells down vs 0 h * Young Cells	-0.208701	0 h * Aged Cells down vs 0 h * Young Cells	7.24388e-05	-4.62203	-2.07178	72 h * Aged Cells down vs 72 h * Young Cells	-0.265362	72 h * Aged Cells down vs 72 h * Young Cells	0.22159	1.24918	0.631687	7 d * Aged Cells up vs 7 d * Young Cells	0.0406514	7 d * Aged Cells up vs 7 d * Young Cells	0.0135268	-1.62878	6.91632	-2.62989	-1.62878	10 d * Aged Cells down vs 10 d * Young Cells	-0.223621	10 d * Aged Cells down vs 10 d * Young Cells	9.68916	34.6874	14.8315	1
471946	cg14979828	CRISPLD1			3.63558e-06	0.000442408	3.96292	2.09716	0 h * Aged Cells up vs 0 h * Young Cells	0.312532	0 h * Aged Cells up vs 0 h * Young Cells	7.85197e-05	4.59293	2.43056	72 h * Aged Cells up vs 72 h * Young Cells	0.354351	72 h * Aged Cells up vs 72 h * Young Cells	0.319348	1.01319	0.604889	7 d * Aged Cells up vs 7 d * Young Cells	0.0934668	7 d * Aged Cells up vs 7 d * Young Cells	0.00142815	2.5773	12.4242	3.5248	2.5773	10 d * Aged Cells up vs 10 d * Young Cells	0.361352	10 d * Aged Cells up vs 10 d * Young Cells	9.67894	48.2976	20.6727	1
238676	cg16688582	CREB5			3.63785e-06	7.88944e-05	4.59121	3.19729	0 h * Aged Cells up vs 0 h * Young Cells	0.448147	0 h * Aged Cells up vs 0 h * Young Cells	4.29583e-05	4.81041	3.34994	72 h * Aged Cells up vs 72 h * Young Cells	0.457397	72 h * Aged Cells up vs 72 h * Young Cells	0.756958	0.312418	0.245448	7 d * Aged Cells up vs 7 d * Young Cells	0.0288711	7 d * Aged Cells up vs 7 d * Young Cells	0.00194324	3.27851	11.6096	3.40729	3.27851	10 d * Aged Cells up vs 10 d * Young Cells	0.449153	10 d * Aged Cells up vs 10 d * Young Cells	9.6783	83.632	35.7992	1
499885	cg21111345				3.76081e-06	7.45309e-05	4.61175	2.01287	0 h * Aged Cells up vs 0 h * Young Cells	0.183696	0 h * Aged Cells up vs 0 h * Young Cells	1.13647e-05	5.2889	2.30842	72 h * Aged Cells up vs 72 h * Young Cells	0.204901	72 h * Aged Cells up vs 72 h * Young Cells	0.0838282	1.79045	0.881615	7 d * Aged Cells up vs 7 d * Young Cells	0.0735124	7 d * Aged Cells up vs 7 d * Young Cells	0.0382132	1.30957	4.71555	2.17153	1.30957	10 d * Aged Cells up vs 10 d * Young Cells	0.127501	10 d * Aged Cells up vs 10 d * Young Cells	9.64438	32.737	14.0625	1
591002	cg25140663				3.84478e-06	5.06742e-05	4.7509	3.70474	0 h * Aged Cells up vs 0 h * Young Cells	0.522123	0 h * Aged Cells up vs 0 h * Young Cells	6.21525e-05	4.6773	3.64734	72 h * Aged Cells up vs 72 h * Young Cells	0.515086	72 h * Aged Cells up vs 72 h * Young Cells	0.014794	2.59188	2.28016	7 d * Aged Cells up vs 7 d * Young Cells	0.324251	7 d * Aged Cells up vs 7 d * Young Cells	0.0164368	2.74411	6.48655	2.54687	2.74411	10 d * Aged Cells up vs 10 d * Young Cells	0.415955	10 d * Aged Cells up vs 10 d * Young Cells	9.62189	104.253	44.8876	1
739523	cg08456789				4.02258e-06	0.00099345	3.66187	1.5186	0 h * Aged Cells up vs 0 h * Young Cells	0.0937552	0 h * Aged Cells up vs 0 h * Young Cells	1.88764e-05	5.10631	2.11761	72 h * Aged Cells up vs 72 h * Young Cells	0.119483	72 h * Aged Cells up vs 72 h * Young Cells	0.093813	1.73248	0.810542	7 d * Aged Cells up vs 7 d * Young Cells	0.0293212	7 d * Aged Cells up vs 7 d * Young Cells	0.0018355	1.96489	11.759	3.42914	1.96489	10 d * Aged Cells up vs 10 d * Young Cells	0.105767	10 d * Aged Cells up vs 10 d * Young Cells	9.57595	29.3444	12.6953	1
74179	cg00364339	CHCHD6			4.02575e-06	0.000244262	-4.18095	-2.66979	0 h * Aged Cells down vs 0 h * Young Cells	-0.315434	0 h * Aged Cells down vs 0 h * Young Cells	8.45031e-05	-4.5664	-2.91592	72 h * Aged Cells down vs 72 h * Young Cells	-0.348623	72 h * Aged Cells down vs 72 h * Young Cells	0.170456	1.40563	1.01261	7 d * Aged Cells up vs 7 d * Young Cells	0.0595435	7 d * Aged Cells up vs 7 d * Young Cells	0.143408	-1.32693	2.26186	-1.50395	-1.32693	10 d * Aged Cells down vs 10 d * Young Cells	-0.209054	10 d * Aged Cells down vs 10 d * Young Cells	9.57515	69.5685	30.1	1
38563	cg20689043				4.0311e-06	0.000222268	4.2154	1.78344	0 h * Aged Cells up vs 0 h * Young Cells	0.250792	0 h * Aged Cells up vs 0 h * Young Cells	5.37279e-05	4.72981	2.00108	72 h * Aged Cells up vs 72 h * Young Cells	0.270906	72 h * Aged Cells up vs 72 h * Young Cells	0.00478192	3.05581	1.45853	7 d * Aged Cells up vs 7 d * Young Cells	0.181485	7 d * Aged Cells up vs 7 d * Young Cells	0.00481741	1.7846	9.32003	3.05287	1.7846	10 d * Aged Cells up vs 10 d * Young Cells	0.253663	10 d * Aged Cells up vs 10 d * Young Cells	9.5738	30.5342	13.213	1
357090	cg21038418	PARD3B			4.15032e-06	6.62769e-05	-4.65412	-2.8365	0 h * Aged Cells down vs 0 h * Young Cells	-0.384738	0 h * Aged Cells down vs 0 h * Young Cells	1.57475e-05	-5.17151	-3.15183	72 h * Aged Cells down vs 72 h * Young Cells	-0.428061	72 h * Aged Cells down vs 72 h * Young Cells	0.611283	-0.513803	-0.353273	7 d * Aged Cells down vs 7 d * Young Cells	-0.04556	7 d * Aged Cells down vs 7 d * Young Cells	0.0101308	-2.31659	7.56797	-2.751	-2.31659	10 d * Aged Cells down vs 10 d * Young Cells	-0.34623	10 d * Aged Cells down vs 10 d * Young Cells	9.54426	63.1681	27.4192	1
389319	cg11906285				4.25279e-06	0.000245527	4.17906	2.84906	0 h * Aged Cells up vs 0 h * Young Cells	0.419807	0 h * Aged Cells up vs 0 h * Young Cells	6.41293e-05	4.666	3.18103	72 h * Aged Cells up vs 72 h * Young Cells	0.459562	72 h * Aged Cells up vs 72 h * Young Cells	0.00758094	2.87024	2.20755	7 d * Aged Cells up vs 7 d * Young Cells	0.329843	7 d * Aged Cells up vs 7 d * Young Cells	0.00169416	3.259	11.97	3.45977	3.259	10 d * Aged Cells up vs 10 d * Young Cells	0.445226	10 d * Aged Cells up vs 10 d * Young Cells	9.51958	78.8366	34.3092	1
496011	cg14436481	PCID2			4.28154e-06	0.000298446	4.10764	1.99023	0 h * Aged Cells up vs 0 h * Young Cells	0.309945	0 h * Aged Cells up vs 0 h * Young Cells	6.96636e-05	4.63613	2.24629	72 h * Aged Cells up vs 72 h * Young Cells	0.343859	72 h * Aged Cells up vs 72 h * Young Cells	0.00231794	3.33945	1.82538	7 d * Aged Cells up vs 7 d * Young Cells	0.296155	7 d * Aged Cells up vs 7 d * Young Cells	0.0354653	1.47679	4.86618	2.20594	1.47679	10 d * Aged Cells up vs 10 d * Young Cells	0.217383	10 d * Aged Cells up vs 10 d * Young Cells	9.51277	39.7915	17.3294	1
589335	cg10053507	KIAA1026			4.44402e-06	6.85707e-05	4.64184	2.4453	0 h * Aged Cells up vs 0 h * Young Cells	0.23631	0 h * Aged Cells up vs 0 h * Young Cells	8.04101e-05	4.58433	2.415	72 h * Aged Cells up vs 72 h * Young Cells	0.236403	72 h * Aged Cells up vs 72 h * Young Cells	0.436304	0.789367	0.469124	7 d * Aged Cells up vs 7 d * Young Cells	0.0255997	7 d * Aged Cells up vs 7 d * Young Cells	0.00112951	2.63021	13.0578	3.61356	2.63021	10 d * Aged Cells up vs 10 d * Young Cells	0.243286	10 d * Aged Cells up vs 10 d * Young Cells	9.47517	46.8525	20.4855	1
384568	cg26995450	LOC153910			4.46359e-06	0.000145668	-4.36919	-1.93254	0 h * Aged Cells down vs 0 h * Young Cells	-0.306495	0 h * Aged Cells down vs 0 h * Young Cells	4.42539e-05	-4.7997	-2.12296	72 h * Aged Cells down vs 72 h * Young Cells	-0.338122	72 h * Aged Cells down vs 72 h * Young Cells	0.00435416	-3.09303	-1.5434	7 d * Aged Cells down vs 7 d * Young Cells	-0.24344	7 d * Aged Cells down vs 7 d * Young Cells	0.00783607	-1.74586	8.16093	-2.85673	-1.74586	10 d * Aged Cells down vs 10 d * Young Cells	-0.277952	10 d * Aged Cells down vs 10 d * Young Cells	9.47074	33.0143	14.4417	1
183264	cg08577426	C2			4.54049e-06	0.000242757	4.18321	1.98443	0 h * Aged Cells up vs 0 h * Young Cells	0.319231	0 h * Aged Cells up vs 0 h * Young Cells	4.90694e-05	4.7625	2.25923	72 h * Aged Cells up vs 72 h * Young Cells	0.362558	72 h * Aged Cells up vs 72 h * Young Cells	0.00548953	3.0007	1.60589	7 d * Aged Cells up vs 7 d * Young Cells	0.25571	7 d * Aged Cells up vs 7 d * Young Cells	0.0513318	1.33231	4.13175	2.03267	1.33231	10 d * Aged Cells up vs 10 d * Young Cells	0.205346	10 d * Aged Cells up vs 10 d * Young Cells	9.45354	37.9061	16.6117	1
617659	cg19360907	LGALS2			4.70612e-06	0.000135343	-4.39587	-2.0537	0 h * Aged Cells down vs 0 h * Young Cells	-0.314533	0 h * Aged Cells down vs 0 h * Young Cells	8.21811e-05	-4.57646	-2.13807	72 h * Aged Cells down vs 72 h * Young Cells	-0.326943	72 h * Aged Cells down vs 72 h * Young Cells	0.00856401	-2.82035	-1.48649	7 d * Aged Cells down vs 7 d * Young Cells	-0.232406	7 d * Aged Cells down vs 7 d * Young Cells	0.0635431	-1.24532	3.72182	-1.9292	-1.24532	10 d * Aged Cells down vs 10 d * Young Cells	-0.167075	10 d * Aged Cells down vs 10 d * Young Cells	9.41752	36.6254	16.1119	1
741694	cg02907415				4.7853e-06	5.9557e-05	-4.69268	-2.76	0 h * Aged Cells down vs 0 h * Young Cells	-0.401848	0 h * Aged Cells down vs 0 h * Young Cells	1.88066e-05	-5.10764	-3.00406	72 h * Aged Cells down vs 72 h * Young Cells	-0.429679	72 h * Aged Cells down vs 72 h * Young Cells	0.111821	-1.63994	-1.08814	7 d * Aged Cells down vs 7 d * Young Cells	-0.161472	7 d * Aged Cells down vs 7 d * Young Cells	0.0765894	-1.49224	3.37189	-1.83627	-1.49224	10 d * Aged Cells down vs 10 d * Young Cells	-0.195574	10 d * Aged Cells down vs 10 d * Young Cells	9.40077	57.9433	25.5352	1
757500	cg05275751				4.85685e-06	0.000307829	4.09629	2.50175	0 h * Aged Cells up vs 0 h * Young Cells	0.380162	0 h * Aged Cells up vs 0 h * Young Cells	5.13806e-05	4.74591	2.8985	72 h * Aged Cells up vs 72 h * Young Cells	0.424262	72 h * Aged Cells up vs 72 h * Young Cells	0.00334275	3.19714	2.20284	7 d * Aged Cells up vs 7 d * Young Cells	0.35212	7 d * Aged Cells up vs 7 d * Young Cells	0.03877	1.8268	4.68649	2.16483	1.8268	10 d * Aged Cells up vs 10 d * Young Cells	0.254082	10 d * Aged Cells up vs 10 d * Young Cells	9.38589	62.38	27.5341	1
535276	cg04681088	TCF4			4.98775e-06	0.000219947	4.21923	2.33977	0 h * Aged Cells up vs 0 h * Young Cells	0.351078	0 h * Aged Cells up vs 0 h * Young Cells	4.51704e-05	4.79232	2.65757	72 h * Aged Cells up vs 72 h * Young Cells	0.4006	72 h * Aged Cells up vs 72 h * Young Cells	0.00337649	3.19321	1.99772	7 d * Aged Cells up vs 7 d * Young Cells	0.289208	7 d * Aged Cells up vs 7 d * Young Cells	0.043558	1.61711	4.45422	2.1105	1.61711	10 d * Aged Cells up vs 10 d * Young Cells	0.259676	10 d * Aged Cells up vs 10 d * Young Cells	9.35926	51.2842	22.7008	1
227259	cg21005232	SCG5			5.11752e-06	0.000202791	4.24884	3.26519	0 h * Aged Cells up vs 0 h * Young Cells	0.430874	0 h * Aged Cells up vs 0 h * Young Cells	6.97705e-05	4.63558	3.5624	72 h * Aged Cells up vs 72 h * Young Cells	0.470492	72 h * Aged Cells up vs 72 h * Young Cells	0.000982426	3.66607	3.17838	7 d * Aged Cells up vs 7 d * Young Cells	0.402604	7 d * Aged Cells up vs 7 d * Young Cells	0.0521534	2.15026	4.10089	2.02507	2.15026	10 d * Aged Cells up vs 10 d * Young Cells	0.34035	10 d * Aged Cells up vs 10 d * Young Cells	9.33359	98.2174	43.5953	1
782750	cg27537214				5.30527e-06	0.000390588	4.00883	1.69877	0 h * Aged Cells up vs 0 h * Young Cells	0.252978	0 h * Aged Cells up vs 0 h * Young Cells	5.24013e-05	4.73882	2.00811	72 h * Aged Cells up vs 72 h * Young Cells	0.284705	72 h * Aged Cells up vs 72 h * Young Cells	0.192758	1.33347	0.63748	7 d * Aged Cells up vs 7 d * Young Cells	0.100523	7 d * Aged Cells up vs 7 d * Young Cells	0.00650865	1.71679	8.59758	2.93216	1.71679	10 d * Aged Cells up vs 10 d * Young Cells	0.272459	10 d * Aged Cells up vs 10 d * Young Cells	9.29765	29.7488	13.2555	1
400773	cg11202131	LOC401463		N_Shore	5.84735e-06	8.76447e-05	4.5532	2.91366	0 h * Aged Cells up vs 0 h * Young Cells	0.260376	0 h * Aged Cells up vs 0 h * Young Cells	8.13932e-05	4.57994	2.93077	72 h * Aged Cells up vs 72 h * Young Cells	0.27053	72 h * Aged Cells up vs 72 h * Young Cells	0.197674	1.31844	0.951811	7 d * Aged Cells up vs 7 d * Young Cells	0.0817635	7 d * Aged Cells up vs 7 d * Young Cells	0.00412524	2.75366	9.69949	3.1144	2.75366	10 d * Aged Cells up vs 10 d * Young Cells	0.248908	10 d * Aged Cells up vs 10 d * Young Cells	9.20104	67.1343	30.2279	1
778948	cg06471536	PREP			5.90212e-06	9.12782e-05	-4.53852	-2.58409	0 h * Aged Cells down vs 0 h * Young Cells	-0.394277	0 h * Aged Cells down vs 0 h * Young Cells	7.89587e-05	-4.59091	-2.61392	72 h * Aged Cells down vs 72 h * Young Cells	-0.406553	72 h * Aged Cells down vs 72 h * Young Cells	0.139109	-1.52092	-0.97694	7 d * Aged Cells down vs 7 d * Young Cells	-0.148158	7 d * Aged Cells down vs 7 d * Young Cells	0.00731507	-2.26945	8.32199	-2.88479	-2.26945	10 d * Aged Cells down vs 10 d * Young Cells	-0.353073	10 d * Aged Cells down vs 10 d * Young Cells	9.19181	53.0947	23.9304	1
56680	cg11410682	PNMAL2	Unclassified_Cell_type_specific	Island	5.90711e-06	0.00136255	3.54264	1.58267	0 h * Aged Cells up vs 0 h * Young Cells	0.129363	0 h * Aged Cells up vs 0 h * Young Cells	2.97186e-05	4.94303	2.20829	72 h * Aged Cells up vs 72 h * Young Cells	0.184626	72 h * Aged Cells up vs 72 h * Young Cells	0.882078	-0.149648	-0.0754228	7 d * Aged Cells down vs 7 d * Young Cells	-0.00755451	7 d * Aged Cells down vs 7 d * Young Cells	0.00386329	1.93842	9.86143	3.14029	1.93842	10 d * Aged Cells up vs 10 d * Young Cells	0.180705	10 d * Aged Cells up vs 10 d * Young Cells	9.19097	32.6853	14.733	1
546044	cg15189681	FGF12			5.94394e-06	8.43398e-05	4.56709	2.62392	0 h * Aged Cells up vs 0 h * Young Cells	0.401728	0 h * Aged Cells up vs 0 h * Young Cells	7.30244e-05	4.61913	2.65382	72 h * Aged Cells up vs 72 h * Young Cells	0.413083	72 h * Aged Cells up vs 72 h * Young Cells	0.0729779	1.86054	1.20592	7 d * Aged Cells up vs 7 d * Young Cells	0.175826	7 d * Aged Cells up vs 7 d * Young Cells	0.00401272	2.48096	9.76765	3.12532	2.48096	10 d * Aged Cells up vs 10 d * Young Cells	0.359868	10 d * Aged Cells up vs 10 d * Young Cells	9.18483	54.0202	24.3661	1
641890	cg01118711	AUTS2		N_Shelf	5.9928e-06	0.000684618	-3.80112	-1.58747	0 h * Aged Cells down vs 0 h * Young Cells	-0.226052	0 h * Aged Cells down vs 0 h * Young Cells	4.5219e-05	-4.79193	-2.00127	72 h * Aged Cells down vs 72 h * Young Cells	-0.270619	72 h * Aged Cells down vs 72 h * Young Cells	0.896188	0.131627	0.0620166	7 d * Aged Cells up vs 7 d * Young Cells	-0.00741663	7 d * Aged Cells down vs 7 d * Young Cells	0.00436018	-1.7845	9.56343	-3.09248	-1.7845	10 d * Aged Cells down vs 10 d * Young Cells	-0.254548	10 d * Aged Cells down vs 10 d * Young Cells	9.17673	28.5195	12.8752	1
251119	cg19175386			N_Shore	6.05098e-06	0.000833681	3.72761	1.75777	0 h * Aged Cells up vs 0 h * Young Cells	0.28509	0 h * Aged Cells up vs 0 h * Young Cells	8.19709e-05	4.57739	2.15848	72 h * Aged Cells up vs 72 h * Young Cells	0.344171	72 h * Aged Cells up vs 72 h * Young Cells	0.00298803	3.24097	1.72414	7 d * Aged Cells up vs 7 d * Young Cells	0.262767	7 d * Aged Cells up vs 7 d * Young Cells	0.00581195	1.94017	8.8673	2.9778	1.94017	10 d * Aged Cells up vs 10 d * Young Cells	0.299968	10 d * Aged Cells up vs 10 d * Young Cells	9.16719	36.3213	16.4144	1
8648	cg22507772		Unclassified		6.23136e-06	5.95871e-05	4.6925	2.30747	0 h * Aged Cells up vs 0 h * Young Cells	0.246992	0 h * Aged Cells up vs 0 h * Young Cells	6.80451e-05	4.64462	2.28393	72 h * Aged Cells up vs 72 h * Young Cells	0.244877	72 h * Aged Cells up vs 72 h * Young Cells	0.0829669	1.79572	0.99618	7 d * Aged Cells up vs 7 d * Young Cells	0.109785	7 d * Aged Cells up vs 7 d * Young Cells	0.00814749	1.93012	8.07011	2.84079	1.93012	10 d * Aged Cells up vs 10 d * Young Cells	0.207572	10 d * Aged Cells up vs 10 d * Young Cells	9.13821	39.3721	17.8496	1
743998	cg05227018	SPTLC3			6.72503e-06	0.000478981	-3.93359	-2.44723	0 h * Aged Cells down vs 0 h * Young Cells	-0.311753	0 h * Aged Cells down vs 0 h * Young Cells	8.12341e-05	-4.58065	-2.84979	72 h * Aged Cells down vs 72 h * Young Cells	-0.362404	72 h * Aged Cells down vs 72 h * Young Cells	0.0431388	-2.11504	-1.48447	7 d * Aged Cells down vs 7 d * Young Cells	-0.208265	7 d * Aged Cells down vs 7 d * Young Cells	0.000832364	-3.20478	13.8995	-3.7282	-3.20478	10 d * Aged Cells down vs 10 d * Young Cells	-0.408724	10 d * Aged Cells down vs 10 d * Young Cells	9.06324	62.5057	28.5717	1
565053	cg26411522	SLC45A1		Island	6.77994e-06	0.000289569	4.1187	2.99	0 h * Aged Cells up vs 0 h * Young Cells	0.281143	0 h * Aged Cells up vs 0 h * Young Cells	5.87804e-05	4.69741	3.41011	72 h * Aged Cells up vs 72 h * Young Cells	0.318581	72 h * Aged Cells up vs 72 h * Young Cells	0.00618969	2.95245	2.41802	7 d * Aged Cells up vs 7 d * Young Cells	0.252705	7 d * Aged Cells up vs 7 d * Young Cells	0.0137057	2.63234	6.8871	2.62433	2.63234	10 d * Aged Cells up vs 10 d * Young Cells	0.285173	10 d * Aged Cells up vs 10 d * Young Cells	9.05527	85.0325	38.903	1
10733	cg06282270	VWCE	Unclassified	Island	6.81949e-06	9.845e-05	4.51116	2.8994	0 h * Aged Cells up vs 0 h * Young Cells	0.293516	0 h * Aged Cells up vs 0 h * Young Cells	3.81056e-05	4.85356	3.11947	72 h * Aged Cells up vs 72 h * Young Cells	0.30551	72 h * Aged Cells up vs 72 h * Young Cells	0.514472	0.659985	0.478544	7 d * Aged Cells up vs 7 d * Young Cells	0.0154492	7 d * Aged Cells up vs 7 d * Young Cells	0.00149079	3.11569	12.3095	3.50849	3.11569	10 d * Aged Cells up vs 10 d * Young Cells	0.301573	10 d * Aged Cells up vs 10 d * Young Cells	9.04957	66.6088	30.4932	1
72835	cg03908391	GNAS	Unclassified	N_Shore	7.19448e-06	0.000190896	4.27087	1.90623	0 h * Aged Cells up vs 0 h * Young Cells	0.280862	0 h * Aged Cells up vs 0 h * Young Cells	5.24532e-05	4.73847	2.11494	72 h * Aged Cells up vs 72 h * Young Cells	0.30821	72 h * Aged Cells up vs 72 h * Young Cells	0.0175227	2.51935	1.26857	7 d * Aged Cells up vs 7 d * Young Cells	0.143242	7 d * Aged Cells up vs 7 d * Young Cells	0.00615736	1.82207	8.72944	2.95456	1.82207	10 d * Aged Cells up vs 10 d * Young Cells	0.249135	10 d * Aged Cells up vs 10 d * Young Cells	8.99721	31.9367	14.7056	1
190187	cg10964502	LINC00322			7.89084e-06	0.000357293	4.0416	1.83412	0 h * Aged Cells up vs 0 h * Young Cells	0.26668	0 h * Aged Cells up vs 0 h * Young Cells	7.73717e-05	4.59825	2.08674	72 h * Aged Cells up vs 72 h * Young Cells	0.301688	72 h * Aged Cells up vs 72 h * Young Cells	0.00281126	3.26471	1.67143	7 d * Aged Cells up vs 7 d * Young Cells	0.242774	7 d * Aged Cells up vs 7 d * Young Cells	0.00334741	2.00436	10.2182	3.1966	2.00436	10 d * Aged Cells up vs 10 d * Young Cells	0.278931	10 d * Aged Cells up vs 10 d * Young Cells	8.90728	32.6858	15.2025	1
196328	cg24020375			N_Shore	7.97043e-06	0.000340447	-4.05934	-2.2522	0 h * Aged Cells down vs 0 h * Young Cells	-0.349583	0 h * Aged Cells down vs 0 h * Young Cells	7.61651e-05	-4.60392	-2.55434	72 h * Aged Cells down vs 72 h * Young Cells	-0.399662	72 h * Aged Cells down vs 72 h * Young Cells	0.0322693	-2.24911	-1.40776	7 d * Aged Cells down vs 7 d * Young Cells	-0.227368	7 d * Aged Cells down vs 7 d * Young Cells	0.00165976	-2.65823	12.0243	-3.4676	-2.65823	10 d * Aged Cells down vs 10 d * Young Cells	-0.420151	10 d * Aged Cells down vs 10 d * Young Cells	8.89755	48.8017	22.7229	1
141136	cg14877165	SLC30A8			8.02721e-06	0.000406484	3.99414	2.56675	0 h * Aged Cells up vs 0 h * Young Cells	0.387634	0 h * Aged Cells up vs 0 h * Young Cells	7.09213e-05	4.62968	2.97516	72 h * Aged Cells up vs 72 h * Young Cells	0.459337	72 h * Aged Cells up vs 72 h * Young Cells	0.360976	0.928179	0.672914	7 d * Aged Cells up vs 7 d * Young Cells	0.119552	7 d * Aged Cells up vs 7 d * Young Cells	0.000417536	3.53769	15.8743	3.98425	3.53769	10 d * Aged Cells up vs 10 d * Young Cells	0.504129	10 d * Aged Cells up vs 10 d * Young Cells	8.89066	65.4211	30.4848	1
566339	cg00334594				8.07059e-06	0.00214654	-3.36906	-1.51781	0 h * Aged Cells down vs 0 h * Young Cells	-0.22677	0 h * Aged Cells down vs 0 h * Young Cells	4.22771e-05	-4.81616	-2.16976	72 h * Aged Cells down vs 72 h * Young Cells	-0.296757	72 h * Aged Cells down vs 72 h * Young Cells	0.872657	0.161708	0.0821882	7 d * Aged Cells up vs 7 d * Young Cells	0.00144959	7 d * Aged Cells up vs 7 d * Young Cells	0.00432113	-1.92722	9.58549	-3.09604	-1.92722	10 d * Aged Cells down vs 10 d * Young Cells	-0.271922	10 d * Aged Cells down vs 10 d * Young Cells	8.88544	32.1338	14.9825	1
248573	cg16808481	TES			8.22201e-06	0.000116762	-4.44941	-2.50768	0 h * Aged Cells down vs 0 h * Young Cells	-0.379548	0 h * Aged Cells down vs 0 h * Young Cells	7.62303e-05	-4.60361	-2.59459	72 h * Aged Cells down vs 72 h * Young Cells	-0.392247	72 h * Aged Cells down vs 72 h * Young Cells	0.188883	-1.34552	-0.855519	7 d * Aged Cells down vs 7 d * Young Cells	-0.124085	7 d * Aged Cells down vs 7 d * Young Cells	0.00991213	-2.14931	7.61784	-2.76004	-2.14931	10 d * Aged Cells down vs 10 d * Young Cells	-0.329241	10 d * Aged Cells down vs 10 d * Young Cells	8.86744	50.1883	23.4479	1
141640	cg16633687				8.42507e-06	0.00156177	-3.49079	-1.46319	0 h * Aged Cells down vs 0 h * Young Cells	-0.186029	0 h * Aged Cells down vs 0 h * Young Cells	3.97387e-05	-4.83846	-2.02808	72 h * Aged Cells down vs 72 h * Young Cells	-0.266672	72 h * Aged Cells down vs 72 h * Young Cells	0.0295004	-2.28976	-1.08277	7 d * Aged Cells down vs 7 d * Young Cells	-0.152826	7 d * Aged Cells down vs 7 d * Young Cells	0.0179288	-1.45335	6.29739	-2.50946	-1.45335	10 d * Aged Cells down vs 10 d * Young Cells	-0.218854	10 d * Aged Cells down vs 10 d * Young Cells	8.84385	27.686	12.9694	1
143049	cg13930596	TBX3		N_Shore	8.60056e-06	0.000420826	-3.98136	-2.33507	0 h * Aged Cells down vs 0 h * Young Cells	-0.368888	0 h * Aged Cells down vs 0 h * Young Cells	3.25603e-05	-4.91017	-2.87982	72 h * Aged Cells down vs 72 h * Young Cells	-0.440317	72 h * Aged Cells down vs 72 h * Young Cells	0.0656853	1.91287	1.26568	7 d * Aged Cells up vs 7 d * Young Cells	0.142348	7 d * Aged Cells up vs 7 d * Young Cells	0.0755354	-1.49371	3.39756	-1.84325	-1.49371	10 d * Aged Cells down vs 10 d * Young Cells	-0.233464	10 d * Aged Cells down vs 10 d * Young Cells	8.82394	54.0834	25.3923	1
248620	cg12578486	UBAC2	Promoter_Associated		8.68432e-06	9.62218e-05	-4.51944	-2.88241	0 h * Aged Cells down vs 0 h * Young Cells	-0.410416	0 h * Aged Cells down vs 0 h * Young Cells	5.8774e-05	-4.69745	-2.99593	72 h * Aged Cells down vs 72 h * Young Cells	-0.429705	72 h * Aged Cells down vs 72 h * Young Cells	0.106889	-1.66397	-1.19724	7 d * Aged Cells down vs 7 d * Young Cells	-0.153672	7 d * Aged Cells down vs 7 d * Young Cells	0.0439759	-1.85586	4.4353	-2.10602	-1.85586	10 d * Aged Cells down vs 10 d * Young Cells	-0.231602	10 d * Aged Cells down vs 10 d * Young Cells	8.81459	63.886	30.0264	1
427528	cg20033737				8.95658e-06	0.000367994	4.03075	2.67297	0 h * Aged Cells up vs 0 h * Young Cells	0.265399	0 h * Aged Cells up vs 0 h * Young Cells	5.29374e-05	4.73516	3.1401	72 h * Aged Cells up vs 72 h * Young Cells	0.304301	72 h * Aged Cells up vs 72 h * Young Cells	0.0241154	2.37982	1.78042	7 d * Aged Cells up vs 7 d * Young Cells	0.124414	7 d * Aged Cells up vs 7 d * Young Cells	0.00732779	2.64259	8.31791	2.88408	2.64259	10 d * Aged Cells up vs 10 d * Young Cells	0.270625	10 d * Aged Cells up vs 10 d * Young Cells	8.78486	68.8361	32.4625	1
736092	cg12298996	LPP			9.14607e-06	0.00104591	-3.64253	-1.66741	0 h * Aged Cells down vs 0 h * Young Cells	-0.261122	0 h * Aged Cells down vs 0 h * Young Cells	4.1079e-05	-4.82651	-2.20939	72 h * Aged Cells down vs 72 h * Young Cells	-0.346611	72 h * Aged Cells down vs 72 h * Young Cells	0.266129	1.13389	0.585566	7 d * Aged Cells up vs 7 d * Young Cells	0.0734546	7 d * Aged Cells up vs 7 d * Young Cells	0.00782496	-1.80721	8.16424	-2.85731	-1.80721	10 d * Aged Cells down vs 10 d * Young Cells	-0.292828	10 d * Aged Cells down vs 10 d * Young Cells	8.76472	32.7249	15.4682	1
527189	cg17885203	KCCAT333			9.17415e-06	0.000136867	-4.3918	-2.25775	0 h * Aged Cells down vs 0 h * Young Cells	-0.337091	0 h * Aged Cells down vs 0 h * Young Cells	5.15747e-05	-4.74455	-2.43909	72 h * Aged Cells down vs 72 h * Young Cells	-0.369292	72 h * Aged Cells down vs 72 h * Young Cells	0.492083	-0.695815	-0.403547	7 d * Aged Cells down vs 7 d * Young Cells	-0.0815658	7 d * Aged Cells down vs 7 d * Young Cells	0.022015	-1.71895	5.85648	-2.42002	-1.71895	10 d * Aged Cells down vs 10 d * Young Cells	-0.273734	10 d * Aged Cells down vs 10 d * Young Cells	8.76178	41.2591	19.5087	1
106262	cg18081940	TDRD10	Unclassified_Cell_type_specific	Island	9.36257e-06	5.80931e-05	4.70165	2.45052	0 h * Aged Cells up vs 0 h * Young Cells	0.0797545	0 h * Aged Cells up vs 0 h * Young Cells	4.47605e-05	4.79561	2.49949	72 h * Aged Cells up vs 72 h * Young Cells	0.0904425	72 h * Aged Cells up vs 72 h * Young Cells	0.546357	0.610391	0.358908	7 d * Aged Cells up vs 7 d * Young Cells	0.015048	7 d * Aged Cells up vs 7 d * Young Cells	0.00289497	2.34285	10.5839	3.25329	2.34285	10 d * Aged Cells up vs 10 d * Young Cells	0.0589094	10 d * Aged Cells up vs 10 d * Young Cells	8.74226	42.3157	20.0529	1
720077	cg20675262				9.48506e-06	0.000189801	-4.27296	-2.94377	0 h * Aged Cells down vs 0 h * Young Cells	-0.429612	0 h * Aged Cells down vs 0 h * Young Cells	4.34972e-05	-4.80592	-3.31094	72 h * Aged Cells down vs 72 h * Young Cells	-0.474586	72 h * Aged Cells down vs 72 h * Young Cells	0.0101465	-2.75035	-2.13762	7 d * Aged Cells down vs 7 d * Young Cells	-0.309975	7 d * Aged Cells down vs 7 d * Young Cells	0.0265492	-2.22464	5.46187	-2.33707	-2.22464	10 d * Aged Cells down vs 10 d * Young Cells	-0.30863	10 d * Aged Cells down vs 10 d * Young Cells	8.72979	73.8275	35.036	1
334642	cg09449191	MYO9B			9.56442e-06	0.000337248	4.06281	2.0269	0 h * Aged Cells up vs 0 h * Young Cells	0.256278	0 h * Aged Cells up vs 0 h * Young Cells	6.54333e-05	4.65874	2.3242	72 h * Aged Cells up vs 72 h * Young Cells	0.30035	72 h * Aged Cells up vs 72 h * Young Cells	0.0221023	2.41828	1.36107	7 d * Aged Cells up vs 7 d * Young Cells	0.164337	7 d * Aged Cells up vs 7 d * Young Cells	0.000571086	2.66661	14.9652	3.86849	2.66661	10 d * Aged Cells up vs 10 d * Young Cells	0.306134	10 d * Aged Cells up vs 10 d * Young Cells	8.72181	38.6795	18.3727	1
265407	cg09690040	CHCHD6			9.72381e-06	0.000183085	4.28608	2.28276	0 h * Aged Cells up vs 0 h * Young Cells	0.339961	0 h * Aged Cells up vs 0 h * Young Cells	5.39787e-05	4.72813	2.5182	72 h * Aged Cells up vs 72 h * Young Cells	0.364735	72 h * Aged Cells up vs 72 h * Young Cells	0.534691	0.628353	0.377547	7 d * Aged Cells up vs 7 d * Young Cells	0.0726042	7 d * Aged Cells up vs 7 d * Young Cells	0.00831685	2.08431	8.02229	2.83236	2.08431	10 d * Aged Cells up vs 10 d * Young Cells	0.309632	10 d * Aged Cells up vs 10 d * Young Cells	8.70598	44.0029	20.9394	1
65757	cg07772791			N_Shore	9.83567e-06	0.00103011	-3.64825	-1.78727	0 h * Aged Cells down vs 0 h * Young Cells	-0.212926	0 h * Aged Cells down vs 0 h * Young Cells	4.91081e-05	-4.76221	-2.333	72 h * Aged Cells down vs 72 h * Young Cells	-0.262107	72 h * Aged Cells down vs 72 h * Young Cells	0.286947	1.0848	0.599547	7 d * Aged Cells up vs 7 d * Young Cells	0.0482919	7 d * Aged Cells up vs 7 d * Young Cells	0.00759938	-1.94218	8.23261	-2.86925	-1.94218	10 d * Aged Cells down vs 10 d * Young Cells	-0.243054	10 d * Aged Cells down vs 10 d * Young Cells	8.69504	37.1833	17.7164	1
123461	cg21159778	DFNB31		Island	1.02127e-05	0.00774467	2.86152	1.29377	0 h * Aged Cells up vs 0 h * Young Cells	0.0418995	0 h * Aged Cells up vs 0 h * Young Cells	1.53452e-05	5.18082	2.34239	72 h * Aged Cells up vs 72 h * Young Cells	0.0734596	72 h * Aged Cells up vs 72 h * Young Cells	0.127743	1.56794	0.799757	7 d * Aged Cells up vs 7 d * Young Cells	0.0195305	7 d * Aged Cells up vs 7 d * Young Cells	0.000721303	2.36242	14.301	3.78167	2.36242	10 d * Aged Cells up vs 10 d * Young Cells	0.0677497	10 d * Aged Cells up vs 10 d * Young Cells	8.65911	31.5397	15.0898	1
81860	cg14199833	DAXX		Island	1.03551e-05	0.000237428	-4.19131	-2.26035	0 h * Aged Cells down vs 0 h * Young Cells	-0.310459	0 h * Aged Cells down vs 0 h * Young Cells	4.29725e-05	-4.81029	-2.59416	72 h * Aged Cells down vs 72 h * Young Cells	-0.321037	72 h * Aged Cells down vs 72 h * Young Cells	0.217255	-1.26129	-0.767379	7 d * Aged Cells down vs 7 d * Young Cells	-0.0669261	7 d * Aged Cells down vs 7 d * Young Cells	0.02175	-1.80722	5.88225	-2.42534	-1.80722	10 d * Aged Cells down vs 10 d * Young Cells	-0.252859	10 d * Aged Cells down vs 10 d * Young Cells	8.6459	44.8049	21.4692	1
654593	cg12876620	FAT1			1.12793e-05	0.000148144	-4.36306	-2.7814	0 h * Aged Cells down vs 0 h * Young Cells	-0.408997	0 h * Aged Cells down vs 0 h * Young Cells	5.88201e-05	-4.69717	-2.99438	72 h * Aged Cells down vs 72 h * Young Cells	-0.420332	72 h * Aged Cells down vs 72 h * Young Cells	0.0561968	-1.9891	-1.43053	7 d * Aged Cells down vs 7 d * Young Cells	-0.198537	7 d * Aged Cells down vs 7 d * Young Cells	0.0101383	-2.42285	7.56629	-2.75069	-2.42285	10 d * Aged Cells down vs 10 d * Young Cells	-0.337211	10 d * Aged Cells down vs 10 d * Young Cells	8.56464	62.0175	29.9989	1
137113	cg04771980				1.13681e-05	0.000121838	4.43399	2.51841	0 h * Aged Cells up vs 0 h * Young Cells	0.291638	0 h * Aged Cells up vs 0 h * Young Cells	6.3999e-05	4.66674	2.6506	72 h * Aged Cells up vs 72 h * Young Cells	0.294481	72 h * Aged Cells up vs 72 h * Young Cells	0.154096	1.46346	0.937737	7 d * Aged Cells up vs 7 d * Young Cells	0.101951	7 d * Aged Cells up vs 7 d * Young Cells	0.070815	1.4719	3.51776	1.87557	1.4719	10 d * Aged Cells up vs 10 d * Young Cells	0.202804	10 d * Aged Cells up vs 10 d * Young Cells	8.55722	49.1879	23.8136	1
208655	cg09980961	HTR3E			1.18016e-05	0.000784086	-3.75053	-1.81506	0 h * Aged Cells down vs 0 h * Young Cells	-0.264398	0 h * Aged Cells down vs 0 h * Young Cells	5.75777e-05	-4.70487	-2.27691	72 h * Aged Cells down vs 72 h * Young Cells	-0.32548	72 h * Aged Cells down vs 72 h * Young Cells	0.862169	-0.175162	-0.095633	7 d * Aged Cells down vs 7 d * Young Cells	-0.0446207	7 d * Aged Cells down vs 7 d * Young Cells	0.0192047	-1.65809	6.1488	-2.47968	-1.65809	10 d * Aged Cells down vs 10 d * Young Cells	-0.255183	10 d * Aged Cells down vs 10 d * Young Cells	8.5218	35.5625	17.2886	1
664661	cg25592413	STC2		N_Shore	1.19551e-05	0.000246102	4.17821	2.10506	0 h * Aged Cells up vs 0 h * Young Cells	0.159014	0 h * Aged Cells up vs 0 h * Young Cells	7.66338e-05	4.60171	2.31843	72 h * Aged Cells up vs 72 h * Young Cells	0.162823	72 h * Aged Cells up vs 72 h * Young Cells	0.721493	0.35995	0.20459	7 d * Aged Cells up vs 7 d * Young Cells	0.0102611	7 d * Aged Cells up vs 7 d * Young Cells	0.00298992	2.25595	10.5023	3.24072	2.25595	10 d * Aged Cells up vs 10 d * Young Cells	0.166317	10 d * Aged Cells up vs 10 d * Young Cells	8.5096	38.4877	18.7375	1
702113	cg02436384				1.23682e-05	0.000150916	4.35633	2.46433	0 h * Aged Cells up vs 0 h * Young Cells	0.376354	0 h * Aged Cells up vs 0 h * Young Cells	8.35227e-05	4.57061	2.58554	72 h * Aged Cells up vs 72 h * Young Cells	0.39981	72 h * Aged Cells up vs 72 h * Young Cells	0.0438696	2.10715	1.34475	7 d * Aged Cells up vs 7 d * Young Cells	0.202181	7 d * Aged Cells up vs 7 d * Young Cells	0.00237404	2.60293	11.0904	3.33022	2.60293	10 d * Aged Cells up vs 10 d * Young Cells	0.393449	10 d * Aged Cells up vs 10 d * Young Cells	8.47756	48.338	23.622	1
427333	cg27194229				1.26867e-05	0.00119576	-3.59205	-1.79364	0 h * Aged Cells down vs 0 h * Young Cells	-0.202729	0 h * Aged Cells down vs 0 h * Young Cells	7.98583e-05	-4.58682	-2.29036	72 h * Aged Cells down vs 72 h * Young Cells	-0.260151	72 h * Aged Cells down vs 72 h * Young Cells	0.0276528	-2.31884	-1.30626	7 d * Aged Cells down vs 7 d * Young Cells	-0.163547	7 d * Aged Cells down vs 7 d * Young Cells	0.00313059	-2.2235	10.3863	-3.22279	-2.2235	10 d * Aged Cells down vs 10 d * Young Cells	-0.235935	10 d * Aged Cells down vs 10 d * Young Cells	8.45363	37.557	18.4055	1
740844	cg19545865				1.30786e-05	0.000387516	-4.01173	-1.87477	0 h * Aged Cells down vs 0 h * Young Cells	-0.247793	0 h * Aged Cells down vs 0 h * Young Cells	5.48754e-05	-4.7222	-2.20679	72 h * Aged Cells down vs 72 h * Young Cells	-0.280073	72 h * Aged Cells down vs 72 h * Young Cells	0.180365	-1.37271	-0.723708	7 d * Aged Cells down vs 7 d * Young Cells	-0.0825731	7 d * Aged Cells down vs 7 d * Young Cells	0.305769	-0.673174	1.08692	-1.04255	-0.673174	10 d * Aged Cells down vs 10 d * Young Cells	-0.108279	10 d * Aged Cells down vs 10 d * Young Cells	8.42504	32.7845	16.1211	1
388955	cg05870113	PARVB		S_Shore	1.32087e-05	0.000250667	-4.17149	-2.37373	0 h * Aged Cells down vs 0 h * Young Cells	-0.348317	0 h * Aged Cells down vs 0 h * Young Cells	6.67807e-05	-4.65139	-2.6468	72 h * Aged Cells down vs 72 h * Young Cells	-0.375445	72 h * Aged Cells down vs 72 h * Young Cells	0.580192	0.559388	0.359104	7 d * Aged Cells up vs 7 d * Young Cells	0.0220487	7 d * Aged Cells up vs 7 d * Young Cells	0.0124998	-2.0939	7.09264	-2.6632	-2.0939	10 d * Aged Cells down vs 10 d * Young Cells	-0.314122	10 d * Aged Cells down vs 10 d * Young Cells	8.41576	48.5552	23.9024	1
336901	cg02557442	LINC00476			1.53391e-05	0.00014902	-4.36093	-2.01855	0 h * Aged Cells down vs 0 h * Young Cells	-0.253077	0 h * Aged Cells down vs 0 h * Young Cells	7.29088e-05	-4.6197	-2.13833	72 h * Aged Cells down vs 72 h * Young Cells	-0.256251	72 h * Aged Cells down vs 72 h * Young Cells	0.125863	-1.57604	-0.822993	7 d * Aged Cells down vs 7 d * Young Cells	-0.079364	7 d * Aged Cells down vs 7 d * Young Cells	0.0432521	-1.35188	4.46819	-2.11381	-1.35188	10 d * Aged Cells down vs 10 d * Young Cells	-0.17497	10 d * Aged Cells down vs 10 d * Young Cells	8.27618	31.5947	15.8155	1
267732	cg26381481	LHPP			1.6905e-05	0.000732868	-3.77574	-1.94097	0 h * Aged Cells down vs 0 h * Young Cells	-0.244075	0 h * Aged Cells down vs 0 h * Young Cells	4.19429e-05	-4.81902	-2.47728	72 h * Aged Cells down vs 72 h * Young Cells	-0.302812	72 h * Aged Cells down vs 72 h * Young Cells	0.798134	-0.258124	-0.149697	7 d * Aged Cells down vs 7 d * Young Cells	-0.031983	7 d * Aged Cells down vs 7 d * Young Cells	0.00581642	-2.11485	8.86545	-2.97749	-2.11485	10 d * Aged Cells down vs 10 d * Young Cells	-0.274985	10 d * Aged Cells down vs 10 d * Young Cells	8.18618	38.5458	19.5072	1
612452	cg18197377			N_Shore	1.88457e-05	0.000282958	4.12716	1.8291	0 h * Aged Cells up vs 0 h * Young Cells	0.28295	0 h * Aged Cells up vs 0 h * Young Cells	3.46146e-05	4.88815	2.16636	72 h * Aged Cells up vs 72 h * Young Cells	0.334376	72 h * Aged Cells up vs 72 h * Young Cells	0.175238	1.38956	0.694755	7 d * Aged Cells up vs 7 d * Young Cells	0.103793	7 d * Aged Cells up vs 7 d * Young Cells	0.00643495	1.79832	8.6246	2.93677	1.79832	10 d * Aged Cells up vs 10 d * Young Cells	0.274498	10 d * Aged Cells up vs 10 d * Young Cells	8.08624	28.2996	14.4989	1
22156	cg22046408	LTBP4	Unclassified_Cell_type_specific	Island	1.91255e-05	0.000648582	3.82124	1.6543	0 h * Aged Cells up vs 0 h * Young Cells	0.111048	0 h * Aged Cells up vs 0 h * Young Cells	5.42899e-05	4.72606	2.04602	72 h * Aged Cells up vs 72 h * Young Cells	0.15303	72 h * Aged Cells up vs 72 h * Young Cells	0.913093	-0.110095	-0.0537707	7 d * Aged Cells down vs 7 d * Young Cells	-0.00233255	7 d * Aged Cells down vs 7 d * Young Cells	0.00482884	1.82557	9.31427	3.05193	1.82557	10 d * Aged Cells up vs 10 d * Young Cells	0.132745	10 d * Aged Cells up vs 10 d * Young Cells	8.07274	26.9592	13.8352	1
726742	cg15928106	FLJ43663	Promoter_Associated		2.97254e-05	0.00199328	-3.39753	-1.62605	0 h * Aged Cells down vs 0 h * Young Cells	-0.260616	0 h * Aged Cells down vs 0 h * Young Cells	7.5444e-05	-4.60736	-2.20507	72 h * Aged Cells down vs 72 h * Young Cells	-0.342668	72 h * Aged Cells down vs 72 h * Young Cells	0.403621	-0.847565	-0.457627	7 d * Aged Cells down vs 7 d * Young Cells	-0.0793824	7 d * Aged Cells down vs 7 d * Young Cells	0.0100769	-1.82064	7.58017	-2.75321	-1.82064	10 d * Aged Cells down vs 10 d * Young Cells	-0.292259	10 d * Aged Cells down vs 10 d * Young Cells	7.67479	31.3237	16.9085	1
625846	cg09327655	EHD4	Unclassified_Cell_type_specific	N_Shelf	3.09338e-05	0.000562425	-3.87415	-2.39236	0 h * Aged Cells down vs 0 h * Young Cells	-0.359602	0 h * Aged Cells down vs 0 h * Young Cells	8.90472e-05	-4.54746	-2.80815	72 h * Aged Cells down vs 72 h * Young Cells	-0.42575	72 h * Aged Cells down vs 72 h * Young Cells	0.651654	0.456186	0.317804	7 d * Aged Cells up vs 7 d * Young Cells	0.0319194	7 d * Aged Cells up vs 7 d * Young Cells	0.0164399	-2.17298	6.48614	-2.54679	-2.17298	10 d * Aged Cells down vs 10 d * Young Cells	-0.328539	10 d * Aged Cells down vs 10 d * Young Cells	7.6394	51.9066	28.149	1
667555	cg17551400				3.72024e-05	0.000799888	3.74308	2.01838	0 h * Aged Cells up vs 0 h * Young Cells	0.135928	0 h * Aged Cells up vs 0 h * Young Cells	5.99125e-05	4.69053	2.52928	72 h * Aged Cells up vs 72 h * Young Cells	0.176909	72 h * Aged Cells up vs 72 h * Young Cells	0.606764	-0.520359	-0.316552	7 d * Aged Cells down vs 7 d * Young Cells	-0.00796723	7 d * Aged Cells down vs 7 d * Young Cells	0.0204673	1.82683	6.01204	2.45195	1.82683	10 d * Aged Cells up vs 10 d * Young Cells	0.133747	10 d * Aged Cells up vs 10 d * Young Cells	7.47666	38.7364	21.464	1
719076	cg01781897				3.73232e-05	0.00067455	-3.80663	-1.94877	0 h * Aged Cells down vs 0 h * Young Cells	-0.310324	0 h * Aged Cells down vs 0 h * Young Cells	6.46876e-05	-4.66287	-2.38712	72 h * Aged Cells down vs 72 h * Young Cells	-0.364311	72 h * Aged Cells down vs 72 h * Young Cells	0.23359	-1.21653	-0.702606	7 d * Aged Cells down vs 7 d * Young Cells	-0.108316	7 d * Aged Cells down vs 7 d * Young Cells	0.0115603	-1.907	7.26837	-2.69599	-1.907	10 d * Aged Cells down vs 10 d * Young Cells	-0.296093	10 d * Aged Cells down vs 10 d * Young Cells	7.47382	34.9016	19.3465	1
779159	cg03988532	CHD5		S_Shelf	4.25954e-05	0.193216	-1.33206	-0.870406	0 h * Aged Cells down vs 0 h * Young Cells	-0.136928	0 h * Aged Cells down vs 0 h * Young Cells	7.43109e-05	-4.61282	-3.01415	72 h * Aged Cells down vs 72 h * Young Cells	-0.290204	72 h * Aged Cells down vs 72 h * Young Cells	0.105438	1.67121	1.23197	7 d * Aged Cells up vs 7 d * Young Cells	0.203473	7 d * Aged Cells up vs 7 d * Young Cells	0.000178257	3.87843	18.4539	4.2958	3.87843	10 d * Aged Cells up vs 10 d * Young Cells	0.438044	10 d * Aged Cells up vs 10 d * Young Cells	7.35851	55.9823	31.5181	1
118296	cg09990103	AK2		S_Shore	0.00095445	0.647727	0.461721	0.208993	0 h * Aged Cells up vs 0 h * Young Cells	0.0156409	0 h * Aged Cells up vs 0 h * Young Cells	1.35234e-05	5.2263	2.36562	72 h * Aged Cells up vs 72 h * Young Cells	0.0792798	72 h * Aged Cells up vs 72 h * Young Cells	0.168018	1.41397	0.722035	7 d * Aged Cells up vs 7 d * Young Cells	0.0397815	7 d * Aged Cells up vs 7 d * Young Cells	0.373262	0.56559	0.817849	0.90435	0.56559	10 d * Aged Cells up vs 10 d * Young Cells	0.023588	10 d * Aged Cells up vs 10 d * Young Cells	4.90601	17.91	15.124	1
112322	cg10843796	ADAMTS2		Island	0.00240961	0.976303	0.0299618	0.0164512	0 h * Aged Cells up vs 0 h * Young Cells	0.00201235	0 h * Aged Cells up vs 0 h * Young Cells	2.97781e-05	4.94231	2.71369	72 h * Aged Cells up vs 72 h * Young Cells	0.0181254	72 h * Aged Cells up vs 72 h * Young Cells	0.990879	0.0115304	0.00714238	7 d * Aged Cells up vs 7 d * Young Cells	0.00182314	7 d * Aged Cells up vs 7 d * Young Cells	0.734327	0.259959	0.117415	0.342658	0.259959	10 d * Aged Cells up vs 10 d * Young Cells	0.00351687	10 d * Aged Cells up vs 10 d * Young Cells	4.26065	22.8876	22.2549	1

## Sheet: 4b
Gene Ontology: Aged 72 h vs Young 72 h (FDR 0.05 change greater than 2) 645 CpG list
function	type	Enrichment Score	Enrichment p-value	% genes in group that are present	Time * Age score	0 h * Aged Cells vs. 0 h * Young Cells score	72 h * Aged Cells vs. 72 h * Young Cells score	7 d * Aged Cells vs. 7 d * Young Cells score	10 d * Aged Cells vs. 10 d * Young Cells score	# genes in list	in group	# genes not in list	in group	# genes in list	not in group	# genes not in list	not in group	GO ID
cytoskeletal protein binding	molecular function	15.4545	1.94176e-07	3.98741	7.61328	5.41883	5.63556	1.72623	3.69971	38	915	247	16611	8092
actin binding	molecular function	14.8451	3.57145e-07	5.43735	7.53006	5.35158	5.51983	1.9232	3.83319	23	400	262	17126	3779
cytoskeleton	cellular component	14.5281	4.90357e-07	4.17193	7.94506	5.7142	5.85934	1.80989	3.885	33	758	252	16768	5856
developmental process	biological process	13.9482	8.75698e-07	2.38046	7.47016	5.3391	5.64771	1.69828	3.64387	114	4675	171	12851	32502
regulation of signaling	biological process	11.9647	6.3652e-06	2.50885	7.60042	5.44704	5.6801	1.71671	3.80591	85	3303	200	14223	23051
regulation of cell communication	biological process	11.8249	7.3203e-06	2.50971	7.57303	5.4257	5.6594	1.70526	3.79733	84	3263	201	14263	10646
actin cytoskeleton organization	biological process	11.4386	1.07721e-05	5.26316	7.60702	5.62812	5.64316	1.61406	3.86876	18	324	267	17202	30036
phosphoric ester hydrolase activity	molecular function	10.974	1.7142e-05	5.08475	7.37315	5.22496	5.39939	0.938493	3.4462	18	336	267	17190	42578
actin filament-based process	biological process	10.9158	1.81682e-05	4.87179	7.47763	5.52031	5.57021	1.61614	3.83749	19	371	266	17155	30029
regulation of ventricular cardiac muscle cell membrane repolarization	biological process	10.7551	2.13354e-05	22.7273	7.75654	5.77353	5.64183	1.80027	3.14205	5	17	280	17509	60307
regulation of ion transmembrane transporter activity	biological process	10.0608	4.27238e-05	5.71429	7.03921	5.1932	5.14246	1.86728	3.08438	14	231	271	17295	32412
anatomical structure morphogenesis	biological process	10.0358	4.38029e-05	3.03468	7.75846	5.58352	5.84662	1.65314	3.86851	42	1342	243	16184	9653
anatomical structure formation involved in morphogenesis	biological process	9.94613	4.79128e-05	3.77358	7.32609	5.27283	5.55728	1.80804	3.49145	26	663	259	16863	48646
regulation of cardiac muscle cell membrane repolarization	biological process	9.89212	5.05718e-05	19.2308	7.75654	5.77353	5.64183	1.80027	3.14205	5	21	280	17505	99623
contractile fiber part	cellular component	9.86837	5.17873e-05	5.9633	7.64821	5.52764	5.80549	1.87097	3.60823	13	205	272	17321	44449
axolemma	cellular component	9.77914	5.66204e-05	28.5714	6.42322	3.81526	5.00819	1.27056	3.22627	4	10	281	17516	30673
cell junction	cellular component	9.74876	5.83671e-05	3.08789	7.48825	5.41122	5.59448	1.7386	3.45852	39	1224	246	16302	30054
regulation of transmembrane transporter activity	biological process	9.71248	6.05232e-05	5.5336	7.03921	5.1932	5.14246	1.86728	3.08438	14	239	271	17287	22898
motor activity	molecular function	9.59795	6.7868e-05	7.35294	7.29199	5.11871	5.43105	1.80034	3.23185	10	126	275	17400	3774
regulation of transporter activity	biological process	9.21739	9.92972e-05	5.28302	7.03921	5.1932	5.14246	1.86728	3.08438	14	251	271	17275	32409
signal release	biological process	9.17697	0.000103393	6.99301	7.23519	5.15906	5.74841	0.759361	3.64479	10	133	275	17393	23061
regulation of localization	biological process	9.05072	0.000117307	2.49622	7.5408	5.37819	5.55381	1.60898	3.55385	66	2578	219	14948	32879
regulation of metal ion transport	biological process	9.01846	0.000121152	4.53333	7.24941	5.28457	5.38396	1.30351	3.34907	17	358	268	17168	10959
hormone secretion	biological process	8.97584	0.000126428	10	6.82842	4.88348	5.43177	0.803181	3.36741	7	63	278	17463	46879
molecular_function	molecular function	8.9363	0.000131527	1.69429	7.40692	5.30443	5.54224	1.66447	3.53099	277	16072	8	1454	3674
regulation of transport	biological process	8.92229	0.000133382	2.73285	7.47129	5.36589	5.54551	1.74359	3.56087	49	1744	236	15782	51049
regulation of membrane repolarization	biological process	8.70052	0.000166499	15.1515	7.75654	5.77353	5.64183	1.80027	3.14205	5	28	280	17498	60306
actin cytoskeleton	cellular component	8.67214	0.000171293	5.6338	7.90359	5.77581	6.05283	1.77466	4.08743	12	201	273	17325	15629
negative regulation of phosphatase activity	biological process	8.64201	0.000176531	8.16327	6.95138	4.81051	5.13667	1.97801	3.28541	8	90	277	17436	10923
establishment or maintenance of cell polarity	biological process	8.51337	0.000200767	6.45161	8.82468	6.65126	6.90079	2.09711	4.57778	10	145	275	17381	7163
cell adhesion	biological process	8.47485	0.00020865	3.27684	7.30257	5.27303	5.51017	1.46243	3.37245	29	856	256	16670	7155
anatomical structure development	biological process	8.46299	0.00021114	2.35294	7.43235	5.31671	5.66166	1.48198	3.60392	76	3154	209	14372	48856
Z disc	cellular component	8.42418	0.000219496	7.03125	6.68507	4.73185	5.13708	1.53409	3.10565	9	119	276	17407	30018
ATPase binding	molecular function	8.37475	0.000230618	9.09091	7.88448	5.56112	5.95941	2.13735	3.71802	7	70	278	17456	51117
biological adhesion	biological process	8.34323	0.000238003	3.25112	7.30257	5.27303	5.51017	1.46243	3.37245	29	863	256	16663	22610
regulation of potassium ion transmembrane transporter activity	biological process	8.3388	0.000239058	10.9091	7.7542	5.79857	5.76764	1.81729	3.07767	6	49	279	17477	1901016
regulation of cation transmembrane transport	biological process	8.3283	0.000241582	4.62963	7.11087	5.25328	5.17792	1.82516	3.10813	15	309	270	17217	1904062
hormone transport	biological process	8.21508	0.000270544	8.86076	6.82842	4.88348	5.43177	0.803181	3.36741	7	72	278	17454	9914
negative regulation of dephosphorylation	biological process	8.16618	0.000284101	7.61905	6.95138	4.81051	5.13667	1.97801	3.28541	8	97	277	17429	35305
inositol phosphate metabolic process	biological process	8.14095	0.000291359	10.5263	7.50198	5.14338	5.36941	0.625507	3.52322	6	51	279	17475	43647
peptide hormone secretion	biological process	8.14095	0.000291359	10.5263	6.84181	4.99852	5.33599	0.841548	3.51224	6	51	279	17475	30072
regulation of hydrolase activity	biological process	8.02979	0.000325618	2.92683	7.51299	5.41766	5.56501	1.78964	3.63673	36	1194	249	16332	51336
insulin secretion	biological process	8.01678	0.000329881	13.1579	7.14516	5.25716	5.48894	0.956128	3.68311	5	33	280	17493	30073
regulation of cation channel activity	biological process	8.00937	0.000332335	6.06061	6.93651	5.10073	5.08848	1.96817	3.10726	10	155	275	17371	2001257
peptide secretion	biological process	7.96118	0.000348741	6.0241	7.40858	5.4842	5.75813	0.843166	3.75234	10	156	275	17370	2790
system development	biological process	7.94927	0.00035292	3.45324	7.17089	5.17449	5.41023	1.3579	3.35258	24	671	261	16855	48731
microfilament motor activity	molecular function	7.89116	0.000374034	18.1818	7.78783	5.52057	5.93128	1.5935	3.89775	4	18	281	17508	146
regulation of phosphatase activity	biological process	7.86595	0.000383586	5.95238	7.08756	4.85454	5.21672	1.68712	3.35108	10	158	275	17368	10921
adherens junction	cellular component	7.84996	0.000389767	3.75235	7.3971	5.30443	5.53607	1.50404	3.56754	20	513	265	17013	5912
regulation of dephosphorylation	biological process	7.76458	0.000424509	5.44554	7.49232	5.20217	5.54283	1.93346	3.52597	11	191	274	17335	35303
regulation of signal transduction	biological process	7.73895	0.00043553	2.34821	7.69517	5.50953	5.74758	1.69678	3.85844	70	2911	215	14615	9966
dendrite morphogenesis	biological process	7.65509	0.000473627	12.1951	6.49046	4.56086	4.77436	1.66286	3.40385	5	36	280	17490	48813
cytoskeleton organization	biological process	7.48693	0.000560361	3.17647	7.19278	5.20782	5.39718	1.64331	3.5132	27	823	258	16703	7010
anchoring junction	cellular component	7.47689	0.000566014	3.64299	7.3971	5.30443	5.53607	1.50404	3.56754	20	529	265	16997	70161
phosphoprotein phosphatase activity	molecular function	7.32464	0.000659099	5.55556	7.07458	5.12037	5.38077	0.737584	3.17094	10	170	275	17356	4721
stress fiber	cellular component	7.2626	0.00070128	8.95522	7.81978	5.55505	5.97734	0.925577	4.00468	6	61	279	17465	1725
contractile actin filament bundle	cellular component	7.2626	0.00070128	8.95522	7.81978	5.55505	5.97734	0.925577	4.00468	6	61	279	17465	97517
protein secretion	biological process	7.25816	0.0007044	6	7.63276	5.67555	5.88254	0.910139	3.87202	9	141	276	17385	9306
positive regulation of potassium ion transport	biological process	7.21838	0.000732992	11.1111	8.14903	6.02889	6.02087	2.11802	3.36985	5	40	280	17486	43268
establishment or maintenance of epithelial cell apical/basal polarity	biological process	7.21838	0.000732992	11.1111	6.43203	4.66485	5.11719	1.50886	2.79262	5	40	280	17486	45197
establishment of protein localization to extracellular region	biological process	7.21053	0.000738768	5.96026	7.63276	5.67555	5.88254	0.910139	3.87202	9	142	276	17384	35592
protein localization to extracellular region	biological process	7.21053	0.000738768	5.96026	7.63276	5.67555	5.88254	0.910139	3.87202	9	142	276	17384	71692
myosin II filament	cellular component	7.18566	0.000757368	66.6667	9.14488	6.82478	6.85513	2.31807	4.46424	2	1	283	17525	97513
regulation of voltage-gated potassium channel activity involved in ventricular cardiac muscle cell action potential repolarization	biological process	7.18566	0.000757368	66.6667	8.10574	6.28194	5.80577	1.38415	3.53466	2	1	283	17525	1903760
structural constituent of postsynaptic specialization	molecular function	7.18566	0.000757368	66.6667	7.45944	5.51996	5.49981	2.01751	3.11896	2	1	283	17525	98879
structural constituent of postsynaptic density	molecular function	7.18566	0.000757368	66.6667	7.45944	5.51996	5.49981	2.01751	3.11896	2	1	283	17525	98919
negative regulation of protein tyrosine phosphatase activity	biological process	7.18566	0.000757368	66.6667	6.74968	4.10176	5.33221	2.14623	3.29306	2	1	283	17525	1903614
protein histidine phosphatase activity	molecular function	7.18566	0.000757368	66.6667	5.76035	4.16294	4.79842	0.100631	2.78057	2	1	283	17525	101006
regulation of translation initiation in response to endoplasmic reticulum stress	biological process	7.18566	0.000757368	66.6667	6.48125	4.95843	4.76152	1.44836	2.50939	2	1	283	17525	36491
actin-dependent ATPase activity	molecular function	7.12921	0.000801353	25	8.71065	6.20341	6.51365	1.57281	4.1159	3	9	282	17517	30898
phosphatase activity	molecular function	6.98337	0.00092717	4.66926	7.04248	5.12843	5.34384	0.634262	3.12461	12	245	273	17281	16791
M band	cellular component	6.93733	0.000970862	14.2857	7.19467	4.99538	5.57529	2.35937	3.04293	4	24	281	17502	31430
establishment or maintenance of apical/basal cell polarity	biological process	6.91982	0.000988006	10.4167	6.43203	4.66485	5.11719	1.50886	2.79262	5	43	280	17483	35088
establishment or maintenance of bipolar cell polarity	biological process	6.91982	0.000988006	10.4167	6.43203	4.66485	5.11719	1.50886	2.79262	5	43	280	17483	61245
actin filament bundle	cellular component	6.88084	0.00102728	8.33333	7.81978	5.55505	5.97734	0.925577	4.00468	6	66	279	17460	32432
protein localization to postsynaptic specialization membrane	biological process	6.87871	0.00102947	23.0769	7.17884	5.41226	5.2454	1.81565	2.93507	3	10	282	17516	99633
neurotransmitter receptor localization to postsynaptic specialization membrane	biological process	6.87871	0.00102947	23.0769	7.17884	5.41226	5.2454	1.81565	2.93507	3	10	282	17516	99645
protein localization to postsynaptic membrane	biological process	6.80146	0.00111215	13.7931	7.15733	5.3688	5.11713	2.30504	2.9546	4	25	281	17501	1903539
perinuclear region of cytoplasm	cellular component	6.78683	0.00112854	3.29835	7.1855	5.08646	5.33082	1.79541	3.58194	22	645	263	16881	48471
axon part	cellular component	6.73551	0.00118797	3.96825	7.44379	5.17042	5.68991	1.3841	3.56475	15	363	270	17163	33267
hydrolase activity	molecular function	6.70512	0.00122462	2.38095	7.33688	5.18384	5.47644	1.59008	3.40108	57	2337	228	15189	16787
regulation of developmental process	biological process	6.67529	0.00126171	2.36735	7.77316	5.59046	5.90023	1.7549	3.90035	58	2392	227	15134	50793
epithelial cell morphogenesis	biological process	6.6709	0.00126726	13.3333	7.59133	5.55239	5.7385	1.5644	3.25992	4	26	281	17500	3382
in utero embryonic development	biological process	6.59827	0.00136272	5.05051	7.17052	5.13589	5.59489	2.15039	3.38634	10	188	275	17338	1701
regulation of ion transmembrane transport	biological process	6.57339	0.00139706	3.65591	7.0539	5.20803	5.15799	1.81494	3.10939	17	448	268	17078	34765
actomyosin	cellular component	6.53016	0.00145877	7.79221	7.81978	5.55505	5.97734	0.925577	4.00468	6	71	279	17455	42641
protein dephosphorylation	biological process	6.52319	0.00146897	5	7.07458	5.12037	5.38077	0.737584	3.17094	10	190	275	17336	6470
chordate embryonic development	biological process	6.52319	0.00146897	5	7.17052	5.13589	5.59489	2.15039	3.38634	10	190	275	17336	43009
inner dynein arm	cellular component	6.50315	0.00149871	50	7.25183	4.67212	5.2864	1.61494	3.71144	2	2	283	17524	36156
regulation of membrane repolarization during ventricular cardiac muscle cell action potential	biological process	6.50315	0.00149871	50	8.10574	6.28194	5.80577	1.38415	3.53466	2	2	283	17524	1905024
maintenance of postsynaptic density structure	biological process	6.50315	0.00149871	50	7.45944	5.51996	5.49981	2.01751	3.11896	2	2	283	17524	99562
regulation of translational initiation by eIF2 alpha phosphorylation	biological process	6.50315	0.00149871	50	6.48125	4.95843	4.76152	1.44836	2.50939	2	2	283	17524	10998
negative regulation of translational initiation in response to stress	biological process	6.50315	0.00149871	50	6.48125	4.95843	4.76152	1.44836	2.50939	2	2	283	17524	32057
eukaryotic translation initiation factor 2alpha kinase activity	molecular function	6.50315	0.00149871	50	6.48125	4.95843	4.76152	1.44836	2.50939	2	2	283	17524	4694
mu-type opioid receptor binding	molecular function	6.50315	0.00149871	50	5.69255	4.38016	4.4878	1.48906	2.39182	2	2	283	17524	31852
protein binding	molecular function	6.47293	0.00154469	1.81542	7.37412	5.32641	5.48048	1.69754	3.481	203	10979	82	6547	5515
regulation of plasma membrane organization	biological process	6.43811	0.00159943	20	7.45143	5.33814	5.14898	3.07798	3.70108	3	12	282	17514	1903729
ionotropic glutamate receptor binding	molecular function	6.42428	0.0016217	12.5	7.43326	5.33399	5.42757	2.83783	3.34676	4	28	281	17498	35255
cardiac muscle cell action potential involved in contraction	biological process	6.42428	0.0016217	12.5	6.94928	5.09444	5.18354	1.84246	2.75938	4	28	281	17498	86002
regulation of potassium ion transmembrane transport	biological process	6.39767	0.00166544	7.59494	7.7542	5.79857	5.76764	1.81729	3.07767	6	73	279	17453	1901379
binding	molecular function	6.35947	0.00173029	1.73778	7.43865	5.32571	5.55587	1.72663	3.54413	246	13910	39	3616	5488
dephosphorylation	biological process	6.34577	0.00175415	4.33213	7.04248	5.12843	5.34384	0.634262	3.12461	12	265	273	17261	16311
actomyosin structure organization	biological process	6.34349	0.00175816	6.48148	7.39208	5.34788	5.48856	1.38272	4.02639	7	101	278	17425	31032
cadherin binding	molecular function	6.31258	0.00181334	4.11392	8.13864	5.90202	5.93234	2.0891	4.06826	13	303	272	17223	45296
neuron projection membrane	cellular component	6.3018	0.00183301	9.09091	6.38699	4.06043	4.94562	1.26079	3.09563	5	50	280	17476	32589
protein homodimerization activity	molecular function	6.30003	0.00183625	3.01568	7.14616	5.14465	5.3629	1.3357	3.44674	25	804	260	16722	42803
regulation of calcium ion transport	biological process	6.29015	0.00185449	4.54545	7.47705	5.30414	5.58232	1.37123	3.70115	11	231	274	17295	51924
actin cytoskeleton reorganization	biological process	6.22122	0.00198682	8.92857	6.35689	4.63256	4.78356	1.46012	3.09917	5	51	280	17475	31532
export from cell	biological process	6.18696	0.00205606	2.86885	7.7741	5.53672	5.94825	1.03748	3.9162	28	948	257	16578	140352
negative regulation of phosphoprotein phosphatase activity	biological process	6.14236	0.00214984	8.77193	6.87083	4.64966	5.06607	1.96492	3.53892	5	52	280	17474	32515
focal adhesion	cellular component	6.11154	0.00221714	3.72208	7.34678	5.30608	5.52739	1.71725	3.51898	15	388	270	17138	5925
cardiac muscle cell action potential	biological process	6.0861	0.00227427	11.4286	6.94928	5.09444	5.18354	1.84246	2.75938	4	31	281	17495	86001
regulation of phosphoprotein phosphatase activity	biological process	6.08507	0.0022766	6.19469	7.10784	4.76482	5.21203	1.51155	3.56968	7	106	278	17420	43666
regulation of calcium ion transmembrane transporter activity	biological process	6.08387	0.00227934	7.14286	7.4081	5.38342	5.54009	1.52299	3.46826	6	78	279	17448	1901019
ventricular cardiac muscle cell action potential	biological process	6.05997	0.00233446	17.6471	7.52374	5.43459	5.53254	2.07768	2.88031	3	14	282	17512	86005
protein localization to cell periphery	biological process	6.05959	0.00233535	4.69484	7.68099	5.53075	5.65525	2.48684	3.44246	10	203	275	17323	1990778
cell-substrate adherens junction	cellular component	6.0408	0.00237965	3.69458	7.34678	5.30608	5.52739	1.71725	3.51898	15	391	270	17135	5924
mesoderm morphogenesis	biological process	6.00295	0.00247146	40	7.29842	5.03043	5.8084	1.64178	3.41797	2	3	283	17523	48332
regulation of membrane repolarization during cardiac muscle cell action potential	biological process	6.00295	0.00247146	40	8.10574	6.28194	5.80577	1.38415	3.53466	2	3	283	17523	1905031
semicircular canal morphogenesis	biological process	6.00295	0.00247146	40	6.95573	4.48315	5.62268	1.49396	3.07967	2	3	283	17523	48752
plasma membrane bounded cell projection part	cellular component	5.99603	0.00248862	2.58922	7.32377	5.0759	5.50518	1.76581	3.50988	37	1392	248	16134	120038
cell projection part	cellular component	5.99603	0.00248862	2.58922	7.32377	5.0759	5.50518	1.76581	3.50988	37	1392	248	16134	44463
regulation of biological process	biological process	5.98938	0.00250522	1.81299	7.56446	5.42774	5.64875	1.7306	3.68056	197	10669	88	6857	50789
enzyme binding	molecular function	5.98418	0.00251827	2.37099	7.08422	5.12057	5.20107	1.78266	3.49797	51	2100	234	15426	19899
cell-substrate junction	cellular component	5.9709	0.00255194	3.66748	7.34678	5.30608	5.52739	1.71725	3.51898	15	394	270	17132	30055
regulation of molecular function	biological process	5.93323	0.00264992	2.24168	7.29494	5.28857	5.40641	1.72945	3.43738	64	2791	221	14735	65009
embryo development ending in birth or egg hatching	biological process	5.92495	0.00267195	4.60829	7.17052	5.13589	5.59489	2.15039	3.38634	10	207	275	17319	9792
calcium-dependent protein binding	molecular function	5.91546	0.00269743	8.33333	9.69422	6.79186	7.18729	1.07232	5.31762	5	55	280	17471	48306
regulation of membrane potential	biological process	5.90183	0.00273443	3.64078	7.07645	5.21789	5.23697	1.60882	3.02982	15	397	270	17129	42391
membrane repolarization during action potential	biological process	5.88947	0.00276844	16.6667	7.27353	5.39417	5.42905	1.75508	2.95236	3	15	282	17511	86011
membrane repolarization during cardiac muscle cell action potential	biological process	5.88947	0.00276844	16.6667	7.27353	5.39417	5.42905	1.75508	2.95236	3	15	282	17511	86013
cardiac muscle cell membrane repolarization	biological process	5.88947	0.00276844	16.6667	7.27353	5.39417	5.42905	1.75508	2.95236	3	15	282	17511	99622
positive regulation of calcium ion transmembrane transporter activity	biological process	5.8789	0.00279786	10.8108	8.10959	5.88417	6.10176	2.19328	3.71221	4	33	281	17493	1901021
axoneme part	cellular component	5.8789	0.00279786	10.8108	6.94197	4.46494	5.06432	1.50574	3.4633	4	33	281	17493	44447
purine ribonucleoside monophosphate metabolic process	biological process	5.8789	0.00279786	10.8108	6.03411	3.97669	5.14914	1.38502	2.40404	4	33	281	17493	9167
regulation of cellular component organization	biological process	5.87601	0.00280596	2.31579	7.70704	5.47241	5.73899	1.66172	3.93653	55	2320	230	15206	51128
cellular component morphogenesis	biological process	5.8493	0.00288192	3.50877	7.70538	5.52222	5.70683	1.98222	3.85356	16	440	269	17086	32989
regulation of ion transport	biological process	5.83352	0.00292774	3.11111	7.16254	5.21155	5.29288	1.61088	3.28635	21	654	264	16872	43269
regulation of transmembrane transport	biological process	5.81933	0.00296959	3.31492	6.9767	5.06279	5.1234	1.72858	3.09656	18	525	267	17001	34762
embryo development	biological process	5.79381	0.00304634	4.52489	7.17052	5.13589	5.59489	2.15039	3.38634	10	211	275	17315	9790
positive regulation of potassium ion transmembrane transport	biological process	5.78016	0.00308821	10.5263	8.10881	5.87851	5.97993	2.52209	3.39652	4	34	281	17492	1901381
purine nucleoside monophosphate metabolic process	biological process	5.78016	0.00308821	10.5263	6.03411	3.97669	5.14914	1.38502	2.40404	4	34	281	17492	9126
regulation of sodium ion transmembrane transport	biological process	5.7717	0.00311447	8.06452	7.81259	5.88513	5.64026	1.75778	3.46003	5	57	280	17469	1902305
negative regulation of protein dephosphorylation	biological process	5.7717	0.00311447	8.06452	6.87083	4.64966	5.06607	1.96492	3.53892	5	57	280	17469	35308
inositol trisphosphate metabolic process	biological process	5.72943	0.00324893	15.7895	7.92147	5.12681	5.48104	0.914804	3.84809	3	16	282	17510	32957
phosphotransferase activity, phosphate group as acceptor	molecular function	5.68443	0.00339847	10.2564	6.53326	4.47609	5.37021	1.91086	2.40027	4	35	281	17491	16776
plasma membrane bounded cell projection assembly	biological process	5.6388	0.00355714	3.97351	7.26634	5.13284	5.43497	0.899919	3.267	12	290	273	17236	120031
nucleoside-triphosphatase activity	molecular function	5.62692	0.00359965	2.9525	7.63355	5.4091	5.67601	1.87616	3.64836	23	756	262	16770	17111
ion channel binding	molecular function	5.61024	0.00366018	5.69106	7.12754	5.1947	5.35945	1.66782	3.07389	7	116	278	17410	44325
regulation of atrial cardiac muscle cell action potential	biological process	5.60809	0.00366806	33.3333	8.34893	6.01501	6.07613	2.8211	3.65412	2	4	283	17522	98910
maintenance of postsynaptic specialization structure	biological process	5.60809	0.00366806	33.3333	7.45944	5.51996	5.49981	2.01751	3.11896	2	4	283	17522	98880
thioredoxin-disulfide reductase activity	molecular function	5.60809	0.00366806	33.3333	6.93512	4.99302	4.82904	2.88719	3.41833	2	4	283	17522	4791
regulation of protein tyrosine phosphatase activity	biological process	5.60809	0.00366806	33.3333	6.74968	4.10176	5.33221	2.14623	3.29306	2	4	283	17522	1903613
inositol tetrakisphosphate phosphatase activity	molecular function	5.60809	0.00366806	33.3333	6.34102	4.70455	4.99071	0.0808927	2.95307	2	4	283	17522	52743
negative regulation of translation in response to stress	biological process	5.60809	0.00366806	33.3333	6.48125	4.95843	4.76152	1.44836	2.50939	2	4	283	17522	32055
regulation of translation in response to endoplasmic reticulum stress	biological process	5.60809	0.00366806	33.3333	6.48125	4.95843	4.76152	1.44836	2.50939	2	4	283	17522	36490
pyrophosphatase activity	molecular function	5.59017	0.0037344	2.89855	7.53135	5.32788	5.62963	1.81265	3.5979	24	804	261	16722	16462
hydrolase activity, acting on acid anhydrides	molecular function	5.54515	0.00390634	2.88809	7.53135	5.32788	5.62963	1.81265	3.5979	24	807	261	16719	16817
hydrolase activity, acting on acid anhydrides, in phosphorus-containing anhydrides	molecular function	5.54515	0.00390634	2.88809	7.53135	5.32788	5.62963	1.81265	3.5979	24	807	261	16719	16818
phosphoric diester hydrolase activity	molecular function	5.52138	0.00400031	6.38298	7.92428	5.38583	5.49198	1.44554	3.98219	6	88	279	17438	8081
regulation of potassium ion transport	biological process	5.52138	0.00400031	6.38298	7.7542	5.79857	5.76764	1.81729	3.07767	6	88	279	17438	43266
myosin complex	cellular component	5.50047	0.00408486	7.57576	7.23265	5.15112	5.35211	2.12879	3.26474	5	61	280	17465	16459
cell adhesion molecule binding	molecular function	5.45479	0.00427577	3.36842	7.85972	5.63518	5.80105	1.91701	3.93597	16	459	269	17067	50839
cell-cell junction	cellular component	5.44048	0.00433738	3.4642	7.40074	5.27659	5.47064	1.60255	3.36306	15	418	270	17108	5911
membrane repolarization	biological process	5.43635	0.00435536	14.2857	7.27353	5.39417	5.42905	1.75508	2.95236	3	18	282	17508	86009
negative regulation of molecular function	biological process	5.43069	0.00438006	2.68767	7.03549	5.06672	5.27325	1.60329	3.19385	29	1050	256	16476	44092
protein phosphatase inhibitor activity	molecular function	5.41374	0.00445496	9.52381	6.70414	4.35649	5.07297	2.19612	3.47457	4	38	281	17488	4864
secretion by cell	biological process	5.37277	0.00464124	2.77186	7.76799	5.52348	5.95241	0.960988	3.96634	26	912	259	16614	32940
sarcolemma	cellular component	5.36733	0.00466657	6.18557	8.042	5.77812	6.02834	2.28189	3.27863	6	91	279	17435	42383
membrane organization	biological process	5.33175	0.00483559	3.09446	7.81598	5.60891	5.93793	1.45955	3.79585	19	595	266	16931	61024
calmodulin binding	molecular function	5.32735	0.00485691	4.52261	7.85734	5.55343	5.79589	1.01455	3.99174	9	190	276	17336	5516
regulation of myosin-light-chain-phosphatase activity	biological process	5.28221	0.00508117	28.5714	8.34098	6.10263	5.8304	0.890611	4.15404	2	5	283	17521	35507
[truncated: 4,711 more rows]

## Sheet: 4c
Gene Ontology (cytoskeletal protein binding): Aged 72 h vs Young 72 h (FDR 0.05 change greater than 2) 645 CpG list
[truncated: 43 more rows]

[truncated: 8 more sheets: 4d, 4e, 4f, 4g, 4h, 4i, 4j, 4k]
