# Supplementary material for: DNA methylation across the genome in aged human skeletal muscle tissue and muscle-derived cells: the role of HOX genes and physical activity
Source: Sci Rep. 2020 Sep 21;10:15360. doi: 10.1038/s41598-020-72730-z (PMC7506549; doi:10.1038/s41598-020-72730-z)
Supplement: Supplementary file 15 — Suppl. File 5 [file 41598_2020_72730_MOESM15_ESM.xlsx]

## Sheet: Title_Authors
Title: DNA methylation across the genome in aged human skeletal muscle tissue and stem cells: The role of HOX genes and physical activity
Authors: Turner DC, Gorski PP, Maasar MF, Seaborne RA, Baumert P, Brown AD, Kitchen MO, Erskine RM, Dos-Remedios I, Voisin S, Eynon N, Sultanov RI, Borisov OV, Larin AK, Semenova EA, Popov DV, Generozov EV, Stewart CE, Drust B, Owens DJ, Ahmetov II, Sharples AP.

## Sheet: 5a
Aged 7 d vs Young 7 d (FDR 0.05 change greater than 2) 5,224 CpG list
Column #	Probeset ID	Gene Symbol	Regulatory_Feature_Group	Relation_to_UCSC_CpG_Island	p-value(Time * Age)	p-value(0 h * Aged Cells vs. 0 h * Young Cells)	T(0 h * Aged Cells vs. 0 h * Young Cells)	Difference(0 h * Aged Cells vs. 0 h * Young Cells)	Difference(0 h * Aged Cells vs. 0 h * Young Cells) (Description)	Beta Difference(0 h * Aged Cells vs. 0 h * Young Cells)	Beta Difference(0 h * Aged Cells vs. 0 h * Young Cells) (Description)	p-value(72 h * Aged Cells vs. 72 h * Young Cells)	T(72 h * Aged Cells vs. 72 h * Young Cells)	Difference(72 h * Aged Cells vs. 72 h * Young Cells)	Difference(72 h * Aged Cells vs. 72 h * Young Cells) (Description)	Beta Difference(72 h * Aged Cells vs. 72 h * Young Cells)	Beta Difference(72 h * Aged Cells vs. 72 h * Young Cells) (Description)	p-value(7 d * Aged Cells vs. 7 d * Young Cells)	T(7 d * Aged Cells vs. 7 d * Young Cells)	Difference(7 d * Aged Cells vs. 7 d * Young Cells)	Difference(7 d * Aged Cells vs. 7 d * Young Cells) (Description)	Beta Difference(7 d * Aged Cells vs. 7 d * Young Cells)	Beta Difference(7 d * Aged Cells vs. 7 d * Young Cells) (Description)	p-value(10 d * Aged Cells vs. 10 d * Young Cells)	Estimate(10 d * Aged Cells vs. 10 d * Young Cells)	F(10 d * Aged Cells vs. 10 d * Young Cells)	T(10 d * Aged Cells vs. 10 d * Young Cells)	Difference(10 d * Aged Cells vs. 10 d * Young Cells)	Difference(10 d * Aged Cells vs. 10 d * Young Cells) (Description)	Beta Difference(10 d * Aged Cells vs. 10 d * Young Cells)	Beta Difference(10 d * Aged Cells vs. 10 d * Young Cells) (Description)	F(Time * Age)	SS(Time * Age)	SS(Error)	F(Error)
446341	cg13828068	RMI1			2.05666e-18	1.32753e-13	12.9749	2.82668	0 h * Aged Cells up vs 0 h * Young Cells	0.443612	0 h * Aged Cells up vs 0 h * Young Cells	1.6432e-14	14.0985	3.07146	72 h * Aged Cells up vs 72 h * Young Cells	0.48373	72 h * Aged Cells up vs 72 h * Young Cells	2.53095e-11	10.4276	2.56287	7 d * Aged Cells up vs 7 d * Young Cells	0.408712	7 d * Aged Cells up vs 7 d * Young Cells	5.01391e-13	3.70088	151.16	12.2947	3.70088	10 d * Aged Cells up vs 10 d * Young Cells	0.561676	10 d * Aged Cells up vs 10 d * Young Cells	97.4598	82.4203	3.50355	1
248296	cg06360604	CAPZB	Promoter_Associated_Cell_type_specific		3.98535e-17	9.98406e-14	13.1241	3.53203	0 h * Aged Cells up vs 0 h * Young Cells	0.318455	0 h * Aged Cells up vs 0 h * Young Cells	2.0083e-13	12.7602	3.4341	72 h * Aged Cells up vs 72 h * Young Cells	0.308377	72 h * Aged Cells up vs 72 h * Young Cells	7.24586e-08	7.14753	2.17009	7 d * Aged Cells up vs 7 d * Young Cells	0.130266	7 d * Aged Cells up vs 7 d * Young Cells	4.07443e-11	3.79803	104.324	10.2139	3.79803	10 d * Aged Cells up vs 10 d * Young Cells	0.328092	10 d * Aged Cells up vs 10 d * Young Cells	78.5453	101.366	5.34653	1
175974	cg09234546	MBNL2			2.62155e-16	9.2933e-13	11.9875	3.89099	0 h * Aged Cells up vs 0 h * Young Cells	0.505899	0 h * Aged Cells up vs 0 h * Young Cells	3.26783e-12	11.3775	3.69298	72 h * Aged Cells up vs 72 h * Young Cells	0.478319	72 h * Aged Cells up vs 72 h * Young Cells	1.90475e-11	10.5565	3.86561	7 d * Aged Cells up vs 7 d * Young Cells	0.501572	7 d * Aged Cells up vs 7 d * Young Cells	8.29859e-09	3.58164	63.7785	7.98614	3.58164	10 d * Aged Cells up vs 10 d * Young Cells	0.482155	10 d * Aged Cells up vs 10 d * Young Cells	68.3852	128.377	7.77726	1
132706	cg16109381	CHRM5			1.1359e-12	9.41687e-10	8.86542	3.45076	0 h * Aged Cells up vs 0 h * Young Cells	0.483801	0 h * Aged Cells up vs 0 h * Young Cells	7.41267e-10	8.96469	3.4894	72 h * Aged Cells up vs 72 h * Young Cells	0.508573	72 h * Aged Cells up vs 72 h * Young Cells	2.27422e-05	5.03928	2.21285	7 d * Aged Cells up vs 7 d * Young Cells	0.27483	7 d * Aged Cells up vs 7 d * Young Cells	3.55027e-06	3.07027	32.5909	5.70885	3.07027	10 d * Aged Cells up vs 10 d * Young Cells	0.467472	10 d * Aged Cells up vs 10 d * Young Cells	36.2453	97.8464	11.1839	1
29798	cg22821289				1.65205e-12	1.56679e-09	8.65601	3.12333	0 h * Aged Cells up vs 0 h * Young Cells	0.292519	0 h * Aged Cells up vs 0 h * Young Cells	3.41542e-08	7.43489	2.68272	72 h * Aged Cells up vs 72 h * Young Cells	0.272282	72 h * Aged Cells up vs 72 h * Young Cells	3.28134e-07	6.58077	2.67883	7 d * Aged Cells up vs 7 d * Young Cells	0.255761	7 d * Aged Cells up vs 7 d * Young Cells	8.90652e-08	3.52445	49.9753	7.06932	3.52445	10 d * Aged Cells up vs 10 d * Young Cells	0.322182	10 d * Aged Cells up vs 10 d * Young Cells	35.196	81.6503	9.61091	1
654838	cg06319505	UBAP1			5.45055e-12	4.24691e-09	8.25252	3.2114	0 h * Aged Cells up vs 0 h * Young Cells	0.483066	0 h * Aged Cells up vs 0 h * Young Cells	1.29835e-08	7.81014	3.03926	72 h * Aged Cells up vs 72 h * Young Cells	0.466599	72 h * Aged Cells up vs 72 h * Young Cells	2.73446e-06	5.80348	2.5478	7 d * Aged Cells up vs 7 d * Young Cells	0.3816	7 d * Aged Cells up vs 7 d * Young Cells	8.58529e-07	3.34756	38.7626	6.22596	3.34756	10 d * Aged Cells up vs 10 d * Young Cells	0.491636	10 d * Aged Cells up vs 10 d * Young Cells	32.0272	86.417	11.1784	1
159834	cg21823502	ANAPC11		N_Shelf	5.94987e-12	1.34398e-08	7.79662	2.92034	0 h * Aged Cells up vs 0 h * Young Cells	0.27778	0 h * Aged Cells up vs 0 h * Young Cells	4.69137e-09	8.21271	3.07619	72 h * Aged Cells up vs 72 h * Young Cells	0.294717	72 h * Aged Cells up vs 72 h * Young Cells	8.23789e-07	6.24112	2.63728	7 d * Aged Cells up vs 7 d * Young Cells	0.230769	7 d * Aged Cells up vs 7 d * Young Cells	1.65076e-06	3.09847	35.8438	5.98697	3.09847	10 d * Aged Cells up vs 10 d * Young Cells	0.310597	10 d * Aged Cells up vs 10 d * Young Cells	31.8046	79.5072	10.3566	1
340441	cg06458239	ZNF549	Promoter_Associated	Island	8.03416e-12	2.22355e-07	6.72559	2.33539	0 h * Aged Cells up vs 0 h * Young Cells	0.34327	0 h * Aged Cells up vs 0 h * Young Cells	6.63551e-08	7.18096	2.49351	72 h * Aged Cells up vs 72 h * Young Cells	0.377546	72 h * Aged Cells up vs 72 h * Young Cells	3.00544e-09	8.39146	3.28726	7 d * Aged Cells up vs 7 d * Young Cells	0.501184	7 d * Aged Cells up vs 7 d * Young Cells	5.97016e-07	3.05115	40.4431	6.35949	3.05115	10 d * Aged Cells up vs 10 d * Young Cells	0.445981	10 d * Aged Cells up vs 10 d * Young Cells	31.052	66.713	8.90063	1
140925	cg22443921				8.47029e-12	8.0736e-09	7.997	3.44522	0 h * Aged Cells up vs 0 h * Young Cells	0.273962	0 h * Aged Cells up vs 0 h * Young Cells	7.1923e-09	8.04273	3.46492	72 h * Aged Cells up vs 72 h * Young Cells	0.298319	72 h * Aged Cells up vs 72 h * Young Cells	7.70496e-06	5.42892	2.63858	7 d * Aged Cells up vs 7 d * Young Cells	0.175387	7 d * Aged Cells up vs 7 d * Young Cells	7.88439e-07	3.72463	39.1527	6.25721	3.72463	10 d * Aged Cells up vs 10 d * Young Cells	0.320285	10 d * Aged Cells up vs 10 d * Young Cells	30.9211	102.258	13.7007	1
348926	cg01055105				1.02355e-11	7.30126e-09	8.03678	3.93541	0 h * Aged Cells up vs 0 h * Young Cells	0.527404	0 h * Aged Cells up vs 0 h * Young Cells	2.27328e-08	7.59201	3.71762	72 h * Aged Cells up vs 72 h * Young Cells	0.510189	72 h * Aged Cells up vs 72 h * Young Cells	0.0006226	3.83643	2.11935	7 d * Aged Cells up vs 7 d * Young Cells	0.22823	7 d * Aged Cells up vs 7 d * Young Cells	1.37605e-07	4.672	47.683	6.90529	4.672	10 d * Aged Cells up vs 10 d * Young Cells	0.595386	10 d * Aged Cells up vs 10 d * Young Cells	30.4564	130.124	17.7002	1
392367	cg20589096	MOBKL1A			3.10495e-11	4.95947e-09	8.19052	3.66105	0 h * Aged Cells up vs 0 h * Young Cells	0.392531	0 h * Aged Cells up vs 0 h * Young Cells	1.07035e-07	6.99989	3.12885	72 h * Aged Cells up vs 72 h * Young Cells	0.351637	72 h * Aged Cells up vs 72 h * Young Cells	0.000311317	4.09216	2.06355	7 d * Aged Cells up vs 7 d * Young Cells	0.159457	7 d * Aged Cells up vs 7 d * Young Cells	2.54005e-06	3.60076	33.9918	5.83024	3.60076	10 d * Aged Cells up vs 10 d * Young Cells	0.374075	10 d * Aged Cells up vs 10 d * Young Cells	27.8503	99.1473	14.7486	1
328200	cg01874808	RBM22			9.83109e-11	1.07459e-07	6.99839	3.53148	0 h * Aged Cells up vs 0 h * Young Cells	0.467265	0 h * Aged Cells up vs 0 h * Young Cells	1.84208e-07	6.79592	3.42931	72 h * Aged Cells up vs 72 h * Young Cells	0.45717	72 h * Aged Cells up vs 72 h * Young Cells	2.33617e-05	5.02962	2.86326	7 d * Aged Cells up vs 7 d * Young Cells	0.29823	7 d * Aged Cells up vs 7 d * Young Cells	1.01915e-06	4.29706	37.9839	6.16311	4.29706	10 d * Aged Cells up vs 10 d * Young Cells	0.530053	10 d * Aged Cells up vs 10 d * Young Cells	25.3458	114.997	18.7966	1
574083	cg23768418	GAS7			1.91853e-10	3.74191e-07	6.53207	2.4907	0 h * Aged Cells up vs 0 h * Young Cells	0.393628	0 h * Aged Cells up vs 0 h * Young Cells	7.52325e-07	6.27443	2.39247	72 h * Aged Cells up vs 72 h * Young Cells	0.377685	72 h * Aged Cells up vs 72 h * Young Cells	1.17875e-06	6.10988	2.62828	7 d * Aged Cells up vs 7 d * Young Cells	0.403632	7 d * Aged Cells up vs 7 d * Young Cells	1.55599e-06	3.16557	36.1023	6.00852	3.16557	10 d * Aged Cells up vs 10 d * Young Cells	0.48788	10 d * Aged Cells up vs 10 d * Young Cells	23.9812	62.1266	10.7326	1
263917	cg27218041	FGGY			2.00059e-10	6.47234e-08	7.19043	2.81203	0 h * Aged Cells up vs 0 h * Young Cells	0.346116	0 h * Aged Cells up vs 0 h * Young Cells	1.03566e-07	7.01232	2.74237	72 h * Aged Cells up vs 72 h * Young Cells	0.348593	72 h * Aged Cells up vs 72 h * Young Cells	6.86993e-05	4.64116	2.04767	7 d * Aged Cells up vs 7 d * Young Cells	0.227767	7 d * Aged Cells up vs 7 d * Young Cells	4.62843e-05	2.58481	22.8823	4.78355	2.58481	10 d * Aged Cells up vs 10 d * Young Cells	0.343167	10 d * Aged Cells up vs 10 d * Young Cells	23.8978	65.1255	11.29	1
26503	cg16909962	RAB4A	Promoter_Associated	Island	2.2646e-10	4.06575e-07	6.50133	2.35146	0 h * Aged Cells up vs 0 h * Young Cells	0.18381	0 h * Aged Cells up vs 0 h * Young Cells	4.38331e-07	6.47351	2.3414	72 h * Aged Cells up vs 72 h * Young Cells	0.200539	72 h * Aged Cells up vs 72 h * Young Cells	4.16634e-07	6.49229	2.64912	7 d * Aged Cells up vs 7 d * Young Cells	0.263287	7 d * Aged Cells up vs 7 d * Young Cells	6.81805e-06	2.73512	29.954	5.47303	2.73512	10 d * Aged Cells up vs 10 d * Young Cells	0.220516	10 d * Aged Cells up vs 10 d * Young Cells	23.6524	55.1328	9.65685	1
113145	cg19546012	C19orf21	Unclassified_Cell_type_specific		2.99687e-10	4.14503e-07	6.49418	3.34935	0 h * Aged Cells up vs 0 h * Young Cells	0.268979	0 h * Aged Cells up vs 0 h * Young Cells	5.33494e-09	8.16141	4.20921	72 h * Aged Cells up vs 72 h * Young Cells	0.337183	72 h * Aged Cells up vs 72 h * Young Cells	0.0016128	3.47855	2.02395	7 d * Aged Cells up vs 7 d * Young Cells	0.150457	7 d * Aged Cells up vs 7 d * Young Cells	2.36903e-05	3.58055	25.2465	5.02459	3.58055	10 d * Aged Cells up vs 10 d * Young Cells	0.31095	10 d * Aged Cells up vs 10 d * Young Cells	23.1052	109.507	19.6352	1
724585	cg03058446	MRPS27			3.71378e-10	1.32934e-05	5.23247	1.33464	0 h * Aged Cells up vs 0 h * Young Cells	0.180239	0 h * Aged Cells up vs 0 h * Young Cells	2.67668e-06	5.81123	1.48226	72 h * Aged Cells up vs 72 h * Young Cells	0.209892	72 h * Aged Cells up vs 72 h * Young Cells	4.42693e-09	8.2359	2.36993	7 d * Aged Cells up vs 7 d * Young Cells	0.35323	7 d * Aged Cells up vs 7 d * Young Cells	3.40754e-05	1.72471	23.9493	4.8938	1.72471	10 d * Aged Cells up vs 10 d * Young Cells	0.227363	10 d * Aged Cells up vs 10 d * Young Cells	22.6933	26.3073	4.80262	1
172766	cg07763160	PAQR5			8.26827e-10	2.57604e-07	6.67074	2.76774	0 h * Aged Cells up vs 0 h * Young Cells	0.41999	0 h * Aged Cells up vs 0 h * Young Cells	2.19069e-07	6.73115	2.7928	72 h * Aged Cells up vs 72 h * Young Cells	0.426334	72 h * Aged Cells up vs 72 h * Young Cells	8.88851e-05	4.54812	2.12888	7 d * Aged Cells up vs 7 d * Young Cells	0.344028	7 d * Aged Cells up vs 7 d * Young Cells	0.000405157	2.29044	15.9627	3.99534	2.29044	10 d * Aged Cells up vs 10 d * Young Cells	0.335917	10 d * Aged Cells up vs 10 d * Young Cells	21.2087	65.0549	12.7077	1
308830	cg18670508				8.76239e-10	3.59832e-07	6.54657	3.46863	0 h * Aged Cells up vs 0 h * Young Cells	0.444983	0 h * Aged Cells up vs 0 h * Young Cells	1.53572e-07	6.86407	3.63685	72 h * Aged Cells up vs 72 h * Young Cells	0.454005	72 h * Aged Cells up vs 72 h * Young Cells	0.000122575	4.4318	2.64906	7 d * Aged Cells up vs 7 d * Young Cells	0.257297	7 d * Aged Cells up vs 7 d * Young Cells	0.000458567	2.89147	15.5999	3.94968	2.89147	10 d * Aged Cells up vs 10 d * Young Cells	0.406815	10 d * Aged Cells up vs 10 d * Young Cells	21.1042	105.565	20.7229	1
730157	cg19647511				9.78721e-10	3.69713e-07	6.53653	2.9627	0 h * Aged Cells up vs 0 h * Young Cells	0.248332	0 h * Aged Cells up vs 0 h * Young Cells	5.05396e-08	7.28471	3.30182	72 h * Aged Cells up vs 72 h * Young Cells	0.271996	72 h * Aged Cells up vs 72 h * Young Cells	0.000342771	4.05684	2.07442	7 d * Aged Cells up vs 7 d * Young Cells	0.156337	7 d * Aged Cells up vs 7 d * Young Cells	9.3534e-05	2.83676	20.5181	4.52969	2.83676	10 d * Aged Cells up vs 10 d * Young Cells	0.235848	10 d * Aged Cells up vs 10 d * Young Cells	20.9062	76.5279	15.1651	1
175143	cg19249188				9.98266e-10	4.66478e-07	-6.45051	-2.6798	0 h * Aged Cells down vs 0 h * Young Cells	-0.39748	0 h * Aged Cells down vs 0 h * Young Cells	8.27753e-07	-6.23935	-2.59208	72 h * Aged Cells down vs 72 h * Young Cells	-0.401435	72 h * Aged Cells down vs 72 h * Young Cells	1.02969e-06	-6.15934	-2.88676	7 d * Aged Cells down vs 7 d * Young Cells	-0.438751	7 d * Aged Cells down vs 7 d * Young Cells	0.000484829	-2.25536	15.4379	-3.92911	-2.25536	10 d * Aged Cells down vs 10 d * Young Cells	-0.34226	10 d * Aged Cells down vs 10 d * Young Cells	20.8709	64.1834	12.7403	1
684821	cg22164298	ANK2	Unclassified		1.59868e-09	8.00677e-07	6.25156	3.5746	0 h * Aged Cells up vs 0 h * Young Cells	0.51423	0 h * Aged Cells up vs 0 h * Young Cells	1.88219e-07	6.78786	3.88125	72 h * Aged Cells up vs 72 h * Young Cells	0.559782	72 h * Aged Cells up vs 72 h * Young Cells	0.000421067	3.98115	2.56812	7 d * Aged Cells up vs 7 d * Young Cells	0.339693	7 d * Aged Cells up vs 7 d * Young Cells	0.000314723	3.22984	16.7132	4.08817	3.22984	10 d * Aged Cells up vs 10 d * Young Cells	0.498602	10 d * Aged Cells up vs 10 d * Young Cells	20.0454	116.777	24.1347	1
592364	cg03742293	TARSL2			1.6336e-09	3.82842e-07	6.5236	3.26552	0 h * Aged Cells up vs 0 h * Young Cells	0.447605	0 h * Aged Cells up vs 0 h * Young Cells	1.77628e-07	6.80953	3.40865	72 h * Aged Cells up vs 72 h * Young Cells	0.458339	72 h * Aged Cells up vs 72 h * Young Cells	0.000593396	3.85427	2.17658	7 d * Aged Cells up vs 7 d * Young Cells	0.273119	7 d * Aged Cells up vs 7 d * Young Cells	0.00018117	2.96706	18.4033	4.2899	2.96706	10 d * Aged Cells up vs 10 d * Young Cells	0.430042	10 d * Aged Cells up vs 10 d * Young Cells	20.0082	89.3308	18.4967	1
152183	cg00354996	TSPAN9			2.53185e-09	6.91504e-07	6.30542	2.89205	0 h * Aged Cells up vs 0 h * Young Cells	0.26462	0 h * Aged Cells up vs 0 h * Young Cells	2.9855e-07	6.61586	3.03445	72 h * Aged Cells up vs 72 h * Young Cells	0.266514	72 h * Aged Cells up vs 72 h * Young Cells	0.000268374	4.14653	2.14558	7 d * Aged Cells up vs 7 d * Young Cells	0.164453	7 d * Aged Cells up vs 7 d * Young Cells	2.26517e-05	3.19447	25.4088	5.04072	3.19447	10 d * Aged Cells up vs 10 d * Young Cells	0.279965	10 d * Aged Cells up vs 10 d * Young Cells	19.2648	72.2125	15.5292	1
229391	cg23844705	PBX1			3.39668e-09	5.85645e-07	6.36657	4.28582	0 h * Aged Cells up vs 0 h * Young Cells	0.59432	0 h * Aged Cells up vs 0 h * Young Cells	6.81464e-07	6.31079	4.24827	72 h * Aged Cells up vs 72 h * Young Cells	0.590897	72 h * Aged Cells up vs 72 h * Young Cells	0.000663719	3.81265	2.8955	7 d * Aged Cells up vs 7 d * Young Cells	0.367488	7 d * Aged Cells up vs 7 d * Young Cells	5.61552e-05	4.3845	22.2207	4.71389	4.3845	10 d * Aged Cells up vs 10 d * Young Cells	0.609538	10 d * Aged Cells up vs 10 d * Young Cells	18.7785	151.628	33.4518	1
367206	cg16594639				3.40206e-09	3.96945e-07	6.5102	3.47296	0 h * Aged Cells up vs 0 h * Young Cells	0.439158	0 h * Aged Cells up vs 0 h * Young Cells	1.53987e-06	6.01232	3.20736	72 h * Aged Cells up vs 72 h * Young Cells	0.41182	72 h * Aged Cells up vs 72 h * Young Cells	0.000251783	4.16987	2.50955	7 d * Aged Cells up vs 7 d * Young Cells	0.355361	7 d * Aged Cells up vs 7 d * Young Cells	4.29237e-05	3.5459	23.1428	4.8107	3.5459	10 d * Aged Cells up vs 10 d * Young Cells	0.437448	10 d * Aged Cells up vs 10 d * Young Cells	18.7759	95.2086	21.0075	1
41488	cg10729426	ZNF549	Promoter_Associated	Island	4.3267e-09	2.05311e-05	5.07608	1.49659	0 h * Aged Cells up vs 0 h * Young Cells	0.239001	0 h * Aged Cells up vs 0 h * Young Cells	1.85517e-05	5.11255	1.50734	72 h * Aged Cells up vs 72 h * Young Cells	0.247345	72 h * Aged Cells up vs 72 h * Young Cells	1.43312e-06	6.03852	2.00851	7 d * Aged Cells up vs 7 d * Young Cells	0.325897	7 d * Aged Cells up vs 7 d * Young Cells	4.50948e-06	2.29036	31.6104	5.62231	2.29036	10 d * Aged Cells up vs 10 d * Young Cells	0.359156	10 d * Aged Cells up vs 10 d * Young Cells	18.3853	28.4764	6.41673	1
360710	cg05499811	DOCK8			4.73511e-09	7.41854e-07	6.27958	3.00799	0 h * Aged Cells up vs 0 h * Young Cells	0.301754	0 h * Aged Cells up vs 0 h * Young Cells	6.20038e-06	5.50729	2.63805	72 h * Aged Cells up vs 72 h * Young Cells	0.27817	72 h * Aged Cells up vs 72 h * Young Cells	1.34019e-06	6.06299	3.27642	7 d * Aged Cells up vs 7 d * Young Cells	0.374047	7 d * Aged Cells up vs 7 d * Young Cells	0.00023439	2.77713	17.6066	4.19602	2.77713	10 d * Aged Cells up vs 10 d * Young Cells	0.260412	10 d * Aged Cells up vs 10 d * Young Cells	18.2404	74.5743	16.9377	1
416181	cg07229496	MED7		S_Shore	5.34064e-09	6.70825e-07	6.31658	2.21528	0 h * Aged Cells up vs 0 h * Young Cells	0.217393	0 h * Aged Cells up vs 0 h * Young Cells	8.38771e-06	5.39832	1.89323	72 h * Aged Cells up vs 72 h * Young Cells	0.197784	72 h * Aged Cells up vs 72 h * Young Cells	5.13528e-06	5.57535	2.2059	7 d * Aged Cells up vs 7 d * Young Cells	0.228534	7 d * Aged Cells up vs 7 d * Young Cells	0.000101457	2.18071	20.2525	4.50028	2.18071	10 d * Aged Cells up vs 10 d * Young Cells	0.216046	10 d * Aged Cells up vs 10 d * Young Cells	18.0485	39.5545	9.07935	1
757902	cg04065966	LINC01094			5.39039e-09	4.28266e-07	6.4821	3.03053	0 h * Aged Cells up vs 0 h * Young Cells	0.391103	0 h * Aged Cells up vs 0 h * Young Cells	1.07539e-05	5.30879	2.48198	72 h * Aged Cells up vs 72 h * Young Cells	0.321752	72 h * Aged Cells up vs 72 h * Young Cells	0.000136904	4.39171	2.31635	7 d * Aged Cells up vs 7 d * Young Cells	0.290364	7 d * Aged Cells up vs 7 d * Young Cells	0.000130046	2.84898	19.4512	4.41035	2.84898	10 d * Aged Cells up vs 10 d * Young Cells	0.33325	10 d * Aged Cells up vs 10 d * Young Cells	18.0338	70.2353	16.135	1
84093	cg08418872	TNFRSF1A			6.54899e-09	3.23771e-06	5.74223	3.05332	0 h * Aged Cells up vs 0 h * Young Cells	0.285871	0 h * Aged Cells up vs 0 h * Young Cells	8.11408e-07	6.24667	3.32155	72 h * Aged Cells up vs 72 h * Young Cells	0.33389	72 h * Aged Cells up vs 72 h * Young Cells	0.000128801	4.41384	2.64774	7 d * Aged Cells up vs 7 d * Young Cells	0.202068	7 d * Aged Cells up vs 7 d * Young Cells	0.00140593	2.59401	12.4662	3.53075	2.59401	10 d * Aged Cells up vs 10 d * Young Cells	0.295666	10 d * Aged Cells up vs 10 d * Young Cells	17.7268	89.3052	20.8712	1
33360	cg24724428	ELOVL2	Unclassified_Cell_type_specific	Island	7.87492e-09	1.81018e-06	5.95339	3.88531	0 h * Aged Cells up vs 0 h * Young Cells	0.500811	0 h * Aged Cells up vs 0 h * Young Cells	9.23941e-07	6.19904	4.04562	72 h * Aged Cells up vs 72 h * Young Cells	0.508326	72 h * Aged Cells up vs 72 h * Young Cells	0.000168705	4.31584	3.17756	7 d * Aged Cells up vs 7 d * Young Cells	0.383399	7 d * Aged Cells up vs 7 d * Young Cells	2.67491e-05	4.4914	24.8094	4.9809	4.4914	10 d * Aged Cells up vs 10 d * Young Cells	0.531754	10 d * Aged Cells up vs 10 d * Young Cells	17.4398	132.351	31.4402	1
442755	cg16515745				8.39976e-09	6.64647e-06	5.48222	2.05088	0 h * Aged Cells up vs 0 h * Young Cells	0.334624	0 h * Aged Cells up vs 0 h * Young Cells	1.24211e-06	6.09075	2.27853	72 h * Aged Cells up vs 72 h * Young Cells	0.368795	72 h * Aged Cells up vs 72 h * Young Cells	4.84487e-05	4.76708	2.01189	7 d * Aged Cells up vs 7 d * Young Cells	0.307053	7 d * Aged Cells up vs 7 d * Young Cells	0.000115835	2.30134	19.8229	4.45229	2.30134	10 d * Aged Cells up vs 10 d * Young Cells	0.36892	10 d * Aged Cells up vs 10 d * Young Cells	17.3403	43.2402	10.3308	1
470054	cg15997778	ST7			1.05687e-08	8.61607e-06	5.38864	1.72454	0 h * Aged Cells up vs 0 h * Young Cells	0.283194	0 h * Aged Cells up vs 0 h * Young Cells	3.23264e-06	5.7428	1.83789	72 h * Aged Cells up vs 72 h * Young Cells	0.295028	72 h * Aged Cells up vs 72 h * Young Cells	5.44303e-06	5.55432	2.00537	7 d * Aged Cells up vs 7 d * Young Cells	0.317382	7 d * Aged Cells up vs 7 d * Young Cells	0.000213018	1.87086	17.9006	4.23091	1.87086	10 d * Aged Cells up vs 10 d * Young Cells	0.293266	10 d * Aged Cells up vs 10 d * Young Cells	16.9893	31.0048	7.56055	1
11310	cg27179622	LEFTY2		Island	1.11092e-08	0.0103527	2.742	0.994718	0 h * Aged Cells up vs 0 h * Young Cells	0.162017	0 h * Aged Cells up vs 0 h * Young Cells	0.00627628	2.94685	1.06903	72 h * Aged Cells up vs 72 h * Young Cells	0.175574	72 h * Aged Cells up vs 72 h * Young Cells	4.58634e-10	9.16549	3.75108	7 d * Aged Cells up vs 7 d * Young Cells	0.411252	7 d * Aged Cells up vs 7 d * Young Cells	0.033487	1.11888	4.98285	2.23223	1.11888	10 d * Aged Cells up vs 10 d * Young Cells	0.173275	10 d * Aged Cells up vs 10 d * Young Cells	16.9138	39.6616	9.71468	1
49379	cg22648182			Island	1.18066e-08	0.00017415	4.30428	1.35967	0 h * Aged Cells up vs 0 h * Young Cells	0.147033	0 h * Aged Cells up vs 0 h * Young Cells	1.09876e-05	5.30105	1.67453	72 h * Aged Cells up vs 72 h * Young Cells	0.176038	72 h * Aged Cells up vs 72 h * Young Cells	7.90331e-07	6.25633	2.22956	7 d * Aged Cells up vs 7 d * Young Cells	0.219756	7 d * Aged Cells up vs 7 d * Young Cells	4.19967e-05	2.10311	23.2185	4.81856	2.10311	10 d * Aged Cells up vs 10 d * Young Cells	0.211373	10 d * Aged Cells up vs 10 d * Young Cells	16.822	29.9092	7.36591	1
634014	cg11308335				1.4396e-08	3.38689e-06	-5.72591	-3.07574	0 h * Aged Cells down vs 0 h * Young Cells	-0.462818	0 h * Aged Cells down vs 0 h * Young Cells	8.92653e-07	-6.21167	-3.33667	72 h * Aged Cells down vs 72 h * Young Cells	-0.493863	72 h * Aged Cells down vs 72 h * Young Cells	0.000187195	-4.27799	-2.59246	7 d * Aged Cells down vs 7 d * Young Cells	-0.385961	7 d * Aged Cells down vs 7 d * Young Cells	0.00110371	-2.68843	13.1208	-3.62227	-2.68843	10 d * Aged Cells down vs 10 d * Young Cells	-0.396687	10 d * Aged Cells down vs 10 d * Young Cells	16.5257	84.9635	21.2997	1
89417	cg15695738		Unclassified	Island	1.59971e-08	7.73553e-06	5.4275	2.20041	0 h * Aged Cells up vs 0 h * Young Cells	0.104644	0 h * Aged Cells up vs 0 h * Young Cells	2.34682e-06	5.85898	2.37534	72 h * Aged Cells up vs 72 h * Young Cells	0.119406	72 h * Aged Cells up vs 72 h * Young Cells	6.07232e-05	4.68569	2.14311	7 d * Aged Cells up vs 7 d * Young Cells	0.107298	7 d * Aged Cells up vs 7 d * Young Cells	4.96979e-05	2.66522	22.6377	4.75791	2.66522	10 d * Aged Cells up vs 10 d * Young Cells	0.133456	10 d * Aged Cells up vs 10 d * Young Cells	16.3697	47.9416	12.1331	1
174220	cg11838988	PLXNC1			1.69441e-08	4.07818e-06	5.65867	2.13763	0 h * Aged Cells up vs 0 h * Young Cells	0.338581	0 h * Aged Cells up vs 0 h * Young Cells	1.65684e-05	5.15322	1.94669	72 h * Aged Cells up vs 72 h * Young Cells	0.31774	72 h * Aged Cells up vs 72 h * Young Cells	4.73264e-05	4.77553	2.0352	7 d * Aged Cells up vs 7 d * Young Cells	0.33158	7 d * Aged Cells up vs 7 d * Young Cells	1.49698e-05	2.7088	26.9333	5.18973	2.7088	10 d * Aged Cells up vs 10 d * Young Cells	0.427306	10 d * Aged Cells up vs 10 d * Young Cells	16.2851	41.4086	10.5342	1
509752	cg06530743				1.70321e-08	1.82053e-06	5.95132	3.46503	0 h * Aged Cells up vs 0 h * Young Cells	0.513457	0 h * Aged Cells up vs 0 h * Young Cells	4.95188e-06	5.58849	3.25378	72 h * Aged Cells up vs 72 h * Young Cells	0.495426	72 h * Aged Cells up vs 72 h * Young Cells	7.94526e-05	4.58866	3.01403	7 d * Aged Cells up vs 7 d * Young Cells	0.441717	7 d * Aged Cells up vs 7 d * Young Cells	0.000551488	3.12248	15.0655	3.88143	3.12248	10 d * Aged Cells up vs 10 d * Young Cells	0.451935	10 d * Aged Cells up vs 10 d * Young Cells	16.2775	98.3195	25.0237	1
189289	cg12147622		Promoter_Associated	S_Shore	1.79241e-08	6.67141e-06	5.48087	2.85291	0 h * Aged Cells up vs 0 h * Young Cells	0.441261	0 h * Aged Cells up vs 0 h * Young Cells	2.73395e-06	5.80355	3.02087	72 h * Aged Cells up vs 72 h * Young Cells	0.470106	72 h * Aged Cells up vs 72 h * Young Cells	0.00174684	3.44808	2.02481	7 d * Aged Cells up vs 7 d * Young Cells	0.301618	7 d * Aged Cells up vs 7 d * Young Cells	7.96441e-06	3.89592	29.3437	5.41698	3.89592	10 d * Aged Cells up vs 10 d * Young Cells	0.528581	10 d * Aged Cells up vs 10 d * Young Cells	16.2027	78.2221	20.0005	1
93323	cg19453488		Unclassified_Cell_type_specific	Island	1.83737e-08	3.56058e-06	5.7078	3.03935	0 h * Aged Cells up vs 0 h * Young Cells	0.336567	0 h * Aged Cells up vs 0 h * Young Cells	1.16483e-06	6.11423	3.25577	72 h * Aged Cells up vs 72 h * Young Cells	0.334757	72 h * Aged Cells up vs 72 h * Young Cells	0.0012594	3.57245	2.14608	7 d * Aged Cells up vs 7 d * Young Cells	0.237225	7 d * Aged Cells up vs 7 d * Young Cells	2.1791e-05	3.71892	25.5495	5.05465	3.71892	10 d * Aged Cells up vs 10 d * Young Cells	0.369976	10 d * Aged Cells up vs 10 d * Young Cells	16.1665	81.6779	20.9309	1
589811	cg12438903				2.0276e-08	1.66967e-06	5.98282	3.32302	0 h * Aged Cells up vs 0 h * Young Cells	0.421156	0 h * Aged Cells up vs 0 h * Young Cells	8.61223e-06	5.3888	2.99308	72 h * Aged Cells up vs 72 h * Young Cells	0.405017	72 h * Aged Cells up vs 72 h * Young Cells	2.89388e-05	4.9526	3.10333	7 d * Aged Cells up vs 7 d * Young Cells	0.400998	7 d * Aged Cells up vs 7 d * Young Cells	0.00264563	2.52354	10.8129	3.28829	2.52354	10 d * Aged Cells up vs 10 d * Young Cells	0.357481	10 d * Aged Cells up vs 10 d * Young Cells	16.0232	88.0777	22.7728	1
245578	cg13908407	ENSA		N_Shelf	2.43981e-08	3.9629e-06	-5.66905	-2.58565	0 h * Aged Cells down vs 0 h * Young Cells	-0.297706	0 h * Aged Cells down vs 0 h * Young Cells	3.72413e-06	-5.69154	-2.59591	72 h * Aged Cells down vs 72 h * Young Cells	-0.313109	72 h * Aged Cells down vs 72 h * Young Cells	0.000120504	-4.43798	-2.28356	7 d * Aged Cells down vs 7 d * Young Cells	-0.267775	7 d * Aged Cells down vs 7 d * Young Cells	0.000162454	-2.72846	18.7451	-4.32956	-2.72846	10 d * Aged Cells down vs 10 d * Young Cells	-0.325338	10 d * Aged Cells down vs 10 d * Young Cells	15.7565	58.4041	15.3562	1
252107	cg25578993	SND1			2.47366e-08	1.00117e-05	5.33455	2.64052	0 h * Aged Cells up vs 0 h * Young Cells	0.362366	0 h * Aged Cells up vs 0 h * Young Cells	2.25122e-05	5.04294	2.49618	72 h * Aged Cells up vs 72 h * Young Cells	0.3509	72 h * Aged Cells up vs 72 h * Young Cells	2.80571e-06	5.79415	3.23556	7 d * Aged Cells up vs 7 d * Young Cells	0.408088	7 d * Aged Cells up vs 7 d * Young Cells	0.0026535	2.24814	10.8053	3.28714	2.24814	10 d * Aged Cells up vs 10 d * Young Cells	0.274329	10 d * Aged Cells up vs 10 d * Young Cells	15.7368	68.701	18.0862	1
185800	cg12878632				2.47734e-08	2.64305e-06	-5.81582	-3.08876	0 h * Aged Cells down vs 0 h * Young Cells	-0.460542	0 h * Aged Cells down vs 0 h * Young Cells	2.07702e-06	-5.90336	-3.13525	72 h * Aged Cells down vs 72 h * Young Cells	-0.458987	72 h * Aged Cells down vs 72 h * Young Cells	0.000202652	-4.24909	-2.54588	7 d * Aged Cells down vs 7 d * Young Cells	-0.355833	7 d * Aged Cells down vs 7 d * Young Cells	0.00254669	-2.42384	10.9102	-3.30306	-2.42384	10 d * Aged Cells down vs 10 d * Young Cells	-0.349899	10 d * Aged Cells down vs 10 d * Young Cells	15.7346	79.08	20.8214	1
542279	cg14646852	KIAA1958			2.65734e-08	0.00140538	3.5309	1.12272	0 h * Aged Cells up vs 0 h * Young Cells	0.174888	0 h * Aged Cells up vs 0 h * Young Cells	6.96846e-05	4.63602	1.47412	72 h * Aged Cells up vs 72 h * Young Cells	0.229149	72 h * Aged Cells up vs 72 h * Young Cells	2.66916e-08	7.52991	2.70112	7 d * Aged Cells up vs 7 d * Young Cells	0.412793	7 d * Aged Cells up vs 7 d * Young Cells	0.000296167	1.80588	16.8958	4.11045	1.80588	10 d * Aged Cells up vs 10 d * Young Cells	0.264346	10 d * Aged Cells up vs 10 d * Young Cells	15.6346	28.1658	7.4634	1
79844	cg15954353	LOC728392	Unclassified	Island	2.78164e-08	0.000129022	4.41322	1.90547	0 h * Aged Cells up vs 0 h * Young Cells	0.09694	0 h * Aged Cells up vs 0 h * Young Cells	0.000170368	4.31227	1.86189	72 h * Aged Cells up vs 72 h * Young Cells	0.0968796	72 h * Aged Cells up vs 72 h * Young Cells	1.08957e-07	6.99317	3.40635	7 d * Aged Cells up vs 7 d * Young Cells	0.252242	7 d * Aged Cells up vs 7 d * Young Cells	0.00122146	2.13811	12.8452	3.58402	2.13811	10 d * Aged Cells up vs 10 d * Young Cells	0.127557	10 d * Aged Cells up vs 10 d * Young Cells	15.5696	51.7172	13.7613	1
633384	cg12300178				3.6949e-08	4.89149e-06	5.59292	2.93248	0 h * Aged Cells up vs 0 h * Young Cells	0.452369	0 h * Aged Cells up vs 0 h * Young Cells	9.1488e-06	5.36702	2.81404	72 h * Aged Cells up vs 72 h * Young Cells	0.433917	72 h * Aged Cells up vs 72 h * Young Cells	0.000355671	4.04327	2.39165	7 d * Aged Cells up vs 7 d * Young Cells	0.364052	7 d * Aged Cells up vs 7 d * Young Cells	0.000313884	2.9624	16.7212	4.08915	2.9624	10 d * Aged Cells up vs 10 d * Young Cells	0.423855	10 d * Aged Cells up vs 10 d * Young Cells	15.1705	74.3117	20.2935	1
680930	cg00406377	KRTAP2-4			3.93112e-08	8.15565e-06	5.40843	3.11605	0 h * Aged Cells up vs 0 h * Young Cells	0.447466	0 h * Aged Cells up vs 0 h * Young Cells	1.4093e-06	6.04464	3.4826	72 h * Aged Cells up vs 72 h * Young Cells	0.515549	72 h * Aged Cells up vs 72 h * Young Cells	0.00177181	3.44265	2.23766	7 d * Aged Cells up vs 7 d * Young Cells	0.300088	7 d * Aged Cells up vs 7 d * Young Cells	0.00716098	2.30336	8.37202	2.89344	2.30336	10 d * Aged Cells up vs 10 d * Young Cells	0.373288	10 d * Aged Cells up vs 10 d * Young Cells	15.0844	89.2193	24.5036	1
399182	cg15241068				4.41287e-08	1.23041e-05	5.26031	2.21478	0 h * Aged Cells up vs 0 h * Young Cells	0.185398	0 h * Aged Cells up vs 0 h * Young Cells	4.84085e-06	5.59668	2.3564	72 h * Aged Cells up vs 72 h * Young Cells	0.196476	72 h * Aged Cells up vs 72 h * Young Cells	5.70138e-05	4.70842	2.23646	7 d * Aged Cells up vs 7 d * Young Cells	0.16744	7 d * Aged Cells up vs 7 d * Young Cells	0.0021261	1.96207	11.3754	3.37274	1.96207	10 d * Aged Cells up vs 10 d * Young Cells	0.170461	10 d * Aged Cells up vs 10 d * Young Cells	14.9248	47.1421	13.0858	1
384978	cg09600665	PEX5L			4.50331e-08	8.22476e-06	5.40539	2.70233	0 h * Aged Cells up vs 0 h * Young Cells	0.396871	0 h * Aged Cells up vs 0 h * Young Cells	1.68973e-05	5.14615	2.57273	72 h * Aged Cells up vs 72 h * Young Cells	0.380771	72 h * Aged Cells up vs 72 h * Young Cells	0.000160138	4.33478	2.44482	7 d * Aged Cells up vs 7 d * Young Cells	0.311566	7 d * Aged Cells up vs 7 d * Young Cells	0.000257275	2.87491	17.3221	4.16198	2.87491	10 d * Aged Cells up vs 10 d * Young Cells	0.408843	10 d * Aged Cells up vs 10 d * Young Cells	14.8969	66.341	18.4496	1
267796	cg21593175				4.65499e-08	2.77315e-05	4.96793	2.23964	0 h * Aged Cells up vs 0 h * Young Cells	0.356451	0 h * Aged Cells up vs 0 h * Young Cells	4.12964e-06	5.65413	2.549	72 h * Aged Cells up vs 72 h * Young Cells	0.402142	72 h * Aged Cells up vs 72 h * Young Cells	8.37233e-05	4.56975	2.32414	7 d * Aged Cells up vs 7 d * Young Cells	0.364897	7 d * Aged Cells up vs 7 d * Young Cells	5.14013e-05	2.95613	22.5223	4.74577	2.95613	10 d * Aged Cells up vs 10 d * Young Cells	0.454712	10 d * Aged Cells up vs 10 d * Young Cells	14.8515	53.7823	15.0027	1
316113	cg03064100				5.35914e-08	6.45632e-06	5.49269	2.92426	0 h * Aged Cells up vs 0 h * Young Cells	0.321334	0 h * Aged Cells up vs 0 h * Young Cells	1.76685e-05	5.13009	2.73121	72 h * Aged Cells up vs 72 h * Young Cells	0.3158	72 h * Aged Cells up vs 72 h * Young Cells	3.32296e-05	4.90285	2.94473	7 d * Aged Cells up vs 7 d * Young Cells	0.279233	7 d * Aged Cells up vs 7 d * Young Cells	0.00227488	2.46183	11.2003	3.34669	2.46183	10 d * Aged Cells up vs 10 d * Young Cells	0.279142	10 d * Aged Cells up vs 10 d * Young Cells	14.6593	74.0351	20.923	1
297960	cg16941413				5.44875e-08	0.000101805	4.49904	2.08182	0 h * Aged Cells up vs 0 h * Young Cells	0.336286	0 h * Aged Cells up vs 0 h * Young Cells	5.63555e-06	5.54177	2.56432	72 h * Aged Cells up vs 72 h * Young Cells	0.404647	72 h * Aged Cells up vs 72 h * Young Cells	7.93891e-05	4.58895	2.39555	7 d * Aged Cells up vs 7 d * Young Cells	0.375501	7 d * Aged Cells up vs 7 d * Young Cells	2.68119e-05	3.18399	24.801	4.98006	3.18399	10 d * Aged Cells up vs 10 d * Young Cells	0.457863	10 d * Aged Cells up vs 10 d * Young Cells	14.6368	55.8418	15.8056	1
599177	cg17870925	LSAMP			5.52242e-08	3.59574e-06	5.70424	1.96422	0 h * Aged Cells up vs 0 h * Young Cells	0.223671	0 h * Aged Cells up vs 0 h * Young Cells	0.000211592	4.23336	1.45773	72 h * Aged Cells up vs 72 h * Young Cells	0.174367	72 h * Aged Cells up vs 72 h * Young Cells	6.07296e-06	5.51479	2.14234	7 d * Aged Cells up vs 7 d * Young Cells	0.252994	7 d * Aged Cells up vs 7 d * Young Cells	0.000356163	1.92346	16.3439	4.04276	1.92346	10 d * Aged Cells up vs 10 d * Young Cells	0.214392	10 d * Aged Cells up vs 10 d * Young Cells	14.6186	30.8855	8.75282	1
474353	cg24661126	PRKCE			6.41097e-08	7.32076e-06	5.44737	3.22822	0 h * Aged Cells up vs 0 h * Young Cells	0.485703	0 h * Aged Cells up vs 0 h * Young Cells	2.71986e-05	4.97491	2.94823	72 h * Aged Cells up vs 72 h * Young Cells	0.44508	72 h * Aged Cells up vs 72 h * Young Cells	0.000668252	3.81012	2.54732	7 d * Aged Cells up vs 7 d * Young Cells	0.371317	7 d * Aged Cells up vs 7 d * Young Cells	0.000267577	3.39616	17.2027	4.14762	3.39616	10 d * Aged Cells up vs 10 d * Young Cells	0.518484	10 d * Aged Cells up vs 10 d * Young Cells	14.4176	90.2212	25.9249	1
486859	cg01011884	NEURL1			6.47185e-08	1.09483e-05	5.30234	2.82346	0 h * Aged Cells up vs 0 h * Young Cells	0.431094	0 h * Aged Cells up vs 0 h * Young Cells	3.8137e-06	5.68293	3.02612	72 h * Aged Cells up vs 72 h * Young Cells	0.450906	72 h * Aged Cells up vs 72 h * Young Cells	0.000741818	3.77121	2.26549	7 d * Aged Cells up vs 7 d * Young Cells	0.325678	7 d * Aged Cells up vs 7 d * Young Cells	0.000568448	2.84748	14.9785	3.8702	2.84748	10 d * Aged Cells up vs 10 d * Young Cells	0.436665	10 d * Aged Cells up vs 10 d * Young Cells	14.4049	72.7781	20.931	1
12897	cg14489199	SNORD114-26			6.98642e-08	0.00567681	2.98725	0.862733	0 h * Aged Cells up vs 0 h * Young Cells	0.144219	0 h * Aged Cells up vs 0 h * Young Cells	0.000375507	4.02332	1.16195	72 h * Aged Cells up vs 72 h * Young Cells	0.192032	72 h * Aged Cells up vs 72 h * Young Cells	3.0381e-08	7.47996	2.43709	7 d * Aged Cells up vs 7 d * Young Cells	0.364168	7 d * Aged Cells up vs 7 d * Young Cells	0.00126796	1.42453	12.7441	3.56989	1.42453	10 d * Aged Cells up vs 10 d * Young Cells	0.225822	10 d * Aged Cells up vs 10 d * Young Cells	14.3026	21.2564	6.15706	1
527559	cg08352418				7.04827e-08	2.45405e-06	5.84275	2.32471	0 h * Aged Cells up vs 0 h * Young Cells	0.143458	0 h * Aged Cells up vs 0 h * Young Cells	7.59661e-06	5.43403	2.16209	72 h * Aged Cells up vs 72 h * Young Cells	0.16118	72 h * Aged Cells up vs 72 h * Young Cells	7.91109e-05	4.59022	2.0604	7 d * Aged Cells up vs 7 d * Young Cells	0.134304	7 d * Aged Cells up vs 7 d * Young Cells	0.0228986	1.32088	5.77296	2.4027	1.32088	10 d * Aged Cells up vs 10 d * Young Cells	0.1044	10 d * Aged Cells up vs 10 d * Young Cells	14.2909	40.3112	11.686	1
713431	cg14576582	DOCK5			7.07445e-08	0.00019356	-4.26582	-1.13774	0 h * Aged Cells down vs 0 h * Young Cells	-0.0930994	0 h * Aged Cells down vs 0 h * Young Cells	0.000300838	-4.10472	-1.09477	72 h * Aged Cells down vs 72 h * Young Cells	-0.0849111	72 h * Aged Cells down vs 72 h * Young Cells	9.0855e-08	-7.0618	-2.12483	7 d * Aged Cells down vs 7 d * Young Cells	-0.219025	7 d * Aged Cells down vs 7 d * Young Cells	0.0030417	-1.19178	10.4589	-3.23403	-1.19178	10 d * Aged Cells down vs 10 d * Young Cells	-0.0868926	10 d * Aged Cells down vs 10 d * Young Cells	14.286	18.1073	5.25103	1
231562	cg21917510				7.43054e-08	5.19972e-06	5.57084	2.80354	0 h * Aged Cells up vs 0 h * Young Cells	0.433571	0 h * Aged Cells up vs 0 h * Young Cells	4.83007e-06	5.59749	2.81695	72 h * Aged Cells up vs 72 h * Young Cells	0.43061	72 h * Aged Cells up vs 72 h * Young Cells	0.000144749	4.37148	2.48189	7 d * Aged Cells up vs 7 d * Young Cells	0.375921	7 d * Aged Cells up vs 7 d * Young Cells	0.00578757	2.07177	8.87736	2.97949	2.07177	10 d * Aged Cells up vs 10 d * Young Cells	0.318256	10 d * Aged Cells up vs 10 d * Young Cells	14.2207	64.1733	18.6954	1
160105	cg12081072				7.43628e-08	1.13455e-05	5.28951	2.58423	0 h * Aged Cells up vs 0 h * Young Cells	0.375495	0 h * Aged Cells up vs 0 h * Young Cells	3.26544e-05	4.90913	2.39839	72 h * Aged Cells up vs 72 h * Young Cells	0.346483	72 h * Aged Cells up vs 72 h * Young Cells	0.000142537	4.37707	2.4125	7 d * Aged Cells up vs 7 d * Young Cells	0.371128	7 d * Aged Cells up vs 7 d * Young Cells	0.000285415	2.78386	17.0073	4.124	2.78386	10 d * Aged Cells up vs 10 d * Young Cells	0.38684	10 d * Aged Cells up vs 10 d * Young Cells	14.2196	60.476	17.6196	1
437504	cg21446772				7.53514e-08	5.62302e-05	4.7134	3.40219	0 h * Aged Cells up vs 0 h * Young Cells	0.468249	0 h * Aged Cells up vs 0 h * Young Cells	2.41652e-05	5.01745	3.62165	72 h * Aged Cells up vs 72 h * Young Cells	0.511678	72 h * Aged Cells up vs 72 h * Young Cells	4.54921e-06	5.61914	4.57574	7 d * Aged Cells up vs 7 d * Young Cells	0.594059	7 d * Aged Cells up vs 7 d * Young Cells	0.00406508	3.11186	9.73568	3.1202	3.11186	10 d * Aged Cells up vs 10 d * Young Cells	0.482624	10 d * Aged Cells up vs 10 d * Young Cells	14.2021	131.845	38.4602	1
526158	cg25646968	NALCN			7.70791e-08	1.01496e-05	-5.32962	-3.66307	0 h * Aged Cells down vs 0 h * Young Cells	-0.519252	0 h * Aged Cells down vs 0 h * Young Cells	3.33088e-06	-5.73195	-3.93959	72 h * Aged Cells down vs 72 h * Young Cells	-0.552512	72 h * Aged Cells down vs 72 h * Young Cells	0.00225302	-3.35041	-2.59785	7 d * Aged Cells down vs 7 d * Young Cells	-0.359513	7 d * Aged Cells down vs 7 d * Young Cells	0.000218925	-4.00839	17.8162	-4.22093	-4.00839	10 d * Aged Cells down vs 10 d * Young Cells	-0.544516	10 d * Aged Cells down vs 10 d * Young Cells	14.1721	119.287	34.8707	1
600244	cg00528079	GRIN2A			8.48595e-08	6.38294e-06	5.49682	2.77332	0 h * Aged Cells up vs 0 h * Young Cells	0.332227	0 h * Aged Cells up vs 0 h * Young Cells	2.48856e-05	5.00688	2.52613	72 h * Aged Cells up vs 72 h * Young Cells	0.302391	72 h * Aged Cells up vs 72 h * Young Cells	5.46293e-05	4.72382	2.68874	7 d * Aged Cells up vs 7 d * Young Cells	0.316379	7 d * Aged Cells up vs 7 d * Young Cells	0.000927374	2.57074	13.5992	3.68771	2.57074	10 d * Aged Cells up vs 10 d * Young Cells	0.304826	10 d * Aged Cells up vs 10 d * Young Cells	14.0451	63.7037	18.7905	1
457473	cg09822063	SLC37A2			8.51587e-08	3.74128e-05	4.86017	1.75492	0 h * Aged Cells up vs 0 h * Young Cells	0.283876	0 h * Aged Cells up vs 0 h * Young Cells	3.03561e-05	4.93539	1.78208	72 h * Aged Cells up vs 72 h * Young Cells	0.292886	72 h * Aged Cells up vs 72 h * Young Cells	4.91323e-06	5.59132	2.27765	7 d * Aged Cells up vs 7 d * Young Cells	0.358085	7 d * Aged Cells up vs 7 d * Young Cells	0.0162113	1.27361	6.51677	2.5528	1.27361	10 d * Aged Cells up vs 10 d * Young Cells	0.214858	10 d * Aged Cells up vs 10 d * Young Cells	14.0405	32.618	9.62443	1
82153	cg16969368	DHX40	Unclassified	Island	8.77529e-08	5.30468e-05	4.73441	2.72049	0 h * Aged Cells up vs 0 h * Young Cells	0.207787	0 h * Aged Cells up vs 0 h * Young Cells	1.66436e-05	5.15159	2.96021	72 h * Aged Cells up vs 72 h * Young Cells	0.218696	72 h * Aged Cells up vs 72 h * Young Cells	2.54581e-06	5.82942	3.77897	7 d * Aged Cells up vs 7 d * Young Cells	0.362022	7 d * Aged Cells up vs 7 d * Young Cells	0.00365171	2.51084	10.0011	3.16246	2.51084	10 d * Aged Cells up vs 10 d * Young Cells	0.195864	10 d * Aged Cells up vs 10 d * Young Cells	14.0011	82.3731	24.3739	1
790508	cg11165881	CHL1		N_Shore	1.03644e-07	3.08191e-05	4.92995	2.61566	0 h * Aged Cells up vs 0 h * Young Cells	0.281496	0 h * Aged Cells up vs 0 h * Young Cells	7.60277e-06	5.43374	2.88295	72 h * Aged Cells up vs 72 h * Young Cells	0.316044	72 h * Aged Cells up vs 72 h * Young Cells	5.58443e-05	4.71589	2.82273	7 d * Aged Cells up vs 7 d * Young Cells	0.303533	7 d * Aged Cells up vs 7 d * Young Cells	0.00030924	3.00169	16.7659	4.09462	3.00169	10 d * Aged Cells up vs 10 d * Young Cells	0.314166	10 d * Aged Cells up vs 10 d * Young Cells	13.7838	69.137	20.7798	1
388882	cg26035535	GALNT18			1.06978e-07	2.23604e-05	5.04537	2.49661	0 h * Aged Cells up vs 0 h * Young Cells	0.287413	0 h * Aged Cells up vs 0 h * Young Cells	1.16719e-05	5.2793	2.61236	72 h * Aged Cells up vs 72 h * Young Cells	0.299496	72 h * Aged Cells up vs 72 h * Young Cells	0.000568651	3.87007	2.16045	7 d * Aged Cells up vs 7 d * Young Cells	0.175308	7 d * Aged Cells up vs 7 d * Young Cells	0.0018737	2.33914	11.705	3.42126	2.33914	10 d * Aged Cells up vs 10 d * Young Cells	0.28414	10 d * Aged Cells up vs 10 d * Young Cells	13.7428	59.9588	18.075	1
439314	cg15050722	SPATS2			1.08883e-07	1.40677e-05	5.2121	2.79397	0 h * Aged Cells up vs 0 h * Young Cells	0.431932	0 h * Aged Cells up vs 0 h * Young Cells	1.66022e-05	5.15249	2.76202	72 h * Aged Cells up vs 72 h * Young Cells	0.42055	72 h * Aged Cells up vs 72 h * Young Cells	0.000190584	4.27146	2.58318	7 d * Aged Cells up vs 7 d * Young Cells	0.388029	7 d * Aged Cells up vs 7 d * Young Cells	0.00275455	2.42393	10.7101	3.27263	2.42393	10 d * Aged Cells up vs 10 d * Young Cells	0.371586	10 d * Aged Cells up vs 10 d * Young Cells	13.7199	70.2481	21.2121	1
277950	cg17804154				1.0989e-07	9.33377e-05	4.53045	1.7619	0 h * Aged Cells up vs 0 h * Young Cells	0.279844	0 h * Aged Cells up vs 0 h * Young Cells	1.00342e-05	5.33374	2.0743	72 h * Aged Cells up vs 72 h * Young Cells	0.329506	72 h * Aged Cells up vs 72 h * Young Cells	7.83802e-05	4.59357	2.01539	7 d * Aged Cells up vs 7 d * Young Cells	0.320481	7 d * Aged Cells up vs 7 d * Young Cells	0.000482476	2.11225	15.452	3.9309	2.11225	10 d * Aged Cells up vs 10 d * Young Cells	0.335014	10 d * Aged Cells up vs 10 d * Young Cells	13.708	36.9419	11.1646	1
634176	cg22422322	FLNC	Unclassified_Cell_type_specific	N_Shore	1.18133e-07	1.16243e-05	5.28077	2.101	0 h * Aged Cells up vs 0 h * Young Cells	0.325063	0 h * Aged Cells up vs 0 h * Young Cells	1.67901e-05	5.14844	2.04835	72 h * Aged Cells up vs 72 h * Young Cells	0.321603	72 h * Aged Cells up vs 72 h * Young Cells	4.98879e-05	4.75654	2.13495	7 d * Aged Cells up vs 7 d * Young Cells	0.328419	7 d * Aged Cells up vs 7 d * Young Cells	0.0373059	1.19984	4.76392	2.18264	1.19984	10 d * Aged Cells up vs 10 d * Young Cells	0.20334	10 d * Aged Cells up vs 10 d * Young Cells	13.6148	38.3999	11.6848	1
505646	cg00820294	GNG12-AS1	Unclassified		1.19703e-07	0.00122659	3.58243	1.00596	0 h * Aged Cells up vs 0 h * Young Cells	0.156199	0 h * Aged Cells up vs 0 h * Young Cells	0.00185465	3.42517	0.961798	72 h * Aged Cells up vs 72 h * Young Cells	0.153423	72 h * Aged Cells up vs 72 h * Young Cells	3.96134e-07	6.51096	2.0626	7 d * Aged Cells up vs 7 d * Young Cells	0.301856	7 d * Aged Cells up vs 7 d * Young Cells	1.90801e-05	1.97967	26.0349	5.10244	1.97967	10 d * Aged Cells up vs 10 d * Young Cells	0.313369	10 d * Aged Cells up vs 10 d * Young Cells	13.5978	19.1045	5.82059	1
43344	cg20729877				1.21308e-07	1.52499e-05	5.18306	2.81115	0 h * Aged Cells up vs 0 h * Young Cells	0.348639	0 h * Aged Cells up vs 0 h * Young Cells	1.70417e-05	5.14309	2.78947	72 h * Aged Cells up vs 72 h * Young Cells	0.349206	72 h * Aged Cells up vs 72 h * Young Cells	0.000421667	3.98062	2.43566	7 d * Aged Cells up vs 7 d * Young Cells	0.312935	7 d * Aged Cells up vs 7 d * Young Cells	0.00237513	2.49552	11.0892	3.33004	2.49552	10 d * Aged Cells up vs 10 d * Young Cells	0.251239	10 d * Aged Cells up vs 10 d * Young Cells	13.5807	71.1835	21.7149	1
763514	cg17856019	FERMT2			1.21428e-07	4.05183e-05	4.83146	2.2333	0 h * Aged Cells up vs 0 h * Young Cells	0.356231	0 h * Aged Cells up vs 0 h * Young Cells	9.65262e-05	4.5183	2.08855	72 h * Aged Cells up vs 72 h * Young Cells	0.335535	72 h * Aged Cells up vs 72 h * Young Cells	6.8198e-05	4.64381	2.42165	7 d * Aged Cells up vs 7 d * Young Cells	0.36897	7 d * Aged Cells up vs 7 d * Young Cells	4.34383e-05	3.06975	23.1015	4.8064	3.06975	10 d * Aged Cells up vs 10 d * Young Cells	0.471914	10 d * Aged Cells up vs 10 d * Young Cells	13.5794	51.6989	15.7725	1
553777	cg09826288	ALPL	Unclassified_Cell_type_specific		1.45197e-07	3.70358e-05	4.86382	2.24278	0 h * Aged Cells up vs 0 h * Young Cells	0.306515	0 h * Aged Cells up vs 0 h * Young Cells	0.000165468	4.32288	1.99335	72 h * Aged Cells up vs 72 h * Young Cells	0.284248	72 h * Aged Cells up vs 72 h * Young Cells	8.58133e-06	5.39009	2.80397	7 d * Aged Cells up vs 7 d * Young Cells	0.384198	7 d * Aged Cells up vs 7 d * Young Cells	0.000247089	2.66109	17.4452	4.17674	2.66109	10 d * Aged Cells up vs 10 d * Young Cells	0.375501	10 d * Aged Cells up vs 10 d * Young Cells	13.3512	50.5828	15.6957	1
529797	cg08585916	PEX5L			1.45875e-07	0.000146987	4.36591	1.61875	0 h * Aged Cells up vs 0 h * Young Cells	0.255037	0 h * Aged Cells up vs 0 h * Young Cells	0.000180443	4.29137	1.59111	72 h * Aged Cells up vs 72 h * Young Cells	0.249491	72 h * Aged Cells up vs 72 h * Young Cells	3.79659e-06	5.68456	2.37777	7 d * Aged Cells up vs 7 d * Young Cells	0.364208	7 d * Aged Cells up vs 7 d * Young Cells	0.000139189	2.24676	19.2344	4.3857	2.24676	10 d * Aged Cells up vs 10 d * Young Cells	0.331732	10 d * Aged Cells up vs 10 d * Young Cells	13.3453	32.689	10.1478	1
161841	cg26232308		Unclassified_Cell_type_specific		1.57175e-07	6.02015e-05	4.6888	1.66619	0 h * Aged Cells up vs 0 h * Young Cells	0.101255	0 h * Aged Cells up vs 0 h * Young Cells	3.5379e-05	4.88029	1.73423	72 h * Aged Cells up vs 72 h * Young Cells	0.114526	72 h * Aged Cells up vs 72 h * Young Cells	1.59701e-05	5.16646	2.0712	7 d * Aged Cells up vs 7 d * Young Cells	0.119222	7 d * Aged Cells up vs 7 d * Young Cells	0.000556805	1.90401	15.0379	3.87788	1.90401	10 d * Aged Cells up vs 10 d * Young Cells	0.112368	10 d * Aged Cells up vs 10 d * Young Cells	13.2509	29.815	9.32154	1
212227	cg22341848	C1orf128		S_Shore	1.57526e-07	9.95714e-06	5.33652	2.19106	0 h * Aged Cells up vs 0 h * Young Cells	0.23813	0 h * Aged Cells up vs 0 h * Young Cells	6.86867e-05	4.64123	1.90559	72 h * Aged Cells up vs 72 h * Young Cells	0.227965	72 h * Aged Cells up vs 72 h * Young Cells	8.97272e-05	4.54471	2.10509	7 d * Aged Cells up vs 7 d * Young Cells	0.205841	7 d * Aged Cells up vs 7 d * Young Cells	0.00658262	1.66081	8.5708	2.92759	1.66081	10 d * Aged Cells up vs 10 d * Young Cells	0.189712	10 d * Aged Cells up vs 10 d * Young Cells	13.2481	39.7932	12.4439	1
220790	cg19256656	PPP1R10			1.70073e-07	5.28098e-06	-5.56524	-2.37905	0 h * Aged Cells down vs 0 h * Young Cells	-0.331632	0 h * Aged Cells down vs 0 h * Young Cells	7.05098e-05	-4.63178	-1.98001	72 h * Aged Cells down vs 72 h * Young Cells	-0.275663	72 h * Aged Cells down vs 72 h * Young Cells	7.04985e-05	-4.63183	-2.23378	7 d * Aged Cells down vs 7 d * Young Cells	-0.298005	7 d * Aged Cells down vs 7 d * Young Cells	0.0018204	-2.02731	11.7807	-3.4323	-2.02731	10 d * Aged Cells down vs 10 d * Young Cells	-0.271008	10 d * Aged Cells down vs 10 d * Young Cells	13.1517	42.8238	13.4897	1
129540	cg00625578	FAM110B			1.71697e-07	0.196353	-1.32245	-0.354201	0 h * Aged Cells down vs 0 h * Young Cells	-0.0262329	0 h * Aged Cells down vs 0 h * Young Cells	0.644354	-0.466485	-0.124942	72 h * Aged Cells down vs 72 h * Young Cells	-0.0104221	72 h * Aged Cells down vs 72 h * Young Cells	4.20582e-09	-8.25641	-2.49476	7 d * Aged Cells down vs 7 d * Young Cells	-0.28974	7 d * Aged Cells down vs 7 d * Young Cells	0.530162	0.235135	0.40371	0.635382	0.235135	10 d * Aged Cells up vs 10 d * Young Cells	0.0144203	10 d * Aged Cells up vs 10 d * Young Cells	13.1398	16.7954	5.29546	1
310601	cg02816049	NKD1			1.81803e-07	0.393436	0.866301	0.202419	0 h * Aged Cells up vs 0 h * Young Cells	0.00630432	0 h * Aged Cells up vs 0 h * Young Cells	0.652525	0.454961	0.106306	72 h * Aged Cells up vs 72 h * Young Cells	0.00332946	72 h * Aged Cells up vs 72 h * Young Cells	2.19087e-08	7.60632	2.00505	7 d * Aged Cells up vs 7 d * Young Cells	0.155795	7 d * Aged Cells up vs 7 d * Young Cells	0.0772305	0.591476	3.35646	1.83206	0.591476	10 d * Aged Cells up vs 10 d * Young Cells	0.0215021	10 d * Aged Cells up vs 10 d * Young Cells	13.0682	12.7129	4.03022	1
108852	cg14911690	PBX4	Promoter_Associated	Island	1.83334e-07	1.1149e-05	5.2958	3.49099	0 h * Aged Cells up vs 0 h * Young Cells	0.141746	0 h * Aged Cells up vs 0 h * Young Cells	1.56772e-05	5.17312	3.41012	72 h * Aged Cells up vs 72 h * Young Cells	0.142918	72 h * Aged Cells up vs 72 h * Young Cells	0.000858301	3.71672	2.76404	7 d * Aged Cells up vs 7 d * Young Cells	0.141711	7 d * Aged Cells up vs 7 d * Young Cells	0.000369004	3.67035	16.2388	4.02974	3.67035	10 d * Aged Cells up vs 10 d * Young Cells	0.150909	10 d * Aged Cells up vs 10 d * Young Cells	13.0577	101.103	32.0773	1
574041	cg06708741				1.88658e-07	1.8395e-05	5.1156	2.927	0 h * Aged Cells up vs 0 h * Young Cells	0.439108	0 h * Aged Cells up vs 0 h * Young Cells	1.15119e-05	5.28427	3.02351	72 h * Aged Cells up vs 72 h * Young Cells	0.454062	72 h * Aged Cells up vs 72 h * Young Cells	0.000188095	4.27625	2.7603	7 d * Aged Cells up vs 7 d * Young Cells	0.420903	7 d * Aged Cells up vs 7 d * Young Cells	0.0122605	2.11187	7.136	2.67133	2.11187	10 d * Aged Cells up vs 10 d * Young Cells	0.302236	10 d * Aged Cells up vs 10 d * Young Cells	13.022	75.9614	24.1666	1
365984	cg02189691	DLG2			1.97033e-07	6.24813e-05	4.67539	2.14506	0 h * Aged Cells up vs 0 h * Young Cells	0.343186	0 h * Aged Cells up vs 0 h * Young Cells	1.24407e-05	5.25633	2.4116	72 h * Aged Cells up vs 72 h * Young Cells	0.383272	72 h * Aged Cells up vs 72 h * Young Cells	0.00034121	4.05852	2.10067	7 d * Aged Cells up vs 7 d * Young Cells	0.330358	7 d * Aged Cells up vs 7 d * Young Cells	0.000519494	2.47455	15.2378	3.90356	2.47455	10 d * Aged Cells up vs 10 d * Young Cells	0.378845	10 d * Aged Cells up vs 10 d * Young Cells	12.9679	48.6383	15.5385	1
299673	cg02241677				2.04055e-07	0.000188165	4.27611	2.01193	0 h * Aged Cells up vs 0 h * Young Cells	0.312274	0 h * Aged Cells up vs 0 h * Young Cells	2.65214e-05	4.98398	2.34499	72 h * Aged Cells up vs 72 h * Young Cells	0.357229	72 h * Aged Cells up vs 72 h * Young Cells	1.01137e-05	5.3309	2.82965	7 d * Aged Cells up vs 7 d * Young Cells	0.425005	7 d * Aged Cells up vs 7 d * Young Cells	0.000582585	2.51008	14.908	3.86109	2.51008	10 d * Aged Cells up vs 10 d * Young Cells	0.363239	10 d * Aged Cells up vs 10 d * Young Cells	12.9245	50.9804	16.3415	1
70780	cg23378074		Unclassified_Cell_type_specific	N_Shore	2.04679e-07	1.14336e-05	5.28672	2.89556	0 h * Aged Cells up vs 0 h * Young Cells	0.429673	0 h * Aged Cells up vs 0 h * Young Cells	8.30112e-06	5.40206	2.95873	72 h * Aged Cells up vs 72 h * Young Cells	0.443285	72 h * Aged Cells up vs 72 h * Young Cells	0.00194114	3.4077	2.1056	7 d * Aged Cells up vs 7 d * Young Cells	0.299968	7 d * Aged Cells up vs 7 d * Young Cells	0.00957177	2.09964	7.69789	2.77451	2.09964	10 d * Aged Cells up vs 10 d * Young Cells	0.33009	10 d * Aged Cells up vs 10 d * Young Cells	12.9207	69.0624	22.144	1
617846	cg23193759	C10orf35	Unclassified	Island	2.13071e-07	3.24751e-05	4.91111	1.81287	0 h * Aged Cells up vs 0 h * Young Cells	0.174272	0 h * Aged Cells up vs 0 h * Young Cells	9.7336e-05	4.51528	1.66675	72 h * Aged Cells up vs 72 h * Young Cells	0.169707	72 h * Aged Cells up vs 72 h * Young Cells	2.86832e-05	4.95579	2.0638	7 d * Aged Cells up vs 7 d * Young Cells	0.211026	7 d * Aged Cells up vs 7 d * Young Cells	0.000760967	1.9186	14.1504	3.7617	1.9186	10 d * Aged Cells up vs 10 d * Young Cells	0.199399	10 d * Aged Cells up vs 10 d * Young Cells	12.8709	31.2498	10.0586	1
424485	cg13376507	LOC101927043			2.13109e-07	2.69144e-05	-4.97869	-2.52701	0 h * Aged Cells down vs 0 h * Young Cells	-0.369399	0 h * Aged Cells down vs 0 h * Young Cells	1.58266e-05	-5.1697	-2.62397	72 h * Aged Cells down vs 72 h * Young Cells	-0.376142	72 h * Aged Cells down vs 72 h * Young Cells	0.000130859	-4.40809	-2.52412	7 d * Aged Cells down vs 7 d * Young Cells	-0.386291	7 d * Aged Cells down vs 7 d * Young Cells	0.00238288	-2.33449	11.0808	-3.32878	-2.33449	10 d * Aged Cells down vs 10 d * Young Cells	-0.34177	10 d * Aged Cells down vs 10 d * Young Cells	12.8707	59.0815	19.0173	1
749803	cg01188674	LOC101929312			2.14348e-07	7.91458e-06	5.41925	3.35503	0 h * Aged Cells up vs 0 h * Young Cells	0.373364	0 h * Aged Cells up vs 0 h * Young Cells	2.06467e-05	5.07406	3.14132	72 h * Aged Cells up vs 72 h * Young Cells	0.341263	72 h * Aged Cells up vs 72 h * Young Cells	0.000697084	3.7944	2.65013	7 d * Aged Cells up vs 7 d * Young Cells	0.266006	7 d * Aged Cells up vs 7 d * Young Cells	0.000963754	3.14213	13.4929	3.67327	3.14213	10 d * Aged Cells up vs 10 d * Young Cells	0.339394	10 d * Aged Cells up vs 10 d * Young Cells	12.8636	87.8494	28.2929	1
225886	cg06301220	CDYL		N_Shelf	2.31163e-07	0.000889342	3.70341	1.28473	0 h * Aged Cells up vs 0 h * Young Cells	0.207187	0 h * Aged Cells up vs 0 h * Young Cells	9.64165e-05	4.51871	1.56756	72 h * Aged Cells up vs 72 h * Young Cells	0.253313	72 h * Aged Cells up vs 72 h * Young Cells	3.49285e-06	5.71475	2.23652	7 d * Aged Cells up vs 7 d * Young Cells	0.344588	7 d * Aged Cells up vs 7 d * Young Cells	0.000124326	2.12177	19.5953	4.42666	2.12177	10 d * Aged Cells up vs 10 d * Young Cells	0.339051	10 d * Aged Cells up vs 10 d * Young Cells	12.7705	27.3834	8.88343	1
743708	cg01713446	PEX5L			2.32218e-07	0.000305099	4.09956	1.23249	0 h * Aged Cells up vs 0 h * Young Cells	0.209209	0 h * Aged Cells up vs 0 h * Young Cells	0.00200925	3.39447	1.02051	72 h * Aged Cells up vs 72 h * Young Cells	0.172714	72 h * Aged Cells up vs 72 h * Young Cells	4.20788e-07	6.48862	2.20073	7 d * Aged Cells up vs 7 d * Young Cells	0.348238	7 d * Aged Cells up vs 7 d * Young Cells	0.000282436	1.71468	17.039	4.12784	1.71468	10 d * Aged Cells up vs 10 d * Young Cells	0.273293	10 d * Aged Cells up vs 10 d * Young Cells	12.7649	20.5576	6.672	1
275652	cg18924048				2.35551e-07	5.60115e-05	4.71481	2.21798	0 h * Aged Cells up vs 0 h * Young Cells	0.201016	0 h * Aged Cells up vs 0 h * Young Cells	1.25192e-05	5.25407	2.47167	72 h * Aged Cells up vs 72 h * Young Cells	0.21296	72 h * Aged Cells up vs 72 h * Young Cells	0.000114748	4.45571	2.36472	7 d * Aged Cells up vs 7 d * Young Cells	0.176187	7 d * Aged Cells up vs 7 d * Young Cells	0.00196193	2.21232	11.5846	3.40362	2.21232	10 d * Aged Cells up vs 10 d * Young Cells	0.193579	10 d * Aged Cells up vs 10 d * Young Cells	12.7474	50.2659	16.3362	1
398306	cg05103376	CGN		N_Shelf	2.44041e-07	2.06084e-05	5.07473	2.318	0 h * Aged Cells up vs 0 h * Young Cells	0.364596	0 h * Aged Cells up vs 0 h * Young Cells	6.70062e-05	4.65017	2.12407	72 h * Aged Cells up vs 72 h * Young Cells	0.338931	72 h * Aged Cells up vs 72 h * Young Cells	0.000313224	4.08992	2.10758	7 d * Aged Cells up vs 7 d * Young Cells	0.319473	7 d * Aged Cells up vs 7 d * Young Cells	0.00478189	1.9286	9.33802	3.05582	1.9286	10 d * Aged Cells up vs 10 d * Young Cells	0.312056	10 d * Aged Cells up vs 10 d * Young Cells	12.704	47.2285	15.4016	1
479775	cg16767870	NKAIN2			2.5748e-07	0.000516354	3.90581	0.994983	0 h * Aged Cells up vs 0 h * Young Cells	0.152011	0 h * Aged Cells up vs 0 h * Young Cells	0.0772354	1.83203	0.4667	72 h * Aged Cells up vs 72 h * Young Cells	0.0697573	72 h * Aged Cells up vs 72 h * Young Cells	4.30395e-08	7.34615	2.11121	7 d * Aged Cells up vs 7 d * Young Cells	0.340611	7 d * Aged Cells up vs 7 d * Young Cells	0.00220829	1.182	11.2771	3.35814	1.182	10 d * Aged Cells up vs 10 d * Young Cells	0.170044	10 d * Aged Cells up vs 10 d * Young Cells	12.6384	14.6139	4.79041	1
274240	cg05623175	FAM53B			2.69654e-07	0.000244732	4.18025	1.29994	0 h * Aged Cells up vs 0 h * Young Cells	0.214554	0 h * Aged Cells up vs 0 h * Young Cells	0.000130486	4.40912	1.37111	72 h * Aged Cells up vs 72 h * Young Cells	0.225337	72 h * Aged Cells up vs 72 h * Young Cells	1.94734e-06	5.92681	2.07926	7 d * Aged Cells up vs 7 d * Young Cells	0.312661	7 d * Aged Cells up vs 7 d * Young Cells	0.00337637	1.37203	10.1967	3.19322	1.37203	10 d * Aged Cells up vs 10 d * Young Cells	0.224591	10 d * Aged Cells up vs 10 d * Young Cells	12.5821	21.68	7.13847	1
671508	cg10434392	HM13			2.72341e-07	3.2798e-05	4.90755	2.31782	0 h * Aged Cells up vs 0 h * Young Cells	0.186425	0 h * Aged Cells up vs 0 h * Young Cells	3.63065e-06	5.70074	2.69245	72 h * Aged Cells up vs 72 h * Young Cells	0.231183	72 h * Aged Cells up vs 72 h * Young Cells	0.000351941	4.04714	2.15641	7 d * Aged Cells up vs 7 d * Young Cells	0.200881	7 d * Aged Cells up vs 7 d * Young Cells	0.00254154	2.156	10.9154	3.30385	2.156	10 d * Aged Cells up vs 10 d * Young Cells	0.180487	10 d * Aged Cells up vs 10 d * Young Cells	12.5701	49.9611	16.4662	1
376787	cg20990011				2.81587e-07	5.59874e-05	4.71496	2.08041	0 h * Aged Cells up vs 0 h * Young Cells	0.231483	0 h * Aged Cells up vs 0 h * Young Cells	2.73384e-05	4.97307	2.1943	72 h * Aged Cells up vs 72 h * Young Cells	0.24798	72 h * Aged Cells up vs 72 h * Young Cells	0.000239454	4.18821	2.08481	7 d * Aged Cells up vs 7 d * Young Cells	0.275713	7 d * Aged Cells up vs 7 d * Young Cells	8.13281e-05	2.79236	20.9785	4.58023	2.79236	10 d * Aged Cells up vs 10 d * Young Cells	0.284434	10 d * Aged Cells up vs 10 d * Young Cells	12.5295	43.4651	14.3716	1
170427	cg00563031				2.8383e-07	0.000119739	4.44028	1.97948	0 h * Aged Cells up vs 0 h * Young Cells	0.317541	0 h * Aged Cells up vs 0 h * Young Cells	0.000108808	4.47496	1.99494	72 h * Aged Cells up vs 72 h * Young Cells	0.316392	72 h * Aged Cells up vs 72 h * Young Cells	1.68464e-05	5.14724	2.58871	7 d * Aged Cells up vs 7 d * Young Cells	0.401541	7 d * Aged Cells up vs 7 d * Young Cells	0.00130078	2.19296	12.6751	3.56022	2.19296	10 d * Aged Cells up vs 10 d * Young Cells	0.359006	10 d * Aged Cells up vs 10 d * Young Cells	12.5199	44.3351	14.6706	1
184236	cg15023940	RAD51B			2.98837e-07	2.06742e-05	5.07358	2.26481	0 h * Aged Cells up vs 0 h * Young Cells	0.366458	0 h * Aged Cells up vs 0 h * Young Cells	3.4083e-05	4.89372	2.18453	72 h * Aged Cells up vs 72 h * Young Cells	0.347373	72 h * Aged Cells up vs 72 h * Young Cells	0.000172311	4.30814	2.16958	7 d * Aged Cells up vs 7 d * Young Cells	0.324717	7 d * Aged Cells up vs 7 d * Young Cells	0.00771839	1.76579	8.19627	2.86291	1.76579	10 d * Aged Cells up vs 10 d * Young Cells	0.281175	10 d * Aged Cells up vs 10 d * Young Cells	12.4576	44.2315	14.7095	1
714011	cg18705541	SHROOM3		N_Shore	3.17785e-07	7.62366e-06	5.43275	2.3657	0 h * Aged Cells up vs 0 h * Young Cells	0.347537	0 h * Aged Cells up vs 0 h * Young Cells	0.000352626	4.04643	1.76202	72 h * Aged Cells up vs 72 h * Young Cells	0.258425	72 h * Aged Cells up vs 72 h * Young Cells	0.000178575	4.29515	2.11002	7 d * Aged Cells up vs 7 d * Young Cells	0.260758	7 d * Aged Cells up vs 7 d * Young Cells	0.00181334	2.06599	11.7909	3.43379	2.06599	10 d * Aged Cells up vs 10 d * Young Cells	0.29643	10 d * Aged Cells up vs 10 d * Young Cells	12.3834	41.8393	13.9973	1
634316	cg12734107	BTBD18	Unclassified	N_Shore	3.58099e-07	0.000233382	4.19759	1.59341	0 h * Aged Cells up vs 0 h * Young Cells	0.262042	0 h * Aged Cells up vs 0 h * Young Cells	0.000678983	3.80419	1.44407	72 h * Aged Cells up vs 72 h * Young Cells	0.239212	72 h * Aged Cells up vs 72 h * Young Cells	3.97506e-06	5.66794	2.42728	7 d * Aged Cells up vs 7 d * Young Cells	0.384715	7 d * Aged Cells up vs 7 d * Young Cells	9.73611e-05	2.36819	20.3869	4.51519	2.36819	10 d * Aged Cells up vs 10 d * Young Cells	0.368374	10 d * Aged Cells up vs 10 d * Young Cells	12.2403	31.4275	10.637	1
125211	cg13885205				3.62797e-07	5.65556e-05	4.71132	3.07145	0 h * Aged Cells up vs 0 h * Young Cells	0.386362	0 h * Aged Cells up vs 0 h * Young Cells	1.23606e-05	5.25866	3.42828	72 h * Aged Cells up vs 72 h * Young Cells	0.4111	72 h * Aged Cells up vs 72 h * Young Cells	0.00142279	3.52623	2.59346	7 d * Aged Cells up vs 7 d * Young Cells	0.297097	7 d * Aged Cells up vs 7 d * Young Cells	0.000272925	3.72953	17.1427	4.14038	3.72953	10 d * Aged Cells up vs 10 d * Young Cells	0.448274	10 d * Aged Cells up vs 10 d * Young Cells	12.2248	92.5777	31.3737	1
651584	cg12667152				3.68001e-07	0.000276338	4.13583	1.59106	0 h * Aged Cells up vs 0 h * Young Cells	0.2036	0 h * Aged Cells up vs 0 h * Young Cells	6.75629e-05	4.64718	1.78778	72 h * Aged Cells up vs 72 h * Young Cells	0.217634	72 h * Aged Cells up vs 72 h * Young Cells	2.97779e-05	4.94231	2.14498	7 d * Aged Cells up vs 7 d * Young Cells	0.265795	7 d * Aged Cells up vs 7 d * Young Cells	0.000160434	2.30376	18.7845	4.33411	2.30376	10 d * Aged Cells up vs 10 d * Young Cells	0.298927	10 d * Aged Cells up vs 10 d * Young Cells	12.2078	32.1921	10.9248	1
219606	cg20355566				3.78121e-07	1.99904e-05	5.08568	3.83158	0 h * Aged Cells up vs 0 h * Young Cells	0.533297	0 h * Aged Cells up vs 0 h * Young Cells	3.46003e-05	4.8883	3.68287	72 h * Aged Cells up vs 72 h * Young Cells	0.511818	72 h * Aged Cells up vs 72 h * Young Cells	0.000775059	3.75485	3.19146	7 d * Aged Cells up vs 7 d * Young Cells	0.457468	7 d * Aged Cells up vs 7 d * Young Cells	0.00789923	2.97039	8.14219	2.85345	2.97039	10 d * Aged Cells up vs 10 d * Young Cells	0.426088	10 d * Aged Cells up vs 10 d * Young Cells	12.1755	123.143	41.9007	1
395387	cg01607277	ATF6			3.88016e-07	4.48868e-05	4.79459	1.91996	0 h * Aged Cells up vs 0 h * Young Cells	0.299886	0 h * Aged Cells up vs 0 h * Young Cells	0.000114228	4.45735	1.78491	72 h * Aged Cells up vs 72 h * Young Cells	0.279398	72 h * Aged Cells up vs 72 h * Young Cells	1.55905e-05	5.17511	2.33791	7 d * Aged Cells up vs 7 d * Young Cells	0.354422	7 d * Aged Cells up vs 7 d * Young Cells	0.00748395	1.59098	8.26845	2.87549	1.59098	10 d * Aged Cells up vs 10 d * Young Cells	0.262434	10 d * Aged Cells up vs 10 d * Young Cells	12.1448	34.7004	11.8371	1
581727	cg02014117	HMGCLL1			3.90809e-07	0.000156841	4.34234	1.87775	0 h * Aged Cells up vs 0 h * Young Cells	0.297706	0 h * Aged Cells up vs 0 h * Young Cells	3.02059e-05	4.93718	2.13497	72 h * Aged Cells up vs 72 h * Young Cells	0.335024	72 h * Aged Cells up vs 72 h * Young Cells	5.70458e-05	4.70821	2.29687	7 d * Aged Cells up vs 7 d * Young Cells	0.357942	7 d * Aged Cells up vs 7 d * Young Cells	0.000413305	2.38277	15.9042	3.98801	2.38277	10 d * Aged Cells up vs 10 d * Young Cells	0.355952	10 d * Aged Cells up vs 10 d * Young Cells	12.1363	40.4368	13.8035	1
360207	cg21917090	ANKRD56		N_Shore	4.01852e-07	0.000216415	-4.22514	-2.35232	0 h * Aged Cells down vs 0 h * Young Cells	-0.25001	0 h * Aged Cells down vs 0 h * Young Cells	0.000226488	-4.20854	-2.34308	72 h * Aged Cells down vs 72 h * Young Cells	-0.261626	72 h * Aged Cells down vs 72 h * Young Cells	7.80413e-06	-5.42431	-3.40697	7 d * Aged Cells down vs 7 d * Young Cells	-0.322318	7 d * Aged Cells down vs 7 d * Young Cells	0.000723179	-2.90831	14.2937	-3.7807	-2.90831	10 d * Aged Cells down vs 10 d * Young Cells	-0.316058	10 d * Aged Cells down vs 10 d * Young Cells	12.1033	66.8463	22.881	1
307973	cg17435950	SEC63			4.12697e-07	0.000321686	4.08015	1.52742	0 h * Aged Cells up vs 0 h * Young Cells	0.252387	0 h * Aged Cells up vs 0 h * Young Cells	0.000420305	3.98182	1.49061	72 h * Aged Cells up vs 72 h * Young Cells	0.244608	72 h * Aged Cells up vs 72 h * Young Cells	7.79359e-06	5.4248	2.29105	7 d * Aged Cells up vs 7 d * Young Cells	0.36652	7 d * Aged Cells up vs 7 d * Young Cells	0.000610228	1.98824	14.7755	3.84389	1.98824	10 d * Aged Cells up vs 10 d * Young Cells	0.324193	10 d * Aged Cells up vs 10 d * Young Cells	12.0718	30.1441	10.345	1
642852	cg19958024	LSM2		S_Shelf	4.14498e-07	0.00511483	3.02898	0.883743	0 h * Aged Cells up vs 0 h * Young Cells	0.141678	0 h * Aged Cells up vs 0 h * Young Cells	0.00435256	3.09317	0.902471	72 h * Aged Cells up vs 72 h * Young Cells	0.147437	72 h * Aged Cells up vs 72 h * Young Cells	5.5592e-08	7.24835	2.38581	7 d * Aged Cells up vs 7 d * Young Cells	0.319064	7 d * Aged Cells up vs 7 d * Young Cells	0.00577413	1.20149	8.88293	2.98042	1.20149	10 d * Aged Cells up vs 10 d * Young Cells	0.192248	10 d * Aged Cells up vs 10 d * Young Cells	12.0666	18.3024	6.28379	1
427829	cg10856390	EPB41L3			4.1751e-07	3.71023e-05	4.86317	2.50733	0 h * Aged Cells up vs 0 h * Young Cells	0.356227	0 h * Aged Cells up vs 0 h * Young Cells	2.94592e-05	4.94618	2.55013	72 h * Aged Cells up vs 72 h * Young Cells	0.363071	72 h * Aged Cells up vs 72 h * Young Cells	0.000513932	3.90755	2.27281	7 d * Aged Cells up vs 7 d * Young Cells	0.32977	7 d * Aged Cells up vs 7 d * Young Cells	0.000616833	2.73542	14.7447	3.83989	2.73542	10 d * Aged Cells up vs 10 d * Young Cells	0.382751	10 d * Aged Cells up vs 10 d * Young Cells	12.0581	57.1117	19.6222	1
392696	cg07897402	JOSD2		S_Shore	4.41665e-07	0.000507426	3.91226	1.3229	0 h * Aged Cells up vs 0 h * Young Cells	0.215312	0 h * Aged Cells up vs 0 h * Young Cells	0.00129516	3.56186	1.20442	72 h * Aged Cells up vs 72 h * Young Cells	0.19805	72 h * Aged Cells up vs 72 h * Young Cells	3.91683e-07	6.51515	2.48538	7 d * Aged Cells up vs 7 d * Young Cells	0.385149	7 d * Aged Cells up vs 7 d * Young Cells	0.0262582	1.0942	5.48489	2.34198	1.0942	10 d * Aged Cells up vs 10 d * Young Cells	0.183726	10 d * Aged Cells up vs 10 d * Young Cells	11.9918	24.4314	8.44043	1
59026	cg06188870	ADAM8	Unclassified_Cell_type_specific	N_Shelf	4.57061e-07	0.651545	0.45634	0.119373	0 h * Aged Cells up vs 0 h * Young Cells	0.0199691	0 h * Aged Cells up vs 0 h * Young Cells	0.36033	0.929447	0.243131	72 h * Aged Cells up vs 72 h * Young Cells	0.0414765	72 h * Aged Cells up vs 72 h * Young Cells	4.3607e-08	7.34113	2.16644	7 d * Aged Cells up vs 7 d * Young Cells	0.247029	7 d * Aged Cells up vs 7 d * Young Cells	0.888829	-0.0509697	0.0198868	-0.141021	-0.0509697	10 d * Aged Cells down vs 10 d * Young Cells	-0.00755855	10 d * Aged Cells down vs 10 d * Young Cells	11.9515	14.572	5.05123	1
265479	cg13021015	MECOM			4.67709e-07	0.0014358	3.52277	1.0119	0 h * Aged Cells up vs 0 h * Young Cells	0.168531	0 h * Aged Cells up vs 0 h * Young Cells	0.00417221	3.10992	0.893313	72 h * Aged Cells up vs 72 h * Young Cells	0.148529	72 h * Aged Cells up vs 72 h * Young Cells	5.30837e-07	6.4028	2.07487	7 d * Aged Cells up vs 7 d * Young Cells	0.333863	7 d * Aged Cells up vs 7 d * Young Cells	0.000263672	1.64827	17.2474	4.15299	1.64827	10 d * Aged Cells up vs 10 d * Young Cells	0.263772	10 d * Aged Cells up vs 10 d * Young Cells	11.9245	17.5311	6.09075	1
350826	cg26366290				4.7943e-07	0.000113781	4.45877	1.68555	0 h * Aged Cells up vs 0 h * Young Cells	0.207365	0 h * Aged Cells up vs 0 h * Young Cells	0.000158399	4.33875	1.64018	72 h * Aged Cells up vs 72 h * Young Cells	0.194287	72 h * Aged Cells up vs 72 h * Young Cells	5.17872e-06	5.5723	2.37646	7 d * Aged Cells up vs 7 d * Young Cells	0.256033	7 d * Aged Cells up vs 7 d * Young Cells	0.00382752	1.64217	9.88446	3.14396	1.64217	10 d * Aged Cells up vs 10 d * Young Cells	0.194559	10 d * Aged Cells up vs 10 d * Young Cells	11.8955	30.29	10.5492	1
341268	cg13434023		Unclassified		4.81876e-07	0.15361	-1.46526	-0.567038	0 h * Aged Cells down vs 0 h * Young Cells	-0.08744	0 h * Aged Cells down vs 0 h * Young Cells	0.18962	-1.34322	-0.519809	72 h * Aged Cells down vs 72 h * Young Cells	-0.0829245	72 h * Aged Cells down vs 72 h * Young Cells	3.05093e-07	6.60781	2.88485	7 d * Aged Cells up vs 7 d * Young Cells	0.413156	7 d * Aged Cells up vs 7 d * Young Cells	0.186551	-0.723382	1.83026	-1.35287	-0.723382	10 d * Aged Cells down vs 10 d * Young Cells	-0.109072	10 d * Aged Cells down vs 10 d * Young Cells	11.8895	31.7267	11.055	1
343084	cg13712724	NXN			4.86491e-07	2.13391e-05	-5.06219	-3.03023	0 h * Aged Cells down vs 0 h * Young Cells	-0.456491	0 h * Aged Cells down vs 0 h * Young Cells	2.06534e-05	-5.07394	-3.03726	72 h * Aged Cells down vs 72 h * Young Cells	-0.451063	72 h * Aged Cells down vs 72 h * Young Cells	0.00109483	-3.62532	-2.44822	7 d * Aged Cells down vs 7 d * Young Cells	-0.34661	7 d * Aged Cells down vs 7 d * Young Cells	0.00395197	-2.58989	9.80531	-3.13134	-2.58989	10 d * Aged Cells down vs 10 d * Young Cells	-0.388128	10 d * Aged Cells down vs 10 d * Young Cells	11.8784	75.8393	26.4507	1
182249	cg17752959	CECR2			5.05381e-07	0.000112731	4.46213	1.87848	0 h * Aged Cells up vs 0 h * Young Cells	0.296391	0 h * Aged Cells up vs 0 h * Young Cells	0.000121279	4.43565	1.86734	72 h * Aged Cells up vs 72 h * Young Cells	0.282613	72 h * Aged Cells up vs 72 h * Young Cells	8.40534e-05	4.56832	2.16965	7 d * Aged Cells up vs 7 d * Young Cells	0.33532	7 d * Aged Cells up vs 7 d * Young Cells	0.00142101	2.05139	12.4376	3.5267	2.05139	10 d * Aged Cells up vs 10 d * Young Cells	0.302979	10 d * Aged Cells up vs 10 d * Young Cells	11.8339	37.3699	13.0826	1
452230	cg18120259	LOC100132354			5.14172e-07	7.92847e-05	4.58942	2.335	0 h * Aged Cells up vs 0 h * Young Cells	0.353708	0 h * Aged Cells up vs 0 h * Young Cells	0.000114878	4.4553	2.26676	72 h * Aged Cells up vs 72 h * Young Cells	0.332838	72 h * Aged Cells up vs 72 h * Young Cells	0.000502801	3.91565	2.2475	7 d * Aged Cells up vs 7 d * Young Cells	0.310254	7 d * Aged Cells up vs 7 d * Young Cells	0.000429685	2.79341	15.7901	3.97368	2.79341	10 d * Aged Cells up vs 10 d * Young Cells	0.420809	10 d * Aged Cells up vs 10 d * Young Cells	11.8138	54.4891	19.1082	1
49307	cg01926646	THSD7A			5.21466e-07	7.28425e-06	5.44917	2.70271	0 h * Aged Cells up vs 0 h * Young Cells	0.288035	0 h * Aged Cells up vs 0 h * Young Cells	6.28083e-05	4.67351	2.31799	72 h * Aged Cells up vs 72 h * Young Cells	0.271335	72 h * Aged Cells up vs 72 h * Young Cells	0.000534405	3.89309	2.17836	7 d * Aged Cells up vs 7 d * Young Cells	0.271577	7 d * Aged Cells up vs 7 d * Young Cells	0.0018288	2.35096	11.7686	3.43054	2.35096	10 d * Aged Cells up vs 10 d * Young Cells	0.298141	10 d * Aged Cells up vs 10 d * Young Cells	11.7974	51.7115	18.1594	1
713956	cg16702014	ABCC1			5.2455e-07	0.000109211	4.47362	1.92423	0 h * Aged Cells up vs 0 h * Young Cells	0.302387	0 h * Aged Cells up vs 0 h * Young Cells	0.000245107	4.17969	1.7978	72 h * Aged Cells up vs 72 h * Young Cells	0.282332	72 h * Aged Cells up vs 72 h * Young Cells	2.83168e-05	4.96041	2.40704	7 d * Aged Cells up vs 7 d * Young Cells	0.37674	7 d * Aged Cells up vs 7 d * Young Cells	0.000299707	2.44028	16.86	4.1061	2.44028	10 d * Aged Cells up vs 10 d * Young Cells	0.377284	10 d * Aged Cells up vs 10 d * Young Cells	11.7905	38.868	13.6571	1
291758	cg13991389	MACF1			5.43255e-07	0.189615	1.34323	0.357979	0 h * Aged Cells up vs 0 h * Young Cells	0.0573185	0 h * Aged Cells up vs 0 h * Young Cells	0.26071	1.14712	0.305713	72 h * Aged Cells up vs 72 h * Young Cells	0.0479258	72 h * Aged Cells up vs 72 h * Young Cells	6.33427e-09	8.09311	2.43327	7 d * Aged Cells up vs 7 d * Young Cells	0.262174	7 d * Aged Cells up vs 7 d * Young Cells	0.217644	0.464043	1.5881	1.2602	0.464043	10 d * Aged Cells up vs 10 d * Young Cells	0.0723091	10 d * Aged Cells up vs 10 d * Young Cells	11.7498	14.8699	5.24295	1
677966	cg25908778		Unclassified_Cell_type_specific		5.7258e-07	0.000148385	-4.36248	-1.87427	0 h * Aged Cells down vs 0 h * Young Cells	-0.278224	0 h * Aged Cells down vs 0 h * Young Cells	1.59801e-05	-5.16623	-2.21959	72 h * Aged Cells down vs 72 h * Young Cells	-0.31517	72 h * Aged Cells down vs 72 h * Young Cells	0.000200388	-4.25319	-2.06149	7 d * Aged Cells down vs 7 d * Young Cells	-0.285995	7 d * Aged Cells down vs 7 d * Young Cells	0.0012225	-2.12737	12.8429	-3.58369	-2.12737	10 d * Aged Cells down vs 10 d * Young Cells	-0.311566	10 d * Aged Cells down vs 10 d * Young Cells	11.6889	38.4448	13.6258	1
487560	cg20739435		Promoter_Associated	S_Shore	5.84191e-07	4.90474e-05	-4.76266	-3.04542	0 h * Aged Cells down vs 0 h * Young Cells	-0.425367	0 h * Aged Cells down vs 0 h * Young Cells	6.35503e-05	-4.66927	-2.98571	72 h * Aged Cells down vs 72 h * Young Cells	-0.402763	72 h * Aged Cells down vs 72 h * Young Cells	2.15267e-05	-5.05904	-3.64951	7 d * Aged Cells down vs 7 d * Young Cells	-0.443714	7 d * Aged Cells down vs 7 d * Young Cells	0.0167578	-2.24285	6.44431	-2.53856	-2.24285	10 d * Aged Cells down vs 10 d * Young Cells	-0.313306	10 d * Aged Cells down vs 10 d * Young Cells	11.6657	84.9909	30.1828	1
712294	cg07209550	CMYA5			5.93277e-07	2.737e-05	-4.97265	-2.56734	0 h * Aged Cells down vs 0 h * Young Cells	-0.396771	0 h * Aged Cells down vs 0 h * Young Cells	3.3309e-05	-4.90199	-2.53085	72 h * Aged Cells down vs 72 h * Young Cells	-0.385185	72 h * Aged Cells down vs 72 h * Young Cells	0.00010042	-4.50399	-2.62337	7 d * Aged Cells down vs 7 d * Young Cells	-0.40108	7 d * Aged Cells down vs 7 d * Young Cells	0.0330414	-1.59674	5.01018	-2.23834	-1.59674	10 d * Aged Cells down vs 10 d * Young Cells	-0.249427	10 d * Aged Cells down vs 10 d * Young Cells	11.6479	55.3225	19.6767	1
617883	cg13364558	SEMA6A		N_Shelf	5.94635e-07	6.84873e-05	4.64228	2.72156	0 h * Aged Cells up vs 0 h * Young Cells	0.411836	0 h * Aged Cells up vs 0 h * Young Cells	8.08991e-05	4.58214	2.68631	72 h * Aged Cells up vs 72 h * Young Cells	0.413617	72 h * Aged Cells up vs 72 h * Young Cells	0.00067618	3.80573	2.51706	7 d * Aged Cells up vs 7 d * Young Cells	0.35045	7 d * Aged Cells up vs 7 d * Young Cells	0.00296631	2.62758	10.5223	3.24381	2.62758	10 d * Aged Cells up vs 10 d * Young Cells	0.42143	10 d * Aged Cells up vs 10 d * Young Cells	11.6453	71.3161	25.371	1
202048	cg26145442	AZIN1-AS1			6.18471e-07	2.24237e-05	5.04436	2.48804	0 h * Aged Cells up vs 0 h * Young Cells	0.38273	0 h * Aged Cells up vs 0 h * Young Cells	9.2628e-05	4.53321	2.23593	72 h * Aged Cells up vs 72 h * Young Cells	0.340069	72 h * Aged Cells up vs 72 h * Young Cells	0.000348392	4.05087	2.25407	7 d * Aged Cells up vs 7 d * Young Cells	0.321936	7 d * Aged Cells up vs 7 d * Young Cells	0.0041448	2.12119	9.68785	3.11253	2.12119	10 d * Aged Cells up vs 10 d * Young Cells	0.337619	10 d * Aged Cells up vs 10 d * Young Cells	11.6	50.2836	17.9584	1
697532	cg25366113	TRIM2			6.25043e-07	0.000108243	4.47684	1.70231	0 h * Aged Cells up vs 0 h * Young Cells	0.276922	0 h * Aged Cells up vs 0 h * Young Cells	0.000208884	4.23805	1.61151	72 h * Aged Cells up vs 72 h * Young Cells	0.260565	72 h * Aged Cells up vs 72 h * Young Cells	3.38702e-05	4.89597	2.10027	7 d * Aged Cells up vs 7 d * Young Cells	0.338931	7 d * Aged Cells up vs 7 d * Young Cells	0.000656251	2.00534	14.5685	3.81686	2.00534	10 d * Aged Cells up vs 10 d * Young Cells	0.319696	10 d * Aged Cells up vs 10 d * Young Cells	11.5879	29.8539	10.6733	1
341120	cg27231068	SLC47A2		S_Shelf	6.35807e-07	0.688827	0.404481	0.111179	0 h * Aged Cells up vs 0 h * Young Cells	0.0177621	0 h * Aged Cells up vs 0 h * Young Cells	0.728958	0.349879	0.0961707	72 h * Aged Cells up vs 72 h * Young Cells	0.0141303	72 h * Aged Cells up vs 72 h * Young Cells	5.52508e-08	-7.2507	-2.24839	7 d * Aged Cells down vs 7 d * Young Cells	-0.209213	7 d * Aged Cells down vs 7 d * Young Cells	0.462542	-0.282764	0.554336	-0.744538	-0.282764	10 d * Aged Cells down vs 10 d * Young Cells	-0.0386437	10 d * Aged Cells down vs 10 d * Young Cells	11.5683	15.5733	5.57716	1
550695	cg16320201	FAM114A1			6.52001e-07	0.000280848	4.1299	1.87726	0 h * Aged Cells up vs 0 h * Young Cells	0.26489	0 h * Aged Cells up vs 0 h * Young Cells	0.0013005	3.5603	1.61835	72 h * Aged Cells up vs 72 h * Young Cells	0.231801	72 h * Aged Cells up vs 72 h * Young Cells	1.4709e-05	5.19606	2.66457	7 d * Aged Cells up vs 7 d * Young Cells	0.347557	7 d * Aged Cells up vs 7 d * Young Cells	4.49896e-05	3.01075	22.9802	4.79377	3.01075	10 d * Aged Cells up vs 10 d * Young Cells	0.429929	10 d * Aged Cells up vs 10 d * Young Cells	11.5394	42.4832	15.2522	1
762276	cg01573661				6.97284e-07	0.00407852	3.1189	0.884663	0 h * Aged Cells up vs 0 h * Young Cells	0.115234	0 h * Aged Cells up vs 0 h * Young Cells	0.000352047	4.04703	1.14792	72 h * Aged Cells up vs 72 h * Young Cells	0.15917	72 h * Aged Cells up vs 72 h * Young Cells	6.20406e-07	6.34534	2.03048	7 d * Aged Cells up vs 7 d * Young Cells	0.293923	7 d * Aged Cells up vs 7 d * Young Cells	0.00198246	1.33236	11.5574	3.39962	1.33236	10 d * Aged Cells up vs 10 d * Young Cells	0.17494	10 d * Aged Cells up vs 10 d * Young Cells	11.4626	16.4323	5.93903	1
432002	cg16400495	MIR196A2		N_Shelf	7.14291e-07	4.52105e-05	-4.792	-2.32268	0 h * Aged Cells down vs 0 h * Young Cells	-0.15275	0 h * Aged Cells down vs 0 h * Young Cells	0.00108832	-3.62756	-1.75827	72 h * Aged Cells down vs 72 h * Young Cells	-0.127591	72 h * Aged Cells down vs 72 h * Young Cells	1.16437e-05	-5.28017	-2.88727	7 d * Aged Cells down vs 7 d * Young Cells	-0.196811	7 d * Aged Cells down vs 7 d * Young Cells	0.00110059	-2.42657	13.1286	-3.62334	-2.42657	10 d * Aged Cells down vs 10 d * Young Cells	-0.185469	10 d * Aged Cells down vs 10 d * Young Cells	11.4351	47.8683	17.3423	1
544992	cg11491489				8.01563e-07	0.00154514	3.49487	1.08739	0 h * Aged Cells up vs 0 h * Young Cells	0.177155	0 h * Aged Cells up vs 0 h * Young Cells	0.00689288	2.90894	0.905086	72 h * Aged Cells up vs 72 h * Young Cells	0.149319	72 h * Aged Cells up vs 72 h * Young Cells	9.15474e-07	6.20241	2.17713	7 d * Aged Cells up vs 7 d * Young Cells	0.347125	7 d * Aged Cells up vs 7 d * Young Cells	0.000255015	1.79063	17.3489	4.1652	1.79063	10 d * Aged Cells up vs 10 d * Young Cells	0.287123	10 d * Aged Cells up vs 10 d * Young Cells	11.3043	19.4993	7.1462	1
99920	cg14793137	TPO		Island	8.06449e-07	0.000762464	3.76097	1.5633	0 h * Aged Cells up vs 0 h * Young Cells	0.2293	0 h * Aged Cells up vs 0 h * Young Cells	0.000115375	4.45374	1.85126	72 h * Aged Cells up vs 72 h * Young Cells	0.258949	72 h * Aged Cells up vs 72 h * Young Cells	1.79383e-05	5.12464	2.40311	7 d * Aged Cells up vs 7 d * Young Cells	0.307733	7 d * Aged Cells up vs 7 d * Young Cells	0.000812531	2.14637	13.9668	3.73721	2.14637	10 d * Aged Cells up vs 10 d * Young Cells	0.304177	10 d * Aged Cells up vs 10 d * Young Cells	11.2975	34.78	12.7541	1
791025	cg21089993	SELPLG	Promoter_Associated		8.43859e-07	0.00015104	4.35603	2.57397	0 h * Aged Cells up vs 0 h * Young Cells	0.349233	0 h * Aged Cells up vs 0 h * Young Cells	0.000103179	4.49419	2.6556	72 h * Aged Cells up vs 72 h * Young Cells	0.349262	72 h * Aged Cells up vs 72 h * Young Cells	6.25056e-05	4.67525	3.11662	7 d * Aged Cells up vs 7 d * Young Cells	0.39514	7 d * Aged Cells up vs 7 d * Young Cells	0.005996	2.42096	8.79277	2.96526	2.42096	10 d * Aged Cells up vs 10 d * Young Cells	0.351881	10 d * Aged Cells up vs 10 d * Young Cells	11.2463	69.9675	25.7743	1
580509	cg21572722	ELOVL2		Island	8.45654e-07	0.000358449	4.04041	1.39411	0 h * Aged Cells up vs 0 h * Young Cells	0.219811	0 h * Aged Cells up vs 0 h * Young Cells	0.000320282	4.08175	1.40837	72 h * Aged Cells up vs 72 h * Young Cells	0.222824	72 h * Aged Cells up vs 72 h * Young Cells	4.23485e-06	5.64503	2.19738	7 d * Aged Cells up vs 7 d * Young Cells	0.347355	7 d * Aged Cells up vs 7 d * Young Cells	0.00158653	1.66136	12.1439	3.4848	1.66136	10 d * Aged Cells up vs 10 d * Young Cells	0.262459	10 d * Aged Cells up vs 10 d * Young Cells	11.2439	23.8519	8.78832	1
234427	cg25446098	B4GALNT2	Unclassified_Cell_type_specific	N_Shore	8.5257e-07	0.000409435	-3.99147	-1.62376	0 h * Aged Cells down vs 0 h * Young Cells	-0.174938	0 h * Aged Cells down vs 0 h * Young Cells	3.21714e-05	-4.91449	-1.99926	72 h * Aged Cells down vs 72 h * Young Cells	-0.22945	72 h * Aged Cells down vs 72 h * Young Cells	9.38388e-05	-4.52851	-2.07832	7 d * Aged Cells down vs 7 d * Young Cells	-0.237299	7 d * Aged Cells down vs 7 d * Young Cells	0.000601915	-2.16346	14.8146	-3.84898	-2.16346	10 d * Aged Cells down vs 10 d * Young Cells	-0.256092	10 d * Aged Cells down vs 10 d * Young Cells	11.2347	33.1288	12.2164	1
116849	cg19903702				8.53144e-07	0.00237957	3.32932	1.45986	0 h * Aged Cells up vs 0 h * Young Cells	0.0858874	0 h * Aged Cells up vs 0 h * Young Cells	0.00480077	3.05425	1.33924	72 h * Aged Cells up vs 72 h * Young Cells	0.0831928	72 h * Aged Cells up vs 72 h * Young Cells	1.79571e-06	5.95632	2.94646	7 d * Aged Cells up vs 7 d * Young Cells	0.158982	7 d * Aged Cells up vs 7 d * Young Cells	0.000194962	2.58287	18.1748	4.26319	2.58287	10 d * Aged Cells up vs 10 d * Young Cells	0.150879	10 d * Aged Cells up vs 10 d * Young Cells	11.234	38.4863	14.1929	1
298627	cg16474309				8.55847e-07	0.000872761	3.71046	1.12977	0 h * Aged Cells up vs 0 h * Young Cells	0.183891	0 h * Aged Cells up vs 0 h * Young Cells	0.00267581	3.28389	0.999889	72 h * Aged Cells up vs 72 h * Young Cells	0.164227	72 h * Aged Cells up vs 72 h * Young Cells	1.17391e-06	6.11139	2.09928	7 d * Aged Cells up vs 7 d * Young Cells	0.34527	7 d * Aged Cells up vs 7 d * Young Cells	0.000916802	1.55324	13.631	3.69201	1.55324	10 d * Aged Cells up vs 10 d * Young Cells	0.252872	10 d * Aged Cells up vs 10 d * Young Cells	11.2304	18.5518	6.84368	1
684750	cg10845232	PHACTR1			8.71438e-07	3.1855e-05	4.91805	2.72069	0 h * Aged Cells up vs 0 h * Young Cells	0.411437	0 h * Aged Cells up vs 0 h * Young Cells	0.00018613	4.28007	2.36776	72 h * Aged Cells up vs 72 h * Young Cells	0.367923	72 h * Aged Cells up vs 72 h * Young Cells	0.00142194	3.52645	2.20086	7 d * Aged Cells up vs 7 d * Young Cells	0.330885	7 d * Aged Cells up vs 7 d * Young Cells	0.000144175	3.3425	19.1225	4.37293	3.3425	10 d * Aged Cells up vs 10 d * Young Cells	0.475897	10 d * Aged Cells up vs 10 d * Young Cells	11.2101	61.1289	22.5911	1
489905	cg22232915	USP45			8.8076e-07	0.223086	1.24504	0.547362	0 h * Aged Cells up vs 0 h * Young Cells	0.091385	0 h * Aged Cells up vs 0 h * Young Cells	0.8663	-0.16986	-0.0746764	72 h * Aged Cells down vs 72 h * Young Cells	-0.0138745	72 h * Aged Cells down vs 72 h * Young Cells	1.14186e-08	7.86049	3.89861	7 d * Aged Cells up vs 7 d * Young Cells	0.498456	7 d * Aged Cells up vs 7 d * Young Cells	0.425092	-0.491435	0.654513	-0.80902	-0.491435	10 d * Aged Cells down vs 10 d * Young Cells	-0.0859565	10 d * Aged Cells down vs 10 d * Young Cells	11.1981	38.5652	14.2676	1
754854	cg18754857	HPSE2			9.00706e-07	1.9036e-05	5.10328	3.1135	0 h * Aged Cells up vs 0 h * Young Cells	0.438836	0 h * Aged Cells up vs 0 h * Young Cells	0.000129164	4.41282	2.69225	72 h * Aged Cells up vs 72 h * Young Cells	0.38769	72 h * Aged Cells up vs 72 h * Young Cells	0.00146321	3.51559	2.41972	7 d * Aged Cells up vs 7 d * Young Cells	0.330247	7 d * Aged Cells up vs 7 d * Young Cells	0.00207033	2.85175	11.4444	3.38296	2.85175	10 d * Aged Cells up vs 10 d * Young Cells	0.394439	10 d * Aged Cells up vs 10 d * Young Cells	11.173	74.1027	27.4766	1
624985	cg16970182	SOX6			9.04974e-07	8.42806e-05	4.56735	2.25679	0 h * Aged Cells up vs 0 h * Young Cells	0.356578	0 h * Aged Cells up vs 0 h * Young Cells	0.00114473	3.60851	1.78302	72 h * Aged Cells up vs 72 h * Young Cells	0.277671	72 h * Aged Cells up vs 72 h * Young Cells	3.4658e-05	4.8877	2.72458	7 d * Aged Cells up vs 7 d * Young Cells	0.420065	7 d * Aged Cells up vs 7 d * Young Cells	0.00047718	2.68648	15.4841	3.93498	2.68648	10 d * Aged Cells up vs 10 d * Young Cells	0.402327	10 d * Aged Cells up vs 10 d * Young Cells	11.1677	48.5828	18.0226	1
431884	cg25530111				9.89735e-07	7.63451e-05	4.60307	2.56685	0 h * Aged Cells up vs 0 h * Young Cells	0.243529	0 h * Aged Cells up vs 0 h * Young Cells	3.20425e-05	4.91594	2.74132	72 h * Aged Cells up vs 72 h * Young Cells	0.267487	72 h * Aged Cells up vs 72 h * Young Cells	0.000681119	3.80302	2.39249	7 d * Aged Cells up vs 7 d * Young Cells	0.237388	7 d * Aged Cells up vs 7 d * Young Cells	0.00290393	2.5057	10.5761	3.25209	2.5057	10 d * Aged Cells up vs 10 d * Young Cells	0.247866	10 d * Aged Cells up vs 10 d * Young Cells	11.0676	61.323	22.9545	1
58626	cg26437825		Promoter_Associated	S_Shore	9.91476e-07	0.000839982	-3.72479	-1.73652	0 h * Aged Cells down vs 0 h * Young Cells	-0.226044	0 h * Aged Cells down vs 0 h * Young Cells	0.00170132	-3.45816	-1.61222	72 h * Aged Cells down vs 72 h * Young Cells	-0.223247	72 h * Aged Cells down vs 72 h * Young Cells	1.09061e-06	-6.13831	-3.22846	7 d * Aged Cells down vs 7 d * Young Cells	-0.343321	7 d * Aged Cells down vs 7 d * Young Cells	0.00241737	-2.14068	11.0438	-3.32323	-2.14068	10 d * Aged Cells down vs 10 d * Young Cells	-0.316714	10 d * Aged Cells down vs 10 d * Young Cells	11.0657	42.8547	16.0443	1
245138	cg26150969	LINC01570			1.00593e-06	0.000277161	4.13474	2.03972	0 h * Aged Cells up vs 0 h * Young Cells	0.186606	0 h * Aged Cells up vs 0 h * Young Cells	0.000125723	4.42261	2.18173	72 h * Aged Cells up vs 72 h * Young Cells	0.187223	72 h * Aged Cells up vs 72 h * Young Cells	1.02645e-05	5.32557	2.96385	7 d * Aged Cells up vs 7 d * Young Cells	0.288169	7 d * Aged Cells up vs 7 d * Young Cells	0.00687782	1.98336	8.46707	2.90982	1.98336	10 d * Aged Cells up vs 10 d * Young Cells	0.155836	10 d * Aged Cells up vs 10 d * Young Cells	11.0495	47.9129	17.9642	1
322180	cg12410065	C6orf106			1.03755e-06	0.00223176	3.35407	1.1053	0 h * Aged Cells up vs 0 h * Young Cells	0.17044	0 h * Aged Cells up vs 0 h * Young Cells	0.000205876	4.24334	1.39835	72 h * Aged Cells up vs 72 h * Young Cells	0.209749	72 h * Aged Cells up vs 72 h * Young Cells	8.18437e-06	5.40716	2.01023	7 d * Aged Cells up vs 7 d * Young Cells	0.281001	7 d * Aged Cells up vs 7 d * Young Cells	0.000824746	1.69911	13.9251	3.73164	1.69911	10 d * Aged Cells up vs 10 d * Young Cells	0.25155	10 d * Aged Cells up vs 10 d * Young Cells	11.0151	21.3142	8.01639	1
734301	cg24006715				1.05401e-06	0.00292779	3.2489	0.933928	0 h * Aged Cells up vs 0 h * Young Cells	0.138327	0 h * Aged Cells up vs 0 h * Young Cells	0.00488045	3.04769	0.876089	72 h * Aged Cells up vs 72 h * Young Cells	0.128944	72 h * Aged Cells up vs 72 h * Young Cells	1.1127e-07	6.98525	2.2653	7 d * Aged Cells up vs 7 d * Young Cells	0.349111	7 d * Aged Cells up vs 7 d * Young Cells	0.0204844	0.973725	6.01024	2.45158	0.973725	10 d * Aged Cells up vs 10 d * Young Cells	0.13353	10 d * Aged Cells up vs 10 d * Young Cells	10.9977	16.1926	6.09982	1
765961	cg11471401	KRT6A			1.06486e-06	7.99411e-05	4.58645	2.52977	0 h * Aged Cells up vs 0 h * Young Cells	0.294391	0 h * Aged Cells up vs 0 h * Young Cells	0.000138246	4.38817	2.42041	72 h * Aged Cells up vs 72 h * Young Cells	0.288749	72 h * Aged Cells up vs 72 h * Young Cells	0.000216569	4.22488	2.62898	7 d * Aged Cells up vs 7 d * Young Cells	0.300339	7 d * Aged Cells up vs 7 d * Young Cells	0.000275935	3.15237	17.1095	4.13636	3.15237	10 d * Aged Cells up vs 10 d * Young Cells	0.322481	10 d * Aged Cells up vs 10 d * Young Cells	10.9863	59.556	22.4582	1
148425	cg07539190				1.10544e-06	0.000596627	3.85226	1.63681	0 h * Aged Cells up vs 0 h * Young Cells	0.249986	0 h * Aged Cells up vs 0 h * Young Cells	7.56345e-05	4.60645	1.95726	72 h * Aged Cells up vs 72 h * Young Cells	0.302103	72 h * Aged Cells up vs 72 h * Young Cells	1.61159e-05	5.16319	2.47496	7 d * Aged Cells up vs 7 d * Young Cells	0.38482	7 d * Aged Cells up vs 7 d * Young Cells	0.006772	1.71199	8.50369	2.91611	1.71199	10 d * Aged Cells up vs 10 d * Young Cells	0.27204	10 d * Aged Cells up vs 10 d * Young Cells	10.9449	35.2079	13.3269	1
138716	cg02703116				1.13181e-06	0.000649457	3.82073	1.45855	0 h * Aged Cells up vs 0 h * Young Cells	0.240207	0 h * Aged Cells up vs 0 h * Young Cells	9.6248e-05	4.51935	1.72525	72 h * Aged Cells up vs 72 h * Young Cells	0.283702	72 h * Aged Cells up vs 72 h * Young Cells	1.89232e-05	5.10541	2.19874	7 d * Aged Cells up vs 7 d * Young Cells	0.350595	7 d * Aged Cells up vs 7 d * Young Cells	0.0205018	1.29291	6.00843	2.45121	1.29291	10 d * Aged Cells up vs 10 d * Young Cells	0.213459	10 d * Aged Cells up vs 10 d * Young Cells	10.9188	28.3524	10.7576	1
262090	cg10179123	ST18			1.2275e-06	0.000528382	3.89729	1.15345	0 h * Aged Cells up vs 0 h * Young Cells	0.188351	0 h * Aged Cells up vs 0 h * Young Cells	0.00329254	3.20307	0.947985	72 h * Aged Cells up vs 72 h * Young Cells	0.156346	72 h * Aged Cells up vs 72 h * Young Cells	1.12995e-06	6.12534	2.04519	7 d * Aged Cells up vs 7 d * Young Cells	0.32975	7 d * Aged Cells up vs 7 d * Young Cells	0.00185761	1.4004	11.7276	3.42456	1.4004	10 d * Aged Cells up vs 10 d * Young Cells	0.223188	10 d * Aged Cells up vs 10 d * Young Cells	10.8294	16.902	6.46598	1
318822	cg04332114	LOC440600			1.26636e-06	2.08263e-05	5.07094	3.51239	0 h * Aged Cells up vs 0 h * Young Cells	0.450532	0 h * Aged Cells up vs 0 h * Young Cells	0.000280094	4.13089	2.86126	72 h * Aged Cells up vs 72 h * Young Cells	0.392894	72 h * Aged Cells up vs 72 h * Young Cells	0.000470688	3.94004	3.07881	7 d * Aged Cells up vs 7 d * Young Cells	0.385202	7 d * Aged Cells up vs 7 d * Young Cells	0.00820291	2.71608	8.05434	2.83802	2.71608	10 d * Aged Cells up vs 10 d * Young Cells	0.389025	10 d * Aged Cells up vs 10 d * Young Cells	10.7952	92.2831	35.4153	1
144663	cg02224164	MARS		S_Shore	1.35003e-06	8.94953e-05	4.54565	1.90006	0 h * Aged Cells up vs 0 h * Young Cells	0.249545	0 h * Aged Cells up vs 0 h * Young Cells	0.000415711	3.98587	1.66608	72 h * Aged Cells up vs 72 h * Young Cells	0.236699	72 h * Aged Cells up vs 72 h * Young Cells	5.4699e-05	4.72336	2.22736	7 d * Aged Cells up vs 7 d * Young Cells	0.310829	7 d * Aged Cells up vs 7 d * Young Cells	0.00121963	2.07026	12.8492	3.58458	2.07026	10 d * Aged Cells up vs 10 d * Young Cells	0.281091	10 d * Aged Cells up vs 10 d * Young Cells	10.7252	33.3897	12.8975	1
636694	cg02215171	HERC5	Promoter_Associated	S_Shore	1.39126e-06	5.03038e-05	4.75354	2.1907	0 h * Aged Cells up vs 0 h * Young Cells	0.24966	0 h * Aged Cells up vs 0 h * Young Cells	0.000435779	3.96849	1.8289	72 h * Aged Cells up vs 72 h * Young Cells	0.220568	72 h * Aged Cells up vs 72 h * Young Cells	0.000164444	4.32514	2.24871	7 d * Aged Cells up vs 7 d * Young Cells	0.259049	7 d * Aged Cells up vs 7 d * Young Cells	0.00157093	2.22139	12.1701	3.48857	2.22139	10 d * Aged Cells up vs 10 d * Young Cells	0.244771	10 d * Aged Cells up vs 10 d * Young Cells	10.6924	40.464	15.6781	1
150470	cg09703136				1.39879e-06	0.000170081	4.31288	1.78963	0 h * Aged Cells up vs 0 h * Young Cells	0.283041	0 h * Aged Cells up vs 0 h * Young Cells	0.000232946	4.19827	1.74207	72 h * Aged Cells up vs 72 h * Young Cells	0.274866	72 h * Aged Cells up vs 72 h * Young Cells	0.000128802	4.41383	2.06623	7 d * Aged Cells up vs 7 d * Young Cells	0.304153	7 d * Aged Cells up vs 7 d * Young Cells	0.00102163	2.09346	13.3324	3.65136	2.09346	10 d * Aged Cells up vs 10 d * Young Cells	0.321554	10 d * Aged Cells up vs 10 d * Young Cells	10.6865	32.7862	12.7103	1
163535	cg19671293	RMND1			1.41303e-06	7.28615e-05	4.61993	2.51834	0 h * Aged Cells up vs 0 h * Young Cells	0.249074	0 h * Aged Cells up vs 0 h * Young Cells	0.000163109	4.3281	2.35926	72 h * Aged Cells up vs 72 h * Young Cells	0.258083	72 h * Aged Cells up vs 72 h * Young Cells	0.000155791	4.34478	2.67187	7 d * Aged Cells up vs 7 d * Young Cells	0.279351	7 d * Aged Cells up vs 7 d * Young Cells	0.00185817	2.57918	11.7268	3.42444	2.57918	10 d * Aged Cells up vs 10 d * Young Cells	0.256585	10 d * Aged Cells up vs 10 d * Young Cells	10.6755	56.521	21.9342	1
540870	cg10802974	ACCN1	Unclassified_Cell_type_specific	N_Shelf	1.43876e-06	7.30289e-05	4.6191	2.3407	0 h * Aged Cells up vs 0 h * Young Cells	0.358847	0 h * Aged Cells up vs 0 h * Young Cells	0.000111301	4.46676	2.2635	72 h * Aged Cells up vs 72 h * Young Cells	0.355909	72 h * Aged Cells up vs 72 h * Young Cells	0.0010865	3.62819	2.07418	7 d * Aged Cells up vs 7 d * Young Cells	0.317038	7 d * Aged Cells up vs 7 d * Young Cells	0.00114449	2.52662	13.0219	3.60859	2.52662	10 d * Aged Cells up vs 10 d * Young Cells	0.374469	10 d * Aged Cells up vs 10 d * Young Cells	10.6559	48.7562	18.9557	1
565168	cg00085994	MRPS9			1.453e-06	0.000466626	3.94324	1.65372	0 h * Aged Cells up vs 0 h * Young Cells	0.2562	0 h * Aged Cells up vs 0 h * Young Cells	0.0029023	3.25231	1.36395	72 h * Aged Cells up vs 72 h * Young Cells	0.219149	72 h * Aged Cells up vs 72 h * Young Cells	2.11284e-06	5.89715	2.79008	7 d * Aged Cells up vs 7 d * Young Cells	0.4406	7 d * Aged Cells up vs 7 d * Young Cells	0.0116452	1.56043	7.25186	2.69293	1.56043	10 d * Aged Cells up vs 10 d * Young Cells	0.244333	10 d * Aged Cells up vs 10 d * Young Cells	10.6452	33.3604	12.9831	1
579674	cg00346024	ITGBL1			1.48577e-06	0.000158135	-4.33936	-2.53351	0 h * Aged Cells down vs 0 h * Young Cells	-0.383108	0 h * Aged Cells down vs 0 h * Young Cells	2.07168e-05	-5.07284	-2.96174	72 h * Aged Cells down vs 72 h * Young Cells	-0.423414	72 h * Aged Cells down vs 72 h * Young Cells	0.00113314	-3.61235	-2.37933	7 d * Aged Cells down vs 7 d * Young Cells	-0.361614	7 d * Aged Cells down vs 7 d * Young Cells	0.00742101	-2.32242	8.28825	-2.87893	-2.32242	10 d * Aged Cells down vs 10 d * Young Cells	-0.350943	10 d * Aged Cells down vs 10 d * Young Cells	10.621	64.509	25.1626	1
431692	cg03058273				1.52636e-06	0.000466744	3.94315	1.33165	0 h * Aged Cells up vs 0 h * Young Cells	0.173862	0 h * Aged Cells up vs 0 h * Young Cells	0.000949221	3.67898	1.24243	72 h * Aged Cells up vs 72 h * Young Cells	0.165909	72 h * Aged Cells up vs 72 h * Young Cells	3.1067e-06	5.7572	2.19344	7 d * Aged Cells up vs 7 d * Young Cells	0.25685	7 d * Aged Cells up vs 7 d * Young Cells	0.00478771	1.42567	9.33506	3.05533	1.42567	10 d * Aged Cells up vs 10 d * Young Cells	0.192761	10 d * Aged Cells up vs 10 d * Young Cells	10.5918	21.5241	8.41891	1
371719	cg05308498	ANK3			1.58717e-06	0.000206365	4.24248	2.0156	0 h * Aged Cells up vs 0 h * Young Cells	0.307891	0 h * Aged Cells up vs 0 h * Young Cells	0.000368826	4.02992	1.91462	72 h * Aged Cells up vs 72 h * Young Cells	0.292192	72 h * Aged Cells up vs 72 h * Young Cells	2.42216e-05	5.01661	2.68883	7 d * Aged Cells up vs 7 d * Young Cells	0.376129	7 d * Aged Cells up vs 7 d * Young Cells	0.00203111	2.22556	11.4942	3.39031	2.22556	10 d * Aged Cells up vs 10 d * Young Cells	0.335506	10 d * Aged Cells up vs 10 d * Young Cells	10.5495	42.4295	16.6623	1
521372	cg09944886	THSD4			1.59012e-06	0.000536627	3.89155	1.88318	0 h * Aged Cells up vs 0 h * Young Cells	0.253565	0 h * Aged Cells up vs 0 h * Young Cells	0.00076168	3.76135	1.82018	72 h * Aged Cells up vs 72 h * Young Cells	0.240454	72 h * Aged Cells up vs 72 h * Young Cells	0.000157914	4.33987	2.36926	7 d * Aged Cells up vs 7 d * Young Cells	0.302194	7 d * Aged Cells up vs 7 d * Young Cells	3.28118e-05	3.28121	24.0826	4.9074	3.28121	10 d * Aged Cells up vs 10 d * Young Cells	0.458801	10 d * Aged Cells up vs 10 d * Young Cells	10.5475	44.0101	17.2863	1
728024	cg25010192	AGPAT3	Unclassified_Cell_type_specific		1.68348e-06	3.29957e-05	-4.90539	-4.1422	0 h * Aged Cells down vs 0 h * Young Cells	-0.561405	0 h * Aged Cells down vs 0 h * Young Cells	0.000116158	-4.45128	-3.75874	72 h * Aged Cells down vs 72 h * Young Cells	-0.532943	72 h * Aged Cells down vs 72 h * Young Cells	0.000243561	-4.182	-3.9839	7 d * Aged Cells down vs 7 d * Young Cells	-0.522338	7 d * Aged Cells down vs 7 d * Young Cells	0.0156282	-2.99672	6.59708	-2.56848	-2.99672	10 d * Aged Cells down vs 10 d * Young Cells	-0.414951	10 d * Aged Cells down vs 10 d * Young Cells	10.486	133.226	52.6354	1
104377	cg14549524	NRSN1			1.71253e-06	4.05152e-05	-4.83149	-2.99211	0 h * Aged Cells down vs 0 h * Young Cells	-0.216817	0 h * Aged Cells down vs 0 h * Young Cells	0.000182461	-4.28732	-2.65511	72 h * Aged Cells down vs 72 h * Young Cells	-0.183393	72 h * Aged Cells down vs 72 h * Young Cells	0.000335043	-4.06521	-2.84019	7 d * Aged Cells down vs 7 d * Young Cells	-0.220939	7 d * Aged Cells down vs 7 d * Young Cells	0.0208689	-2.09081	5.97047	-2.44345	-2.09081	10 d * Aged Cells down vs 10 d * Young Cells	-0.121505	10 d * Aged Cells down vs 10 d * Young Cells	10.4677	71.533	28.3111	1
473140	cg23542455	MIPEP	Unclassified_Cell_type_specific		1.71772e-06	0.438459	0.785625	0.376065	0 h * Aged Cells up vs 0 h * Young Cells	0.0418702	0 h * Aged Cells up vs 0 h * Young Cells	0.163328	1.43026	0.684643	72 h * Aged Cells up vs 72 h * Young Cells	0.0841168	72 h * Aged Cells up vs 72 h * Young Cells	3.05546e-07	-6.60726	-3.5681	7 d * Aged Cells down vs 7 d * Young Cells	-0.521397	7 d * Aged Cells down vs 7 d * Young Cells	0.390202	0.576945	0.760934	0.872315	0.576945	10 d * Aged Cells up vs 10 d * Young Cells	0.0615146	10 d * Aged Cells up vs 10 d * Young Cells	10.4644	42.7241	16.9145	1
790148	cg00924106	KALRN			1.8235e-06	0.000398403	-4.00153	-2.11787	0 h * Aged Cells down vs 0 h * Young Cells	-0.192717	0 h * Aged Cells down vs 0 h * Young Cells	0.00525377	-3.01828	-1.59747	72 h * Aged Cells down vs 72 h * Young Cells	-0.142142	72 h * Aged Cells down vs 72 h * Young Cells	1.77828e-06	-5.95987	-3.55859	7 d * Aged Cells down vs 7 d * Young Cells	-0.261902	7 d * Aged Cells down vs 7 d * Young Cells	0.00257492	-2.41236	10.882	-3.29879	-2.41236	10 d * Aged Cells down vs 10 d * Young Cells	-0.234537	10 d * Aged Cells down vs 10 d * Young Cells	10.4003	51.9109	20.6781	1
553334	cg07256403				1.82598e-06	0.0141342	2.61128	0.731844	0 h * Aged Cells up vs 0 h * Young Cells	0.108046	0 h * Aged Cells up vs 0 h * Young Cells	0.0044949	3.08041	0.863325	72 h * Aged Cells up vs 72 h * Young Cells	0.134162	72 h * Aged Cells up vs 72 h * Young Cells	5.89995e-07	6.36385	2.01212	7 d * Aged Cells up vs 7 d * Young Cells	0.323629	7 d * Aged Cells up vs 7 d * Young Cells	0.0120626	1.03709	7.17256	2.67816	1.03709	10 d * Aged Cells up vs 10 d * Young Cells	0.171733	10 d * Aged Cells up vs 10 d * Young Cells	10.3989	14.554	5.79821	1
694741	cg12005819	CTDSPL			1.88539e-06	0.0004502	3.95647	1.44862	0 h * Aged Cells up vs 0 h * Young Cells	0.183686	0 h * Aged Cells up vs 0 h * Young Cells	0.00201161	3.39402	1.24268	72 h * Aged Cells up vs 72 h * Young Cells	0.140389	72 h * Aged Cells up vs 72 h * Young Cells	1.06698e-05	5.31162	2.19402	7 d * Aged Cells up vs 7 d * Young Cells	0.25145	7 d * Aged Cells up vs 7 d * Young Cells	0.00213342	1.70558	11.3665	3.37142	1.70558	10 d * Aged Cells up vs 10 d * Young Cells	0.194926	10 d * Aged Cells up vs 10 d * Young Cells	10.3647	24.7577	9.89589	1
108631	cg09330898	VWA3B	Unclassified	Island	1.95104e-06	2.29242e-05	5.03642	2.45174	0 h * Aged Cells up vs 0 h * Young Cells	0.068694	0 h * Aged Cells up vs 0 h * Young Cells	0.00044116	3.96396	1.92967	72 h * Aged Cells up vs 72 h * Young Cells	0.0573575	72 h * Aged Cells up vs 72 h * Young Cells	0.000185243	4.28181	2.35152	7 d * Aged Cells up vs 7 d * Young Cells	0.137676	7 d * Aged Cells up vs 7 d * Young Cells	0.00437893	2.07891	9.55292	3.09078	2.07891	10 d * Aged Cells up vs 10 d * Young Cells	0.0584791	10 d * Aged Cells up vs 10 d * Young Cells	10.3282	43.6108	17.4932	1
90546	cg02331561	ABCA17P	Promoter_Associated	Island	2.02448e-06	4.21943e-05	4.81687	2.97257	0 h * Aged Cells up vs 0 h * Young Cells	0.161887	0 h * Aged Cells up vs 0 h * Young Cells	0.000744563	3.76984	2.32643	72 h * Aged Cells up vs 72 h * Young Cells	0.131012	72 h * Aged Cells up vs 72 h * Young Cells	7.20033e-05	4.62421	3.21938	7 d * Aged Cells up vs 7 d * Young Cells	0.273742	7 d * Aged Cells up vs 7 d * Young Cells	0.0113605	2.30501	7.30773	2.70328	2.30501	10 d * Aged Cells up vs 10 d * Young Cells	0.119856	10 d * Aged Cells up vs 10 d * Young Cells	10.2889	69.8178	28.1124	1
332312	cg08003943	SNX29			2.08505e-06	0.000150954	4.35624	1.82996	0 h * Aged Cells up vs 0 h * Young Cells	0.2484	0 h * Aged Cells up vs 0 h * Young Cells	0.000141572	4.37954	1.83974	72 h * Aged Cells up vs 72 h * Young Cells	0.241915	72 h * Aged Cells up vs 72 h * Young Cells	0.000169398	4.31435	2.04462	7 d * Aged Cells up vs 7 d * Young Cells	0.276194	7 d * Aged Cells up vs 7 d * Young Cells	0.00221091	1.94887	11.274	3.35768	1.94887	10 d * Aged Cells up vs 10 d * Young Cells	0.255409	10 d * Aged Cells up vs 10 d * Young Cells	10.2576	32.2528	13.0263	1
42928	cg23630954	LOC149134		S_Shore	2.10731e-06	0.028969	2.29795	0.709439	0 h * Aged Cells up vs 0 h * Young Cells	0.0686804	0 h * Aged Cells up vs 0 h * Young Cells	0.0143815	2.60391	0.803899	72 h * Aged Cells up vs 72 h * Young Cells	0.076733	72 h * Aged Cells up vs 72 h * Young Cells	7.1308e-07	6.29412	2.19219	7 d * Aged Cells up vs 7 d * Young Cells	0.139574	7 d * Aged Cells up vs 7 d * Young Cells	0.0236765	1.01862	5.70231	2.38795	1.01862	10 d * Aged Cells up vs 10 d * Young Cells	0.0770241	10 d * Aged Cells up vs 10 d * Young Cells	10.2463	17.4013	7.03581	1
769806	cg13123962	FAM49B			2.13869e-06	0.000223709	4.21304	2.26551	0 h * Aged Cells up vs 0 h * Young Cells	0.33657	0 h * Aged Cells up vs 0 h * Young Cells	0.000498866	3.91855	2.10716	72 h * Aged Cells up vs 72 h * Young Cells	0.313203	72 h * Aged Cells up vs 72 h * Young Cells	2.52965e-05	5.00099	3.03385	7 d * Aged Cells up vs 7 d * Young Cells	0.433737	7 d * Aged Cells up vs 7 d * Young Cells	0.00631021	2.18787	8.67109	2.94467	2.18787	10 d * Aged Cells up vs 10 d * Young Cells	0.33574	10 d * Aged Cells up vs 10 d * Young Cells	10.2307	52.7121	21.3454	1
377558	cg24317571	SERGEF			2.14092e-06	0.00579753	2.9788	0.869151	0 h * Aged Cells up vs 0 h * Young Cells	0.135854	0 h * Aged Cells up vs 0 h * Young Cells	0.000599019	3.85077	1.12357	72 h * Aged Cells up vs 72 h * Young Cells	0.171829	72 h * Aged Cells up vs 72 h * Young Cells	1.26922e-06	6.08286	2.0023	7 d * Aged Cells up vs 7 d * Young Cells	0.286032	7 d * Aged Cells up vs 7 d * Young Cells	0.0067776	1.1755	8.50174	2.91577	1.1755	10 d * Aged Cells up vs 10 d * Young Cells	0.181035	10 d * Aged Cells up vs 10 d * Young Cells	10.2296	15.5178	6.28451	1
605270	cg14437649	SLC25A21	Unclassified_Cell_type_specific		2.21243e-06	0.000505406	3.91374	1.5632	0 h * Aged Cells up vs 0 h * Young Cells	0.252688	0 h * Aged Cells up vs 0 h * Young Cells	0.000247629	4.17595	1.66793	72 h * Aged Cells up vs 72 h * Young Cells	0.260477	72 h * Aged Cells up vs 72 h * Young Cells	0.00011112	4.46734	2.01298	7 d * Aged Cells up vs 7 d * Young Cells	0.305085	7 d * Aged Cells up vs 7 d * Young Cells	0.0011764	1.98574	12.9471	3.59821	1.98574	10 d * Aged Cells up vs 10 d * Young Cells	0.318958	10 d * Aged Cells up vs 10 d * Young Cells	10.1949	28.9795	11.7763	1
201496	cg19145320				2.2174e-06	0.000139952	4.38372	3.02766	0 h * Aged Cells up vs 0 h * Young Cells	0.349866	0 h * Aged Cells up vs 0 h * Young Cells	0.000208901	4.23802	2.92704	72 h * Aged Cells up vs 72 h * Young Cells	0.379267	72 h * Aged Cells up vs 72 h * Young Cells	0.000327878	4.07315	3.17368	7 d * Aged Cells up vs 7 d * Young Cells	0.349515	7 d * Aged Cells up vs 7 d * Young Cells	0.0132652	2.51755	6.95982	2.63815	2.51755	10 d * Aged Cells up vs 10 d * Young Cells	0.332154	10 d * Aged Cells up vs 10 d * Young Cells	10.1925	86.6311	35.2122	1
199880	cg01932663	C3orf26			2.22523e-06	0.0101259	-2.75119	-1.191	0 h * Aged Cells down vs 0 h * Young Cells	-0.167149	0 h * Aged Cells down vs 0 h * Young Cells	0.0110206	-2.71597	-1.17575	72 h * Aged Cells down vs 72 h * Young Cells	-0.160848	72 h * Aged Cells down vs 72 h * Young Cells	2.41461e-07	-6.69485	-3.26964	7 d * Aged Cells down vs 7 d * Young Cells	-0.487392	7 d * Aged Cells down vs 7 d * Young Cells	0.107787	-0.992633	2.75403	-1.65953	-0.992633	10 d * Aged Cells down vs 10 d * Young Cells	-0.135176	10 d * Aged Cells down vs 10 d * Young Cells	10.1888	34.0225	13.8339	1
751702	cg14459913	KCNAB1			2.25352e-06	0.0012319	3.5808	1.26181	0 h * Aged Cells up vs 0 h * Young Cells	0.204262	0 h * Aged Cells up vs 0 h * Young Cells	0.000386044	4.01313	1.41415	72 h * Aged Cells up vs 72 h * Young Cells	0.224828	72 h * Aged Cells up vs 72 h * Young Cells	4.04725e-06	5.66143	2.25064	7 d * Aged Cells up vs 7 d * Young Cells	0.349632	7 d * Aged Cells up vs 7 d * Young Cells	0.136963	0.744718	2.33954	1.52955	0.744718	10 d * Aged Cells up vs 10 d * Young Cells	0.126685	10 d * Aged Cells up vs 10 d * Young Cells	10.1754	22.5135	9.16622	1
678618	cg23747244	LRRIQ4			2.25665e-06	0.0011746	3.59879	1.09046	0 h * Aged Cells up vs 0 h * Young Cells	0.170544	0 h * Aged Cells up vs 0 h * Young Cells	0.000868089	3.71247	1.1249	72 h * Aged Cells up vs 72 h * Young Cells	0.170056	72 h * Aged Cells up vs 72 h * Young Cells	1.91844e-06	5.93225	2.02786	7 d * Aged Cells up vs 7 d * Young Cells	0.27037	7 d * Aged Cells up vs 7 d * Young Cells	0.0187578	1.04243	6.19958	2.4899	1.04243	10 d * Aged Cells up vs 10 d * Young Cells	0.156204	10 d * Aged Cells up vs 10 d * Young Cells	10.174	16.6439	6.77743	1
133818	cg06948737	FGD6		S_Shelf	2.25676e-06	0.276515	1.10907	0.439844	0 h * Aged Cells up vs 0 h * Young Cells	0.0745625	0 h * Aged Cells up vs 0 h * Young Cells	0.167083	1.41719	0.562042	72 h * Aged Cells up vs 72 h * Young Cells	0.0924292	72 h * Aged Cells up vs 72 h * Young Cells	3.91619e-06	-5.67334	-2.53833	7 d * Aged Cells down vs 7 d * Young Cells	-0.296679	7 d * Aged Cells down vs 7 d * Young Cells	0.126562	0.861964	2.47439	1.57302	0.861964	10 d * Aged Cells up vs 10 d * Young Cells	0.145647	10 d * Aged Cells up vs 10 d * Young Cells	10.1739	28.5125	11.6104	1
628664	cg03191919	UBXN7			2.32671e-06	0.000312773	4.09045	2.11708	0 h * Aged Cells up vs 0 h * Young Cells	0.18292	0 h * Aged Cells up vs 0 h * Young Cells	0.00479442	3.05478	1.58105	72 h * Aged Cells up vs 72 h * Young Cells	0.148937	72 h * Aged Cells up vs 72 h * Young Cells	2.08348e-06	5.90223	3.44628	7 d * Aged Cells up vs 7 d * Young Cells	0.406819	7 d * Aged Cells up vs 7 d * Young Cells	0.0122495	1.91059	7.13802	2.67171	1.91059	10 d * Aged Cells up vs 10 d * Young Cells	0.159112	10 d * Aged Cells up vs 10 d * Young Cells	10.1418	48.4071	19.7741	1
393141	cg07596668	CGN		N_Shelf	2.3331e-06	7.26948e-05	4.62076	2.56333	0 h * Aged Cells up vs 0 h * Young Cells	0.386966	0 h * Aged Cells up vs 0 h * Young Cells	6.11436e-05	4.6832	2.59797	72 h * Aged Cells up vs 72 h * Young Cells	0.399135	72 h * Aged Cells up vs 72 h * Young Cells	0.00127466	3.5679	2.23291	7 d * Aged Cells up vs 7 d * Young Cells	0.346206	7 d * Aged Cells up vs 7 d * Young Cells	0.0210351	1.87022	5.95351	2.43998	1.87022	10 d * Aged Cells up vs 10 d * Young Cells	0.294973	10 d * Aged Cells up vs 10 d * Young Cells	10.1389	55.5951	22.7168	1
132458	cg25789773	SHB			2.39757e-06	9.14836e-05	-4.53771	-2.28108	0 h * Aged Cells down vs 0 h * Young Cells	-0.302097	0 h * Aged Cells down vs 0 h * Young Cells	7.55108e-05	-4.60704	-2.31593	72 h * Aged Cells down vs 72 h * Young Cells	-0.300622	72 h * Aged Cells down vs 72 h * Young Cells	0.00104808	-3.64175	-2.06529	7 d * Aged Cells down vs 7 d * Young Cells	-0.288636	7 d * Aged Cells down vs 7 d * Young Cells	0.00218258	-2.3356	11.3074	-3.36265	-2.3356	10 d * Aged Cells down vs 10 d * Young Cells	-0.315645	10 d * Aged Cells down vs 10 d * Young Cells	10.1102	45.5231	18.654	1
375344	cg11906607	GNG7		N_Shore	2.41394e-06	0.000113899	4.4584	2.34786	0 h * Aged Cells up vs 0 h * Young Cells	0.151236	0 h * Aged Cells up vs 0 h * Young Cells	0.00417194	3.10995	1.63775	72 h * Aged Cells up vs 72 h * Young Cells	0.114192	72 h * Aged Cells up vs 72 h * Young Cells	4.38755e-06	5.63222	3.34612	7 d * Aged Cells up vs 7 d * Young Cells	0.284582	7 d * Aged Cells up vs 7 d * Young Cells	0.0181888	1.82141	6.26619	2.50324	1.82141	10 d * Aged Cells up vs 10 d * Young Cells	0.120777	10 d * Aged Cells up vs 10 d * Young Cells	10.1031	49.9234	20.4715	1
673737	cg12393284				2.44576e-06	0.000109167	4.47376	2.42918	0 h * Aged Cells up vs 0 h * Young Cells	0.35014	0 h * Aged Cells up vs 0 h * Young Cells	0.000215922	4.22597	2.29463	72 h * Aged Cells up vs 72 h * Young Cells	0.329986	72 h * Aged Cells up vs 72 h * Young Cells	0.0008135	3.73677	2.28903	7 d * Aged Cells up vs 7 d * Young Cells	0.347839	7 d * Aged Cells up vs 7 d * Young Cells	0.0526825	1.51565	4.0813	2.02022	1.51565	10 d * Aged Cells up vs 10 d * Young Cells	0.180293	10 d * Aged Cells up vs 10 d * Young Cells	10.0893	53.0028	21.7639	1
382485	cg04931708	FEZF1		S_Shore	2.58174e-06	0.000782582	3.75125	1.82553	0 h * Aged Cells up vs 0 h * Young Cells	0.222018	0 h * Aged Cells up vs 0 h * Young Cells	0.000150008	4.35853	2.12106	72 h * Aged Cells up vs 72 h * Young Cells	0.244644	72 h * Aged Cells up vs 72 h * Young Cells	0.000192016	4.26874	2.34358	7 d * Aged Cells up vs 7 d * Young Cells	0.28416	7 d * Aged Cells up vs 7 d * Young Cells	0.000283183	2.7749	17.0311	4.12687	2.7749	10 d * Aged Cells up vs 10 d * Young Cells	0.297329	10 d * Aged Cells up vs 10 d * Young Cells	10.0327	42.3355	17.4819	1
721148	cg06319091	DNER			2.61319e-06	0.000172337	4.30809	1.64804	0 h * Aged Cells up vs 0 h * Young Cells	0.270886	0 h * Aged Cells up vs 0 h * Young Cells	0.000655927	3.81705	1.46019	72 h * Aged Cells up vs 72 h * Young Cells	0.241626	72 h * Aged Cells up vs 72 h * Young Cells	3.33061e-05	4.90202	2.11556	7 d * Aged Cells up vs 7 d * Young Cells	0.340749	7 d * Aged Cells up vs 7 d * Young Cells	0.00367036	1.6705	9.98849	3.16046	1.6705	10 d * Aged Cells up vs 10 d * Young Cells	0.274756	10 d * Aged Cells up vs 10 d * Young Cells	10.02	26.1275	10.8026	1
675635	cg12687191	PADI1			2.61516e-06	0.000593855	3.85398	2.17442	0 h * Aged Cells up vs 0 h * Young Cells	0.28237	0 h * Aged Cells up vs 0 h * Young Cells	0.000122468	4.43212	2.50061	72 h * Aged Cells up vs 72 h * Young Cells	0.339124	72 h * Aged Cells up vs 72 h * Young Cells	0.00124069	3.57811	2.27749	7 d * Aged Cells up vs 7 d * Young Cells	0.258024	7 d * Aged Cells up vs 7 d * Young Cells	0.000296166	3.20433	16.8958	4.11045	3.20433	10 d * Aged Cells up vs 10 d * Young Cells	0.356085	10 d * Aged Cells up vs 10 d * Young Cells	10.0192	56.8286	23.4981	1
492308	cg15399517				2.66823e-06	0.000335426	4.06479	1.90654	0 h * Aged Cells up vs 0 h * Young Cells	0.2898	0 h * Aged Cells up vs 0 h * Young Cells	9.62382e-05	4.51938	2.11976	72 h * Aged Cells up vs 72 h * Young Cells	0.322285	72 h * Aged Cells up vs 72 h * Young Cells	0.000678651	3.80438	2.01307	7 d * Aged Cells up vs 7 d * Young Cells	0.293795	7 d * Aged Cells up vs 7 d * Young Cells	0.00100537	2.37024	13.3765	3.65739	2.37024	10 d * Aged Cells up vs 10 d * Young Cells	0.349425	10 d * Aged Cells up vs 10 d * Young Cells	9.99827	39.1926	16.2397	1
251376	cg05908241				2.7053e-06	0.00117841	3.59757	1.41382	0 h * Aged Cells up vs 0 h * Young Cells	0.231092	0 h * Aged Cells up vs 0 h * Young Cells	0.00313472	3.22227	1.26633	72 h * Aged Cells up vs 72 h * Young Cells	0.20624	72 h * Aged Cells up vs 72 h * Young Cells	1.19409e-06	6.10516	2.70677	7 d * Aged Cells up vs 7 d * Young Cells	0.386444	7 d * Aged Cells up vs 7 d * Young Cells	0.0394659	1.17102	4.65081	2.15657	1.17102	10 d * Aged Cells up vs 10 d * Young Cells	0.189966	10 d * Aged Cells up vs 10 d * Young Cells	9.98388	27.4749	11.4008	1
601308	cg04132407				2.70915e-06	9.5392e-05	-4.52258	-3.12689	0 h * Aged Cells down vs 0 h * Young Cells	-0.412343	0 h * Aged Cells down vs 0 h * Young Cells	0.000131603	-4.40603	-3.04631	72 h * Aged Cells down vs 72 h * Young Cells	-0.399277	72 h * Aged Cells down vs 72 h * Young Cells	0.000543547	-3.88681	-3.03171	7 d * Aged Cells down vs 7 d * Young Cells	-0.394274	7 d * Aged Cells down vs 7 d * Young Cells	0.0123295	-2.54967	7.1234	-2.66897	-2.54967	10 d * Aged Cells down vs 10 d * Young Cells	-0.303311	10 d * Aged Cells down vs 10 d * Young Cells	9.9824	85.0261	35.2872	1
559352	cg15798997	C1orf198			2.7562e-06	6.15602e-05	4.68075	2.7615	0 h * Aged Cells up vs 0 h * Young Cells	0.416694	0 h * Aged Cells up vs 0 h * Young Cells	0.000210835	4.23466	2.49832	72 h * Aged Cells up vs 72 h * Young Cells	0.374679	72 h * Aged Cells up vs 72 h * Young Cells	0.000621421	3.83714	2.55391	7 d * Aged Cells up vs 7 d * Young Cells	0.385012	7 d * Aged Cells up vs 7 d * Young Cells	0.0217636	1.97681	5.88092	2.42506	1.97681	10 d * Aged Cells up vs 10 d * Young Cells	0.292297	10 d * Aged Cells up vs 10 d * Young Cells	9.96447	61.7984	25.6935	1
507562	cg04677630	SLC44A5			2.96239e-06	7.36822e-05	4.61589	2.53817	0 h * Aged Cells up vs 0 h * Young Cells	0.289679	0 h * Aged Cells up vs 0 h * Young Cells	0.000355475	4.04347	2.22341	72 h * Aged Cells up vs 72 h * Young Cells	0.256738	72 h * Aged Cells up vs 72 h * Young Cells	0.000230246	4.20253	2.60701	7 d * Aged Cells up vs 7 d * Young Cells	0.286165	7 d * Aged Cells up vs 7 d * Young Cells	0.00625803	2.2398	8.69084	2.94802	2.2398	10 d * Aged Cells up vs 10 d * Young Cells	0.251277	10 d * Aged Cells up vs 10 d * Young Cells	9.88958	53.2808	22.3199	1
464632	cg05750926				2.98737e-06	7.93516e-05	4.58912	2.61612	0 h * Aged Cells up vs 0 h * Young Cells	0.37514	0 h * Aged Cells up vs 0 h * Young Cells	0.000422641	3.97977	2.26875	72 h * Aged Cells up vs 72 h * Young Cells	0.334438	72 h * Aged Cells up vs 72 h * Young Cells	0.000137319	4.39061	2.82371	7 d * Aged Cells up vs 7 d * Young Cells	0.387512	7 d * Aged Cells up vs 7 d * Young Cells	0.00633466	2.31818	8.6619	2.94311	2.31818	10 d * Aged Cells up vs 10 d * Young Cells	0.33762	10 d * Aged Cells up vs 10 d * Young Cells	9.88088	57.2156	23.9894	1
768341	cg13774987	SLC19A3		N_Shelf	3.23303e-06	0.000778092	3.7534	1.54709	0 h * Aged Cells up vs 0 h * Young Cells	0.220737	0 h * Aged Cells up vs 0 h * Young Cells	0.000281234	4.1294	1.70207	72 h * Aged Cells up vs 72 h * Young Cells	0.253507	72 h * Aged Cells up vs 72 h * Young Cells	4.66462e-05	4.78074	2.22307	7 d * Aged Cells up vs 7 d * Young Cells	0.30327	7 d * Aged Cells up vs 7 d * Young Cells	0.00769051	1.63131	8.20473	2.86439	1.63131	10 d * Aged Cells up vs 10 d * Young Cells	0.224022	10 d * Aged Cells up vs 10 d * Young Cells	9.7993	29.6646	12.5413	1
212074	cg03552035	EPB41L3			3.3035e-06	0.000407244	3.99345	2.14845	0 h * Aged Cells up vs 0 h * Young Cells	0.298024	0 h * Aged Cells up vs 0 h * Young Cells	0.000264417	4.15196	2.23373	72 h * Aged Cells up vs 72 h * Young Cells	0.315593	72 h * Aged Cells up vs 72 h * Young Cells	0.00156056	3.49109	2.11888	7 d * Aged Cells up vs 7 d * Young Cells	0.30359	7 d * Aged Cells up vs 7 d * Young Cells	0.00027393	3.07673	17.1316	4.13903	3.07673	10 d * Aged Cells up vs 10 d * Young Cells	0.415652	10 d * Aged Cells up vs 10 d * Young Cells	9.77711	50.4231	21.3658	1
200648	cg02810262	SPEN			3.33694e-06	0.00013242	4.40379	2.12836	0 h * Aged Cells up vs 0 h * Young Cells	0.341053	0 h * Aged Cells up vs 0 h * Young Cells	0.000104412	4.48989	2.16997	72 h * Aged Cells up vs 72 h * Young Cells	0.342737	72 h * Aged Cells up vs 72 h * Young Cells	0.000390431	4.00897	2.18584	7 d * Aged Cells up vs 7 d * Young Cells	0.348911	7 d * Aged Cells up vs 7 d * Young Cells	0.0177654	1.6784	6.31724	2.51341	1.6784	10 d * Aged Cells up vs 10 d * Young Cells	0.266876	10 d * Aged Cells up vs 10 d * Young Cells	9.76676	40.649	17.2425	1
104584	cg24202817	PFKFB3			3.36385e-06	0.00384716	3.14194	1.35439	0 h * Aged Cells up vs 0 h * Young Cells	0.207189	0 h * Aged Cells up vs 0 h * Young Cells	0.000691612	3.79733	1.63691	72 h * Aged Cells up vs 72 h * Young Cells	0.238044	72 h * Aged Cells up vs 72 h * Young Cells	8.42793e-06	5.39659	2.62443	7 d * Aged Cells up vs 7 d * Young Cells	0.342244	7 d * Aged Cells up vs 7 d * Young Cells	0.00241637	1.97944	11.0449	3.32339	1.97944	10 d * Aged Cells up vs 10 d * Young Cells	0.286871	10 d * Aged Cells up vs 10 d * Young Cells	9.75851	32.3103	13.717	1
657741	cg07998033				3.47812e-06	0.000131215	4.4071	2.14495	0 h * Aged Cells up vs 0 h * Young Cells	0.14509	0 h * Aged Cells up vs 0 h * Young Cells	0.000891053	3.70269	1.80211	72 h * Aged Cells up vs 72 h * Young Cells	0.13131	72 h * Aged Cells up vs 72 h * Young Cells	2.29822e-05	5.03551	2.76487	7 d * Aged Cells up vs 7 d * Young Cells	0.262192	7 d * Aged Cells up vs 7 d * Young Cells	0.0499826	1.37548	4.18364	2.0454	1.37548	10 d * Aged Cells up vs 10 d * Young Cells	0.0992415	10 d * Aged Cells up vs 10 d * Young Cells	9.72424	41.0439	17.4861	1
779319	cg02785578				3.64458e-06	8.48907e-05	4.56474	3.11516	0 h * Aged Cells up vs 0 h * Young Cells	0.368257	0 h * Aged Cells up vs 0 h * Young Cells	0.000437491	3.96704	2.70727	72 h * Aged Cells up vs 72 h * Young Cells	0.332053	72 h * Aged Cells up vs 72 h * Young Cells	0.00053528	3.89248	2.99681	7 d * Aged Cells up vs 7 d * Young Cells	0.313391	7 d * Aged Cells up vs 7 d * Young Cells	0.00343283	3.00485	10.1552	3.18672	3.00485	10 d * Aged Cells up vs 10 d * Young Cells	0.338152	10 d * Aged Cells up vs 10 d * Young Cells	9.67642	80.2985	34.379	1
271631	cg19723715	GPER	Unclassified_Cell_type_specific	N_Shore	3.80476e-06	0.0001344	4.39841	4.12797	0 h * Aged Cells up vs 0 h * Young Cells	0.557454	0 h * Aged Cells up vs 0 h * Young Cells	0.000222377	4.21522	3.95605	72 h * Aged Cells up vs 72 h * Young Cells	0.534098	72 h * Aged Cells up vs 72 h * Young Cells	0.0013034	3.55946	3.76871	7 d * Aged Cells up vs 7 d * Young Cells	0.473102	7 d * Aged Cells up vs 7 d * Young Cells	0.000829545	4.83617	13.9089	3.72947	4.83617	10 d * Aged Cells up vs 10 d * Young Cells	0.609783	10 d * Aged Cells up vs 10 d * Young Cells	9.63254	151.178	65.0199	1
752160	cg15266265				3.87377e-06	0.000331717	4.06888	2.33679	0 h * Aged Cells up vs 0 h * Young Cells	0.361064	0 h * Aged Cells up vs 0 h * Young Cells	0.000213731	4.22969	2.42915	72 h * Aged Cells up vs 72 h * Young Cells	0.374477	72 h * Aged Cells up vs 72 h * Young Cells	0.000536564	3.89159	2.5214	7 d * Aged Cells up vs 7 d * Young Cells	0.388253	7 d * Aged Cells up vs 7 d * Young Cells	0.00510081	2.40444	9.18139	3.03008	2.40444	10 d * Aged Cells up vs 10 d * Young Cells	0.369531	10 d * Aged Cells up vs 10 d * Young Cells	9.61425	56.5029	24.3475	1
510392	cg05975410		Promoter_Associated	S_Shore	3.92648e-06	0.00400255	-3.12633	-1.31394	0 h * Aged Cells down vs 0 h * Young Cells	-0.214728	0 h * Aged Cells down vs 0 h * Young Cells	0.00242787	-3.32155	-1.39599	72 h * Aged Cells down vs 72 h * Young Cells	-0.229392	72 h * Aged Cells down vs 72 h * Young Cells	1.45129e-06	-6.03393	-2.86094	7 d * Aged Cells down vs 7 d * Young Cells	-0.42781	7 d * Aged Cells down vs 7 d * Young Cells	0.00711926	-1.68161	8.38576	-2.89582	-1.68161	10 d * Aged Cells down vs 10 d * Young Cells	-0.266745	10 d * Aged Cells down vs 10 d * Young Cells	9.6005	30.2161	13.039	1
565214	cg14495063	PFKFB4	Unclassified_Cell_type_specific		3.96468e-06	0.0935577	1.73389	0.496496	0 h * Aged Cells up vs 0 h * Young Cells	0.0826579	0 h * Aged Cells up vs 0 h * Young Cells	0.165184	1.42377	0.407693	72 h * Aged Cells up vs 72 h * Young Cells	0.0664359	72 h * Aged Cells up vs 72 h * Young Cells	2.31308e-07	6.71087	2.1679	7 d * Aged Cells up vs 7 d * Young Cells	0.270176	7 d * Aged Cells up vs 7 d * Young Cells	0.349147	0.37651	0.90561	0.951636	0.37651	10 d * Aged Cells up vs 10 d * Young Cells	0.0593465	10 d * Aged Cells up vs 10 d * Young Cells	9.59067	14.0119	6.0527	1
28715	cg24951137	C20orf26		S_Shelf	4.03745e-06	0.0004731	3.93815	1.57683	0 h * Aged Cells up vs 0 h * Young Cells	0.202317	0 h * Aged Cells up vs 0 h * Young Cells	0.00134811	3.54668	1.42008	72 h * Aged Cells up vs 72 h * Young Cells	0.174861	72 h * Aged Cells up vs 72 h * Young Cells	7.7e-05	4.59999	2.07786	7 d * Aged Cells up vs 7 d * Young Cells	0.247606	7 d * Aged Cells up vs 7 d * Young Cells	0.000910161	2.04404	13.6511	3.69474	2.04404	10 d * Aged Cells up vs 10 d * Young Cells	0.250462	10 d * Aged Cells up vs 10 d * Young Cells	9.5722	27.3439	11.8344	1
56747	cg14425199	SNORD115-9			4.19395e-06	0.000844306	3.72287	1.53851	0 h * Aged Cells up vs 0 h * Young Cells	0.123912	0 h * Aged Cells up vs 0 h * Young Cells	0.00335049	3.19624	1.32087	72 h * Aged Cells up vs 72 h * Young Cells	0.12116	72 h * Aged Cells up vs 72 h * Young Cells	1.53629e-05	5.1804	2.4152	7 d * Aged Cells up vs 7 d * Young Cells	0.179941	7 d * Aged Cells up vs 7 d * Young Cells	0.0014779	2.00523	12.3327	3.51179	2.00523	10 d * Aged Cells up vs 10 d * Young Cells	0.164853	10 d * Aged Cells up vs 10 d * Young Cells	9.53367	29.0113	12.6069	1
459546	cg11367421	DLC1			4.39459e-06	0.000220419	4.21845	2.23425	0 h * Aged Cells up vs 0 h * Young Cells	0.347729	0 h * Aged Cells up vs 0 h * Young Cells	0.000387477	4.01177	2.12478	72 h * Aged Cells up vs 72 h * Young Cells	0.338125	72 h * Aged Cells up vs 72 h * Young Cells	0.00145892	3.5167	2.10127	7 d * Aged Cells up vs 7 d * Young Cells	0.332861	7 d * Aged Cells up vs 7 d * Young Cells	0.00108548	2.65537	13.1663	3.62854	2.65537	10 d * Aged Cells up vs 10 d * Young Cells	0.399124	10 d * Aged Cells up vs 10 d * Young Cells	9.48645	47.416	20.7072	1
198751	cg10333529	SOX5			4.43425e-06	0.000308221	4.09583	1.97792	0 h * Aged Cells up vs 0 h * Young Cells	0.293715	0 h * Aged Cells up vs 0 h * Young Cells	0.000163299	4.32768	2.08988	72 h * Aged Cells up vs 72 h * Young Cells	0.300189	72 h * Aged Cells up vs 72 h * Young Cells	0.000235108	4.1949	2.28536	7 d * Aged Cells up vs 7 d * Young Cells	0.316469	7 d * Aged Cells up vs 7 d * Young Cells	0.00405039	2.08287	9.7446	3.12163	2.08287	10 d * Aged Cells up vs 10 d * Young Cells	0.280385	10 d * Aged Cells up vs 10 d * Young Cells	9.47739	39.3808	17.2146	1
413177	cg05174942	VTRNA1-2			4.46771e-06	9.38769e-05	4.52837	2.19899	0 h * Aged Cells up vs 0 h * Young Cells	0.346142	0 h * Aged Cells up vs 0 h * Young Cells	0.000456173	3.95161	1.91891	72 h * Aged Cells up vs 72 h * Young Cells	0.29273	72 h * Aged Cells up vs 72 h * Young Cells	0.000312825	4.09039	2.24086	7 d * Aged Cells up vs 7 d * Young Cells	0.344928	7 d * Aged Cells up vs 7 d * Young Cells	0.109941	1.10641	2.71919	1.649	1.10641	10 d * Aged Cells up vs 10 d * Young Cells	0.182204	10 d * Aged Cells up vs 10 d * Young Cells	9.46982	39.7894	17.4071	1
571149	cg07541200		Promoter_Associated	S_Shore	4.49091e-06	0.0253197	-2.3582	-0.92565	0 h * Aged Cells down vs 0 h * Young Cells	-0.142454	0 h * Aged Cells down vs 0 h * Young Cells	0.0299104	-2.28353	-0.896339	72 h * Aged Cells down vs 72 h * Young Cells	-0.145827	72 h * Aged Cells down vs 72 h * Young Cells	7.05199e-07	-6.29821	-2.78902	7 d * Aged Cells down vs 7 d * Young Cells	-0.322101	7 d * Aged Cells down vs 7 d * Young Cells	0.0805836	-0.981952	3.27809	-1.81055	-0.981952	10 d * Aged Cells down vs 10 d * Young Cells	-0.154337	10 d * Aged Cells down vs 10 d * Young Cells	9.4646	25.9836	11.3736	1
194935	cg11844042	TMEM154			4.69663e-06	0.00453926	3.07652	1.11253	0 h * Aged Cells up vs 0 h * Young Cells	0.151243	0 h * Aged Cells up vs 0 h * Young Cells	0.000605955	3.8465	1.39096	72 h * Aged Cells up vs 72 h * Young Cells	0.19091	72 h * Aged Cells up vs 72 h * Young Cells	2.17946e-06	5.88586	2.4012	7 d * Aged Cells up vs 7 d * Young Cells	0.293339	7 d * Aged Cells up vs 7 d * Young Cells	0.0346449	1.10756	4.91367	2.21668	1.10756	10 d * Aged Cells up vs 10 d * Young Cells	0.152279	10 d * Aged Cells up vs 10 d * Young Cells	9.41954	21.948	9.65306	1
721408	cg08398731				4.78802e-06	0.000129542	4.41176	2.43461	0 h * Aged Cells up vs 0 h * Young Cells	0.376454	0 h * Aged Cells up vs 0 h * Young Cells	0.000447351	3.95882	2.18466	72 h * Aged Cells up vs 72 h * Young Cells	0.340971	72 h * Aged Cells up vs 72 h * Young Cells	0.000553961	3.87977	2.41541	7 d * Aged Cells up vs 7 d * Young Cells	0.367244	7 d * Aged Cells up vs 7 d * Young Cells	0.037681	1.6607	4.74376	2.17802	1.6607	10 d * Aged Cells up vs 10 d * Young Cells	0.270277	10 d * Aged Cells up vs 10 d * Young Cells	9.4002	51.0077	22.4801	1
249691	cg14983936	KCNH7			4.80347e-06	0.000922638	3.68963	1.7275	0 h * Aged Cells up vs 0 h * Young Cells	0.24836	0 h * Aged Cells up vs 0 h * Young Cells	0.00137097	3.5403	1.65758	72 h * Aged Cells up vs 72 h * Young Cells	0.231829	72 h * Aged Cells up vs 72 h * Young Cells	9.00074e-06	5.3729	2.83799	7 d * Aged Cells up vs 7 d * Young Cells	0.383462	7 d * Aged Cells up vs 7 d * Young Cells	0.00647652	1.89816	8.60932	2.93416	1.89816	10 d * Aged Cells up vs 10 d * Young Cells	0.259457	10 d * Aged Cells up vs 10 d * Young Cells	9.39697	36.7046	16.182	1
387939	cg12745003	KLHL29			4.8225e-06	0.000889077	-3.70352	-1.594	0 h * Aged Cells down vs 0 h * Young Cells	-0.259677	0 h * Aged Cells down vs 0 h * Young Cells	0.000305478	-4.09911	-1.76426	72 h * Aged Cells down vs 72 h * Young Cells	-0.287184	72 h * Aged Cells down vs 72 h * Young Cells	1.76925e-05	-5.12961	-2.49072	7 d * Aged Cells down vs 7 d * Young Cells	-0.386895	7 d * Aged Cells down vs 7 d * Young Cells	0.0607579	-1.16033	3.80704	-1.95116	-1.16033	10 d * Aged Cells down vs 10 d * Young Cells	-0.194308	10 d * Aged Cells down vs 10 d * Young Cells	9.393	31.0038	13.6745	1
550644	cg23873005	CERKL		S_Shore	4.98723e-06	0.000922792	3.68957	1.49221	0 h * Aged Cells up vs 0 h * Young Cells	0.195356	0 h * Aged Cells up vs 0 h * Young Cells	0.00378431	3.14843	1.27335	72 h * Aged Cells up vs 72 h * Young Cells	0.16088	72 h * Aged Cells up vs 72 h * Young Cells	2.67451e-06	5.81152	2.65163	7 d * Aged Cells up vs 7 d * Young Cells	0.287671	7 d * Aged Cells up vs 7 d * Young Cells	0.0223155	1.34901	5.82767	2.41406	1.34901	10 d * Aged Cells up vs 10 d * Young Cells	0.173302	10 d * Aged Cells up vs 10 d * Young Cells	9.35937	27.2785	12.0746	1
502704	cg15759180				5.10777e-06	0.000577775	3.86417	1.80554	0 h * Aged Cells up vs 0 h * Young Cells	0.292093	0 h * Aged Cells up vs 0 h * Young Cells	0.00056809	3.87044	1.80847	72 h * Aged Cells up vs 72 h * Young Cells	0.292824	72 h * Aged Cells up vs 72 h * Young Cells	2.31587e-05	5.03275	2.65292	7 d * Aged Cells up vs 7 d * Young Cells	0.389554	7 d * Aged Cells up vs 7 d * Young Cells	0.0587433	1.27029	3.87147	1.9676	1.27029	10 d * Aged Cells up vs 10 d * Young Cells	0.211875	10 d * Aged Cells up vs 10 d * Young Cells	9.33549	36.3163	16.1163	1
227259	cg21005232	SCG5			5.11752e-06	0.000202791	4.24884	3.26519	0 h * Aged Cells up vs 0 h * Young Cells	0.430874	0 h * Aged Cells up vs 0 h * Young Cells	6.97705e-05	4.63558	3.5624	72 h * Aged Cells up vs 72 h * Young Cells	0.470492	72 h * Aged Cells up vs 72 h * Young Cells	0.000982426	3.66607	3.17838	7 d * Aged Cells up vs 7 d * Young Cells	0.402604	7 d * Aged Cells up vs 7 d * Young Cells	0.0521534	2.15026	4.10089	2.02507	2.15026	10 d * Aged Cells up vs 10 d * Young Cells	0.34035	10 d * Aged Cells up vs 10 d * Young Cells	9.33359	98.2174	43.5953	1
353962	cg12057634	PTPRJ			5.1899e-06	0.00155398	3.4927	1.35659	0 h * Aged Cells up vs 0 h * Young Cells	0.223267	0 h * Aged Cells up vs 0 h * Young Cells	0.000644269	3.82372	1.48516	72 h * Aged Cells up vs 72 h * Young Cells	0.243325	72 h * Aged Cells up vs 72 h * Young Cells	3.19254e-05	4.91726	2.15465	7 d * Aged Cells up vs 7 d * Young Cells	0.351521	7 d * Aged Cells up vs 7 d * Young Cells	0.0218418	1.30059	5.87329	2.42349	1.30059	10 d * Aged Cells up vs 10 d * Young Cells	0.215077	10 d * Aged Cells up vs 10 d * Young Cells	9.31957	25.0515	11.1362	1
721108	cg07932476	MAPRE3			5.19388e-06	0.00035475	4.04422	2.36677	0 h * Aged Cells up vs 0 h * Young Cells	0.330697	0 h * Aged Cells up vs 0 h * Young Cells	0.000453577	3.95372	2.31381	72 h * Aged Cells up vs 72 h * Young Cells	0.332131	72 h * Aged Cells up vs 72 h * Young Cells	8.01307e-05	4.58559	3.02751	7 d * Aged Cells up vs 7 d * Young Cells	0.41663	7 d * Aged Cells up vs 7 d * Young Cells	0.0254978	1.90432	5.5464	2.35508	1.90432	10 d * Aged Cells up vs 10 d * Young Cells	0.283597	10 d * Aged Cells up vs 10 d * Young Cells	9.3188	56.8679	25.2817	1
742995	cg08751684	RASA3			5.22943e-06	0.000445574	3.96029	2.70256	0 h * Aged Cells up vs 0 h * Young Cells	0.397973	0 h * Aged Cells up vs 0 h * Young Cells	0.000699192	3.79327	2.58859	72 h * Aged Cells up vs 72 h * Young Cells	0.390816	72 h * Aged Cells up vs 72 h * Young Cells	4.5917e-05	4.78642	3.68491	7 d * Aged Cells up vs 7 d * Young Cells	0.526148	7 d * Aged Cells up vs 7 d * Young Cells	0.018838	2.34596	6.19037	2.48805	2.34596	10 d * Aged Cells up vs 10 d * Young Cells	0.358662	10 d * Aged Cells up vs 10 d * Young Cells	9.312	77.2689	34.3765	1
614485	cg18885584				5.30101e-06	0.66128	0.442683	0.147757	0 h * Aged Cells up vs 0 h * Young Cells	0.0287484	0 h * Aged Cells up vs 0 h * Young Cells	0.938325	0.0780491	0.0260509	72 h * Aged Cells up vs 72 h * Young Cells	0.00641555	72 h * Aged Cells up vs 72 h * Young Cells	6.14622e-07	-6.34878	-2.39063	7 d * Aged Cells down vs 7 d * Young Cells	-0.328201	7 d * Aged Cells down vs 7 d * Young Cells	0.965256	0.0202628	0.00193046	0.043937	0.0202628	10 d * Aged Cells up vs 10 d * Young Cells	0.00335143	10 d * Aged Cells up vs 10 d * Young Cells	9.29845	18.458	8.22381	1
98867	cg25819846	GPR133			5.33273e-06	0.000162847	4.32869	3.86595	0 h * Aged Cells up vs 0 h * Young Cells	0.476013	0 h * Aged Cells up vs 0 h * Young Cells	0.000293362	4.11394	3.67416	72 h * Aged Cells up vs 72 h * Young Cells	0.436454	72 h * Aged Cells up vs 72 h * Young Cells	0.000295893	4.11079	4.14184	7 d * Aged Cells up vs 7 d * Young Cells	0.473052	7 d * Aged Cells up vs 7 d * Young Cells	0.00515775	3.73363	9.15454	3.02565	3.73363	10 d * Aged Cells up vs 10 d * Young Cells	0.477467	10 d * Aged Cells up vs 10 d * Young Cells	9.29251	132.068	58.8794	1
221275	cg09624120	HEATR6		S_Shore	5.37173e-06	0.618972	0.5027	0.2388	0 h * Aged Cells up vs 0 h * Young Cells	0.0223993	0 h * Aged Cells up vs 0 h * Young Cells	0.865824	-0.17047	-0.0809793	72 h * Aged Cells down vs 72 h * Young Cells	-0.011273	72 h * Aged Cells down vs 72 h * Young Cells	1.50005e-07	6.87289	3.68327	7 d * Aged Cells up vs 7 d * Young Cells	0.529551	7 d * Aged Cells up vs 7 d * Young Cells	0.286896	0.712091	1.17704	1.08492	0.712091	10 d * Aged Cells up vs 10 d * Young Cells	0.0853346	10 d * Aged Cells up vs 10 d * Young Cells	9.28525	37.3345	16.6578	1
692492	cg17188169	DDX43	Unclassified_Cell_type_specific	N_Shore	5.61368e-06	0.0100748	2.7533	1.14913	0 h * Aged Cells up vs 0 h * Young Cells	0.185545	0 h * Aged Cells up vs 0 h * Young Cells	0.0335151	2.23185	0.931493	72 h * Aged Cells up vs 72 h * Young Cells	0.154913	72 h * Aged Cells up vs 72 h * Young Cells	2.87361e-07	6.63006	3.12177	7 d * Aged Cells up vs 7 d * Young Cells	0.429802	7 d * Aged Cells up vs 7 d * Young Cells	0.22119	0.721005	1.56322	1.25029	0.721005	10 d * Aged Cells up vs 10 d * Young Cells	0.110988	10 d * Aged Cells up vs 10 d * Young Cells	9.24146	28.6836	12.8586	1
460941	cg26968544	SPOCK1			5.62194e-06	0.0008136	3.73672	1.33141	0 h * Aged Cells up vs 0 h * Young Cells	0.219338	0 h * Aged Cells up vs 0 h * Young Cells	0.00166918	3.46544	1.23475	72 h * Aged Cells up vs 72 h * Young Cells	0.202194	72 h * Aged Cells up vs 72 h * Young Cells	1.54282e-05	5.17888	2.08173	7 d * Aged Cells up vs 7 d * Young Cells	0.319905	7 d * Aged Cells up vs 7 d * Young Cells	0.0137373	1.29149	6.88197	2.62335	1.29149	10 d * Aged Cells up vs 10 d * Young Cells	0.210992	10 d * Aged Cells up vs 10 d * Young Cells	9.24	20.9016	9.37145	1
485726	cg20342073	TTC27			5.62855e-06	0.000486331	3.92796	1.48499	0 h * Aged Cells up vs 0 h * Young Cells	0.245736	0 h * Aged Cells up vs 0 h * Young Cells	0.00950357	2.77746	1.05004	72 h * Aged Cells up vs 72 h * Young Cells	0.176378	72 h * Aged Cells up vs 72 h * Young Cells	2.16249e-05	5.05741	2.157	7 d * Aged Cells up vs 7 d * Young Cells	0.343752	7 d * Aged Cells up vs 7 d * Young Cells	0.00195062	1.77907	11.5997	3.40583	1.77907	10 d * Aged Cells up vs 10 d * Young Cells	0.289074	10 d * Aged Cells up vs 10 d * Young Cells	9.23883	23.5284	10.5505	1
353698	cg10520303				5.70856e-06	0.000468311	3.94191	1.93032	0 h * Aged Cells up vs 0 h * Young Cells	0.308023	0 h * Aged Cells up vs 0 h * Young Cells	0.00047689	3.93521	1.92703	72 h * Aged Cells up vs 72 h * Young Cells	0.306416	72 h * Aged Cells up vs 72 h * Young Cells	0.000296674	4.10982	2.27045	7 d * Aged Cells up vs 7 d * Young Cells	0.341643	7 d * Aged Cells up vs 7 d * Young Cells	0.000892526	2.50484	13.7053	3.70207	2.50484	10 d * Aged Cells up vs 10 d * Young Cells	0.381333	10 d * Aged Cells up vs 10 d * Young Cells	9.22483	39.4153	17.7013	1
86350	cg27344587	LOC100132215	Unclassified_Cell_type_specific	Island	5.71775e-06	0.682341	-0.413419	-0.135987	0 h * Aged Cells down vs 0 h * Young Cells	-0.0228527	0 h * Aged Cells down vs 0 h * Young Cells	0.245856	-1.18444	-0.389602	72 h * Aged Cells down vs 72 h * Young Cells	-0.0662331	72 h * Aged Cells down vs 72 h * Young Cells	6.13851e-08	7.21058	2.67575	7 d * Aged Cells up vs 7 d * Young Cells	0.349	7 d * Aged Cells up vs 7 d * Young Cells	0.436987	0.358217	0.621227	0.78818	0.358217	10 d * Aged Cells up vs 10 d * Young Cells	0.0616093	10 d * Aged Cells up vs 10 d * Young Cells	9.22324	17.7813	7.98692	1
578845	cg24877677		Promoter_Associated	S_Shore	5.79252e-06	0.00173601	-3.45045	-1.51291	0 h * Aged Cells down vs 0 h * Young Cells	-0.223213	0 h * Aged Cells down vs 0 h * Young Cells	0.00253061	-3.30552	-1.44936	72 h * Aged Cells down vs 72 h * Young Cells	-0.208688	72 h * Aged Cells down vs 72 h * Young Cells	3.62944e-06	-5.70086	-2.81997	7 d * Aged Cells down vs 7 d * Young Cells	-0.422624	7 d * Aged Cells down vs 7 d * Young Cells	0.0255998	-1.4257	5.53803	-2.3533	-1.4257	10 d * Aged Cells down vs 10 d * Young Cells	-0.21629	10 d * Aged Cells down vs 10 d * Young Cells	9.21036	31.5511	14.1918	1
484500	cg19937499				5.83586e-06	0.000207409	-4.24064	-2.93757	0 h * Aged Cells down vs 0 h * Young Cells	-0.271022	0 h * Aged Cells down vs 0 h * Young Cells	0.000106416	-4.483	-3.10546	72 h * Aged Cells down vs 72 h * Young Cells	-0.312189	72 h * Aged Cells down vs 72 h * Young Cells	0.002161	-3.36648	-2.63087	7 d * Aged Cells down vs 7 d * Young Cells	-0.245908	7 d * Aged Cells down vs 7 d * Young Cells	0.0692668	-1.80569	3.55916	-1.88657	-1.80569	10 d * Aged Cells down vs 10 d * Young Cells	-0.103486	10 d * Aged Cells down vs 10 d * Young Cells	9.20298	78.6875	35.4223	1
186216	cg18265435	PTPRE			5.83685e-06	0.000441688	3.96352	1.92389	0 h * Aged Cells up vs 0 h * Young Cells	0.27303	0 h * Aged Cells up vs 0 h * Young Cells	0.000657622	3.81609	1.85233	72 h * Aged Cells up vs 72 h * Young Cells	0.26398	72 h * Aged Cells up vs 72 h * Young Cells	0.000135604	4.39517	2.40682	7 d * Aged Cells up vs 7 d * Young Cells	0.288072	7 d * Aged Cells up vs 7 d * Young Cells	0.00277379	2.19307	10.6924	3.26992	2.19307	10 d * Aged Cells up vs 10 d * Young Cells	0.297938	10 d * Aged Cells up vs 10 d * Young Cells	9.20281	38.6354	17.3926	1
11895	cg24245418	NPY		Island	5.88404e-06	0.522518	0.647318	0.259644	0 h * Aged Cells up vs 0 h * Young Cells	0.00588149	0 h * Aged Cells up vs 0 h * Young Cells	0.748065	-0.324265	-0.130065	72 h * Aged Cells down vs 72 h * Young Cells	-0.00906549	72 h * Aged Cells down vs 72 h * Young Cells	2.22324e-07	6.72564	3.04342	7 d * Aged Cells up vs 7 d * Young Cells	0.178787	7 d * Aged Cells up vs 7 d * Young Cells	0.896423	0.0727832	0.017247	0.131328	0.0727832	10 d * Aged Cells up vs 10 d * Young Cells	0.0072666	10 d * Aged Cells up vs 10 d * Young Cells	9.19485	26.359	11.8764	1
75689	cg22595460			S_Shore	6.04242e-06	0.0228072	-2.40446	-0.902765	0 h * Aged Cells down vs 0 h * Young Cells	-0.15119	0 h * Aged Cells down vs 0 h * Young Cells	0.0133402	-2.63576	-0.989608	72 h * Aged Cells down vs 72 h * Young Cells	-0.162276	72 h * Aged Cells down vs 72 h * Young Cells	3.23699e-05	4.91228	2.08069	7 d * Aged Cells up vs 7 d * Young Cells	0.287618	7 d * Aged Cells up vs 7 d * Young Cells	0.0496732	-1.06261	4.19577	-2.04836	-1.06261	10 d * Aged Cells down vs 10 d * Young Cells	-0.176133	10 d * Aged Cells down vs 10 d * Young Cells	9.16859	23.0292	10.4058	1
392107	cg14881371			S_Shelf	6.0815e-06	0.00168605	3.4616	1.09343	0 h * Aged Cells up vs 0 h * Young Cells	0.168352	0 h * Aged Cells up vs 0 h * Young Cells	0.0166057	2.54248	0.803105	72 h * Aged Cells up vs 72 h * Young Cells	0.123532	72 h * Aged Cells up vs 72 h * Young Cells	2.5551e-06	5.8281	2.07687	7 d * Aged Cells up vs 7 d * Young Cells	0.315018	7 d * Aged Cells up vs 7 d * Young Cells	0.0056249	1.30537	8.9457	2.99094	1.30537	10 d * Aged Cells up vs 10 d * Young Cells	0.199138	10 d * Aged Cells up vs 10 d * Young Cells	9.16222	16.289	7.36534	1
634641	cg04670874	ERICH1		N_Shore	6.11417e-06	0.000984677	3.66521	1.58683	0 h * Aged Cells up vs 0 h * Young Cells	0.218663	0 h * Aged Cells up vs 0 h * Young Cells	0.00207425	3.38224	1.46432	72 h * Aged Cells up vs 72 h * Young Cells	0.195249	72 h * Aged Cells up vs 72 h * Young Cells	5.44017e-05	4.72532	2.30797	7 d * Aged Cells up vs 7 d * Young Cells	0.311095	7 d * Aged Cells up vs 7 d * Young Cells	0.000637475	2.2897	14.651	3.82766	2.2897	10 d * Aged Cells up vs 10 d * Young Cells	0.323612	10 d * Aged Cells up vs 10 d * Young Cells	9.15693	30.5827	13.8365	1
376024	cg17268189				6.20934e-06	8.82452e-05	4.55074	3.28206	0 h * Aged Cells up vs 0 h * Young Cells	0.435527	0 h * Aged Cells up vs 0 h * Young Cells	0.000251186	4.17073	3.008	72 h * Aged Cells up vs 72 h * Young Cells	0.41869	72 h * Aged Cells up vs 72 h * Young Cells	0.000873614	3.71009	3.01868	7 d * Aged Cells up vs 7 d * Young Cells	0.396084	7 d * Aged Cells up vs 7 d * Young Cells	0.0790867	1.81369	3.31261	1.82006	1.81369	10 d * Aged Cells up vs 10 d * Young Cells	0.297186	10 d * Aged Cells up vs 10 d * Young Cells	9.1417	84.7267	38.3967	1
730676	cg04065885				6.21178e-06	5.82266e-05	4.70083	1.98741	0 h * Aged Cells up vs 0 h * Young Cells	0.254471	0 h * Aged Cells up vs 0 h * Young Cells	0.000668329	3.81008	1.61082	72 h * Aged Cells up vs 72 h * Young Cells	0.205548	72 h * Aged Cells up vs 72 h * Young Cells	0.000140668	4.38186	2.08997	7 d * Aged Cells up vs 7 d * Young Cells	0.23026	7 d * Aged Cells up vs 7 d * Young Cells	0.0772212	1.07024	3.35668	1.83213	1.07024	10 d * Aged Cells up vs 10 d * Young Cells	0.117903	10 d * Aged Cells up vs 10 d * Young Cells	9.14131	29.1138	13.1944	1
436864	cg18515356				6.21588e-06	9.75923e-05	4.51433	3.49898	0 h * Aged Cells up vs 0 h * Young Cells	0.509908	0 h * Aged Cells up vs 0 h * Young Cells	0.000432842	3.97098	3.07784	72 h * Aged Cells up vs 72 h * Young Cells	0.452902	72 h * Aged Cells up vs 72 h * Young Cells	0.00111059	3.61993	3.16531	7 d * Aged Cells up vs 7 d * Young Cells	0.444089	7 d * Aged Cells up vs 7 d * Young Cells	0.0195999	2.64608	6.10496	2.47082	2.64608	10 d * Aged Cells up vs 10 d * Young Cells	0.388768	10 d * Aged Cells up vs 10 d * Young Cells	9.14066	97.8447	44.3466	1
667096	cg10636549				6.21711e-06	0.000580934	3.86215	2.4262	0 h * Aged Cells up vs 0 h * Young Cells	0.300329	0 h * Aged Cells up vs 0 h * Young Cells	0.000436517	3.96786	2.49261	72 h * Aged Cells up vs 72 h * Young Cells	0.302072	72 h * Aged Cells up vs 72 h * Young Cells	0.000366291	4.03245	2.85781	7 d * Aged Cells up vs 7 d * Young Cells	0.350639	7 d * Aged Cells up vs 7 d * Young Cells	0.00179062	2.98465	11.8241	3.43861	2.98465	10 d * Aged Cells up vs 10 d * Young Cells	0.341886	10 d * Aged Cells up vs 10 d * Young Cells	9.14046	64.2726	29.1311	1
381064	cg23431098	ZNF391			6.23731e-06	0.00140496	3.53101	1.74452	0 h * Aged Cells up vs 0 h * Young Cells	0.240357	0 h * Aged Cells up vs 0 h * Young Cells	0.000466785	3.94312	1.94813	72 h * Aged Cells up vs 72 h * Young Cells	0.269359	72 h * Aged Cells up vs 72 h * Young Cells	0.000375635	4.02319	2.24241	7 d * Aged Cells up vs 7 d * Young Cells	0.30299	7 d * Aged Cells up vs 7 d * Young Cells	0.000213803	2.88726	17.8892	4.22956	2.88726	10 d * Aged Cells up vs 10 d * Young Cells	0.409154	10 d * Aged Cells up vs 10 d * Young Cells	9.13726	39.7406	18.0185	1
636483	cg11982805				6.25457e-06	0.233453	1.2169	0.451289	0 h * Aged Cells up vs 0 h * Young Cells	0.078369	0 h * Aged Cells up vs 0 h * Young Cells	0.111253	1.64267	0.609185	72 h * Aged Cells up vs 72 h * Young Cells	0.103098	72 h * Aged Cells up vs 72 h * Young Cells	9.56575e-08	7.04232	2.94634	7 d * Aged Cells up vs 7 d * Young Cells	0.439944	7 d * Aged Cells up vs 7 d * Young Cells	0.580237	0.286599	0.31284	0.559321	0.286599	10 d * Aged Cells up vs 10 d * Young Cells	0.050812	10 d * Aged Cells up vs 10 d * Young Cells	9.13454	22.3846	10.1523	1
35785	cg27499850	HTA			6.2563e-06	0.000508877	3.91121	2.54121	0 h * Aged Cells up vs 0 h * Young Cells	0.378334	0 h * Aged Cells up vs 0 h * Young Cells	0.000110283	4.47008	2.90433	72 h * Aged Cells up vs 72 h * Young Cells	0.425939	72 h * Aged Cells up vs 72 h * Young Cells	0.000927513	3.68766	2.70301	7 d * Aged Cells up vs 7 d * Young Cells	0.391998	7 d * Aged Cells up vs 7 d * Young Cells	0.0106132	2.45228	7.46199	2.73166	2.45228	10 d * Aged Cells up vs 10 d * Young Cells	0.35179	10 d * Aged Cells up vs 10 d * Young Cells	9.13427	68.7064	31.1619	1
599485	cg19003304	TOX		N_Shore	6.37587e-06	0.00669062	2.92101	1.10956	0 h * Aged Cells up vs 0 h * Young Cells	0.162871	0 h * Aged Cells up vs 0 h * Young Cells	0.0814125	1.80535	0.685769	72 h * Aged Cells up vs 72 h * Young Cells	0.105772	72 h * Aged Cells up vs 72 h * Young Cells	1.19841e-06	6.10384	2.6157	7 d * Aged Cells up vs 7 d * Young Cells	0.344804	7 d * Aged Cells up vs 7 d * Young Cells	0.00121634	1.88188	12.8566	3.5856	1.88188	10 d * Aged Cells up vs 10 d * Young Cells	0.279233	10 d * Aged Cells up vs 10 d * Young Cells	9.11562	23.436	10.6512	1
455671	cg17316073				6.39261e-06	0.000772095	-3.75629	-2.08352	0 h * Aged Cells down vs 0 h * Young Cells	-0.23948	0 h * Aged Cells down vs 0 h * Young Cells	0.000116301	-4.45084	-2.46877	72 h * Aged Cells down vs 72 h * Young Cells	-0.281786	72 h * Aged Cells down vs 72 h * Young Cells	0.00187966	-3.42004	-2.14012	7 d * Aged Cells down vs 7 d * Young Cells	-0.25553	7 d * Aged Cells down vs 7 d * Young Cells	0.00206225	-2.59384	11.4546	-3.38447	-2.59384	10 d * Aged Cells down vs 10 d * Young Cells	-0.276446	10 d * Aged Cells down vs 10 d * Young Cells	9.11304	49.958	22.7113	1
616526	cg21851621				6.5866e-06	0.00617961	2.95311	1.15272	0 h * Aged Cells up vs 0 h * Young Cells	0.173876	0 h * Aged Cells up vs 0 h * Young Cells	0.00172623	3.45261	1.3477	72 h * Aged Cells up vs 72 h * Young Cells	0.203315	72 h * Aged Cells up vs 72 h * Young Cells	4.51925e-05	4.79215	2.1103	7 d * Aged Cells up vs 7 d * Young Cells	0.306511	7 d * Aged Cells up vs 7 d * Young Cells	0.000252525	2.24838	17.3788	4.16879	2.24838	10 d * Aged Cells up vs 10 d * Young Cells	0.344128	10 d * Aged Cells up vs 10 d * Young Cells	9.08366	24.6613	11.2475	1
751101	cg08002500				6.62509e-06	0.000289705	4.11853	2.36833	0 h * Aged Cells up vs 0 h * Young Cells	0.279186	0 h * Aged Cells up vs 0 h * Young Cells	0.00021308	4.2308	2.43289	72 h * Aged Cells up vs 72 h * Young Cells	0.301297	72 h * Aged Cells up vs 72 h * Young Cells	0.000681043	3.80307	2.46718	7 d * Aged Cells up vs 7 d * Young Cells	0.300538	7 d * Aged Cells up vs 7 d * Young Cells	0.00250594	2.62936	10.9515	3.30931	2.62936	10 d * Aged Cells up vs 10 d * Young Cells	0.305458	10 d * Aged Cells up vs 10 d * Young Cells	9.07793	53.4872	24.4097	1
523231	cg06822486				6.63435e-06	0.00223447	-3.3536	-1.24926	0 h * Aged Cells down vs 0 h * Young Cells	-0.195423	0 h * Aged Cells down vs 0 h * Young Cells	0.00071617	-3.78433	-1.40972	72 h * Aged Cells down vs 72 h * Young Cells	-0.214097	72 h * Aged Cells down vs 72 h * Young Cells	4.37918e-06	-5.63291	-2.36725	7 d * Aged Cells down vs 7 d * Young Cells	-0.373163	7 d * Aged Cells down vs 7 d * Young Cells	0.025557	-1.21163	5.54154	-2.35405	-1.21163	10 d * Aged Cells down vs 10 d * Young Cells	-0.180806	10 d * Aged Cells down vs 10 d * Young Cells	9.07656	22.4424	10.2435	1
600189	cg14901435				6.63605e-06	0.000298159	4.10799	2.06272	0 h * Aged Cells up vs 0 h * Young Cells	0.184759	0 h * Aged Cells up vs 0 h * Young Cells	0.00024827	4.175	2.09636	72 h * Aged Cells up vs 72 h * Young Cells	0.193316	72 h * Aged Cells up vs 72 h * Young Cells	0.00110101	3.62319	2.05243	7 d * Aged Cells up vs 7 d * Young Cells	0.156686	7 d * Aged Cells up vs 7 d * Young Cells	0.0416395	1.47886	4.54371	2.1316	1.47886	10 d * Aged Cells up vs 10 d * Young Cells	0.146435	10 d * Aged Cells up vs 10 d * Young Cells	9.07631	40.7748	18.6116	1
30768	cg12085101	C3orf21			6.8269e-06	0.00259658	3.29555	1.60846	0 h * Aged Cells up vs 0 h * Young Cells	0.155579	0 h * Aged Cells up vs 0 h * Young Cells	0.00129355	3.56233	1.73866	72 h * Aged Cells up vs 72 h * Young Cells	0.156909	72 h * Aged Cells up vs 72 h * Young Cells	5.15144e-05	4.74498	2.61266	7 d * Aged Cells up vs 7 d * Young Cells	0.244552	7 d * Aged Cells up vs 7 d * Young Cells	0.000758645	2.53753	14.159	3.76285	2.53753	10 d * Aged Cells up vs 10 d * Young Cells	0.24585	10 d * Aged Cells up vs 10 d * Young Cells	9.04851	38.4064	17.5844	1
408096	cg21005157	LRRC4C			6.83695e-06	0.000240917	4.18599	2.34504	0 h * Aged Cells up vs 0 h * Young Cells	0.313156	0 h * Aged Cells up vs 0 h * Young Cells	0.000648302	3.8214	2.1408	72 h * Aged Cells up vs 72 h * Young Cells	0.289934	72 h * Aged Cells up vs 72 h * Young Cells	0.00052221	3.90163	2.46585	7 d * Aged Cells up vs 7 d * Young Cells	0.305964	7 d * Aged Cells up vs 7 d * Young Cells	0.00550624	2.32174	8.99692	2.99949	2.32174	10 d * Aged Cells up vs 10 d * Young Cells	0.305238	10 d * Aged Cells up vs 10 d * Young Cells	9.04706	50.5915	23.167	1
357249	cg26539631	ATF6B		N_Shore	6.8739e-06	0.391699	-0.869528	-0.246349	0 h * Aged Cells down vs 0 h * Young Cells	-0.0228181	0 h * Aged Cells down vs 0 h * Young Cells	0.610639	-0.514736	-0.145832	72 h * Aged Cells down vs 72 h * Young Cells	-0.0114072	72 h * Aged Cells down vs 72 h * Young Cells	5.34567e-07	6.40021	2.04564	7 d * Aged Cells up vs 7 d * Young Cells	0.268632	7 d * Aged Cells up vs 7 d * Young Cells	0.452633	-0.298009	0.579557	-0.761286	-0.298009	10 d * Aged Cells down vs 10 d * Young Cells	-0.021042	10 d * Aged Cells down vs 10 d * Young Cells	9.04178	12.9316	5.92515	1
560528	cg18711583				6.90122e-06	0.000791993	3.74678	2.04329	0 h * Aged Cells up vs 0 h * Young Cells	0.289254	0 h * Aged Cells up vs 0 h * Young Cells	0.000275463	4.13699	2.25609	72 h * Aged Cells up vs 72 h * Young Cells	0.311479	72 h * Aged Cells up vs 72 h * Young Cells	0.000117185	4.4481	2.73662	7 d * Aged Cells up vs 7 d * Young Cells	0.384677	7 d * Aged Cells up vs 7 d * Young Cells	0.0143347	1.9631	6.78756	2.6053	1.9631	10 d * Aged Cells up vs 10 d * Young Cells	0.266335	10 d * Aged Cells up vs 10 d * Young Cells	9.0379	47.8934	21.9537	1
665176	cg27372135	LPP			6.91213e-06	0.000134474	4.3982	2.67863	0 h * Aged Cells up vs 0 h * Young Cells	0.375805	0 h * Aged Cells up vs 0 h * Young Cells	0.000603198	3.84819	2.34365	72 h * Aged Cells up vs 72 h * Young Cells	0.332143	72 h * Aged Cells up vs 72 h * Young Cells	0.000152764	4.35191	2.99009	7 d * Aged Cells up vs 7 d * Young Cells	0.42273	7 d * Aged Cells up vs 7 d * Young Cells	0.0237036	2.00902	5.6999	2.38745	2.00902	10 d * Aged Cells up vs 10 d * Young Cells	0.295577	10 d * Aged Cells up vs 10 d * Young Cells	9.03635	59.7215	27.3803	1
477686	cg23791803	ZMIZ1-AS1			6.9206e-06	0.228071	1.23139	0.507934	0 h * Aged Cells up vs 0 h * Young Cells	0.072908	0 h * Aged Cells up vs 0 h * Young Cells	0.190607	1.34014	0.552792	72 h * Aged Cells up vs 72 h * Young Cells	0.0827309	72 h * Aged Cells up vs 72 h * Young Cells	1.44529e-06	-6.03544	-2.80859	7 d * Aged Cells down vs 7 d * Young Cells	-0.264796	7 d * Aged Cells down vs 7 d * Young Cells	0.645703	0.264779	0.215832	0.464577	0.264779	10 d * Aged Cells up vs 10 d * Young Cells	0.0424519	10 d * Aged Cells up vs 10 d * Young Cells	9.03516	27.392	12.56	1
511093	cg16464506	CNBD1			7.36014e-06	0.00151527	3.5023	1.49956	0 h * Aged Cells up vs 0 h * Young Cells	0.240004	0 h * Aged Cells up vs 0 h * Young Cells	0.000356444	4.04247	1.73084	72 h * Aged Cells up vs 72 h * Young Cells	0.279156	72 h * Aged Cells up vs 72 h * Young Cells	0.000183597	4.28506	2.06983	7 d * Aged Cells up vs 7 d * Young Cells	0.32501	7 d * Aged Cells up vs 7 d * Young Cells	0.00361371	1.87333	10.0272	3.16657	1.87333	10 d * Aged Cells up vs 10 d * Young Cells	0.281792	10 d * Aged Cells up vs 10 d * Young Cells	8.975	29.317	13.5327	1
343339	cg19317960	LNX1			7.37101e-06	0.000452808	3.95434	2.60919	0 h * Aged Cells up vs 0 h * Young Cells	0.355371	0 h * Aged Cells up vs 0 h * Young Cells	0.000645117	3.82323	2.52268	72 h * Aged Cells up vs 72 h * Young Cells	0.34825	72 h * Aged Cells up vs 72 h * Young Cells	0.000147125	4.36557	3.24968	7 d * Aged Cells up vs 7 d * Young Cells	0.44593	7 d * Aged Cells up vs 7 d * Young Cells	0.00306198	2.94605	10.4422	3.23143	2.94605	10 d * Aged Cells up vs 10 d * Young Cells	0.415336	10 d * Aged Cells up vs 10 d * Young Cells	8.97356	69.6133	32.1386	1
640824	cg08777304	VTRNA1-3			7.59247e-06	0.000247577	4.17602	1.84069	0 h * Aged Cells up vs 0 h * Young Cells	0.141222	0 h * Aged Cells up vs 0 h * Young Cells	0.000983002	3.66585	1.61582	72 h * Aged Cells up vs 72 h * Young Cells	0.135719	72 h * Aged Cells up vs 72 h * Young Cells	0.00014541	4.36983	2.17295	7 d * Aged Cells up vs 7 d * Young Cells	0.172313	7 d * Aged Cells up vs 7 d * Young Cells	0.00268671	1.99899	10.7736	3.28231	1.99899	10 d * Aged Cells up vs 10 d * Young Cells	0.149313	10 d * Aged Cells up vs 10 d * Young Cells	8.94474	30.9647	14.3417	1
197281	cg00137234	RBM46		Island	7.76845e-06	0.00359756	3.16833	1.52215	0 h * Aged Cells up vs 0 h * Young Cells	0.246423	0 h * Aged Cells up vs 0 h * Young Cells	0.00054214	3.88777	1.86779	72 h * Aged Cells up vs 72 h * Young Cells	0.296692	72 h * Aged Cells up vs 72 h * Young Cells	6.03462e-06	5.51707	2.99022	7 d * Aged Cells up vs 7 d * Young Cells	0.436253	7 d * Aged Cells up vs 7 d * Young Cells	0.0396679	1.42997	4.64058	2.1542	1.42997	10 d * Aged Cells up vs 10 d * Young Cells	0.236078	10 d * Aged Cells up vs 10 d * Young Cells	8.92246	36.6947	17.038	1
431802	cg01148242	AJAP1	Unclassified_Cell_type_specific		7.8129e-06	0.00118611	-3.59511	-1.73079	0 h * Aged Cells down vs 0 h * Young Cells	-0.21596	0 h * Aged Cells down vs 0 h * Young Cells	0.000555785	-3.87856	-1.86725	72 h * Aged Cells down vs 72 h * Young Cells	-0.235407	72 h * Aged Cells down vs 72 h * Young Cells	5.92693e-05	-4.69443	-2.54966	7 d * Aged Cells down vs 7 d * Young Cells	-0.244323	7 d * Aged Cells down vs 7 d * Young Cells	0.0120071	-1.78278	7.18293	-2.6801	-1.78278	10 d * Aged Cells down vs 10 d * Young Cells	-0.230905	10 d * Aged Cells down vs 10 d * Young Cells	8.91692	36.8251	17.1092	1
782818	cg24084117				7.86063e-06	0.000780011	3.75248	1.7695	0 h * Aged Cells up vs 0 h * Young Cells	0.132948	0 h * Aged Cells up vs 0 h * Young Cells	0.000283343	4.12666	1.94595	72 h * Aged Cells up vs 72 h * Young Cells	0.126145	72 h * Aged Cells up vs 72 h * Young Cells	0.000148605	4.36194	2.32049	7 d * Aged Cells up vs 7 d * Young Cells	0.157702	7 d * Aged Cells up vs 7 d * Young Cells	0.00456516	2.00303	9.45105	3.07426	2.00303	10 d * Aged Cells up vs 10 d * Young Cells	0.132154	10 d * Aged Cells up vs 10 d * Young Cells	8.91101	35.3066	16.4146	1
334221	cg26307248				7.90109e-06	0.000267985	4.14706	1.99995	0 h * Aged Cells up vs 0 h * Young Cells	0.277786	0 h * Aged Cells up vs 0 h * Young Cells	0.00552022	2.99847	1.44604	72 h * Aged Cells up vs 72 h * Young Cells	0.208169	72 h * Aged Cells up vs 72 h * Young Cells	5.91983e-06	5.524	3.00539	7 d * Aged Cells up vs 7 d * Young Cells	0.45298	7 d * Aged Cells up vs 7 d * Young Cells	0.161825	0.956569	2.06085	1.43557	0.956569	10 d * Aged Cells up vs 10 d * Young Cells	0.152039	10 d * Aged Cells up vs 10 d * Young Cells	8.90602	36.9068	17.1681	1
690783	cg26324506			N_Shore	7.96674e-06	0.000356808	4.0421	2.30326	0 h * Aged Cells up vs 0 h * Young Cells	0.33057	0 h * Aged Cells up vs 0 h * Young Cells	0.00105725	3.63847	2.07327	72 h * Aged Cells up vs 72 h * Young Cells	0.298431	72 h * Aged Cells up vs 72 h * Young Cells	0.000437501	3.96703	2.55018	7 d * Aged Cells up vs 7 d * Young Cells	0.353694	7 d * Aged Cells up vs 7 d * Young Cells	0.0112168	2.13253	7.33652	2.7086	2.13253	10 d * Aged Cells up vs 10 d * Young Cells	0.332219	10 d * Aged Cells up vs 10 d * Young Cells	8.898	51.4789	23.9683	1
174795	cg12176519	GRIP1			8.17206e-06	0.000123037	4.43044	2.30056	0 h * Aged Cells up vs 0 h * Young Cells	0.348515	0 h * Aged Cells up vs 0 h * Young Cells	0.00120135	3.59029	1.86431	72 h * Aged Cells up vs 72 h * Young Cells	0.294428	72 h * Aged Cells up vs 72 h * Young Cells	0.0002615	4.15602	2.43463	7 d * Aged Cells up vs 7 d * Young Cells	0.357276	7 d * Aged Cells up vs 7 d * Young Cells	0.00406292	2.23879	9.73699	3.12041	2.23879	10 d * Aged Cells up vs 10 d * Young Cells	0.318484	10 d * Aged Cells up vs 10 d * Young Cells	8.87334	42.631	19.9039	1
353403	cg20387963	PDXDC1			8.23015e-06	0.0178886	2.51043	0.79852	0 h * Aged Cells up vs 0 h * Young Cells	0.0812912	0 h * Aged Cells up vs 0 h * Young Cells	0.00113056	3.61321	1.14929	72 h * Aged Cells up vs 72 h * Young Cells	0.111199	72 h * Aged Cells up vs 72 h * Young Cells	1.58883e-06	6.00091	2.15339	7 d * Aged Cells up vs 7 d * Young Cells	0.237737	7 d * Aged Cells up vs 7 d * Young Cells	0.218315	0.55302	1.58336	1.25832	0.55302	10 d * Aged Cells up vs 10 d * Young Cells	0.0670975	10 d * Aged Cells up vs 10 d * Young Cells	8.86648	15.9842	7.4686	1
169754	cg19193956			S_Shore	8.33596e-06	0.0145689	2.59841	0.965629	0 h * Aged Cells up vs 0 h * Young Cells	0.162774	0 h * Aged Cells up vs 0 h * Young Cells	0.125388	1.57811	0.586463	72 h * Aged Cells up vs 72 h * Young Cells	0.0991491	72 h * Aged Cells up vs 72 h * Young Cells	1.28616e-06	6.07802	2.5482	7 d * Aged Cells up vs 7 d * Young Cells	0.374622	7 d * Aged Cells up vs 7 d * Young Cells	0.00431199	1.59016	9.59068	3.09688	1.59016	10 d * Aged Cells up vs 10 d * Young Cells	0.249382	10 d * Aged Cells up vs 10 d * Young Cells	8.85413	21.7879	10.1946	1
271199	cg18625011	IDO1			8.40051e-06	0.000435535	3.96869	1.94835	0 h * Aged Cells up vs 0 h * Young Cells	0.313584	0 h * Aged Cells up vs 0 h * Young Cells	0.000685243	3.80078	1.86592	72 h * Aged Cells up vs 72 h * Young Cells	0.30332	72 h * Aged Cells up vs 72 h * Young Cells	0.000182984	4.28628	2.37393	7 d * Aged Cells up vs 7 d * Young Cells	0.359875	7 d * Aged Cells up vs 7 d * Young Cells	0.00556543	2.0317	8.97123	2.9952	2.0317	10 d * Aged Cells up vs 10 d * Young Cells	0.315135	10 d * Aged Cells up vs 10 d * Young Cells	8.84667	37.9913	17.7912	1
758869	cg08397581	CCDC26			8.44303e-06	0.000435615	3.96862	2.11111	0 h * Aged Cells up vs 0 h * Young Cells	0.27782	0 h * Aged Cells up vs 0 h * Young Cells	0.000686648	3.80001	2.02142	72 h * Aged Cells up vs 72 h * Young Cells	0.261194	72 h * Aged Cells up vs 72 h * Young Cells	2.48365e-05	5.00759	3.00516	7 d * Aged Cells up vs 7 d * Young Cells	0.413417	7 d * Aged Cells up vs 7 d * Young Cells	0.133838	1.1336	2.37876	1.54232	1.1336	10 d * Aged Cells up vs 10 d * Young Cells	0.170535	10 d * Aged Cells up vs 10 d * Young Cells	8.84179	44.5805	20.8884	1
285270	cg02466173			N_Shelf	8.59409e-06	0.00241865	3.32302	1.57308	0 h * Aged Cells up vs 0 h * Young Cells	0.245578	0 h * Aged Cells up vs 0 h * Young Cells	0.00415667	3.1114	1.4729	72 h * Aged Cells up vs 72 h * Young Cells	0.228551	72 h * Aged Cells up vs 72 h * Young Cells	1.06767e-05	5.31139	2.83657	7 d * Aged Cells up vs 7 d * Young Cells	0.41656	7 d * Aged Cells up vs 7 d * Young Cells	0.023311	1.56641	5.73518	2.39482	1.56641	10 d * Aged Cells up vs 10 d * Young Cells	0.230479	10 d * Aged Cells up vs 10 d * Young Cells	8.82467	35.2368	16.5424	1
754382	cg22268164	TRHR			8.59642e-06	0.00184625	3.42691	1.40877	0 h * Aged Cells up vs 0 h * Young Cells	0.182537	0 h * Aged Cells up vs 0 h * Young Cells	0.0012497	3.57538	1.4698	72 h * Aged Cells up vs 72 h * Young Cells	0.194299	72 h * Aged Cells up vs 72 h * Young Cells	0.000161105	4.33259	2.00934	7 d * Aged Cells up vs 7 d * Young Cells	0.246842	7 d * Aged Cells up vs 7 d * Young Cells	0.000225381	2.39148	17.7268	4.21033	2.39148	10 d * Aged Cells up vs 10 d * Young Cells	0.333183	10 d * Aged Cells up vs 10 d * Young Cells	8.82441	26.572	12.4749	1
686149	cg01775921	TRIM15	Unclassified	N_Shore	8.65611e-06	0.196154	-1.32306	-0.518677	0 h * Aged Cells down vs 0 h * Young Cells	-0.0884557	0 h * Aged Cells down vs 0 h * Young Cells	0.124618	-1.58146	-0.61998	72 h * Aged Cells down vs 72 h * Young Cells	-0.104747	72 h * Aged Cells down vs 72 h * Young Cells	4.80616e-06	5.59928	2.47638	7 d * Aged Cells up vs 7 d * Young Cells	0.309055	7 d * Aged Cells up vs 7 d * Young Cells	0.332677	0.533646	0.970608	0.985194	0.533646	10 d * Aged Cells up vs 10 d * Young Cells	0.0791677	10 d * Aged Cells up vs 10 d * Young Cells	8.81773	24.1466	11.3449	1
402797	cg01112778	PPP2R2B			8.681e-06	0.0337205	2.22906	1.12498	0 h * Aged Cells up vs 0 h * Young Cells	0.176541	0 h * Aged Cells up vs 0 h * Young Cells	0.00642776	2.93722	1.48238	72 h * Aged Cells up vs 72 h * Young Cells	0.222933	72 h * Aged Cells up vs 72 h * Young Cells	0.000141607	-4.37945	-2.49351	7 d * Aged Cells down vs 7 d * Young Cells	-0.239776	7 d * Aged Cells down vs 7 d * Young Cells	0.138747	1.06159	2.31761	1.52237	1.06159	10 d * Aged Cells up vs 10 d * Young Cells	0.177468	10 d * Aged Cells up vs 10 d * Young Cells	8.81496	40.0067	18.8023	1
228477	cg06375042	ST6GAL1	Unclassified		8.71787e-06	0.00114042	-3.60994	-1.53613	0 h * Aged Cells down vs 0 h * Young Cells	-0.23748	0 h * Aged Cells down vs 0 h * Young Cells	0.000205693	-4.24367	-1.8058	72 h * Aged Cells down vs 72 h * Young Cells	-0.261027	72 h * Aged Cells down vs 72 h * Young Cells	0.000155399	-4.3457	-2.0862	7 d * Aged Cells down vs 7 d * Young Cells	-0.308492	7 d * Aged Cells down vs 7 d * Young Cells	0.0226898	-1.41505	5.79237	-2.40674	-1.41505	10 d * Aged Cells down vs 10 d * Young Cells	-0.223044	10 d * Aged Cells down vs 10 d * Young Cells	8.81088	28.4277	13.3666	1
515730	cg02960777	PHTF2			8.7901e-06	0.00309587	3.22714	1.57803	0 h * Aged Cells up vs 0 h * Young Cells	0.231812	0 h * Aged Cells up vs 0 h * Young Cells	0.00157551	3.48746	1.70532	72 h * Aged Cells up vs 72 h * Young Cells	0.248135	72 h * Aged Cells up vs 72 h * Young Cells	8.6963e-05	4.55603	2.51333	7 d * Aged Cells up vs 7 d * Young Cells	0.352574	7 d * Aged Cells up vs 7 d * Young Cells	0.000378529	2.71628	16.1633	4.02037	2.71628	10 d * Aged Cells up vs 10 d * Young Cells	0.390625	10 d * Aged Cells up vs 10 d * Young Cells	8.80292	37.5045	17.6505	1
506705	cg08772028	AMICA1			9.00765e-06	0.000870011	3.71164	1.42244	0 h * Aged Cells up vs 0 h * Young Cells	0.199788	0 h * Aged Cells up vs 0 h * Young Cells	0.00195884	3.40422	1.30462	72 h * Aged Cells up vs 72 h * Young Cells	0.18484	72 h * Aged Cells up vs 72 h * Young Cells	1.10505e-05	5.299	2.29102	7 d * Aged Cells up vs 7 d * Young Cells	0.330773	7 d * Aged Cells up vs 7 d * Young Cells	0.019203	1.31305	6.14899	2.47972	1.31305	10 d * Aged Cells up vs 10 d * Young Cells	0.16749	10 d * Aged Cells up vs 10 d * Young Cells	8.77939	22.9754	10.8417	1
204279	cg05540331				9.20309e-06	0.000616982	3.8398	1.97673	0 h * Aged Cells up vs 0 h * Young Cells	0.22946	0 h * Aged Cells up vs 0 h * Young Cells	0.00162688	3.47523	1.78905	72 h * Aged Cells up vs 72 h * Young Cells	0.221732	72 h * Aged Cells up vs 72 h * Young Cells	8.97344e-05	4.54469	2.63943	7 d * Aged Cells up vs 7 d * Young Cells	0.303727	7 d * Aged Cells up vs 7 d * Young Cells	0.00214741	2.3963	11.3495	3.3689	2.3963	10 d * Aged Cells up vs 10 d * Young Cells	0.293231	10 d * Aged Cells up vs 10 d * Young Cells	8.75875	41.3602	19.5632	1
502656	cg11212709				9.25884e-06	0.000105156	4.48732	2.96879	0 h * Aged Cells up vs 0 h * Young Cells	0.431345	0 h * Aged Cells up vs 0 h * Young Cells	0.000268616	4.1462	2.74311	72 h * Aged Cells up vs 72 h * Young Cells	0.396415	72 h * Aged Cells up vs 72 h * Young Cells	0.00110224	3.62277	2.70397	7 d * Aged Cells up vs 7 d * Young Cells	0.369117	7 d * Aged Cells up vs 7 d * Young Cells	0.0257483	2.14886	5.52592	2.35073	2.14886	10 d * Aged Cells up vs 10 d * Young Cells	0.296217	10 d * Aged Cells up vs 10 d * Young Cells	8.75295	68.2658	32.3108	1
350296	cg06924548	SLC44A5			9.31544e-06	0.000175162	4.30218	2.63055	0 h * Aged Cells up vs 0 h * Young Cells	0.364723	0 h * Aged Cells up vs 0 h * Young Cells	0.00081321	3.7369	2.28491	72 h * Aged Cells up vs 72 h * Young Cells	0.323421	72 h * Aged Cells up vs 72 h * Young Cells	0.000265063	4.15107	2.86343	7 d * Aged Cells up vs 7 d * Young Cells	0.39589	7 d * Aged Cells up vs 7 d * Young Cells	0.00947376	2.34759	7.72151	2.77876	2.34759	10 d * Aged Cells up vs 10 d * Young Cells	0.320896	10 d * Aged Cells up vs 10 d * Young Cells	8.7471	58.2698	27.5981	1
285500	cg23325796				9.33302e-06	0.000989576	3.66334	1.4236	0 h * Aged Cells up vs 0 h * Young Cells	0.191262	0 h * Aged Cells up vs 0 h * Young Cells	0.000803435	3.74142	1.45394	72 h * Aged Cells up vs 72 h * Young Cells	0.204671	72 h * Aged Cells up vs 72 h * Young Cells	6.17459e-05	4.67966	2.0516	7 d * Aged Cells up vs 7 d * Young Cells	0.257563	7 d * Aged Cells up vs 7 d * Young Cells	0.00250711	1.77679	10.9503	3.30913	1.77679	10 d * Aged Cells up vs 10 d * Young Cells	0.256673	10 d * Aged Cells up vs 10 d * Young Cells	8.74529	23.532	11.1477	1
619608	cg03592955	LINC00840			9.33535e-06	0.00023064	4.2019	2.2191	0 h * Aged Cells up vs 0 h * Young Cells	0.261321	0 h * Aged Cells up vs 0 h * Young Cells	0.000386923	4.0123	2.11896	72 h * Aged Cells up vs 72 h * Young Cells	0.225337	72 h * Aged Cells up vs 72 h * Young Cells	0.000696988	3.79445	2.26072	7 d * Aged Cells up vs 7 d * Young Cells	0.26227	7 d * Aged Cells up vs 7 d * Young Cells	0.225812	0.903034	1.53152	1.23754	0.903034	10 d * Aged Cells up vs 10 d * Young Cells	0.0659147	10 d * Aged Cells up vs 10 d * Young Cells	8.74505	43.4596	20.5884	1
468156	cg06290138		Unclassified_Cell_type_specific		9.34285e-06	0.0244161	2.37433	0.965453	0 h * Aged Cells up vs 0 h * Young Cells	0.161186	0 h * Aged Cells up vs 0 h * Young Cells	0.0129118	2.64954	1.07736	72 h * Aged Cells up vs 72 h * Young Cells	0.180669	72 h * Aged Cells up vs 72 h * Young Cells	1.90092e-06	5.93559	2.72283	7 d * Aged Cells up vs 7 d * Young Cells	0.425288	7 d * Aged Cells up vs 7 d * Young Cells	0.00104642	2.04637	13.2667	3.64234	2.04637	10 d * Aged Cells up vs 10 d * Young Cells	0.297637	10 d * Aged Cells up vs 10 d * Young Cells	8.74428	25.7612	12.2051	1
305636	cg13417544				9.3634e-06	0.00458438	3.07259	1.56516	0 h * Aged Cells up vs 0 h * Young Cells	0.25183	0 h * Aged Cells up vs 0 h * Young Cells	0.00184289	3.4276	1.746	72 h * Aged Cells up vs 72 h * Young Cells	0.27561	72 h * Aged Cells up vs 72 h * Young Cells	1.76661e-05	5.13014	2.94816	7 d * Aged Cells up vs 7 d * Young Cells	0.448006	7 d * Aged Cells up vs 7 d * Young Cells	0.00174404	2.42729	11.8935	3.44869	2.42729	10 d * Aged Cells up vs 10 d * Young Cells	0.355562	10 d * Aged Cells up vs 10 d * Young Cells	8.74217	40.4196	19.1546	1
589894	cg12699865	RALY		S_Shore	9.36853e-06	0.546313	0.610459	0.188564	0 h * Aged Cells up vs 0 h * Young Cells	0.0115076	0 h * Aged Cells up vs 0 h * Young Cells	0.130464	1.55639	0.48075	72 h * Aged Cells up vs 72 h * Young Cells	0.0276155	72 h * Aged Cells up vs 72 h * Young Cells	2.34853e-08	7.5794	2.64122	7 d * Aged Cells up vs 7 d * Young Cells	0.233991	7 d * Aged Cells up vs 7 d * Young Cells	0.456804	0.32189	0.568832	0.75421	0.32189	10 d * Aged Cells up vs 10 d * Young Cells	0.0237546	10 d * Aged Cells up vs 10 d * Young Cells	8.74165	14.8614	7.04316	1
161543	cg05141283	PROC	Unclassified_Cell_type_specific	N_Shore	9.39445e-06	0.3779	0.895487	0.255447	0 h * Aged Cells up vs 0 h * Young Cells	0.0363363	0 h * Aged Cells up vs 0 h * Young Cells	0.651952	0.455767	0.130012	72 h * Aged Cells up vs 72 h * Young Cells	0.0175955	72 h * Aged Cells up vs 72 h * Young Cells	1.05759e-07	7.00441	2.25414	7 d * Aged Cells up vs 7 d * Young Cells	0.257332	7 d * Aged Cells up vs 7 d * Young Cells	0.0178305	0.990025	6.30931	2.51183	0.990025	10 d * Aged Cells up vs 10 d * Young Cells	0.146121	10 d * Aged Cells up vs 10 d * Young Cells	8.739	12.6709	6.00685	1
118735	cg10859280	ACOT7	Promoter_Associated		9.41843e-06	0.00013138	-4.40665	-2.69721	0 h * Aged Cells down vs 0 h * Young Cells	-0.244629	0 h * Aged Cells down vs 0 h * Young Cells	0.000154329	-4.34821	-2.66144	72 h * Aged Cells down vs 72 h * Young Cells	-0.244331	72 h * Aged Cells down vs 72 h * Young Cells	0.00255255	-3.30217	-2.2802	7 d * Aged Cells down vs 7 d * Young Cells	-0.245194	7 d * Aged Cells down vs 7 d * Young Cells	0.0690257	-1.59695	3.5657	-1.88831	-1.59695	10 d * Aged Cells down vs 10 d * Young Cells	-0.126378	10 d * Aged Cells down vs 10 d * Young Cells	8.73655	58.3197	27.6551	1
142976	cg13377056	CD160			9.53059e-06	0.378394	-0.894548	-0.308623	0 h * Aged Cells down vs 0 h * Young Cells	-0.0243409	0 h * Aged Cells down vs 0 h * Young Cells	0.0922694	-1.74109	-0.600683	72 h * Aged Cells down vs 72 h * Young Cells	-0.0447634	72 h * Aged Cells down vs 72 h * Young Cells	9.11202e-07	6.20413	2.41476	7 d * Aged Cells up vs 7 d * Young Cells	0.290838	7 d * Aged Cells up vs 7 d * Young Cells	0.900056	-0.0603948	0.0160518	-0.126696	-0.0603948	10 d * Aged Cells down vs 10 d * Young Cells	-0.00495081	10 d * Aged Cells down vs 10 d * Young Cells	8.7252	18.505	8.78645	1
626998	cg15957050	RAPGEF3		N_Shore	9.59081e-06	0.000242515	-4.18357	-2.45585	0 h * Aged Cells down vs 0 h * Young Cells	-0.37013	0 h * Aged Cells down vs 0 h * Young Cells	0.000205134	-4.24466	-2.49171	72 h * Aged Cells down vs 72 h * Young Cells	-0.37989	72 h * Aged Cells down vs 72 h * Young Cells	0.0003184	-4.08391	-2.70457	7 d * Aged Cells down vs 7 d * Young Cells	-0.41456	7 d * Aged Cells down vs 7 d * Young Cells	0.0562177	-1.61319	3.95582	-1.98892	-1.61319	10 d * Aged Cells down vs 10 d * Young Cells	-0.264765	10 d * Aged Cells down vs 10 d * Young Cells	8.71917	53.5361	25.4374	1
541401	cg14383185				9.70112e-06	0.107743	1.65975	0.500498	0 h * Aged Cells up vs 0 h * Young Cells	0.0852219	0 h * Aged Cells up vs 0 h * Young Cells	0.131026	1.55402	0.468617	72 h * Aged Cells up vs 72 h * Young Cells	0.0797472	72 h * Aged Cells up vs 72 h * Young Cells	2.22902e-07	6.72467	2.2877	7 d * Aged Cells up vs 7 d * Young Cells	0.339566	7 d * Aged Cells up vs 7 d * Young Cells	0.0861627	0.740137	3.15555	1.77639	0.740137	10 d * Aged Cells up vs 10 d * Young Cells	0.122499	10 d * Aged Cells up vs 10 d * Young Cells	8.70822	14.1096	6.71251	1
683870	cg18969587				9.70495e-06	0.000121959	4.43363	2.83502	0 h * Aged Cells up vs 0 h * Young Cells	0.392948	0 h * Aged Cells up vs 0 h * Young Cells	0.00049099	3.92444	2.50942	72 h * Aged Cells up vs 72 h * Young Cells	0.353627	72 h * Aged Cells up vs 72 h * Young Cells	0.000315634	4.08711	2.94836	7 d * Aged Cells up vs 7 d * Young Cells	0.419882	7 d * Aged Cells up vs 7 d * Young Cells	0.0617045	1.71719	3.77759	1.9436	1.71719	10 d * Aged Cells up vs 10 d * Young Cells	0.26888	10 d * Aged Cells up vs 10 d * Young Cells	8.70784	63.4405	30.1826	1
690544	cg02443994	PTPRM			9.74314e-06	0.000170297	4.31242	2.82929	0 h * Aged Cells up vs 0 h * Young Cells	0.416206	0 h * Aged Cells up vs 0 h * Young Cells	0.00105791	3.63823	2.38697	72 h * Aged Cells up vs 72 h * Young Cells	0.349565	72 h * Aged Cells up vs 72 h * Young Cells	0.000485615	3.92851	2.90771	7 d * Aged Cells up vs 7 d * Young Cells	0.44081	7 d * Aged Cells up vs 7 d * Young Cells	0.0202739	2.22645	6.03237	2.45609	2.22645	10 d * Aged Cells up vs 10 d * Young Cells	0.322281	10 d * Aged Cells up vs 10 d * Young Cells	8.70408	66.7572	31.7743	1
769113	cg11577310		Unclassified		9.83053e-06	0.00296055	-3.24457	-1.45469	0 h * Aged Cells down vs 0 h * Young Cells	-0.207706	0 h * Aged Cells down vs 0 h * Young Cells	0.00799899	-2.84832	-1.27704	72 h * Aged Cells down vs 72 h * Young Cells	-0.187101	72 h * Aged Cells down vs 72 h * Young Cells	4.86733e-05	4.76542	2.41036	7 d * Aged Cells up vs 7 d * Young Cells	0.350104	7 d * Aged Cells up vs 7 d * Young Cells	0.111417	-1.01711	2.69577	-1.64188	-1.01711	10 d * Aged Cells down vs 10 d * Young Cells	-0.151219	10 d * Aged Cells down vs 10 d * Young Cells	8.69554	31.145	14.8385	1
333656	cg06513015	ERV3-1			9.93637e-06	0.00111152	3.61961	1.9656	0 h * Aged Cells up vs 0 h * Young Cells	0.233591	0 h * Aged Cells up vs 0 h * Young Cells	0.0017665	3.4438	1.87012	72 h * Aged Cells up vs 72 h * Young Cells	0.236463	72 h * Aged Cells up vs 72 h * Young Cells	6.8708e-05	4.64112	2.8433	7 d * Aged Cells up vs 7 d * Young Cells	0.300159	7 d * Aged Cells up vs 7 d * Young Cells	0.00441135	2.31688	9.53485	3.08786	2.31688	10 d * Aged Cells up vs 10 d * Young Cells	0.245024	10 d * Aged Cells up vs 10 d * Young Cells	8.6853	45.6365	21.7685	1
290954	cg11737759	LHFPL3			9.95225e-06	0.000868481	-3.7123	-2.68064	0 h * Aged Cells down vs 0 h * Young Cells	-0.300442	0 h * Aged Cells down vs 0 h * Young Cells	0.000117973	-4.44567	-3.2102	72 h * Aged Cells down vs 72 h * Young Cells	-0.357265	72 h * Aged Cells down vs 72 h * Young Cells	0.000134069	-4.3993	-3.58382	7 d * Aged Cells down vs 7 d * Young Cells	-0.368412	7 d * Aged Cells down vs 7 d * Young Cells	0.028372	-2.30205	5.3237	-2.30731	-2.30205	10 d * Aged Cells down vs 10 d * Young Cells	-0.242055	10 d * Aged Cells down vs 10 d * Young Cells	8.68377	80.6793	38.4905	1
791874	cg20091405				9.9893e-06	0.000548929	3.88316	1.78435	0 h * Aged Cells up vs 0 h * Young Cells	0.285996	0 h * Aged Cells up vs 0 h * Young Cells	0.000612652	3.84241	1.76563	72 h * Aged Cells up vs 72 h * Young Cells	0.28708	72 h * Aged Cells up vs 72 h * Young Cells	0.000556894	3.87782	2.01025	7 d * Aged Cells up vs 7 d * Young Cells	0.315028	7 d * Aged Cells up vs 7 d * Young Cells	0.00321248	2.03975	10.3214	3.21269	2.03975	10 d * Aged Cells up vs 10 d * Young Cells	0.32504	10 d * Aged Cells up vs 10 d * Young Cells	8.68022	32.6576	15.5867	1
178588	cg15016379			S_Shore	1.0114e-05	0.000680293	3.80348	2.05919	0 h * Aged Cells up vs 0 h * Young Cells	0.309708	0 h * Aged Cells up vs 0 h * Young Cells	0.000867881	3.71256	2.00997	72 h * Aged Cells up vs 72 h * Young Cells	0.303424	72 h * Aged Cells up vs 72 h * Young Cells	0.000728607	3.77792	2.30747	7 d * Aged Cells up vs 7 d * Young Cells	0.330317	7 d * Aged Cells up vs 7 d * Young Cells	0.00163547	2.59814	12.0633	3.47323	2.59814	10 d * Aged Cells up vs 10 d * Young Cells	0.390881	10 d * Aged Cells up vs 10 d * Young Cells	8.66837	45.2723	21.6369	1
789510	cg19189116				1.02459e-05	0.00071503	3.78493	2.36239	0 h * Aged Cells up vs 0 h * Young Cells	0.263495	0 h * Aged Cells up vs 0 h * Young Cells	0.000612215	3.84268	2.39844	72 h * Aged Cells up vs 72 h * Young Cells	0.263887	72 h * Aged Cells up vs 72 h * Young Cells	0.000183299	4.28565	3.01772	7 d * Aged Cells up vs 7 d * Young Cells	0.305764	7 d * Aged Cells up vs 7 d * Young Cells	0.00349056	2.74259	10.1136	3.18018	2.74259	10 d * Aged Cells up vs 10 d * Young Cells	0.297497	10 d * Aged Cells up vs 10 d * Young Cells	8.65601	60.0857	28.7576	1
442169	cg02067882				1.03183e-05	0.00131416	3.55634	2.00844	0 h * Aged Cells up vs 0 h * Young Cells	0.314155	0 h * Aged Cells up vs 0 h * Young Cells	0.0006273	3.83364	2.16504	72 h * Aged Cells up vs 72 h * Young Cells	0.334285	72 h * Aged Cells up vs 72 h * Young Cells	0.000102735	4.49575	2.86434	7 d * Aged Cells up vs 7 d * Young Cells	0.418999	7 d * Aged Cells up vs 7 d * Young Cells	0.00203811	2.64447	11.4853	3.38899	2.64447	10 d * Aged Cells up vs 10 d * Young Cells	0.422435	10 d * Aged Cells up vs 10 d * Young Cells	8.64929	49.1535	23.5437	1
415801	cg21062155	NT5DC2		N_Shore	1.05469e-05	0.000174947	4.30262	2.03401	0 h * Aged Cells up vs 0 h * Young Cells	0.278536	0 h * Aged Cells up vs 0 h * Young Cells	0.00061749	3.83949	1.81507	72 h * Aged Cells up vs 72 h * Young Cells	0.25601	72 h * Aged Cells up vs 72 h * Young Cells	0.000196341	4.26062	2.27228	7 d * Aged Cells up vs 7 d * Young Cells	0.302326	7 d * Aged Cells up vs 7 d * Young Cells	0.0141778	1.70478	6.81195	2.60997	1.70478	10 d * Aged Cells up vs 10 d * Young Cells	0.243393	10 d * Aged Cells up vs 10 d * Young Cells	8.62841	34.3586	16.497	1
539698	cg07632991	BMP1			1.05858e-05	0.000623195	3.83608	2.26863	0 h * Aged Cells up vs 0 h * Young Cells	0.260259	0 h * Aged Cells up vs 0 h * Young Cells	0.00193372	3.40917	2.01616	72 h * Aged Cells up vs 72 h * Young Cells	0.237217	72 h * Aged Cells up vs 72 h * Young Cells	3.79135e-05	4.85538	3.23943	7 d * Aged Cells up vs 7 d * Young Cells	0.405344	7 d * Aged Cells up vs 7 d * Young Cells	0.00404273	2.55139	9.74927	3.12238	2.55139	10 d * Aged Cells up vs 10 d * Young Cells	0.262127	10 d * Aged Cells up vs 10 d * Young Cells	8.62491	53.7492	25.8177	1
320809	cg23316449	PAPLN	Unclassified_Cell_type_specific	Island	1.08006e-05	0.00045066	-3.9561	-2.15023	0 h * Aged Cells down vs 0 h * Young Cells	-0.245919	0 h * Aged Cells down vs 0 h * Young Cells	0.000175778	-4.3009	-2.33763	72 h * Aged Cells down vs 72 h * Young Cells	-0.263302	72 h * Aged Cells down vs 72 h * Young Cells	0.000884519	-3.70545	-2.27209	7 d * Aged Cells down vs 7 d * Young Cells	-0.246909	7 d * Aged Cells down vs 7 d * Young Cells	0.0109509	-2.04163	7.39086	-2.71861	-2.04163	10 d * Aged Cells down vs 10 d * Young Cells	-0.210436	10 d * Aged Cells down vs 10 d * Young Cells	8.60581	45.299	21.8071	1
719785	cg04196395				1.08476e-05	5.22321e-05	4.73999	2.47617	0 h * Aged Cells up vs 0 h * Young Cells	0.373611	0 h * Aged Cells up vs 0 h * Young Cells	0.000926674	3.688	1.92661	72 h * Aged Cells up vs 72 h * Young Cells	0.295042	72 h * Aged Cells up vs 72 h * Young Cells	0.00123844	3.5788	2.10916	7 d * Aged Cells up vs 7 d * Young Cells	0.326322	7 d * Aged Cells up vs 7 d * Young Cells	0.0485613	1.48628	4.24003	2.05913	1.48628	10 d * Aged Cells up vs 10 d * Young Cells	0.220923	10 d * Aged Cells up vs 10 d * Young Cells	8.60168	41.8267	20.1452	1
594963	cg00366997	TFDP2			1.09147e-05	0.00246704	3.31536	1.56461	0 h * Aged Cells up vs 0 h * Young Cells	0.223207	0 h * Aged Cells up vs 0 h * Young Cells	0.00339368	3.19122	1.50603	72 h * Aged Cells up vs 72 h * Young Cells	0.214748	72 h * Aged Cells up vs 72 h * Young Cells	1.64175e-05	5.15652	2.74536	7 d * Aged Cells up vs 7 d * Young Cells	0.343844	7 d * Aged Cells up vs 7 d * Young Cells	0.00745569	1.876	8.27732	2.87703	1.876	10 d * Aged Cells up vs 10 d * Young Cells	0.257222	10 d * Aged Cells up vs 10 d * Young Cells	8.59582	34.1116	16.4405	1
333419	cg19455171	WDR25			1.09282e-05	0.0715469	1.87044	0.656201	0 h * Aged Cells up vs 0 h * Young Cells	0.096934	0 h * Aged Cells up vs 0 h * Young Cells	0.161293	1.43745	0.504297	72 h * Aged Cells up vs 72 h * Young Cells	0.0782809	72 h * Aged Cells up vs 72 h * Young Cells	1.92316e-07	6.77981	2.68335	7 d * Aged Cells up vs 7 d * Young Cells	0.308238	7 d * Aged Cells up vs 7 d * Young Cells	0.513494	0.320669	0.437623	0.661531	0.320669	10 d * Aged Cells up vs 10 d * Young Cells	0.0435641	10 d * Aged Cells up vs 10 d * Young Cells	8.59465	18.8485	9.08552	1
619339	cg06559789	IL1R1	Unclassified_Cell_type_specific		1.11094e-05	0.00048519	3.92883	2.13156	0 h * Aged Cells up vs 0 h * Young Cells	0.273896	0 h * Aged Cells up vs 0 h * Young Cells	0.000156705	4.34266	2.35608	72 h * Aged Cells up vs 72 h * Young Cells	0.278678	72 h * Aged Cells up vs 72 h * Young Cells	0.00197402	3.40126	2.08181	7 d * Aged Cells up vs 7 d * Young Cells	0.274964	7 d * Aged Cells up vs 7 d * Young Cells	0.0411493	1.60206	4.56731	2.13713	1.60206	10 d * Aged Cells up vs 10 d * Young Cells	0.171553	10 d * Aged Cells up vs 10 d * Young Cells	8.57904	44.9957	21.7286	1
127718	cg16153547	LBX2	Promoter_Associated	Island	1.1205e-05	0.13657	1.53115	0.611216	0 h * Aged Cells up vs 0 h * Young Cells	0.0241404	0 h * Aged Cells up vs 0 h * Young Cells	0.137557	1.52716	0.609623	72 h * Aged Cells up vs 72 h * Young Cells	0.0266618	72 h * Aged Cells up vs 72 h * Young Cells	9.02884e-07	6.20749	2.79551	7 d * Aged Cells up vs 7 d * Young Cells	0.261734	7 d * Aged Cells up vs 7 d * Young Cells	0.0504768	1.12556	4.16445	2.0407	1.12556	10 d * Aged Cells up vs 10 d * Young Cells	0.0450642	10 d * Aged Cells up vs 10 d * Young Cells	8.57091	24.3358	11.763	1
266416	cg23473647	C18orf54		S_Shore	1.13183e-05	0.00691717	2.90751	1.19673	0 h * Aged Cells up vs 0 h * Young Cells	0.192792	0 h * Aged Cells up vs 0 h * Young Cells	0.00123381	3.58021	1.47362	72 h * Aged Cells up vs 72 h * Young Cells	0.238534	72 h * Aged Cells up vs 72 h * Young Cells	8.16642e-05	4.57874	2.12613	7 d * Aged Cells up vs 7 d * Young Cells	0.348246	7 d * Aged Cells up vs 7 d * Young Cells	0.00147062	1.99825	12.3459	3.51367	1.99825	10 d * Aged Cells up vs 10 d * Young Cells	0.318912	10 d * Aged Cells up vs 10 d * Young Cells	8.56137	25.844	12.5059	1
217390	cg11935708				1.13373e-05	0.000937732	3.68355	1.31377	0 h * Aged Cells up vs 0 h * Young Cells	0.20141	0 h * Aged Cells up vs 0 h * Young Cells	0.00217374	3.36421	1.19987	72 h * Aged Cells up vs 72 h * Young Cells	0.190484	72 h * Aged Cells up vs 72 h * Young Cells	2.4274e-05	5.01583	2.01819	7 d * Aged Cells up vs 7 d * Young Cells	0.283929	7 d * Aged Cells up vs 7 d * Young Cells	0.0125922	1.31088	7.07615	2.6601	1.31088	10 d * Aged Cells up vs 10 d * Young Cells	0.20601	10 d * Aged Cells up vs 10 d * Young Cells	8.55978	19.4013	9.39004	1
761171	cg15600670				1.15683e-05	0.00834445	2.83101	1.11023	0 h * Aged Cells up vs 0 h * Young Cells	0.0878932	0 h * Aged Cells up vs 0 h * Young Cells	0.174314	1.39264	0.546153	72 h * Aged Cells up vs 72 h * Young Cells	0.0378065	72 h * Aged Cells up vs 72 h * Young Cells	4.56273e-07	6.45868	2.8575	7 d * Aged Cells up vs 7 d * Young Cells	0.312669	7 d * Aged Cells up vs 7 d * Young Cells	0.0836609	0.970725	3.20935	1.79147	0.970725	10 d * Aged Cells up vs 10 d * Young Cells	0.0686141	10 d * Aged Cells up vs 10 d * Young Cells	8.54069	23.4048	11.353	1
770325	cg19156552	ROBO1			1.15768e-05	0.000469954	-3.94062	-2.299	0 h * Aged Cells down vs 0 h * Young Cells	-0.344412	0 h * Aged Cells down vs 0 h * Young Cells	0.000239189	-4.18861	-2.44368	72 h * Aged Cells down vs 72 h * Young Cells	-0.366475	72 h * Aged Cells down vs 72 h * Young Cells	0.00126609	-3.57045	-2.34998	7 d * Aged Cells down vs 7 d * Young Cells	-0.349605	7 d * Aged Cells down vs 7 d * Young Cells	0.00573085	-2.40495	8.90095	-2.98345	-2.40495	10 d * Aged Cells down vs 10 d * Young Cells	-0.339547	10 d * Aged Cells down vs 10 d * Young Cells	8.53999	51.7928	25.1253	1
84133	cg15969359	LRRC3B		Island	1.18045e-05	0.00496505	3.04084	1.28749	0 h * Aged Cells up vs 0 h * Young Cells	0.214907	0 h * Aged Cells up vs 0 h * Young Cells	0.00162642	3.47534	1.47145	72 h * Aged Cells up vs 72 h * Young Cells	0.23777	72 h * Aged Cells up vs 72 h * Young Cells	4.39795e-06	5.63137	2.68987	7 d * Aged Cells up vs 7 d * Young Cells	0.404005	7 d * Aged Cells up vs 7 d * Young Cells	0.036449	1.28313	4.81082	2.19336	1.28313	10 d * Aged Cells up vs 10 d * Young Cells	0.213079	10 d * Aged Cells up vs 10 d * Young Cells	8.52158	27.2196	13.2331	1
639851	cg19080261	PGM1			1.19662e-05	0.000783888	-3.75062	-1.78748	0 h * Aged Cells down vs 0 h * Young Cells	-0.279437	0 h * Aged Cells down vs 0 h * Young Cells	0.000303423	-4.10158	-1.95474	72 h * Aged Cells down vs 72 h * Young Cells	-0.305969	72 h * Aged Cells down vs 72 h * Young Cells	0.000310131	-4.09356	-2.20093	7 d * Aged Cells down vs 7 d * Young Cells	-0.339551	7 d * Aged Cells down vs 7 d * Young Cells	0.0135722	-1.73083	6.90886	-2.62847	-1.73083	10 d * Aged Cells down vs 10 d * Young Cells	-0.283529	10 d * Aged Cells down vs 10 d * Young Cells	8.50872	34.4352	16.7663	1
710129	cg21166844	SLC35F3			1.20564e-05	0.000455143	3.95244	1.83002	0 h * Aged Cells up vs 0 h * Young Cells	0.244216	0 h * Aged Cells up vs 0 h * Young Cells	0.000375266	4.02355	1.86294	72 h * Aged Cells up vs 72 h * Young Cells	0.248873	72 h * Aged Cells up vs 72 h * Young Cells	0.000342944	4.05666	2.11898	7 d * Aged Cells up vs 7 d * Young Cells	0.261516	7 d * Aged Cells up vs 7 d * Young Cells	0.0378882	1.39174	4.73273	2.17548	1.39174	10 d * Aged Cells up vs 10 d * Young Cells	0.174901	10 d * Aged Cells up vs 10 d * Young Cells	8.50164	32.4748	15.825	1
433208	cg27160556	OR8D1			1.20737e-05	0.0025248	3.30641	1.63497	0 h * Aged Cells up vs 0 h * Young Cells	0.266074	0 h * Aged Cells up vs 0 h * Young Cells	0.00243114	3.32103	1.6422	72 h * Aged Cells up vs 72 h * Young Cells	0.268516	72 h * Aged Cells up vs 72 h * Young Cells	0.000100734	4.50286	2.51195	7 d * Aged Cells up vs 7 d * Young Cells	0.39059	7 d * Aged Cells up vs 7 d * Young Cells	0.00159299	2.37987	12.1331	3.48326	2.37987	10 d * Aged Cells up vs 10 d * Young Cells	0.358488	10 d * Aged Cells up vs 10 d * Young Cells	8.50028	37.0343	18.0497	1
130070	cg10499525	LOC101929312			1.2119e-05	0.000684886	3.80097	1.89103	0 h * Aged Cells up vs 0 h * Young Cells	0.304346	0 h * Aged Cells up vs 0 h * Young Cells	0.00209926	3.37763	1.68041	72 h * Aged Cells up vs 72 h * Young Cells	0.271379	72 h * Aged Cells up vs 72 h * Young Cells	0.000100727	4.50289	2.52734	7 d * Aged Cells up vs 7 d * Young Cells	0.360885	7 d * Aged Cells up vs 7 d * Young Cells	0.00227639	2.30038	11.1986	3.34643	2.30038	10 d * Aged Cells up vs 10 d * Young Cells	0.332916	10 d * Aged Cells up vs 10 d * Young Cells	8.49675	37.4735	18.2714	1
46528	cg27504195	SIDT1			1.21583e-05	0.000477585	3.93467	2.66937	0 h * Aged Cells up vs 0 h * Young Cells	0.301325	0 h * Aged Cells up vs 0 h * Young Cells	0.000408325	3.99247	2.70858	72 h * Aged Cells up vs 72 h * Young Cells	0.311306	72 h * Aged Cells up vs 72 h * Young Cells	0.00137431	3.53938	2.70892	7 d * Aged Cells up vs 7 d * Young Cells	0.322097	7 d * Aged Cells up vs 7 d * Young Cells	0.00325221	3.007	10.2906	3.20789	3.007	10 d * Aged Cells up vs 10 d * Young Cells	0.365666	10 d * Aged Cells up vs 10 d * Young Cells	8.49369	69.6563	33.9754	1
438297	cg18436117				1.2201e-05	0.000240955	4.18593	2.19966	0 h * Aged Cells up vs 0 h * Young Cells	0.281742	0 h * Aged Cells up vs 0 h * Young Cells	0.000568971	3.86986	2.03357	72 h * Aged Cells up vs 72 h * Young Cells	0.276986	72 h * Aged Cells up vs 72 h * Young Cells	0.00196356	3.4033	2.01758	7 d * Aged Cells up vs 7 d * Young Cells	0.254168	7 d * Aged Cells up vs 7 d * Young Cells	0.00278979	2.37256	10.6778	3.26769	2.37256	10 d * Aged Cells up vs 10 d * Young Cells	0.308204	10 d * Aged Cells up vs 10 d * Young Cells	8.49038	41.7751	20.384	1
458385	cg07031120	PHACTR1			1.23878e-05	0.000989338	3.66343	1.68996	0 h * Aged Cells up vs 0 h * Young Cells	0.216181	0 h * Aged Cells up vs 0 h * Young Cells	0.00172944	3.4519	1.59238	72 h * Aged Cells up vs 72 h * Young Cells	0.212536	72 h * Aged Cells up vs 72 h * Young Cells	0.000423183	3.9793	2.07092	7 d * Aged Cells up vs 7 d * Young Cells	0.24636	7 d * Aged Cells up vs 7 d * Young Cells	0.00037627	2.56392	16.1811	4.02257	2.56392	10 d * Aged Cells up vs 10 d * Young Cells	0.33466	10 d * Aged Cells up vs 10 d * Young Cells	8.47606	32.1391	15.7087	1
433987	cg25249383	TIMM10			1.24536e-05	0.000937566	3.68361	1.54388	0 h * Aged Cells up vs 0 h * Young Cells	0.229908	0 h * Aged Cells up vs 0 h * Young Cells	0.00195507	3.40496	1.42709	72 h * Aged Cells up vs 72 h * Young Cells	0.215336	72 h * Aged Cells up vs 72 h * Young Cells	5.40989e-05	4.72733	2.23523	7 d * Aged Cells up vs 7 d * Young Cells	0.330075	7 d * Aged Cells up vs 7 d * Young Cells	0.013786	1.51831	6.87412	2.62185	1.51831	10 d * Aged Cells up vs 10 d * Young Cells	0.232592	10 d * Aged Cells up vs 10 d * Young Cells	8.47108	26.5143	12.9671	1
688877	cg06099303				1.25507e-05	0.000697858	3.79398	2.14732	0 h * Aged Cells up vs 0 h * Young Cells	0.270295	0 h * Aged Cells up vs 0 h * Young Cells	0.000183791	4.28468	2.42504	72 h * Aged Cells up vs 72 h * Young Cells	0.292934	72 h * Aged Cells up vs 72 h * Young Cells	0.00166142	3.46722	2.21386	7 d * Aged Cells up vs 7 d * Young Cells	0.244182	7 d * Aged Cells up vs 7 d * Young Cells	0.00611355	2.31276	8.74646	2.95744	2.31276	10 d * Aged Cells up vs 10 d * Young Cells	0.282161	10 d * Aged Cells up vs 10 d * Young Cells	8.46376	48.3092	23.6465	1
280390	cg07533472				1.26021e-05	0.000475507	-3.93628	-2.29145	0 h * Aged Cells down vs 0 h * Young Cells	-0.348058	0 h * Aged Cells down vs 0 h * Young Cells	0.000554335	-3.87952	-2.25841	72 h * Aged Cells down vs 72 h * Young Cells	-0.343009	72 h * Aged Cells down vs 72 h * Young Cells	0.00041768	-3.98413	-2.61653	7 d * Aged Cells down vs 7 d * Young Cells	-0.384976	7 d * Aged Cells down vs 7 d * Young Cells	0.00830632	-2.2786	8.02523	-2.83288	-2.2786	10 d * Aged Cells down vs 10 d * Young Cells	-0.345471	10 d * Aged Cells down vs 10 d * Young Cells	8.45992	51.0834	25.0158	1
776785	cg22418908	BRE			1.28639e-05	0.575644	0.566155	0.276469	0 h * Aged Cells up vs 0 h * Young Cells	0.0307027	0 h * Aged Cells up vs 0 h * Young Cells	0.381256	0.889117	0.43418	72 h * Aged Cells up vs 72 h * Young Cells	0.046533	72 h * Aged Cells up vs 72 h * Young Cells	1.74159e-06	-5.96746	-3.28752	7 d * Aged Cells down vs 7 d * Young Cells	-0.456683	7 d * Aged Cells down vs 7 d * Young Cells	0.0402894	1.44861	4.60948	2.14697	1.44861	10 d * Aged Cells up vs 10 d * Young Cells	0.164068	10 d * Aged Cells up vs 10 d * Young Cells	8.44059	35.8639	17.6029	1
707166	cg20464884	WRNIP1			1.30751e-05	0.00965758	2.77082	0.976523	0 h * Aged Cells up vs 0 h * Young Cells	0.105242	0 h * Aged Cells up vs 0 h * Young Cells	0.00138005	3.5378	1.24683	72 h * Aged Cells up vs 72 h * Young Cells	0.14123	72 h * Aged Cells up vs 72 h * Young Cells	2.2601e-05	5.04152	2.00449	7 d * Aged Cells up vs 7 d * Young Cells	0.211203	7 d * Aged Cells up vs 7 d * Young Cells	0.0106355	1.32977	7.45722	2.73079	1.32977	10 d * Aged Cells up vs 10 d * Young Cells	0.129971	10 d * Aged Cells up vs 10 d * Young Cells	8.42529	18.6465	9.16881	1
287434	cg21087537				1.30752e-05	0.000916264	3.69223	1.54638	0 h * Aged Cells up vs 0 h * Young Cells	0.240422	0 h * Aged Cells up vs 0 h * Young Cells	0.000783366	3.75087	1.57094	72 h * Aged Cells up vs 72 h * Young Cells	0.238715	72 h * Aged Cells up vs 72 h * Young Cells	0.000158656	4.33816	2.04974	7 d * Aged Cells up vs 7 d * Young Cells	0.306567	7 d * Aged Cells up vs 7 d * Young Cells	0.00521671	1.74826	9.12708	3.02111	1.74826	10 d * Aged Cells up vs 10 d * Young Cells	0.268919	10 d * Aged Cells up vs 10 d * Young Cells	8.42528	26.333	12.9484	1
575415	cg20827174		Unclassified_Cell_type_specific		1.31511e-05	0.000264569	4.15175	3.21907	0 h * Aged Cells up vs 0 h * Young Cells	0.434409	0 h * Aged Cells up vs 0 h * Young Cells	0.000501084	3.91691	3.03699	72 h * Aged Cells up vs 72 h * Young Cells	0.419504	72 h * Aged Cells up vs 72 h * Young Cells	0.000352567	4.04649	3.53953	7 d * Aged Cells up vs 7 d * Young Cells	0.463756	7 d * Aged Cells up vs 7 d * Young Cells	0.0580062	2.11448	3.89566	1.97374	2.11448	10 d * Aged Cells up vs 10 d * Young Cells	0.336677	10 d * Aged Cells up vs 10 d * Young Cells	8.41985	90.1918	44.3774	1
789951	cg13215110	FAM19A2			1.32613e-05	0.000207581	4.24033	2.24794	0 h * Aged Cells up vs 0 h * Young Cells	0.33937	0 h * Aged Cells up vs 0 h * Young Cells	0.000330632	4.07008	2.15768	72 h * Aged Cells up vs 72 h * Young Cells	0.325087	72 h * Aged Cells up vs 72 h * Young Cells	0.00151157	3.50323	2.09517	7 d * Aged Cells up vs 7 d * Young Cells	0.298598	7 d * Aged Cells up vs 7 d * Young Cells	0.0138345	1.91937	6.86632	2.62037	1.91937	10 d * Aged Cells up vs 10 d * Young Cells	0.295353	10 d * Aged Cells up vs 10 d * Young Cells	8.41203	42.1242	20.7458	1
790045	cg14135887				1.33603e-05	0.000855783	3.71781	1.47833	0 h * Aged Cells up vs 0 h * Young Cells	0.243156	0 h * Aged Cells up vs 0 h * Young Cells	0.00306901	3.23054	1.28457	72 h * Aged Cells up vs 72 h * Young Cells	0.210618	72 h * Aged Cells up vs 72 h * Young Cells	2.07454e-05	5.07234	2.27541	7 d * Aged Cells up vs 7 d * Young Cells	0.3597	7 d * Aged Cells up vs 7 d * Young Cells	0.0147953	1.42398	6.71766	2.59185	1.42398	10 d * Aged Cells up vs 10 d * Young Cells	0.237367	10 d * Aged Cells up vs 10 d * Young Cells	8.40506	23.6793	11.6716	1
215120	cg12434712				1.34227e-05	0.000389067	4.01026	2.18717	0 h * Aged Cells up vs 0 h * Young Cells	0.326881	0 h * Aged Cells up vs 0 h * Young Cells	0.000543139	3.88708	2.11999	72 h * Aged Cells up vs 72 h * Young Cells	0.322532	72 h * Aged Cells up vs 72 h * Young Cells	0.000638656	3.82697	2.35468	7 d * Aged Cells up vs 7 d * Young Cells	0.355005	7 d * Aged Cells up vs 7 d * Young Cells	0.00300131	2.44099	10.4927	3.23924	2.44099	10 d * Aged Cells up vs 10 d * Young Cells	0.356622	10 d * Aged Cells up vs 10 d * Young Cells	8.40069	44.5242	21.9574	1
761618	cg26823290			S_Shelf	1.34269e-05	0.00523178	3.01995	1.14989	0 h * Aged Cells up vs 0 h * Young Cells	0.174541	0 h * Aged Cells up vs 0 h * Young Cells	0.0209868	2.44099	0.929445	72 h * Aged Cells up vs 72 h * Young Cells	0.145733	72 h * Aged Cells up vs 72 h * Young Cells	3.17984e-06	5.74876	2.46945	7 d * Aged Cells up vs 7 d * Young Cells	0.379835	7 d * Aged Cells up vs 7 d * Young Cells	0.0058607	1.56487	8.84731	2.97444	1.56487	10 d * Aged Cells up vs 10 d * Young Cells	0.238701	10 d * Aged Cells up vs 10 d * Young Cells	8.4004	21.701	10.7024	1
536892	cg18190310	PLD5			1.35788e-05	0.00043986	3.96505	2.54812	0 h * Aged Cells up vs 0 h * Young Cells	0.375854	0 h * Aged Cells up vs 0 h * Young Cells	0.000335578	4.06463	2.61212	72 h * Aged Cells up vs 72 h * Young Cells	0.393045	72 h * Aged Cells up vs 72 h * Young Cells	0.00205016	3.38673	2.45539	7 d * Aged Cells up vs 7 d * Young Cells	0.346955	7 d * Aged Cells up vs 7 d * Young Cells	0.00316914	2.85741	10.3556	3.218	2.85741	10 d * Aged Cells up vs 10 d * Young Cells	0.409368	10 d * Aged Cells up vs 10 d * Young Cells	8.38986	61.7394	30.4865	1
686090	cg08403289				1.36077e-05	0.00134614	3.54723	1.66835	0 h * Aged Cells up vs 0 h * Young Cells	0.263132	0 h * Aged Cells up vs 0 h * Young Cells	0.000466574	3.94329	1.85462	72 h * Aged Cells up vs 72 h * Young Cells	0.28259	72 h * Aged Cells up vs 72 h * Young Cells	0.000286995	4.12197	2.1871	7 d * Aged Cells up vs 7 d * Young Cells	0.320743	7 d * Aged Cells up vs 7 d * Young Cells	0.00266912	2.13465	10.7903	3.28486	2.13465	10 d * Aged Cells up vs 10 d * Young Cells	0.301127	10 d * Aged Cells up vs 10 d * Young Cells	8.38787	33.0604	16.3289	1
204977	cg12701188	IGF1R			1.36132e-05	0.000715641	3.78461	1.46667	0 h * Aged Cells up vs 0 h * Young Cells	0.231194	0 h * Aged Cells up vs 0 h * Young Cells	0.00590792	2.97122	1.15145	72 h * Aged Cells up vs 72 h * Young Cells	0.186832	72 h * Aged Cells up vs 72 h * Young Cells	3.75337e-05	4.85901	2.12435	7 d * Aged Cells up vs 7 d * Young Cells	0.31913	7 d * Aged Cells up vs 7 d * Young Cells	0.0195284	1.32387	6.11282	2.47241	1.32387	10 d * Aged Cells up vs 10 d * Young Cells	0.203837	10 d * Aged Cells up vs 10 d * Young Cells	8.38749	22.4448	11.0862	1
376640	cg03783628	BLOC1S5-TXNDC5			1.37792e-05	0.000756704	-3.7638	-2.20635	0 h * Aged Cells down vs 0 h * Young Cells	-0.328949	0 h * Aged Cells down vs 0 h * Young Cells	0.00211889	-3.37405	-1.97787	72 h * Aged Cells down vs 72 h * Young Cells	-0.294424	72 h * Aged Cells down vs 72 h * Young Cells	0.000154409	-4.34802	-2.87545	7 d * Aged Cells down vs 7 d * Young Cells	-0.385406	7 d * Aged Cells down vs 7 d * Young Cells	0.00182098	-2.77991	11.7799	-3.43218	-2.77991	10 d * Aged Cells down vs 10 d * Young Cells	-0.409793	10 d * Aged Cells down vs 10 d * Young Cells	8.37615	51.2864	25.3663	1
65638	cg06768361	TESC		N_Shelf	1.3787e-05	0.00141822	3.52745	2.34712	0 h * Aged Cells up vs 0 h * Young Cells	0.333936	0 h * Aged Cells up vs 0 h * Young Cells	0.000312635	4.09061	2.72184	72 h * Aged Cells up vs 72 h * Young Cells	0.378251	72 h * Aged Cells up vs 72 h * Young Cells	0.000172233	4.30831	3.23407	7 d * Aged Cells up vs 7 d * Young Cells	0.441107	7 d * Aged Cells up vs 7 d * Young Cells	0.0127947	2.43943	7.04045	2.65338	2.43943	10 d * Aged Cells up vs 10 d * Young Cells	0.349803	10 d * Aged Cells up vs 10 d * Young Cells	8.37562	66.0738	32.6823	1
130834	cg12579663				1.38585e-05	0.000700209	3.79273	1.72463	0 h * Aged Cells up vs 0 h * Young Cells	0.145942	0 h * Aged Cells up vs 0 h * Young Cells	0.00383474	3.14321	1.42928	72 h * Aged Cells up vs 72 h * Young Cells	0.127429	72 h * Aged Cells up vs 72 h * Young Cells	1.37712e-05	5.21976	2.67769	7 d * Aged Cells up vs 7 d * Young Cells	0.289656	7 d * Aged Cells up vs 7 d * Young Cells	0.0216766	1.52473	5.88945	2.42682	1.52473	10 d * Aged Cells up vs 10 d * Young Cells	0.112796	10 d * Aged Cells up vs 10 d * Young Cells	8.37078	30.84	15.2633	1
227119	cg06783054	SLC6A1			1.39169e-05	9.6216e-05	4.51947	2.47992	0 h * Aged Cells up vs 0 h * Young Cells	0.27294	0 h * Aged Cells up vs 0 h * Young Cells	0.00112884	3.61379	1.98295	72 h * Aged Cells up vs 72 h * Young Cells	0.228494	72 h * Aged Cells up vs 72 h * Young Cells	0.000931382	3.6861	2.28184	7 d * Aged Cells up vs 7 d * Young Cells	0.238435	7 d * Aged Cells up vs 7 d * Young Cells	0.0100514	2.08818	7.58594	2.75426	2.08818	10 d * Aged Cells up vs 10 d * Young Cells	0.206302	10 d * Aged Cells up vs 10 d * Young Cells	8.36685	44.8875	22.2261	1
787061	cg02553735				1.40613e-05	0.000789313	3.74805	2.21762	0 h * Aged Cells up vs 0 h * Young Cells	0.277053	0 h * Aged Cells up vs 0 h * Young Cells	0.000839434	3.72503	2.204	72 h * Aged Cells up vs 72 h * Young Cells	0.284814	72 h * Aged Cells up vs 72 h * Young Cells	0.000153954	4.34909	2.903	7 d * Aged Cells up vs 7 d * Young Cells	0.346329	7 d * Aged Cells up vs 7 d * Young Cells	0.00412433	2.54613	9.70003	3.11449	2.54613	10 d * Aged Cells up vs 10 d * Young Cells	0.335193	10 d * Aged Cells up vs 10 d * Young Cells	8.3572	52.1299	25.842	1
282566	cg15808472	RNMT			1.41015e-05	0.0023585	3.33275	1.3304	0 h * Aged Cells up vs 0 h * Young Cells	0.209355	0 h * Aged Cells up vs 0 h * Young Cells	0.0737298	1.8554	0.740657	72 h * Aged Cells up vs 72 h * Young Cells	0.116798	72 h * Aged Cells up vs 72 h * Young Cells	1.28198e-06	6.07921	2.73775	7 d * Aged Cells up vs 7 d * Young Cells	0.354196	7 d * Aged Cells up vs 7 d * Young Cells	0.257805	0.636661	1.33239	1.15429	0.636661	10 d * Aged Cells up vs 10 d * Young Cells	0.0989581	10 d * Aged Cells up vs 10 d * Young Cells	8.35454	23.7217	11.7631	1
147269	cg00186699			S_Shelf	1.41829e-05	0.000271151	4.14276	2.10375	0 h * Aged Cells up vs 0 h * Young Cells	0.287667	0 h * Aged Cells up vs 0 h * Young Cells	0.00175152	3.44705	1.75046	72 h * Aged Cells up vs 72 h * Young Cells	0.241317	72 h * Aged Cells up vs 72 h * Young Cells	0.00132724	3.55259	2.03524	7 d * Aged Cells up vs 7 d * Young Cells	0.280265	7 d * Aged Cells up vs 7 d * Young Cells	0.00158497	2.44536	12.1465	3.48518	2.44536	10 d * Aged Cells up vs 10 d * Young Cells	0.341431	10 d * Aged Cells up vs 10 d * Young Cells	8.34916	38.3631	19.0358	1
259346	cg05461951	XXYLT1			1.42456e-05	0.00127602	3.56749	2.09305	0 h * Aged Cells up vs 0 h * Young Cells	0.286508	0 h * Aged Cells up vs 0 h * Young Cells	0.000644726	3.82345	2.24322	72 h * Aged Cells up vs 72 h * Young Cells	0.309321	72 h * Aged Cells up vs 72 h * Young Cells	0.000212427	4.23192	2.80105	7 d * Aged Cells up vs 7 d * Young Cells	0.358735	7 d * Aged Cells up vs 7 d * Young Cells	0.0285363	1.8683	5.31173	2.30472	1.8683	10 d * Aged Cells up vs 10 d * Young Cells	0.203344	10 d * Aged Cells up vs 10 d * Young Cells	8.34504	51.1829	25.4095	1
230052	cg01099258				1.42503e-05	0.0003215	4.08036	2.53306	0 h * Aged Cells up vs 0 h * Young Cells	0.370804	0 h * Aged Cells up vs 0 h * Young Cells	0.000419198	3.98279	2.47249	72 h * Aged Cells up vs 72 h * Young Cells	0.365081	72 h * Aged Cells up vs 72 h * Young Cells	0.00188848	3.41824	2.39397	7 d * Aged Cells up vs 7 d * Young Cells	0.366546	7 d * Aged Cells up vs 7 d * Young Cells	0.137626	1.30968	2.33135	1.52688	1.30968	10 d * Aged Cells up vs 10 d * Young Cells	0.167043	10 d * Aged Cells up vs 10 d * Young Cells	8.34474	57.3021	28.4484	1
9513	cg07984212	HLA-DQB1	Unclassified	Island	1.43111e-05	0.000256734	-4.16275	-2.97984	0 h * Aged Cells down vs 0 h * Young Cells	-0.261277	0 h * Aged Cells down vs 0 h * Young Cells	0.00130197	-3.55987	-2.54828	72 h * Aged Cells down vs 72 h * Young Cells	-0.218736	72 h * Aged Cells down vs 72 h * Young Cells	0.00144431	-3.52053	-2.84308	7 d * Aged Cells down vs 7 d * Young Cells	-0.247635	7 d * Aged Cells down vs 7 d * Young Cells	0.000684518	-3.75962	14.4489	-3.80117	-3.75962	10 d * Aged Cells down vs 10 d * Young Cells	-0.346729	10 d * Aged Cells down vs 10 d * Young Cells	8.34076	76.1546	37.826	1
723231	cg06481807	NCOA2	Unclassified_Cell_type_specific		1.43604e-05	0.00183981	3.42825	1.82834	0 h * Aged Cells up vs 0 h * Young Cells	0.280578	0 h * Aged Cells up vs 0 h * Young Cells	0.000425839	3.97699	2.121	72 h * Aged Cells up vs 72 h * Young Cells	0.33072	72 h * Aged Cells up vs 72 h * Young Cells	0.000284714	4.1249	2.48179	7 d * Aged Cells up vs 7 d * Young Cells	0.386278	7 d * Aged Cells up vs 7 d * Young Cells	0.00488968	2.24524	9.28385	3.04694	2.24524	10 d * Aged Cells up vs 10 d * Young Cells	0.33864	10 d * Aged Cells up vs 10 d * Young Cells	8.33755	42.2544	20.9958	1
98676	cg04661001	SLC25A42		N_Shelf	1.4599e-05	0.778507	-0.283896	-0.0912118	0 h * Aged Cells down vs 0 h * Young Cells	-0.0161957	0 h * Aged Cells down vs 0 h * Young Cells	0.886404	-0.144118	-0.0463032	72 h * Aged Cells down vs 72 h * Young Cells	-0.0072542	72 h * Aged Cells down vs 72 h * Young Cells	4.05859e-07	6.50198	2.3567	7 d * Aged Cells up vs 7 d * Young Cells	0.316066	7 d * Aged Cells up vs 7 d * Young Cells	0.174629	0.617755	1.93652	1.39159	0.617755	10 d * Aged Cells up vs 10 d * Young Cells	0.102554	10 d * Aged Cells up vs 10 d * Young Cells	8.32219	15.3068	7.61984	1
209471	cg20815828				1.46937e-05	0.00027367	4.13938	1.94455	0 h * Aged Cells up vs 0 h * Young Cells	0.236179	0 h * Aged Cells up vs 0 h * Young Cells	0.000875501	3.70929	1.74251	72 h * Aged Cells up vs 72 h * Young Cells	0.213976	72 h * Aged Cells up vs 72 h * Young Cells	0.000682648	3.80219	2.01505	7 d * Aged Cells up vs 7 d * Young Cells	0.219115	7 d * Aged Cells up vs 7 d * Young Cells	0.00581713	1.93259	8.86517	2.97744	1.93259	10 d * Aged Cells up vs 10 d * Young Cells	0.211948	10 d * Aged Cells up vs 10 d * Young Cells	8.31617	32.7005	16.2904	1
651670	cg27087243	SLC17A4			1.46986e-05	0.00112447	3.61525	1.77566	0 h * Aged Cells up vs 0 h * Young Cells	0.237312	0 h * Aged Cells up vs 0 h * Young Cells	0.000501454	3.91664	1.92369	72 h * Aged Cells up vs 72 h * Young Cells	0.264596	72 h * Aged Cells up vs 72 h * Young Cells	0.000209423	4.23711	2.34778	7 d * Aged Cells up vs 7 d * Young Cells	0.307463	7 d * Aged Cells up vs 7 d * Young Cells	0.0126255	1.80447	7.07023	2.65899	1.80447	10 d * Aged Cells up vs 10 d * Young Cells	0.248071	10 d * Aged Cells up vs 10 d * Young Cells	8.31586	35.7447	17.8076	1
334737	cg16770641				1.47793e-05	0.00114353	3.60891	1.85733	0 h * Aged Cells up vs 0 h * Young Cells	0.292227	0 h * Aged Cells up vs 0 h * Young Cells	0.00088996	3.70315	1.90583	72 h * Aged Cells up vs 72 h * Young Cells	0.300174	72 h * Aged Cells up vs 72 h * Young Cells	0.000929904	3.68669	2.14051	7 d * Aged Cells up vs 7 d * Young Cells	0.332704	7 d * Aged Cells up vs 7 d * Young Cells	0.000605001	2.73564	14.8	3.84708	2.73564	10 d * Aged Cells up vs 10 d * Young Cells	0.407721	10 d * Aged Cells up vs 10 d * Young Cells	8.31076	39.2222	19.552	1
713847	cg19534919	ST18			1.49481e-05	0.000261826	4.15557	1.96185	0 h * Aged Cells up vs 0 h * Young Cells	0.265739	0 h * Aged Cells up vs 0 h * Young Cells	0.000502257	3.91605	1.84878	72 h * Aged Cells up vs 72 h * Young Cells	0.253373	72 h * Aged Cells up vs 72 h * Young Cells	0.000590545	3.85606	2.05375	7 d * Aged Cells up vs 7 d * Young Cells	0.255255	7 d * Aged Cells up vs 7 d * Young Cells	0.0127918	1.73087	7.04095	2.65348	1.73087	10 d * Aged Cells up vs 10 d * Young Cells	0.226058	10 d * Aged Cells up vs 10 d * Young Cells	8.30019	32.9628	16.4526	1
226301	cg00362812		Unclassified_Cell_type_specific		1.50051e-05	0.00393006	3.13354	1.44859	0 h * Aged Cells up vs 0 h * Young Cells	0.181996	0 h * Aged Cells up vs 0 h * Young Cells	0.000410487	3.99053	1.84476	72 h * Aged Cells up vs 72 h * Young Cells	0.239522	72 h * Aged Cells up vs 72 h * Young Cells	3.1336e-05	4.92396	2.56798	7 d * Aged Cells up vs 7 d * Young Cells	0.294075	7 d * Aged Cells up vs 7 d * Young Cells	0.383888	0.564739	0.781717	0.884147	0.564739	10 d * Aged Cells up vs 10 d * Young Cells	0.0492944	10 d * Aged Cells up vs 10 d * Young Cells	8.29664	31.5926	15.7755	1
250217	cg13978856	APBB2			1.50518e-05	0.00020547	4.24406	2.34151	0 h * Aged Cells up vs 0 h * Young Cells	0.189515	0 h * Aged Cells up vs 0 h * Young Cells	0.00164377	3.47129	1.91517	72 h * Aged Cells up vs 72 h * Young Cells	0.156389	72 h * Aged Cells up vs 72 h * Young Cells	0.000244004	4.18133	2.60254	7 d * Aged Cells up vs 7 d * Young Cells	0.215896	7 d * Aged Cells up vs 7 d * Young Cells	0.0497638	1.56081	4.19221	2.04749	1.56081	10 d * Aged Cells up vs 10 d * Young Cells	0.135675	10 d * Aged Cells up vs 10 d * Young Cells	8.29376	44.9827	22.4695	1
420294	cg24322780				1.52753e-05	0.000138139	4.38845	2.53231	0 h * Aged Cells up vs 0 h * Young Cells	0.391101	0 h * Aged Cells up vs 0 h * Young Cells	0.00124724	3.57612	2.06356	72 h * Aged Cells up vs 72 h * Young Cells	0.328806	72 h * Aged Cells up vs 72 h * Young Cells	0.00225982	3.34925	2.18032	7 d * Aged Cells up vs 7 d * Young Cells	0.326302	7 d * Aged Cells up vs 7 d * Young Cells	0.00239462	2.65251	11.0682	3.32688	2.65251	10 d * Aged Cells up vs 10 d * Young Cells	0.382182	10 d * Aged Cells up vs 10 d * Young Cells	8.28005	49.1255	24.5796	1
104173	cg05551825	RNF216	Promoter_Associated_Cell_type_specific		1.5287e-05	0.00131058	3.55738	1.77218	0 h * Aged Cells up vs 0 h * Young Cells	0.0693444	0 h * Aged Cells up vs 0 h * Young Cells	0.00245009	3.31803	1.65295	72 h * Aged Cells up vs 72 h * Young Cells	0.0631802	72 h * Aged Cells up vs 72 h * Young Cells	6.35784e-05	4.66911	2.6241	7 d * Aged Cells up vs 7 d * Young Cells	0.119947	7 d * Aged Cells up vs 7 d * Young Cells	0.00677582	2.00706	8.50236	2.91588	2.00706	10 d * Aged Cells up vs 10 d * Young Cells	0.094513	10 d * Aged Cells up vs 10 d * Young Cells	8.27934	36.6113	18.3197	1
155963	cg11434911	FGF14			1.53049e-05	0.000275447	4.13701	2.24795	0 h * Aged Cells up vs 0 h * Young Cells	0.345468	0 h * Aged Cells up vs 0 h * Young Cells	0.000452293	3.95476	2.14892	72 h * Aged Cells up vs 72 h * Young Cells	0.331595	72 h * Aged Cells up vs 72 h * Young Cells	0.00104687	3.64218	2.23269	7 d * Aged Cells up vs 7 d * Young Cells	0.324196	7 d * Aged Cells up vs 7 d * Young Cells	0.0288195	1.727	5.29127	2.30028	1.727	10 d * Aged Cells up vs 10 d * Young Cells	0.270838	10 d * Aged Cells up vs 10 d * Young Cells	8.27826	43.5514	21.7953	1
257345	cg02781614	RCC1		N_Shore	1.53055e-05	0.000604075	3.84765	1.96897	0 h * Aged Cells up vs 0 h * Young Cells	0.312992	0 h * Aged Cells up vs 0 h * Young Cells	0.000590648	3.85599	1.97324	72 h * Aged Cells up vs 72 h * Young Cells	0.311374	72 h * Aged Cells up vs 72 h * Young Cells	0.00121187	3.587	2.07082	7 d * Aged Cells up vs 7 d * Young Cells	0.315678	7 d * Aged Cells up vs 7 d * Young Cells	0.0020231	2.39823	11.5045	3.39183	2.39823	10 d * Aged Cells up vs 10 d * Young Cells	0.384471	10 d * Aged Cells up vs 10 d * Young Cells	8.27822	38.6266	19.3308	1
359050	cg24780345				1.59322e-05	0.000741032	3.77161	2.18282	0 h * Aged Cells up vs 0 h * Young Cells	0.347328	0 h * Aged Cells up vs 0 h * Young Cells	0.000914506	3.69295	2.13729	72 h * Aged Cells up vs 72 h * Young Cells	0.341282	72 h * Aged Cells up vs 72 h * Young Cells	0.000141876	4.37876	2.85897	7 d * Aged Cells up vs 7 d * Young Cells	0.428072	7 d * Aged Cells up vs 7 d * Young Cells	0.0056447	2.3906	8.93727	2.98953	2.3906	10 d * Aged Cells up vs 10 d * Young Cells	0.352312	10 d * Aged Cells up vs 10 d * Young Cells	8.24099	49.184	24.7255	1
587097	cg16433258	LAMA1		N_Shelf	1.59951e-05	0.00982784	2.76358	1.22715	0 h * Aged Cells up vs 0 h * Young Cells	0.201738	0 h * Aged Cells up vs 0 h * Young Cells	0.00162029	3.47678	1.54385	72 h * Aged Cells up vs 72 h * Young Cells	0.249065	72 h * Aged Cells up vs 72 h * Young Cells	0.000334194	4.06615	2.03694	7 d * Aged Cells up vs 7 d * Young Cells	0.323589	7 d * Aged Cells up vs 7 d * Young Cells	0.000421089	2.44257	15.8494	3.98113	2.44257	10 d * Aged Cells up vs 10 d * Young Cells	0.37566	10 d * Aged Cells up vs 10 d * Young Cells	8.23734	28.9404	14.5552	1
17517	cg14685095	C17orf82	Promoter_Associated	Island	1.61824e-05	0.0167806	2.53798	1.00613	0 h * Aged Cells up vs 0 h * Young Cells	0.0399979	0 h * Aged Cells up vs 0 h * Young Cells	0.0132875	2.63743	1.04556	72 h * Aged Cells up vs 72 h * Young Cells	0.0350326	72 h * Aged Cells up vs 72 h * Young Cells	3.49521e-06	5.71451	2.55571	7 d * Aged Cells up vs 7 d * Young Cells	0.16052	7 d * Aged Cells up vs 7 d * Young Cells	0.241068	0.655555	1.43239	1.19682	0.655555	10 d * Aged Cells up vs 10 d * Young Cells	0.0362095	10 d * Aged Cells up vs 10 d * Young Cells	8.22656	23.0363	11.601	1
664096	cg04493169	JAZF1			1.64748e-05	0.000855257	-3.71805	-2.4873	0 h * Aged Cells down vs 0 h * Young Cells	-0.353806	0 h * Aged Cells down vs 0 h * Young Cells	0.000205273	-4.24441	-2.83943	72 h * Aged Cells down vs 72 h * Young Cells	-0.404531	72 h * Aged Cells down vs 72 h * Young Cells	0.000441364	-3.96379	-2.99152	7 d * Aged Cells down vs 7 d * Young Cells	-0.415044	7 d * Aged Cells down vs 7 d * Young Cells	0.0283371	-2.13323	5.32625	-2.30787	-2.13323	10 d * Aged Cells down vs 10 d * Young Cells	-0.293901	10 d * Aged Cells down vs 10 d * Young Cells	8.20999	65.4687	33.0363	1
712761	cg17690018	PEX5L			1.68441e-05	0.00189581	3.41676	1.9026	0 h * Aged Cells up vs 0 h * Young Cells	0.308329	0 h * Aged Cells up vs 0 h * Young Cells	0.00047902	3.93356	2.19038	72 h * Aged Cells up vs 72 h * Young Cells	0.341049	72 h * Aged Cells up vs 72 h * Young Cells	0.000298353	4.10776	2.58051	7 d * Aged Cells up vs 7 d * Young Cells	0.385512	7 d * Aged Cells up vs 7 d * Young Cells	0.0021076	2.59754	11.3981	3.3761	2.59754	10 d * Aged Cells up vs 10 d * Young Cells	0.40773	10 d * Aged Cells up vs 10 d * Young Cells	8.18952	45.2467	22.8891	1
738466	cg12499770				1.69024e-05	0.310685	1.03182	0.342677	0 h * Aged Cells up vs 0 h * Young Cells	0.0580758	0 h * Aged Cells up vs 0 h * Young Cells	0.376803	0.897577	0.298094	72 h * Aged Cells up vs 72 h * Young Cells	0.0496821	72 h * Aged Cells up vs 72 h * Young Cells	3.36871e-07	6.57102	2.46197	7 d * Aged Cells up vs 7 d * Young Cells	0.329455	7 d * Aged Cells up vs 7 d * Young Cells	0.445542	-0.354896	0.598155	-0.773405	-0.354896	10 d * Aged Cells down vs 10 d * Young Cells	-0.061368	10 d * Aged Cells down vs 10 d * Young Cells	8.18633	16.0885	8.14191	1
425164	cg21012183				1.70448e-05	0.00310074	3.22653	1.59717	0 h * Aged Cells up vs 0 h * Young Cells	0.246462	0 h * Aged Cells up vs 0 h * Young Cells	0.00168497	3.46185	1.71366	72 h * Aged Cells up vs 72 h * Young Cells	0.275129	72 h * Aged Cells up vs 72 h * Young Cells	0.000177199	4.29797	2.4002	7 d * Aged Cells up vs 7 d * Young Cells	0.365408	7 d * Aged Cells up vs 7 d * Young Cells	0.00128746	2.43771	12.7029	3.56411	2.43771	10 d * Aged Cells up vs 10 d * Young Cells	0.371919	10 d * Aged Cells up vs 10 d * Young Cells	8.17858	35.7088	18.0883	1
158440	cg12861771	C15orf27			1.71844e-05	0.831073	0.215258	0.0653314	0 h * Aged Cells up vs 0 h * Young Cells	0.00976165	0 h * Aged Cells up vs 0 h * Young Cells	0.847826	0.193617	0.0587632	72 h * Aged Cells up vs 72 h * Young Cells	0.00825784	72 h * Aged Cells up vs 72 h * Young Cells	8.02916e-07	6.25053	2.14016	7 d * Aged Cells up vs 7 d * Young Cells	0.278593	7 d * Aged Cells up vs 7 d * Young Cells	0.421912	0.341623	0.663657	0.814651	0.341623	10 d * Aged Cells up vs 10 d * Young Cells	0.0537962	10 d * Aged Cells up vs 10 d * Young Cells	8.17106	13.4112	6.79967	1
267006	cg14373685				1.71884e-05	0.138691	1.5226	0.485104	0 h * Aged Cells up vs 0 h * Young Cells	0.0750133	0 h * Aged Cells up vs 0 h * Young Cells	0.0477939	2.0667	0.658456	72 h * Aged Cells up vs 72 h * Young Cells	0.10318	72 h * Aged Cells up vs 72 h * Young Cells	2.0841e-06	5.90213	2.12142	7 d * Aged Cells up vs 7 d * Young Cells	0.335967	7 d * Aged Cells up vs 7 d * Young Cells	0.000686804	1.67278	14.4395	3.79993	1.67278	10 d * Aged Cells up vs 10 d * Young Cells	0.2589	10 d * Aged Cells up vs 10 d * Young Cells	8.17085	14.7785	7.49312	1
186042	cg02551743	MEIS1	Unclassified	Island	1.73735e-05	0.000432853	3.97097	1.88256	0 h * Aged Cells up vs 0 h * Young Cells	0.187872	0 h * Aged Cells up vs 0 h * Young Cells	0.00150518	3.50484	1.66158	72 h * Aged Cells up vs 72 h * Young Cells	0.17391	72 h * Aged Cells up vs 72 h * Young Cells	0.000552729	3.8806	2.07548	7 d * Aged Cells up vs 7 d * Young Cells	0.188816	7 d * Aged Cells up vs 7 d * Young Cells	0.00196896	2.2286	11.5753	3.40224	2.2286	10 d * Aged Cells up vs 10 d * Young Cells	0.247718	10 d * Aged Cells up vs 10 d * Young Cells	8.16098	32.6822	16.5909	1
321631	cg03461391	GTPBP4		N_Shore	1.75451e-05	0.105306	1.67188	0.632241	0 h * Aged Cells up vs 0 h * Young Cells	0.0292088	0 h * Aged Cells up vs 0 h * Young Cells	0.143523	1.5035	0.568567	72 h * Aged Cells up vs 72 h * Young Cells	0.0269514	72 h * Aged Cells up vs 72 h * Young Cells	2.41205e-07	6.69525	2.85635	7 d * Aged Cells up vs 7 d * Young Cells	0.221927	7 d * Aged Cells up vs 7 d * Young Cells	0.449571	0.400503	0.587528	0.766504	0.400503	10 d * Aged Cells up vs 10 d * Young Cells	0.0135158	10 d * Aged Cells up vs 10 d * Young Cells	8.15192	20.772	10.5565	1
436731	cg11681681	EGFR			1.76228e-05	0.000225825	-4.20961	-3.09849	0 h * Aged Cells down vs 0 h * Young Cells	-0.276478	0 h * Aged Cells down vs 0 h * Young Cells	0.000302197	-4.10306	-3.02007	72 h * Aged Cells down vs 72 h * Young Cells	-0.29153	72 h * Aged Cells down vs 72 h * Young Cells	0.00230219	-3.34208	-2.77519	7 d * Aged Cells down vs 7 d * Young Cells	-0.281391	7 d * Aged Cells down vs 7 d * Young Cells	0.465753	-0.751724	0.546353	-0.739157	-0.751724	10 d * Aged Cells down vs 10 d * Young Cells	-0.0318555	10 d * Aged Cells down vs 10 d * Young Cells	8.14786	78.6544	39.9926	1
372435	cg02270417	PKNOX1			1.77804e-05	0.000320248	4.08179	1.40141	0 h * Aged Cells up vs 0 h * Young Cells	0.207971	0 h * Aged Cells up vs 0 h * Young Cells	0.0151982	2.58039	0.88593	72 h * Aged Cells up vs 72 h * Young Cells	0.125074	72 h * Aged Cells up vs 72 h * Young Cells	1.39867e-05	5.21418	2.01961	7 d * Aged Cells up vs 7 d * Young Cells	0.252504	7 d * Aged Cells up vs 7 d * Young Cells	0.0313194	1.07338	5.11976	2.26269	1.07338	10 d * Aged Cells up vs 10 d * Young Cells	0.164918	10 d * Aged Cells up vs 10 d * Young Cells	8.13967	17.0961	8.70142	1
122149	cg14382976	ASZ1		Island	1.78203e-05	0.00253902	3.30423	2.21082	0 h * Aged Cells up vs 0 h * Young Cells	0.275036	0 h * Aged Cells up vs 0 h * Young Cells	0.000433428	3.97048	2.6566	72 h * Aged Cells up vs 72 h * Young Cells	0.31164	72 h * Aged Cells up vs 72 h * Young Cells	0.000118563	4.44386	3.35437	7 d * Aged Cells up vs 7 d * Young Cells	0.339943	7 d * Aged Cells up vs 7 d * Young Cells	0.00426021	2.86742	9.62033	3.10167	2.86742	10 d * Aged Cells up vs 10 d * Young Cells	0.371616	10 d * Aged Cells up vs 10 d * Young Cells	8.13761	64.9121	33.0467	1
57752	cg00448707	DIRAS3		Island	1.78506e-05	0.000244542	4.18053	2.1865	0 h * Aged Cells up vs 0 h * Young Cells	0.184861	0 h * Aged Cells up vs 0 h * Young Cells	0.00172328	3.45327	1.80613	72 h * Aged Cells up vs 72 h * Young Cells	0.172032	72 h * Aged Cells up vs 72 h * Young Cells	0.00087997	3.70738	2.18753	7 d * Aged Cells up vs 7 d * Young Cells	0.193275	7 d * Aged Cells up vs 7 d * Young Cells	0.0411258	1.5446	4.56846	2.13739	1.5446	10 d * Aged Cells up vs 10 d * Young Cells	0.0975238	10 d * Aged Cells up vs 10 d * Young Cells	8.13604	39.6565	20.193	1
578205	cg06366587				1.82037e-05	0.067847	1.89686	0.880639	0 h * Aged Cells up vs 0 h * Young Cells	0.130495	0 h * Aged Cells up vs 0 h * Young Cells	0.0864526	1.77466	0.82391	72 h * Aged Cells up vs 72 h * Young Cells	0.122635	72 h * Aged Cells up vs 72 h * Young Cells	0.000134928	-4.39698	-2.30296	7 d * Aged Cells down vs 7 d * Young Cells	-0.194486	7 d * Aged Cells down vs 7 d * Young Cells	0.0117579	1.72485	7.23014	2.68889	1.72485	10 d * Aged Cells up vs 10 d * Young Cells	0.223979	10 d * Aged Cells up vs 10 d * Young Cells	8.11804	31.1776	15.9108	1
306777	cg12445727	SLIT3			1.83811e-05	0.000556743	3.87792	1.68434	0 h * Aged Cells up vs 0 h * Young Cells	0.271957	0 h * Aged Cells up vs 0 h * Young Cells	0.00330517	3.20157	1.39057	72 h * Aged Cells up vs 72 h * Young Cells	0.227159	72 h * Aged Cells up vs 72 h * Young Cells	5.14047e-05	4.74574	2.32543	7 d * Aged Cells up vs 7 d * Young Cells	0.367241	7 d * Aged Cells up vs 7 d * Young Cells	0.0394658	1.29422	4.65081	2.15657	1.29422	10 d * Aged Cells up vs 10 d * Young Cells	0.210939	10 d * Aged Cells up vs 10 d * Young Cells	8.10913	27.2584	13.926	1
75549	cg25828207	C10orf91	Promoter_Associated_Cell_type_specific		1.84018e-05	0.000188217	4.27601	2.22521	0 h * Aged Cells up vs 0 h * Young Cells	0.338357	0 h * Aged Cells up vs 0 h * Young Cells	0.000999775	3.65949	1.90438	72 h * Aged Cells up vs 72 h * Young Cells	0.294214	72 h * Aged Cells up vs 72 h * Young Cells	0.00125648	3.57333	2.09785	7 d * Aged Cells up vs 7 d * Young Cells	0.317158	7 d * Aged Cells up vs 7 d * Young Cells	0.0281236	1.66187	5.34195	2.31127	1.66187	10 d * Aged Cells up vs 10 d * Young Cells	0.238129	10 d * Aged Cells up vs 10 d * Young Cells	8.1081	39.1245	19.9908	1
632780	cg10577087	TPD52L1			1.84448e-05	0.250567	-1.17243	-0.372881	0 h * Aged Cells down vs 0 h * Young Cells	-0.0450275	0 h * Aged Cells down vs 0 h * Young Cells	0.681173	-0.415032	-0.131997	72 h * Aged Cells down vs 72 h * Young Cells	-0.0138061	72 h * Aged Cells down vs 72 h * Young Cells	5.3935e-07	-6.39693	-2.29522	7 d * Aged Cells down vs 7 d * Young Cells	-0.352193	7 d * Aged Cells down vs 7 d * Young Cells	0.587374	0.241144	0.301132	0.548755	0.241144	10 d * Aged Cells up vs 10 d * Young Cells	0.0293698	10 d * Aged Cells up vs 10 d * Young Cells	8.10596	14.6095	7.46676	1
418794	cg10324416				1.86346e-05	0.514231	-0.660366	-0.22449	0 h * Aged Cells down vs 0 h * Young Cells	-0.0368419	0 h * Aged Cells down vs 0 h * Young Cells	0.0902545	-1.75251	-0.595761	72 h * Aged Cells down vs 72 h * Young Cells	-0.0852088	72 h * Aged Cells down vs 72 h * Young Cells	8.43757e-06	5.39618	2.0695	7 d * Aged Cells up vs 7 d * Young Cells	0.331346	7 d * Aged Cells up vs 7 d * Young Cells	0.022526	-1.13195	5.80775	-2.40993	-1.13195	10 d * Aged Cells down vs 10 d * Young Cells	-0.162589	10 d * Aged Cells down vs 10 d * Young Cells	8.09657	16.672	8.53075	1
304435	cg27160096	ASXL1			1.88432e-05	0.00803509	2.84648	1.40053	0 h * Aged Cells up vs 0 h * Young Cells	0.194655	0 h * Aged Cells up vs 0 h * Young Cells	0.0103319	2.74284	1.34954	72 h * Aged Cells up vs 72 h * Young Cells	0.182163	72 h * Aged Cells up vs 72 h * Young Cells	2.3095e-05	5.03375	2.79412	7 d * Aged Cells up vs 7 d * Young Cells	0.343052	7 d * Aged Cells up vs 7 d * Young Cells	0.000489486	2.66871	15.4101	3.92557	2.66871	10 d * Aged Cells up vs 10 d * Young Cells	0.386676	10 d * Aged Cells up vs 10 d * Young Cells	8.08636	34.881	17.8704	1
750680	cg10545467				1.90127e-05	0.0467834	2.07683	0.999976	0 h * Aged Cells up vs 0 h * Young Cells	0.152133	0 h * Aged Cells up vs 0 h * Young Cells	0.00662982	2.9247	1.40822	72 h * Aged Cells up vs 72 h * Young Cells	0.207247	72 h * Aged Cells up vs 72 h * Young Cells	0.000411166	-3.98992	-2.16731	7 d * Aged Cells down vs 7 d * Young Cells	-0.18357	7 d * Aged Cells down vs 7 d * Young Cells	0.0365636	1.45823	4.80448	2.19191	1.45823	10 d * Aged Cells up vs 10 d * Young Cells	0.217251	10 d * Aged Cells up vs 10 d * Young Cells	8.07816	33.3699	17.1136	1
505515	cg01945701				1.91017e-05	0.925486	-0.0943426	-0.0378108	0 h * Aged Cells down vs 0 h * Young Cells	-0.000614049	0 h * Aged Cells down vs 0 h * Young Cells	0.857315	0.181401	0.0727022	72 h * Aged Cells up vs 72 h * Young Cells	0.0157499	72 h * Aged Cells up vs 72 h * Young Cells	1.82483e-07	-6.79944	-3.07432	7 d * Aged Cells down vs 7 d * Young Cells	-0.45767	7 d * Aged Cells down vs 7 d * Young Cells	0.776012	-0.159032	0.0824756	-0.287186	-0.159032	10 d * Aged Cells down vs 10 d * Young Cells	-0.0117564	10 d * Aged Cells down vs 10 d * Young Cells	8.07388	23.108	11.8571	1
712167	cg08590134	FOCAD			1.91207e-05	0.0845415	1.78612	0.785696	0 h * Aged Cells up vs 0 h * Young Cells	0.121671	0 h * Aged Cells up vs 0 h * Young Cells	0.0728795	1.86121	0.81873	72 h * Aged Cells up vs 72 h * Young Cells	0.129265	72 h * Aged Cells up vs 72 h * Young Cells	6.76689e-05	-4.64662	-2.30595	7 d * Aged Cells down vs 7 d * Young Cells	-0.236271	7 d * Aged Cells down vs 7 d * Young Cells	0.168179	0.859068	1.99774	1.41341	0.859068	10 d * Aged Cells up vs 10 d * Young Cells	0.139489	10 d * Aged Cells up vs 10 d * Young Cells	8.07297	27.8347	14.2841	1
602860	cg14426428	AIM1	Promoter_Associated	S_Shore	1.9276e-05	0.000745637	-3.7693	-1.86277	0 h * Aged Cells down vs 0 h * Young Cells	-0.297789	0 h * Aged Cells down vs 0 h * Young Cells	0.000314242	-4.08873	-2.02063	72 h * Aged Cells down vs 72 h * Young Cells	-0.32262	72 h * Aged Cells down vs 72 h * Young Cells	0.000121214	-4.43585	-2.47311	7 d * Aged Cells down vs 7 d * Young Cells	-0.383223	7 d * Aged Cells down vs 7 d * Young Cells	0.17121	-0.958062	1.96863	-1.40308	-0.958062	10 d * Aged Cells down vs 10 d * Young Cells	-0.160745	10 d * Aged Cells down vs 10 d * Young Cells	8.06557	35.0991	18.0285	1
733728	cg08431336	RBM20			1.93826e-05	0.00150799	-3.50413	-2.25948	0 h * Aged Cells down vs 0 h * Young Cells	-0.31893	0 h * Aged Cells down vs 0 h * Young Cells	0.000510223	-3.91023	-2.52133	72 h * Aged Cells down vs 72 h * Young Cells	-0.35962	72 h * Aged Cells down vs 72 h * Young Cells	0.000254235	-4.16632	-3.03074	7 d * Aged Cells down vs 7 d * Young Cells	-0.412436	7 d * Aged Cells down vs 7 d * Young Cells	0.00824872	-2.52643	8.0414	-2.83574	-2.52643	10 d * Aged Cells down vs 10 d * Young Cells	-0.345427	10 d * Aged Cells down vs 10 d * Young Cells	8.06053	59.7148	30.6915	1
607349	cg17267628	OPTC			1.9419e-05	0.0107905	-2.72477	-0.870579	0 h * Aged Cells down vs 0 h * Young Cells	-0.146412	0 h * Aged Cells down vs 0 h * Young Cells	0.0114427	-2.70027	-0.862752	72 h * Aged Cells down vs 72 h * Young Cells	-0.144442	72 h * Aged Cells down vs 72 h * Young Cells	1.32506e-06	-6.06714	-2.18691	7 d * Aged Cells down vs 7 d * Young Cells	-0.316349	7 d * Aged Cells down vs 7 d * Young Cells	0.144569	-0.661944	2.24831	-1.49944	-0.661944	10 d * Aged Cells down vs 10 d * Young Cells	-0.109236	10 d * Aged Cells down vs 10 d * Young Cells	8.05881	14.6586	7.53566	1
467339	cg18706286	GAS2			1.94259e-05	0.000275029	4.13757	2.13556	0 h * Aged Cells up vs 0 h * Young Cells	0.341883	0 h * Aged Cells up vs 0 h * Young Cells	0.00071015	3.78748	1.95486	72 h * Aged Cells up vs 72 h * Young Cells	0.311365	72 h * Aged Cells up vs 72 h * Young Cells	0.00167596	3.46389	2.01697	7 d * Aged Cells up vs 7 d * Young Cells	0.317666	7 d * Aged Cells up vs 7 d * Young Cells	0.0144764	1.85498	6.76581	2.60112	1.85498	10 d * Aged Cells up vs 10 d * Young Cells	0.295876	10 d * Aged Cells up vs 10 d * Young Cells	8.05848	38.2516	19.6651	1
764246	cg14531201	NAALADL2			1.95152e-05	0.00534295	3.01154	1.54101	0 h * Aged Cells up vs 0 h * Young Cells	0.253581	0 h * Aged Cells up vs 0 h * Young Cells	0.000584807	3.85968	1.975	72 h * Aged Cells up vs 72 h * Young Cells	0.317023	72 h * Aged Cells up vs 72 h * Young Cells	0.000249682	4.17293	2.40893	7 d * Aged Cells up vs 7 d * Young Cells	0.373736	7 d * Aged Cells up vs 7 d * Young Cells	0.00640261	2.07778	8.63656	2.9388	2.07778	10 d * Aged Cells up vs 10 d * Young Cells	0.325253	10 d * Aged Cells up vs 10 d * Young Cells	8.05429	37.5771	19.3284	1
262463	cg12681986	LMF1	Unclassified_Cell_type_specific	N_Shore	1.96436e-05	0.379455	0.892532	0.530381	0 h * Aged Cells up vs 0 h * Young Cells	0.0804235	0 h * Aged Cells up vs 0 h * Young Cells	0.172553	1.39854	0.831075	72 h * Aged Cells up vs 72 h * Young Cells	0.127738	72 h * Aged Cells up vs 72 h * Young Cells	1.7864e-05	-5.12614	-3.43654	7 d * Aged Cells down vs 7 d * Young Cells	-0.439014	7 d * Aged Cells down vs 7 d * Young Cells	0.00913089	2.29404	7.8063	2.79398	2.29404	10 d * Aged Cells up vs 10 d * Young Cells	0.356361	10 d * Aged Cells up vs 10 d * Young Cells	8.04829	50.6402	26.067	1
300509	cg20684661				2.00033e-05	0.0118111	2.687	1.22602	0 h * Aged Cells up vs 0 h * Young Cells	0.203447	0 h * Aged Cells up vs 0 h * Young Cells	0.00301062	3.23803	1.47744	72 h * Aged Cells up vs 72 h * Young Cells	0.2408	72 h * Aged Cells up vs 72 h * Young Cells	1.98399e-05	5.0884	2.61925	7 d * Aged Cells up vs 7 d * Young Cells	0.39249	7 d * Aged Cells up vs 7 d * Young Cells	0.00188225	2.15578	11.6931	3.41951	2.15578	10 d * Aged Cells up vs 10 d * Young Cells	0.3431	10 d * Aged Cells up vs 10 d * Young Cells	8.03172	29.7939	15.3681	1
163588	cg18651727				2.00725e-05	0.247798	1.17947	0.597083	0 h * Aged Cells up vs 0 h * Young Cells	0.101284	0 h * Aged Cells up vs 0 h * Young Cells	0.222263	1.24731	0.631428	72 h * Aged Cells up vs 72 h * Young Cells	0.105836	72 h * Aged Cells up vs 72 h * Young Cells	1.92839e-05	-5.09862	-2.91186	7 d * Aged Cells down vs 7 d * Young Cells	-0.362453	7 d * Aged Cells down vs 7 d * Young Cells	0.0991693	1.19153	2.90192	1.7035	1.19153	10 d * Aged Cells up vs 10 d * Young Cells	0.195986	10 d * Aged Cells up vs 10 d * Young Cells	8.02857	36.6607	18.9174	1
729782	cg09526162	B4GALNT2			2.08508e-05	0.571001	0.57309	0.176024	0 h * Aged Cells up vs 0 h * Young Cells	0.0303741	0 h * Aged Cells up vs 0 h * Young Cells	0.652597	0.454859	0.139709	72 h * Aged Cells up vs 72 h * Young Cells	0.0235973	72 h * Aged Cells up vs 72 h * Young Cells	3.89731e-07	-6.517	-2.2582	7 d * Aged Cells down vs 7 d * Young Cells	-0.334788	7 d * Aged Cells down vs 7 d * Young Cells	0.314391	0.43449	1.04818	1.02381	0.43449	10 d * Aged Cells up vs 10 d * Young Cells	0.0733281	10 d * Aged Cells up vs 10 d * Young Cells	7.9939	13.4375	6.964	1
748429	cg02363969	SBK2		S_Shore	2.10068e-05	0.00296113	-3.24449	-1.03195	0 h * Aged Cells down vs 0 h * Young Cells	-0.120709	0 h * Aged Cells down vs 0 h * Young Cells	0.05582	-1.99236	-0.633696	72 h * Aged Cells down vs 72 h * Young Cells	-0.0729426	72 h * Aged Cells down vs 72 h * Young Cells	9.52497e-07	-6.18788	-2.22036	7 d * Aged Cells down vs 7 d * Young Cells	-0.2907	7 d * Aged Cells down vs 7 d * Young Cells	0.206253	-0.568185	1.67158	-1.29289	-0.568185	10 d * Aged Cells down vs 10 d * Young Cells	-0.0685633	10 d * Aged Cells down vs 10 d * Young Cells	7.98711	14.3973	7.46777	1
440961	cg10350446				2.11609e-05	0.366605	0.917196	0.393828	0 h * Aged Cells up vs 0 h * Young Cells	0.0641817	0 h * Aged Cells up vs 0 h * Young Cells	0.427741	0.804348	0.345374	72 h * Aged Cells up vs 72 h * Young Cells	0.0571684	72 h * Aged Cells up vs 72 h * Young Cells	2.37444e-07	6.7011	3.24608	7 d * Aged Cells up vs 7 d * Young Cells	0.440212	7 d * Aged Cells up vs 7 d * Young Cells	0.749309	0.191394	0.104073	0.322604	0.191394	10 d * Aged Cells up vs 10 d * Young Cells	0.0326224	10 d * Aged Cells up vs 10 d * Young Cells	7.98046	26.2169	13.6098	1
302920	cg02815065				2.11746e-05	0.000786035	3.7496	2.74071	0 h * Aged Cells up vs 0 h * Young Cells	0.403753	0 h * Aged Cells up vs 0 h * Young Cells	0.00103057	3.64808	2.6665	72 h * Aged Cells up vs 72 h * Young Cells	0.392828	72 h * Aged Cells up vs 72 h * Young Cells	0.0002892	4.11917	3.39668	7 d * Aged Cells up vs 7 d * Young Cells	0.49297	7 d * Aged Cells up vs 7 d * Young Cells	0.00876725	2.83862	7.90009	2.81071	2.83862	10 d * Aged Cells up vs 10 d * Young Cells	0.393669	10 d * Aged Cells up vs 10 d * Young Cells	7.97987	75.9651	39.4383	1
1133	cg25594486	SHANK1		Island	2.19775e-05	0.969049	0.0391378	0.0122367	0 h * Aged Cells up vs 0 h * Young Cells	0.0010624	0 h * Aged Cells up vs 0 h * Young Cells	0.363055	0.924111	0.28893	72 h * Aged Cells up vs 72 h * Young Cells	0.0478454	72 h * Aged Cells up vs 72 h * Young Cells	3.65498e-07	6.54078	2.3071	7 d * Aged Cells up vs 7 d * Young Cells	0.29099	7 d * Aged Cells up vs 7 d * Young Cells	0.175919	0.599314	1.92462	1.38731	0.599314	10 d * Aged Cells up vs 10 d * Young Cells	0.101934	10 d * Aged Cells up vs 10 d * Young Cells	7.94607	13.8406	7.21608	1
356120	cg06876616				2.19844e-05	0.0115247	2.69728	0.91043	0 h * Aged Cells up vs 0 h * Young Cells	0.131927	0 h * Aged Cells up vs 0 h * Young Cells	0.0232731	2.39554	0.808582	72 h * Aged Cells up vs 72 h * Young Cells	0.121416	72 h * Aged Cells up vs 72 h * Young Cells	9.21476e-06	5.36443	2.04273	7 d * Aged Cells up vs 7 d * Young Cells	0.256014	7 d * Aged Cells up vs 7 d * Young Cells	0.012042	1.24936	7.1764	2.67888	1.24936	10 d * Aged Cells up vs 10 d * Young Cells	0.156488	10 d * Aged Cells up vs 10 d * Young Cells	7.94579	16.1302	8.41014	1
415537	cg00908004	PCID2			2.20118e-05	0.00082603	3.73105	2.19463	0 h * Aged Cells up vs 0 h * Young Cells	0.342936	0 h * Aged Cells up vs 0 h * Young Cells	9.3945e-05	4.52811	2.66347	72 h * Aged Cells up vs 72 h * Young Cells	0.402355	72 h * Aged Cells up vs 72 h * Young Cells	0.00194101	3.40773	2.26133	7 d * Aged Cells up vs 7 d * Young Cells	0.31732	7 d * Aged Cells up vs 7 d * Young Cells	0.0568805	1.61184	3.93328	1.98325	1.61184	10 d * Aged Cells up vs 10 d * Young Cells	0.267451	10 d * Aged Cells up vs 10 d * Young Cells	7.94465	48.9779	25.5402	1
167785	cg11200794	ADAMTS2		N_Shore	2.21226e-05	0.00103699	3.64575	1.80628	0 h * Aged Cells up vs 0 h * Young Cells	0.216884	0 h * Aged Cells up vs 0 h * Young Cells	0.00320567	3.21352	1.59213	72 h * Aged Cells up vs 72 h * Young Cells	0.196107	72 h * Aged Cells up vs 72 h * Young Cells	9.14433e-05	4.53787	2.5364	7 d * Aged Cells up vs 7 d * Young Cells	0.252074	7 d * Aged Cells up vs 7 d * Young Cells	0.0109427	1.86127	7.39257	2.71893	1.86127	10 d * Aged Cells up vs 10 d * Young Cells	0.199086	10 d * Aged Cells up vs 10 d * Young Cells	7.9401	34.7285	18.1201	1
185825	cg23152525				2.23562e-05	0.000375365	-4.02345	-2.40213	0 h * Aged Cells down vs 0 h * Young Cells	-0.272087	0 h * Aged Cells down vs 0 h * Young Cells	0.000242551	-4.18352	-2.49769	72 h * Aged Cells down vs 72 h * Young Cells	-0.270319	72 h * Aged Cells down vs 72 h * Young Cells	0.0022289	-3.35456	-2.25944	7 d * Aged Cells down vs 7 d * Young Cells	-0.258938	7 d * Aged Cells down vs 7 d * Young Cells	0.0105373	-2.25586	7.47832	-2.73465	-2.25586	10 d * Aged Cells down vs 10 d * Young Cells	-0.274985	10 d * Aged Cells down vs 10 d * Young Cells	7.93058	50.3688	26.3122	1
14244	cg12810212	C2orf52	Promoter_Associated	Island	2.25355e-05	0.212448	1.27495	0.428324	0 h * Aged Cells up vs 0 h * Young Cells	0.0134731	0 h * Aged Cells up vs 0 h * Young Cells	0.0229539	2.40164	0.80684	72 h * Aged Cells up vs 72 h * Young Cells	0.0296564	72 h * Aged Cells up vs 72 h * Young Cells	1.79846e-06	5.95576	2.25728	7 d * Aged Cells up vs 7 d * Young Cells	0.187115	7 d * Aged Cells up vs 7 d * Young Cells	0.0524507	0.938744	4.08985	2.02234	0.938744	10 d * Aged Cells up vs 10 d * Young Cells	0.0344708	10 d * Aged Cells up vs 10 d * Young Cells	7.92334	15.9343	8.3315	1
692485	cg12864592				2.28337e-05	0.739923	-0.335151	-0.141917	0 h * Aged Cells down vs 0 h * Young Cells	-0.0136665	0 h * Aged Cells down vs 0 h * Young Cells	0.110639	-1.64562	-0.696824	72 h * Aged Cells down vs 72 h * Young Cells	-0.0494958	72 h * Aged Cells down vs 72 h * Young Cells	8.65899e-07	-6.22282	-2.97269	7 d * Aged Cells down vs 7 d * Young Cells	-0.0824472	7 d * Aged Cells down vs 7 d * Young Cells	0.962542	-0.0277159	0.0022441	-0.047372	-0.0277159	10 d * Aged Cells down vs 10 d * Young Cells	-0.000966286	10 d * Aged Cells down vs 10 d * Young Cells	7.91144	25.2759	13.2358	1
344450	cg04348265	SORBS2			2.30142e-05	0.155686	1.45764	0.748298	0 h * Aged Cells up vs 0 h * Young Cells	0.118612	0 h * Aged Cells up vs 0 h * Young Cells	0.15635	1.45521	0.747054	72 h * Aged Cells up vs 72 h * Young Cells	0.115124	72 h * Aged Cells up vs 72 h * Young Cells	0.000139576	-4.38469	-2.53941	7 d * Aged Cells down vs 7 d * Young Cells	-0.204907	7 d * Aged Cells down vs 7 d * Young Cells	0.00967825	1.96475	7.67252	2.76993	1.96475	10 d * Aged Cells up vs 10 d * Young Cells	0.271631	10 d * Aged Cells up vs 10 d * Young Cells	7.90432	37.1174	19.4542	1
563961	cg25218649				2.30341e-05	0.00106352	3.63624	1.72025	0 h * Aged Cells up vs 0 h * Young Cells	0.271641	0 h * Aged Cells up vs 0 h * Young Cells	0.00712629	2.89542	1.36977	72 h * Aged Cells up vs 72 h * Young Cells	0.217881	72 h * Aged Cells up vs 72 h * Young Cells	4.50935e-05	4.79294	2.55804	7 d * Aged Cells up vs 7 d * Young Cells	0.396929	7 d * Aged Cells up vs 7 d * Young Cells	0.0114442	1.76502	7.29114	2.70021	1.76502	10 d * Aged Cells up vs 10 d * Young Cells	0.283165	10 d * Aged Cells up vs 10 d * Young Cells	7.90354	31.5181	16.5211	1
684113	cg09199491	THSD4			2.31133e-05	0.000968436	3.67145	1.51766	0 h * Aged Cells up vs 0 h * Young Cells	0.160156	0 h * Aged Cells up vs 0 h * Young Cells	0.0044035	3.08856	1.27671	72 h * Aged Cells up vs 72 h * Young Cells	0.140898	72 h * Aged Cells up vs 72 h * Young Cells	0.000143265	4.37522	2.04035	7 d * Aged Cells up vs 7 d * Young Cells	0.197998	7 d * Aged Cells up vs 7 d * Young Cells	0.00163183	1.98422	12.0692	3.47407	1.98422	10 d * Aged Cells up vs 10 d * Young Cells	0.22468	10 d * Aged Cells up vs 10 d * Young Cells	7.90043	24.0541	12.6135	1
590264	cg06830500	SIX6		N_Shore	2.34208e-05	0.00400674	3.12591	1.64923	0 h * Aged Cells up vs 0 h * Young Cells	0.195772	0 h * Aged Cells up vs 0 h * Young Cells	0.00254301	3.30362	1.74299	72 h * Aged Cells up vs 72 h * Young Cells	0.20554	72 h * Aged Cells up vs 72 h * Young Cells	0.000123898	4.42791	2.63554	7 d * Aged Cells up vs 7 d * Young Cells	0.277332	7 d * Aged Cells up vs 7 d * Young Cells	0.00101958	2.66233	13.338	3.65212	2.66233	10 d * Aged Cells up vs 10 d * Young Cells	0.337788	10 d * Aged Cells up vs 10 d * Young Cells	7.88849	39.1259	20.548	1
777023	cg06092694		Unclassified		2.35157e-05	0.000403052	3.99726	2.03607	0 h * Aged Cells up vs 0 h * Young Cells	0.298661	0 h * Aged Cells up vs 0 h * Young Cells	0.000458559	3.94968	2.01184	72 h * Aged Cells up vs 72 h * Young Cells	0.293033	72 h * Aged Cells up vs 72 h * Young Cells	0.000817128	3.73511	2.14635	7 d * Aged Cells up vs 7 d * Young Cells	0.297633	7 d * Aged Cells up vs 7 d * Young Cells	0.0520667	1.42578	4.10412	2.02586	1.42578	10 d * Aged Cells up vs 10 d * Young Cells	0.195475	10 d * Aged Cells up vs 10 d * Young Cells	7.88483	36.4516	19.1524	1
356622	cg16004502	TRPV6			2.35663e-05	0.0687853	1.89004	0.885472	0 h * Aged Cells up vs 0 h * Young Cells	0.135018	0 h * Aged Cells up vs 0 h * Young Cells	0.239772	1.20021	0.56229	72 h * Aged Cells up vs 72 h * Young Cells	0.0898545	72 h * Aged Cells up vs 72 h * Young Cells	0.000118902	-4.44283	-2.34818	7 d * Aged Cells down vs 7 d * Young Cells	-0.3028	7 d * Aged Cells down vs 7 d * Young Cells	0.112539	1.05935	2.6782	1.63652	1.05935	10 d * Aged Cells up vs 10 d * Young Cells	0.161875	10 d * Aged Cells up vs 10 d * Young Cells	7.88289	30.8288	16.2021	1
12191	cg07455790			Island	2.39419e-05	0.000661492	3.8139	3.42202	0 h * Aged Cells up vs 0 h * Young Cells	0.43813	0 h * Aged Cells up vs 0 h * Young Cells	0.000791896	3.74683	3.36184	72 h * Aged Cells up vs 72 h * Young Cells	0.428954	72 h * Aged Cells up vs 72 h * Young Cells	0.000471421	3.93947	3.98766	7 d * Aged Cells up vs 7 d * Young Cells	0.459534	7 d * Aged Cells up vs 7 d * Young Cells	0.0140244	3.24137	6.83606	2.61459	3.24137	10 d * Aged Cells up vs 10 d * Young Cells	0.377825	10 d * Aged Cells up vs 10 d * Young Cells	7.86862	112.872	59.4277	1
751009	cg26541160				2.43242e-05	0.00345205	3.18453	1.5314	0 h * Aged Cells up vs 0 h * Young Cells	0.206611	0 h * Aged Cells up vs 0 h * Young Cells	0.00149919	3.50636	1.68616	72 h * Aged Cells up vs 72 h * Young Cells	0.210537	72 h * Aged Cells up vs 72 h * Young Cells	0.000644187	3.82376	2.07445	7 d * Aged Cells up vs 7 d * Young Cells	0.280134	7 d * Aged Cells up vs 7 d * Young Cells	0.000577192	2.56776	14.9347	3.86454	2.56776	10 d * Aged Cells up vs 10 d * Young Cells	0.343315	10 d * Aged Cells up vs 10 d * Young Cells	7.85434	32.3638	17.0707	1
617175	cg07704758				2.44455e-05	0.456047	-0.755492	-0.319572	0 h * Aged Cells down vs 0 h * Young Cells	-0.0433531	0 h * Aged Cells down vs 0 h * Young Cells	0.0285301	-2.30482	-0.974934	72 h * Aged Cells down vs 72 h * Young Cells	-0.123072	72 h * Aged Cells down vs 72 h * Young Cells	7.13414e-06	5.45668	2.60396	7 d * Aged Cells up vs 7 d * Young Cells	0.402413	7 d * Aged Cells up vs 7 d * Young Cells	0.0937632	-1.01272	3.00244	-1.73275	-1.01272	10 d * Aged Cells down vs 10 d * Young Cells	-0.126066	10 d * Aged Cells down vs 10 d * Young Cells	7.84985	25.0266	13.2081	1
182593	cg08906371				2.45455e-05	0.735281	-0.341378	-0.104311	0 h * Aged Cells down vs 0 h * Young Cells	-0.0174956	0 h * Aged Cells down vs 0 h * Young Cells	0.99096	0.0114289	0.00349222	72 h * Aged Cells up vs 72 h * Young Cells	-0.000386035	72 h * Aged Cells down vs 72 h * Young Cells	1.72688e-06	5.97055	2.05816	7 d * Aged Cells up vs 7 d * Young Cells	0.328978	7 d * Aged Cells up vs 7 d * Young Cells	0.772281	0.123327	0.0853289	0.292111	0.123327	10 d * Aged Cells up vs 10 d * Young Cells	0.0181111	10 d * Aged Cells up vs 10 d * Young Cells	7.84618	13.0531	6.89217	1
574399	cg17531025				2.46248e-05	0.00404877	3.12179	1.23877	0 h * Aged Cells up vs 0 h * Young Cells	0.205532	0 h * Aged Cells up vs 0 h * Young Cells	0.00138369	3.5368	1.40345	72 h * Aged Cells up vs 72 h * Young Cells	0.231584	72 h * Aged Cells up vs 72 h * Young Cells	7.57926e-05	4.60569	2.06182	7 d * Aged Cells up vs 7 d * Young Cells	0.322165	7 d * Aged Cells up vs 7 d * Young Cells	0.0103384	1.50369	7.52171	2.74257	1.50369	10 d * Aged Cells up vs 10 d * Young Cells	0.250808	10 d * Aged Cells up vs 10 d * Young Cells	7.84327	22.0057	11.6235	1
102840	cg07688604	FBRSL1		Island	2.47407e-05	0.00263649	3.28963	1.63302	0 h * Aged Cells up vs 0 h * Young Cells	0.0793706	0 h * Aged Cells up vs 0 h * Young Cells	0.00791385	2.8527	1.41612	72 h * Aged Cells up vs 72 h * Young Cells	0.0642639	72 h * Aged Cells up vs 72 h * Young Cells	4.17633e-06	5.65007	3.1642	7 d * Aged Cells up vs 7 d * Young Cells	0.247899	7 d * Aged Cells up vs 7 d * Young Cells	0.106923	1.14119	2.76824	1.6638	1.14119	10 d * Aged Cells up vs 10 d * Young Cells	0.0485095	10 d * Aged Cells up vs 10 d * Young Cells	7.83905	34.4201	18.1907	1
660223	cg07230864	JPH1			2.4962e-05	0.000199786	4.25428	2.20006	0 h * Aged Cells up vs 0 h * Young Cells	0.263125	0 h * Aged Cells up vs 0 h * Young Cells	0.000861182	3.71546	1.92141	72 h * Aged Cells up vs 72 h * Young Cells	0.233545	72 h * Aged Cells up vs 72 h * Young Cells	0.00105959	3.63764	2.12224	7 d * Aged Cells up vs 7 d * Young Cells	0.25133	7 d * Aged Cells up vs 7 d * Young Cells	0.0163746	1.82098	6.49484	2.5485	1.82098	10 d * Aged Cells up vs 10 d * Young Cells	0.230687	10 d * Aged Cells up vs 10 d * Young Cells	7.83103	37.3163	19.7415	1
749239	cg00499595				2.5044e-05	0.00108187	3.6298	2.67511	0 h * Aged Cells up vs 0 h * Young Cells	0.384849	0 h * Aged Cells up vs 0 h * Young Cells	0.00131396	3.5564	2.62102	72 h * Aged Cells up vs 72 h * Young Cells	0.383705	72 h * Aged Cells up vs 72 h * Young Cells	0.000999386	3.65964	3.04274	7 d * Aged Cells up vs 7 d * Young Cells	0.418953	7 d * Aged Cells up vs 7 d * Young Cells	0.00113261	3.67861	13.0504	3.61253	3.67861	10 d * Aged Cells up vs 10 d * Young Cells	0.478429	10 d * Aged Cells up vs 10 d * Young Cells	7.82808	75.7594	40.0942	1
128891	cg09859596	ALPL			2.51464e-05	0.00149342	3.50782	1.39248	0 h * Aged Cells up vs 0 h * Young Cells	0.0968927	0 h * Aged Cells up vs 0 h * Young Cells	0.00496059	3.0412	1.20725	72 h * Aged Cells up vs 72 h * Young Cells	0.0882083	72 h * Aged Cells up vs 72 h * Young Cells	1.88136e-05	5.1075	2.28732	7 d * Aged Cells up vs 7 d * Young Cells	0.185274	7 d * Aged Cells up vs 7 d * Young Cells	0.0243102	1.30334	5.64662	2.37626	1.30334	10 d * Aged Cells up vs 10 d * Young Cells	0.0813249	10 d * Aged Cells up vs 10 d * Young Cells	7.82441	21.9694	11.6323	1
163727	cg11404915		Unclassified_Cell_type_specific		2.54653e-05	0.0010282	-3.64895	-2.66803	0 h * Aged Cells down vs 0 h * Young Cells	-0.325491	0 h * Aged Cells down vs 0 h * Young Cells	0.00109708	-3.62454	-2.65018	72 h * Aged Cells down vs 72 h * Young Cells	-0.32768	72 h * Aged Cells down vs 72 h * Young Cells	0.000509144	-3.91101	-3.22611	7 d * Aged Cells down vs 7 d * Young Cells	-0.36111	7 d * Aged Cells down vs 7 d * Young Cells	0.00199133	-3.43279	11.5458	-3.39791	-3.43279	10 d * Aged Cells down vs 10 d * Young Cells	-0.432152	10 d * Aged Cells down vs 10 d * Young Cells	7.81308	74.4271	39.4647	1
264761	cg08082788				2.54862e-05	0.00285393	-3.25885	-1.87543	0 h * Aged Cells down vs 0 h * Young Cells	-0.299425	0 h * Aged Cells down vs 0 h * Young Cells	0.000693736	-3.79619	-2.18466	72 h * Aged Cells down vs 72 h * Young Cells	-0.341908	72 h * Aged Cells down vs 72 h * Young Cells	0.000101991	-4.49838	-2.92052	7 d * Aged Cells down vs 7 d * Young Cells	-0.412373	7 d * Aged Cells down vs 7 d * Young Cells	0.191461	-1.0635	1.78886	-1.33748	-1.0635	10 d * Aged Cells down vs 10 d * Young Cells	-0.165224	10 d * Aged Cells down vs 10 d * Young Cells	7.81235	46.1017	24.4476	1
671946	cg16980707	ICAM4	Unclassified	N_Shore	2.58118e-05	0.0107017	2.72821	1.18214	0 h * Aged Cells up vs 0 h * Young Cells	0.190334	0 h * Aged Cells up vs 0 h * Young Cells	0.00441285	3.08772	1.33791	72 h * Aged Cells up vs 72 h * Young Cells	0.217176	72 h * Aged Cells up vs 72 h * Young Cells	3.87224e-05	4.84778	2.36974	7 d * Aged Cells up vs 7 d * Young Cells	0.347358	7 d * Aged Cells up vs 7 d * Young Cells	0.001546	2.09222	12.2126	3.49466	2.09222	10 d * Aged Cells up vs 10 d * Young Cells	0.314688	10 d * Aged Cells up vs 10 d * Young Cells	7.80094	26.097	13.8594	1
281461	cg05860426	LMF1	Unclassified	Island	2.59188e-05	0.283226	1.09338	0.600408	0 h * Aged Cells up vs 0 h * Young Cells	0.0872429	0 h * Aged Cells up vs 0 h * Young Cells	0.0548873	2.0005	1.09853	72 h * Aged Cells up vs 72 h * Young Cells	0.157064	72 h * Aged Cells up vs 72 h * Young Cells	4.94072e-06	-5.5893	-3.46259	7 d * Aged Cells down vs 7 d * Young Cells	-0.480132	7 d * Aged Cells down vs 7 d * Young Cells	0.0658846	1.45022	3.65336	1.91138	1.45022	10 d * Aged Cells up vs 10 d * Young Cells	0.211268	10 d * Aged Cells up vs 10 d * Young Cells	7.79723	41.8943	22.2594	1
231299	cg17434852				2.59547e-05	0.00520377	3.0221	1.32849	0 h * Aged Cells up vs 0 h * Young Cells	0.213083	0 h * Aged Cells up vs 0 h * Young Cells	0.0027203	3.27749	1.44076	72 h * Aged Cells up vs 72 h * Young Cells	0.231473	72 h * Aged Cells up vs 72 h * Young Cells	0.000135478	4.3955	2.17985	7 d * Aged Cells up vs 7 d * Young Cells	0.322635	7 d * Aged Cells up vs 7 d * Young Cells	0.00088985	2.24926	13.7137	3.7032	2.24926	10 d * Aged Cells up vs 10 d * Young Cells	0.351915	10 d * Aged Cells up vs 10 d * Young Cells	7.79599	26.8431	14.2647	1
224054	cg26723045	SCUBE2			2.60721e-05	0.00550698	2.99943	1.61716	0 h * Aged Cells up vs 0 h * Young Cells	0.261848	0 h * Aged Cells up vs 0 h * Young Cells	0.0056441	2.98957	1.61184	72 h * Aged Cells up vs 72 h * Young Cells	0.256585	72 h * Aged Cells up vs 72 h * Young Cells	1.22353e-05	5.26233	3.2008	7 d * Aged Cells up vs 7 d * Young Cells	0.474916	7 d * Aged Cells up vs 7 d * Young Cells	0.0205251	1.82566	6.006	2.45071	1.82566	10 d * Aged Cells up vs 10 d * Young Cells	0.270486	10 d * Aged Cells up vs 10 d * Young Cells	7.79194	40.3586	21.458	1
271495	cg26612664	GRAMD3			2.62359e-05	0.000697494	3.79418	2.47405	0 h * Aged Cells up vs 0 h * Young Cells	0.3743	0 h * Aged Cells up vs 0 h * Young Cells	0.000448259	3.95807	2.58092	72 h * Aged Cells up vs 72 h * Young Cells	0.394322	72 h * Aged Cells up vs 72 h * Young Cells	0.00125884	3.57262	2.62812	7 d * Aged Cells up vs 7 d * Young Cells	0.384793	7 d * Aged Cells up vs 7 d * Young Cells	0.00922124	2.5136	7.78363	2.78991	2.5136	10 d * Aged Cells up vs 10 d * Young Cells	0.383067	10 d * Aged Cells up vs 10 d * Young Cells	7.78632	58.99	31.3867	1
269437	cg07303702	CDH7			2.63035e-05	0.00237625	3.32986	1.43459	0 h * Aged Cells up vs 0 h * Young Cells	0.237628	0 h * Aged Cells up vs 0 h * Young Cells	0.00282415	3.26293	1.40575	72 h * Aged Cells up vs 72 h * Young Cells	0.234046	72 h * Aged Cells up vs 72 h * Young Cells	0.000146653	4.36674	2.12239	7 d * Aged Cells up vs 7 d * Young Cells	0.339086	7 d * Aged Cells up vs 7 d * Young Cells	0.004877	1.81437	9.29016	3.04798	1.81437	10 d * Aged Cells up vs 10 d * Young Cells	0.288073	10 d * Aged Cells up vs 10 d * Young Cells	7.78401	25.7436	13.7014	1
64575	cg05996538	NOTCH4			2.67535e-05	0.0023612	3.33231	1.43391	0 h * Aged Cells up vs 0 h * Young Cells	0.104033	0 h * Aged Cells up vs 0 h * Young Cells	0.00543735	3.00453	1.29287	72 h * Aged Cells up vs 72 h * Young Cells	0.0868649	72 h * Aged Cells up vs 72 h * Young Cells	4.17711e-05	4.8205	2.34011	7 d * Aged Cells up vs 7 d * Young Cells	0.165428	7 d * Aged Cells up vs 7 d * Young Cells	0.0237271	1.4192	5.6978	2.38701	1.4192	10 d * Aged Cells up vs 10 d * Young Cells	0.0920358	10 d * Aged Cells up vs 10 d * Young Cells	7.76881	25.6313	13.6684	1
675607	cg11661265	ARAP2			2.69768e-05	0.00110324	3.62243	1.76377	0 h * Aged Cells up vs 0 h * Young Cells	0.273541	0 h * Aged Cells up vs 0 h * Young Cells	0.000725058	3.77974	1.84036	72 h * Aged Cells up vs 72 h * Young Cells	0.292089	72 h * Aged Cells up vs 72 h * Young Cells	0.000195456	4.26227	2.34126	7 d * Aged Cells up vs 7 d * Young Cells	0.370283	7 d * Aged Cells up vs 7 d * Young Cells	0.0142731	1.75395	6.79711	2.60713	1.75395	10 d * Aged Cells up vs 10 d * Young Cells	0.255904	10 d * Aged Cells up vs 10 d * Young Cells	7.76137	32.7857	17.5003	1
468512	cg14856316				2.7299e-05	0.000224108	4.21239	2.26051	0 h * Aged Cells up vs 0 h * Young Cells	0.156167	0 h * Aged Cells up vs 0 h * Young Cells	0.0010873	3.62791	1.94686	72 h * Aged Cells up vs 72 h * Young Cells	0.155727	72 h * Aged Cells up vs 72 h * Young Cells	0.000435831	3.96844	2.40251	7 d * Aged Cells up vs 7 d * Young Cells	0.189728	7 d * Aged Cells up vs 7 d * Young Cells	0.0491854	1.52227	4.21505	2.05306	1.52227	10 d * Aged Cells up vs 10 d * Young Cells	0.121325	10 d * Aged Cells up vs 10 d * Young Cells	7.75075	39.7706	21.2578	1
239084	cg08801452	SERPINA12			2.74454e-05	0.00302205	3.23655	1.53014	0 h * Aged Cells up vs 0 h * Young Cells	0.236691	0 h * Aged Cells up vs 0 h * Young Cells	0.00177363	3.44226	1.62739	72 h * Aged Cells up vs 72 h * Young Cells	0.25572	72 h * Aged Cells up vs 72 h * Young Cells	9.11476e-05	4.53904	2.42091	7 d * Aged Cells up vs 7 d * Young Cells	0.36831	7 d * Aged Cells up vs 7 d * Young Cells	0.00838895	1.84785	8.00225	2.82882	1.84785	10 d * Aged Cells up vs 10 d * Young Cells	0.279815	10 d * Aged Cells up vs 10 d * Young Cells	7.74597	30.8486	16.4991	1
524156	cg24374740	MYADM	Promoter_Associated	S_Shore	2.74568e-05	0.717748	0.365017	0.130844	0 h * Aged Cells up vs 0 h * Young Cells	0.0213558	0 h * Aged Cells up vs 0 h * Young Cells	0.880193	0.152059	0.054507	72 h * Aged Cells up vs 72 h * Young Cells	0.00850948	72 h * Aged Cells up vs 72 h * Young Cells	6.44076e-07	6.33155	2.56046	7 d * Aged Cells up vs 7 d * Young Cells	0.377073	7 d * Aged Cells up vs 7 d * Young Cells	0.270653	0.556199	1.26111	1.12299	0.556199	10 d * Aged Cells up vs 10 d * Young Cells	0.0788925	10 d * Aged Cells up vs 10 d * Young Cells	7.74559	17.7337	9.48515	1
781730	cg14847044	LOC283140	Unclassified_Cell_type_specific		2.75743e-05	0.0180284	-2.50706	-1.18628	0 h * Aged Cells down vs 0 h * Young Cells	-0.194389	0 h * Aged Cells down vs 0 h * Young Cells	0.0129059	-2.64974	-1.25379	72 h * Aged Cells down vs 72 h * Young Cells	-0.201306	72 h * Aged Cells down vs 72 h * Young Cells	3.22688e-06	-5.74344	-3.06592	7 d * Aged Cells down vs 7 d * Young Cells	-0.442996	7 d * Aged Cells down vs 7 d * Young Cells	0.0340556	-1.45436	4.94855	-2.22453	-1.45436	10 d * Aged Cells down vs 10 d * Young Cells	-0.216167	10 d * Aged Cells down vs 10 d * Young Cells	7.74178	30.8849	16.5274	1
657128	cg10672164	FARP1			2.77438e-05	0.00162886	3.47477	2.03108	0 h * Aged Cells up vs 0 h * Young Cells	0.322573	0 h * Aged Cells up vs 0 h * Young Cells	0.00238647	3.3282	1.9454	72 h * Aged Cells up vs 72 h * Young Cells	0.311874	72 h * Aged Cells up vs 72 h * Young Cells	6.97755e-05	4.63555	3.05682	7 d * Aged Cells up vs 7 d * Young Cells	0.457938	7 d * Aged Cells up vs 7 d * Young Cells	0.00843596	2.2828	7.98928	2.82653	2.2828	10 d * Aged Cells up vs 10 d * Young Cells	0.313432	10 d * Aged Cells up vs 10 d * Young Cells	7.7363	47.0974	25.2211	1
63799	cg16214153	C6orf132			2.77546e-05	0.000257493	4.16167	2.50813	0 h * Aged Cells up vs 0 h * Young Cells	0.308042	0 h * Aged Cells up vs 0 h * Young Cells	0.00155518	3.4924	2.10478	72 h * Aged Cells up vs 72 h * Young Cells	0.25151	72 h * Aged Cells up vs 72 h * Young Cells	0.00141662	3.52788	2.39863	7 d * Aged Cells up vs 7 d * Young Cells	0.288551	7 d * Aged Cells up vs 7 d * Young Cells	0.00535397	2.50707	9.06442	3.01072	2.50707	10 d * Aged Cells up vs 10 d * Young Cells	0.313645	10 d * Aged Cells up vs 10 d * Young Cells	7.73595	50.0659	26.8119	1
432671	cg26941368	ADAMTS18		S_Shore	2.78284e-05	0.00235196	3.33383	1.19811	0 h * Aged Cells up vs 0 h * Young Cells	0.167806	0 h * Aged Cells up vs 0 h * Young Cells	0.0128529	2.65147	0.952885	72 h * Aged Cells up vs 72 h * Young Cells	0.132882	72 h * Aged Cells up vs 72 h * Young Cells	1.69827e-05	5.14434	2.08569	7 d * Aged Cells up vs 7 d * Young Cells	0.280454	7 d * Aged Cells up vs 7 d * Young Cells	0.0156798	1.27469	6.58985	2.56707	1.27469	10 d * Aged Cells up vs 10 d * Young Cells	0.179392	10 d * Aged Cells up vs 10 d * Young Cells	7.73358	17.7972	9.5339	1
322379	cg15609387			N_Shore	2.78999e-05	0.0022155	3.35688	1.6885	0 h * Aged Cells up vs 0 h * Young Cells	0.145768	0 h * Aged Cells up vs 0 h * Young Cells	0.002521	3.30699	1.66341	72 h * Aged Cells up vs 72 h * Young Cells	0.144805	72 h * Aged Cells up vs 72 h * Young Cells	7.54577e-05	4.60729	2.61444	7 d * Aged Cells up vs 7 d * Young Cells	0.261285	7 d * Aged Cells up vs 7 d * Young Cells	0.00538936	2.09059	9.04855	3.00808	2.09059	10 d * Aged Cells up vs 10 d * Young Cells	0.172013	10 d * Aged Cells up vs 10 d * Young Cells	7.73129	34.8535	18.6764	1
135017	cg06636678		Promoter_Associated		2.82361e-05	0.000466542	3.94331	2.23809	0 h * Aged Cells up vs 0 h * Young Cells	0.273314	0 h * Aged Cells up vs 0 h * Young Cells	0.00103646	3.64594	2.06932	72 h * Aged Cells up vs 72 h * Young Cells	0.251592	72 h * Aged Cells up vs 72 h * Young Cells	0.00170127	3.45817	2.21428	7 d * Aged Cells up vs 7 d * Young Cells	0.283093	7 d * Aged Cells up vs 7 d * Young Cells	0.0230481	1.88196	5.75918	2.39983	1.88196	10 d * Aged Cells up vs 10 d * Young Cells	0.2025	10 d * Aged Cells up vs 10 d * Young Cells	7.72059	44.3148	23.7793	1
762120	cg04272859				2.84069e-05	0.000332696	4.0678	2.71972	0 h * Aged Cells up vs 0 h * Young Cells	0.35472	0 h * Aged Cells up vs 0 h * Young Cells	0.000962942	3.67359	2.45616	72 h * Aged Cells up vs 72 h * Young Cells	0.318046	72 h * Aged Cells up vs 72 h * Young Cells	0.00104993	3.64108	2.7464	7 d * Aged Cells up vs 7 d * Young Cells	0.367292	7 d * Aged Cells up vs 7 d * Young Cells	0.147856	1.37353	2.21063	1.48682	1.37353	10 d * Aged Cells up vs 10 d * Young Cells	0.137202	10 d * Aged Cells up vs 10 d * Young Cells	7.71521	61.4529	32.9985	1
125770	cg21090033	TM4SF19			2.85457e-05	0.0067855	2.9153	1.65474	0 h * Aged Cells up vs 0 h * Young Cells	0.225427	0 h * Aged Cells up vs 0 h * Young Cells	0.000147761	4.36401	2.47703	72 h * Aged Cells up vs 72 h * Young Cells	0.323163	72 h * Aged Cells up vs 72 h * Young Cells	0.000373817	4.02497	2.57736	7 d * Aged Cells up vs 7 d * Young Cells	0.294615	7 d * Aged Cells up vs 7 d * Young Cells	0.0237825	1.87122	5.69288	2.38598	1.87122	10 d * Aged Cells up vs 10 d * Young Cells	0.22125	10 d * Aged Cells up vs 10 d * Young Cells	7.71086	44.2646	23.7823	1
516244	cg05864370	ZNF618			2.864e-05	0.00793949	2.85137	1.28915	0 h * Aged Cells up vs 0 h * Young Cells	0.202276	0 h * Aged Cells up vs 0 h * Young Cells	0.000536981	3.89131	1.75933	72 h * Aged Cells up vs 72 h * Young Cells	0.263685	72 h * Aged Cells up vs 72 h * Young Cells	0.000357913	4.04096	2.06112	7 d * Aged Cells up vs 7 d * Young Cells	0.31665	7 d * Aged Cells up vs 7 d * Young Cells	0.00178353	2.14901	11.8345	3.44013	2.14901	10 d * Aged Cells up vs 10 d * Young Cells	0.32892	10 d * Aged Cells up vs 10 d * Young Cells	7.70792	28.0739	15.0892	1
53393	cg15664640	TBCD		S_Shore	2.86993e-05	0.448876	0.767693	0.261741	0 h * Aged Cells up vs 0 h * Young Cells	0.0369206	0 h * Aged Cells up vs 0 h * Young Cells	0.186281	1.35373	0.461546	72 h * Aged Cells up vs 72 h * Young Cells	0.062003	72 h * Aged Cells up vs 72 h * Young Cells	3.69799e-07	6.53644	2.51416	7 d * Aged Cells up vs 7 d * Young Cells	0.218035	7 d * Aged Cells up vs 7 d * Young Cells	0.0378345	1.02514	4.73558	2.17614	1.02514	10 d * Aged Cells up vs 10 d * Young Cells	0.137253	10 d * Aged Cells up vs 10 d * Young Cells	7.70608	15.9611	8.58086	1
293766	cg24639176	PHACTR1		S_Shelf	2.90554e-05	0.00837933	2.8293	0.974805	0 h * Aged Cells up vs 0 h * Young Cells	0.139142	0 h * Aged Cells up vs 0 h * Young Cells	0.0214355	2.43172	0.837825	72 h * Aged Cells up vs 72 h * Young Cells	0.115874	72 h * Aged Cells up vs 72 h * Young Cells	6.37754e-06	5.49712	2.13669	7 d * Aged Cells up vs 7 d * Young Cells	0.333132	7 d * Aged Cells up vs 7 d * Young Cells	0.0265954	1.11219	5.45824	2.33629	1.11219	10 d * Aged Cells up vs 10 d * Young Cells	0.1489	10 d * Aged Cells up vs 10 d * Young Cells	7.69509	16.2763	8.76278	1
12057	cg10028823	MAD1L1	Unclassified	S_Shelf	2.94396e-05	0.000394128	4.0055	2.80463	0 h * Aged Cells up vs 0 h * Young Cells	0.270179	0 h * Aged Cells up vs 0 h * Young Cells	0.00361178	3.16678	2.21736	72 h * Aged Cells up vs 72 h * Young Cells	0.250068	72 h * Aged Cells up vs 72 h * Young Cells	0.000723864	3.78035	2.98619	7 d * Aged Cells up vs 7 d * Young Cells	0.33167	7 d * Aged Cells up vs 7 d * Young Cells	0.0204073	2.37339	6.01832	2.45323	2.37339	10 d * Aged Cells up vs 10 d * Young Cells	0.268154	10 d * Aged Cells up vs 10 d * Young Cells	7.68339	67.12	36.1909	1
431650	cg13098204	KCNK1		S_Shelf	2.98544e-05	0.00489211	3.04674	1.38128	0 h * Aged Cells up vs 0 h * Young Cells	0.223392	0 h * Aged Cells up vs 0 h * Young Cells	0.00186543	3.42295	1.55184	72 h * Aged Cells up vs 72 h * Young Cells	0.251372	72 h * Aged Cells up vs 72 h * Young Cells	0.000156472	4.3432	2.22139	7 d * Aged Cells up vs 7 d * Young Cells	0.345011	7 d * Aged Cells up vs 7 d * Young Cells	0.00153234	2.19122	12.2363	3.49804	2.19122	10 d * Aged Cells up vs 10 d * Young Cells	0.345416	10 d * Aged Cells up vs 10 d * Young Cells	7.67094	28.0936	15.1725	1
613269	cg06412358		Unclassified_Cell_type_specific	Island	2.98889e-05	0.0567338	1.9845	0.879376	0 h * Aged Cells up vs 0 h * Young Cells	0.0542985	0 h * Aged Cells up vs 0 h * Young Cells	0.0147464	2.59326	1.14913	72 h * Aged Cells up vs 72 h * Young Cells	0.0713228	72 h * Aged Cells up vs 72 h * Young Cells	1.3849e-06	6.05101	3.02496	7 d * Aged Cells up vs 7 d * Young Cells	0.307349	7 d * Aged Cells up vs 7 d * Young Cells	0.063381	1.18194	3.72667	1.93046	1.18194	10 d * Aged Cells up vs 10 d * Young Cells	0.0739545	10 d * Aged Cells up vs 10 d * Young Cells	7.66992	26.835	14.4947	1
195882	cg05761112				3.00422e-05	0.00162726	3.47514	1.87521	0 h * Aged Cells up vs 0 h * Young Cells	0.232664	0 h * Aged Cells up vs 0 h * Young Cells	0.00433975	3.09434	1.66972	72 h * Aged Cells up vs 72 h * Young Cells	0.20345	72 h * Aged Cells up vs 72 h * Young Cells	0.000121425	4.43522	2.69997	7 d * Aged Cells up vs 7 d * Young Cells	0.304767	7 d * Aged Cells up vs 7 d * Young Cells	0.013465	1.96222	6.92651	2.63183	1.96222	10 d * Aged Cells up vs 10 d * Young Cells	0.211161	10 d * Aged Cells up vs 10 d * Young Cells	7.66537	39.7694	21.4939	1
321602	cg10002888	BAT2		S_Shelf	3.01292e-05	0.0178738	-2.51079	-0.986087	0 h * Aged Cells down vs 0 h * Young Cells	-0.120788	0 h * Aged Cells down vs 0 h * Young Cells	0.000759976	-3.76219	-1.47756	72 h * Aged Cells down vs 72 h * Young Cells	-0.174325	72 h * Aged Cells down vs 72 h * Young Cells	7.23034e-05	-4.62271	-2.04819	7 d * Aged Cells down vs 7 d * Young Cells	-0.239576	7 d * Aged Cells down vs 7 d * Young Cells	0.0513198	-1.10309	4.1322	-2.03278	-1.10309	10 d * Aged Cells down vs 10 d * Young Cells	-0.149281	10 d * Aged Cells down vs 10 d * Young Cells	7.6628	21.0602	11.3861	1
351590	cg23122032				3.05244e-05	0.000281325	4.12928	3.74333	0 h * Aged Cells up vs 0 h * Young Cells	0.517677	0 h * Aged Cells up vs 0 h * Young Cells	0.00172374	3.45316	3.1304	72 h * Aged Cells up vs 72 h * Young Cells	0.444242	72 h * Aged Cells up vs 72 h * Young Cells	0.000934632	3.68479	3.76846	7 d * Aged Cells up vs 7 d * Young Cells	0.489237	7 d * Aged Cells up vs 7 d * Young Cells	0.00529224	3.7769	9.09239	3.01536	3.7769	10 d * Aged Cells up vs 10 d * Young Cells	0.459282	10 d * Aged Cells up vs 10 d * Young Cells	7.65122	112.037	60.6638	1
584864	cg10301258	LOC146336		N_Shore	3.06643e-05	0.389394	0.873821	0.273126	0 h * Aged Cells up vs 0 h * Young Cells	0.0330726	0 h * Aged Cells up vs 0 h * Young Cells	0.615082	0.508309	0.15888	72 h * Aged Cells up vs 72 h * Young Cells	0.020779	72 h * Aged Cells up vs 72 h * Young Cells	1.24297e-06	-6.0905	-2.14764	7 d * Aged Cells down vs 7 d * Young Cells	-0.235625	7 d * Aged Cells down vs 7 d * Young Cells	0.529289	-0.274989	0.405437	-0.636739	-0.274989	10 d * Aged Cells down vs 10 d * Young Cells	-0.0448148	10 d * Aged Cells down vs 10 d * Young Cells	7.64716	13.3121	7.21182	1
767788	cg13456836	ANKRD20A19P			3.07728e-05	0.991068	-0.0112918	-0.00482271	0 h * Aged Cells down vs 0 h * Young Cells	-0.0103688	0 h * Aged Cells down vs 0 h * Young Cells	0.572912	-0.570233	-0.243546	72 h * Aged Cells down vs 72 h * Young Cells	-0.036592	72 h * Aged Cells down vs 72 h * Young Cells	2.1288e-06	5.89441	2.84013	7 d * Aged Cells up vs 7 d * Young Cells	0.431058	7 d * Aged Cells up vs 7 d * Young Cells	0.979478	0.0153114	0.000673204	0.0259462	0.0153114	10 d * Aged Cells up vs 10 d * Young Cells	0.000720266	10 d * Aged Cells up vs 10 d * Young Cells	7.64403	24.8454	13.4655	1
299726	cg09662496				3.08081e-05	0.00089428	-3.70134	-1.93358	0 h * Aged Cells down vs 0 h * Young Cells	-0.284174	0 h * Aged Cells down vs 0 h * Young Cells	0.000129702	-4.41131	-2.30447	72 h * Aged Cells down vs 72 h * Young Cells	-0.321078	72 h * Aged Cells down vs 72 h * Young Cells	0.00105808	-3.63817	-2.14414	7 d * Aged Cells down vs 7 d * Young Cells	-0.30197	7 d * Aged Cells down vs 7 d * Young Cells	0.0858128	-1.2837	3.16297	-1.77847	-1.2837	10 d * Aged Cells down vs 10 d * Young Cells	-0.177503	10 d * Aged Cells down vs 10 d * Young Cells	7.64301	37.165	20.1451	1
458984	cg16559551				3.10547e-05	0.00114524	3.60835	2.09786	0 h * Aged Cells up vs 0 h * Young Cells	0.280412	0 h * Aged Cells up vs 0 h * Young Cells	0.00125517	3.57373	2.07773	72 h * Aged Cells up vs 72 h * Young Cells	0.26904	72 h * Aged Cells up vs 72 h * Young Cells	0.000305396	4.0992	2.68866	7 d * Aged Cells up vs 7 d * Young Cells	0.339939	7 d * Aged Cells up vs 7 d * Young Cells	0.0396769	1.7304	4.64013	2.1541	1.7304	10 d * Aged Cells up vs 10 d * Young Cells	0.198927	10 d * Aged Cells up vs 10 d * Young Cells	7.63594	45.99	24.9518	1
166454	cg11587583				3.15397e-05	0.00125383	3.57413	1.50696	0 h * Aged Cells up vs 0 h * Young Cells	0.19658	0 h * Aged Cells up vs 0 h * Young Cells	0.00317372	3.21744	1.35657	72 h * Aged Cells up vs 72 h * Young Cells	0.174677	72 h * Aged Cells up vs 72 h * Young Cells	0.000127725	4.41688	2.10094	7 d * Aged Cells up vs 7 d * Young Cells	0.271632	7 d * Aged Cells up vs 7 d * Young Cells	0.00653752	1.70713	8.58709	2.93037	1.70713	10 d * Aged Cells up vs 10 d * Young Cells	0.200838	10 d * Aged Cells up vs 10 d * Young Cells	7.6222	24.1438	13.1228	1
592679	cg02887723	SULF1			3.17209e-05	0.000585183	3.85944	2.11335	0 h * Aged Cells up vs 0 h * Young Cells	0.337004	0 h * Aged Cells up vs 0 h * Young Cells	0.00155902	3.49147	1.91186	72 h * Aged Cells up vs 72 h * Young Cells	0.302984	72 h * Aged Cells up vs 72 h * Young Cells	0.00117295	3.59932	2.2235	7 d * Aged Cells up vs 7 d * Young Cells	0.341178	7 d * Aged Cells up vs 7 d * Young Cells	0.0030612	2.44495	10.4428	3.23153	2.44495	10 d * Aged Cells up vs 10 d * Young Cells	0.380533	10 d * Aged Cells up vs 10 d * Young Cells	7.61712	40.6958	22.134	1
347310	cg24933853				3.17218e-05	0.00298103	3.24188	1.22736	0 h * Aged Cells up vs 0 h * Young Cells	0.145496	0 h * Aged Cells up vs 0 h * Young Cells	0.0065952	2.92682	1.10808	72 h * Aged Cells up vs 72 h * Young Cells	0.133423	72 h * Aged Cells up vs 72 h * Young Cells	3.85008e-05	4.84985	2.07144	7 d * Aged Cells up vs 7 d * Young Cells	0.226753	7 d * Aged Cells up vs 7 d * Young Cells	0.0239369	1.24662	5.67922	2.38311	1.24662	10 d * Aged Cells up vs 10 d * Young Cells	0.135212	10 d * Aged Cells up vs 10 d * Young Cells	7.6171	19.4538	10.5807	1
386441	cg05212006				3.17602e-05	0.00344396	3.18545	1.35587	0 h * Aged Cells up vs 0 h * Young Cells	0.210837	0 h * Aged Cells up vs 0 h * Young Cells	0.00185392	3.42532	1.45797	72 h * Aged Cells up vs 72 h * Young Cells	0.226025	72 h * Aged Cells up vs 72 h * Young Cells	5.39959e-05	4.72802	2.27035	7 d * Aged Cells up vs 7 d * Young Cells	0.335026	7 d * Aged Cells up vs 7 d * Young Cells	0.0666963	1.12054	3.63026	1.90532	1.12054	10 d * Aged Cells up vs 10 d * Young Cells	0.163536	10 d * Aged Cells up vs 10 d * Young Cells	7.61602	24.5858	13.3738	1
555966	cg07477310				3.19833e-05	0.000308357	4.09567	2.38094	0 h * Aged Cells up vs 0 h * Young Cells	0.217205	0 h * Aged Cells up vs 0 h * Young Cells	0.00126906	3.56956	2.0751	72 h * Aged Cells up vs 72 h * Young Cells	0.189346	72 h * Aged Cells up vs 72 h * Young Cells	0.00100872	3.65614	2.39781	7 d * Aged Cells up vs 7 d * Young Cells	0.213555	7 d * Aged Cells up vs 7 d * Young Cells	0.0500996	1.64202	4.17908	2.04428	1.64202	10 d * Aged Cells up vs 10 d * Young Cells	0.156235	10 d * Aged Cells up vs 10 d * Young Cells	7.60983	45.8232	24.9466	1
26461	cg02935904	TTC22	Promoter_Associated	S_Shore	3.21415e-05	0.501881	-0.680027	-0.215337	0 h * Aged Cells down vs 0 h * Young Cells	-0.0350978	0 h * Aged Cells down vs 0 h * Young Cells	0.528966	-0.637243	-0.201789	72 h * Aged Cells down vs 72 h * Young Cells	-0.0295757	72 h * Aged Cells down vs 72 h * Young Cells	4.18932e-06	5.64894	2.01803	7 d * Aged Cells up vs 7 d * Young Cells	0.255674	7 d * Aged Cells up vs 7 d * Young Cells	0.409346	-0.366283	0.700846	-0.837166	-0.366283	10 d * Aged Cells down vs 10 d * Young Cells	-0.0615876	10 d * Aged Cells down vs 10 d * Young Cells	7.60546	13.5886	7.40198	1
273260	cg23087598	LMX1A		N_Shelf	3.23168e-05	0.000516106	3.90599	3.00726	0 h * Aged Cells up vs 0 h * Young Cells	0.442152	0 h * Aged Cells up vs 0 h * Young Cells	0.000744592	3.76982	2.90243	72 h * Aged Cells up vs 72 h * Young Cells	0.439131	72 h * Aged Cells up vs 72 h * Young Cells	0.00108622	3.62829	3.15145	7 d * Aged Cells up vs 7 d * Young Cells	0.45308	7 d * Aged Cells up vs 7 d * Young Cells	0.0123628	2.838	7.11736	2.66784	2.838	10 d * Aged Cells up vs 10 d * Young Cells	0.392489	10 d * Aged Cells up vs 10 d * Young Cells	7.60065	80.2776	43.7566	1
436092	cg23844865	PACRG			3.24548e-05	0.00196717	-3.40259	-2.28804	0 h * Aged Cells down vs 0 h * Young Cells	-0.153861	0 h * Aged Cells down vs 0 h * Young Cells	0.000857947	-3.71687	-2.49937	72 h * Aged Cells down vs 72 h * Young Cells	-0.1641	72 h * Aged Cells down vs 72 h * Young Cells	0.000519567	-3.90351	-2.96127	7 d * Aged Cells down vs 7 d * Young Cells	-0.218469	7 d * Aged Cells down vs 7 d * Young Cells	0.00702982	-2.69531	8.41553	-2.90095	-2.69531	10 d * Aged Cells down vs 10 d * Young Cells	-0.161494	10 d * Aged Cells down vs 10 d * Young Cells	7.59688	61.2078	33.3789	1
416816	cg00521899	MCCC1			3.25861e-05	0.00078716	3.74907	2.31247	0 h * Aged Cells up vs 0 h * Young Cells	0.354672	0 h * Aged Cells up vs 0 h * Young Cells	0.00232149	3.33886	2.05944	72 h * Aged Cells up vs 72 h * Young Cells	0.317753	72 h * Aged Cells up vs 72 h * Young Cells	0.00097466	3.66905	2.55313	7 d * Aged Cells up vs 7 d * Young Cells	0.392238	7 d * Aged Cells up vs 7 d * Young Cells	0.0617605	1.65605	3.77587	1.94316	1.65605	10 d * Aged Cells up vs 10 d * Young Cells	0.246342	10 d * Aged Cells up vs 10 d * Young Cells	7.59331	51.4752	28.0845	1
731894	cg12065969	LINC01581			3.28743e-05	0.00100279	3.65836	2.01626	0 h * Aged Cells up vs 0 h * Young Cells	0.226785	0 h * Aged Cells up vs 0 h * Young Cells	0.000635052	3.82907	2.11035	72 h * Aged Cells up vs 72 h * Young Cells	0.253227	72 h * Aged Cells up vs 72 h * Young Cells	0.000810826	3.738	2.32416	7 d * Aged Cells up vs 7 d * Young Cells	0.256716	7 d * Aged Cells up vs 7 d * Young Cells	0.0125585	2.02654	7.08215	2.66123	2.02654	10 d * Aged Cells up vs 10 d * Young Cells	0.224083	10 d * Aged Cells up vs 10 d * Young Cells	7.58552	41.0553	22.4225	1
23828	cg03669949	DDX43	Unclassified_Cell_type_specific	Island	3.30653e-05	0.00450086	3.07989	2.31796	0 h * Aged Cells up vs 0 h * Young Cells	0.269724	0 h * Aged Cells up vs 0 h * Young Cells	0.00259559	3.29569	2.48037	72 h * Aged Cells up vs 72 h * Young Cells	0.286851	72 h * Aged Cells up vs 72 h * Young Cells	7.5327e-05	4.60792	3.91239	7 d * Aged Cells up vs 7 d * Young Cells	0.374391	7 d * Aged Cells up vs 7 d * Young Cells	0.0379619	2.26131	4.72882	2.17458	2.26131	10 d * Aged Cells up vs 10 d * Young Cells	0.195867	10 d * Aged Cells up vs 10 d * Young Cells	7.5804	76.5061	41.8123	1
423576	cg18716083	EPB41L4A			3.32411e-05	0.00108745	3.62786	1.45949	0 h * Aged Cells up vs 0 h * Young Cells	0.20544	0 h * Aged Cells up vs 0 h * Young Cells	0.0130049	2.64651	1.06469	72 h * Aged Cells up vs 72 h * Young Cells	0.146746	72 h * Aged Cells up vs 72 h * Young Cells	5.45412e-05	4.7244	2.14419	7 d * Aged Cells up vs 7 d * Young Cells	0.257548	7 d * Aged Cells up vs 7 d * Young Cells	0.0162317	1.41869	6.51402	2.55226	1.41869	10 d * Aged Cells up vs 10 d * Young Cells	0.186073	10 d * Aged Cells up vs 10 d * Young Cells	7.57572	21.8467	11.9471	1
350221	cg10337572	AK2			3.3685e-05	0.00466299	-3.06583	-1.75952	0 h * Aged Cells down vs 0 h * Young Cells	-0.259916	0 h * Aged Cells down vs 0 h * Young Cells	0.000921913	-3.68993	-2.11769	72 h * Aged Cells down vs 72 h * Young Cells	-0.322545	72 h * Aged Cells down vs 72 h * Young Cells	5.21028e-05	-4.74088	-3.06953	7 d * Aged Cells down vs 7 d * Young Cells	-0.445482	7 d * Aged Cells down vs 7 d * Young Cells	0.036982	-1.73396	4.7815	-2.18667	-1.73396	10 d * Aged Cells down vs 10 d * Young Cells	-0.262254	10 d * Aged Cells down vs 10 d * Young Cells	7.56401	44.392	24.3138	1
538122	cg15958572	COL27A1			3.40418e-05	0.00505572	3.03363	1.30795	0 h * Aged Cells up vs 0 h * Young Cells	0.0723334	0 h * Aged Cells up vs 0 h * Young Cells	0.000538843	3.89003	1.67719	72 h * Aged Cells up vs 72 h * Young Cells	0.102294	72 h * Aged Cells up vs 72 h * Young Cells	9.03706e-05	4.54213	2.20931	7 d * Aged Cells up vs 7 d * Young Cells	0.125091	7 d * Aged Cells up vs 7 d * Young Cells	0.172676	0.832897	1.95477	1.39813	0.832897	10 d * Aged Cells up vs 10 d * Young Cells	0.0654091	10 d * Aged Cells up vs 10 d * Young Cells	7.55472	25.0232	13.7222	1
280497	cg26071532	MAK			3.40617e-05	0.0108665	2.72184	1.0038	0 h * Aged Cells up vs 0 h * Young Cells	0.13021	0 h * Aged Cells up vs 0 h * Young Cells	0.00178369	3.4401	1.26869	72 h * Aged Cells up vs 72 h * Young Cells	0.159591	72 h * Aged Cells up vs 72 h * Young Cells	4.12699e-05	4.82484	2.00742	7 d * Aged Cells up vs 7 d * Young Cells	0.244311	7 d * Aged Cells up vs 7 d * Young Cells	0.0324929	1.14447	5.04439	2.24597	1.14447	10 d * Aged Cells up vs 10 d * Young Cells	0.126535	10 d * Aged Cells up vs 10 d * Young Cells	7.5542	18.3073	10.0401	1
475701	cg26394624				3.41994e-05	0.00085802	-3.71684	-2.33706	0 h * Aged Cells down vs 0 h * Young Cells	-0.349595	0 h * Aged Cells down vs 0 h * Young Cells	0.000458576	-3.94967	-2.48346	72 h * Aged Cells down vs 72 h * Young Cells	-0.377623	72 h * Aged Cells down vs 72 h * Young Cells	0.00092479	-3.68876	-2.61664	7 d * Aged Cells down vs 7 d * Young Cells	-0.373408	7 d * Aged Cells down vs 7 d * Young Cells	0.0694975	-1.63758	3.55293	-1.88492	-1.63758	10 d * Aged Cells down vs 10 d * Young Cells	-0.251053	10 d * Aged Cells down vs 10 d * Young Cells	7.55065	53.1911	29.1847	1
158406	cg02798614				3.43162e-05	0.000452037	3.95497	2.24367	0 h * Aged Cells up vs 0 h * Young Cells	0.35846	0 h * Aged Cells up vs 0 h * Young Cells	0.00111739	3.61763	2.0523	72 h * Aged Cells up vs 72 h * Young Cells	0.321778	72 h * Aged Cells up vs 72 h * Young Cells	0.00101667	3.65319	2.33806	7 d * Aged Cells up vs 7 d * Young Cells	0.344338	7 d * Aged Cells up vs 7 d * Young Cells	0.0458855	1.63509	4.35135	2.08599	1.63509	10 d * Aged Cells up vs 10 d * Young Cells	0.262716	10 d * Aged Cells up vs 10 d * Young Cells	7.54764	43.282	23.7572	1
215034	cg27420415	CNTNAP4			3.43857e-05	0.00978245	2.7655	1.23477	0 h * Aged Cells up vs 0 h * Young Cells	0.200132	0 h * Aged Cells up vs 0 h * Young Cells	0.00417142	3.11	1.38859	72 h * Aged Cells up vs 72 h * Young Cells	0.22551	72 h * Aged Cells up vs 72 h * Young Cells	0.00013402	4.39943	2.21604	7 d * Aged Cells up vs 7 d * Young Cells	0.355216	7 d * Aged Cells up vs 7 d * Young Cells	0.0045756	1.89601	9.44548	3.07335	1.89601	10 d * Aged Cells up vs 10 d * Young Cells	0.305806	10 d * Aged Cells up vs 10 d * Young Cells	7.54586	26.8041	14.7161	1
186290	cg07813445	SCARNA3			3.44218e-05	0.00485859	3.04948	1.90755	0 h * Aged Cells up vs 0 h * Young Cells	0.299138	0 h * Aged Cells up vs 0 h * Young Cells	0.00179914	3.4368	2.14983	72 h * Aged Cells up vs 72 h * Young Cells	0.333233	72 h * Aged Cells up vs 72 h * Young Cells	8.91937e-05	4.54687	3.2087	7 d * Aged Cells up vs 7 d * Young Cells	0.44998	7 d * Aged Cells up vs 7 d * Young Cells	0.00578532	2.5753	8.87829	2.97965	2.5753	10 d * Aged Cells up vs 10 d * Young Cells	0.380262	10 d * Aged Cells up vs 10 d * Young Cells	7.54493	52.6038	28.8843	1
225771	cg05779846				3.45069e-05	0.00386545	3.14007	2.34071	0 h * Aged Cells up vs 0 h * Young Cells	0.337413	0 h * Aged Cells up vs 0 h * Young Cells	0.00378263	3.1486	2.34707	72 h * Aged Cells up vs 72 h * Young Cells	0.325724	72 h * Aged Cells up vs 72 h * Young Cells	5.87712e-05	4.69747	3.95039	7 d * Aged Cells up vs 7 d * Young Cells	0.50689	7 d * Aged Cells up vs 7 d * Young Cells	0.00408146	3.21206	9.72577	3.11862	3.21206	10 d * Aged Cells up vs 10 d * Young Cells	0.424658	10 d * Aged Cells up vs 10 d * Young Cells	7.54276	74.6809	41.0184	1
592112	cg10684056	CASC8			3.45108e-05	0.0010623	3.63667	1.76214	0 h * Aged Cells up vs 0 h * Young Cells	0.256106	0 h * Aged Cells up vs 0 h * Young Cells	0.00416278	3.11082	1.50734	72 h * Aged Cells up vs 72 h * Young Cells	0.223143	72 h * Aged Cells up vs 72 h * Young Cells	5.40172e-05	4.72788	2.58446	7 d * Aged Cells up vs 7 d * Young Cells	0.336647	7 d * Aged Cells up vs 7 d * Young Cells	0.0268661	1.56111	5.43711	2.33176	1.56111	10 d * Aged Cells up vs 10 d * Young Cells	0.220218	10 d * Aged Cells up vs 10 d * Young Cells	7.54266	31.5544	17.3315	1
206954	cg16510349				3.46112e-05	0.00700574	2.90235	1.12131	0 h * Aged Cells up vs 0 h * Young Cells	0.17137	0 h * Aged Cells up vs 0 h * Young Cells	0.0093994	2.78202	1.07482	72 h * Aged Cells up vs 72 h * Young Cells	0.171727	72 h * Aged Cells up vs 72 h * Young Cells	4.01603e-06	5.66423	2.46879	7 d * Aged Cells up vs 7 d * Young Cells	0.334451	7 d * Aged Cells up vs 7 d * Young Cells	0.200883	0.698648	1.71293	1.30879	0.698648	10 d * Aged Cells up vs 10 d * Young Cells	0.109849	10 d * Aged Cells up vs 10 d * Young Cells	7.5401	20.0536	11.0183	1
267227	cg24776880	SETBP1			3.48994e-05	0.000570689	3.86875	1.68477	0 h * Aged Cells up vs 0 h * Young Cells	0.254976	0 h * Aged Cells up vs 0 h * Young Cells	0.00544661	3.00385	1.30813	72 h * Aged Cells up vs 72 h * Young Cells	0.194005	72 h * Aged Cells up vs 72 h * Young Cells	0.000323024	4.07862	2.00379	7 d * Aged Cells up vs 7 d * Young Cells	0.301692	7 d * Aged Cells up vs 7 d * Young Cells	0.020285	1.4777	6.0312	2.45585	1.4777	10 d * Aged Cells up vs 10 d * Young Cells	0.219381	10 d * Aged Cells up vs 10 d * Young Cells	7.5328	25.4544	13.9993	1
288650	cg00728046	PSG2			3.62355e-05	0.00192261	3.41138	1.46553	0 h * Aged Cells up vs 0 h * Young Cells	0.222291	0 h * Aged Cells up vs 0 h * Young Cells	0.0142846	2.60678	1.11987	72 h * Aged Cells up vs 72 h * Young Cells	0.178737	72 h * Aged Cells up vs 72 h * Young Cells	2.35163e-05	5.02724	2.43647	7 d * Aged Cells up vs 7 d * Young Cells	0.36582	7 d * Aged Cells up vs 7 d * Young Cells	0.010958	1.61355	7.3894	2.71835	1.61355	10 d * Aged Cells up vs 10 d * Young Cells	0.256818	10 d * Aged Cells up vs 10 d * Young Cells	7.49977	24.6626	13.6236	1
361069	cg16793199	TTC15		S_Shore	3.65401e-05	0.00364	3.16372	1.29936	0 h * Aged Cells up vs 0 h * Young Cells	0.192084	0 h * Aged Cells up vs 0 h * Young Cells	0.0035788	3.17038	1.30209	72 h * Aged Cells up vs 72 h * Young Cells	0.192201	72 h * Aged Cells up vs 72 h * Young Cells	2.46717e-05	5.00999	2.32132	7 d * Aged Cells up vs 7 d * Young Cells	0.30249	7 d * Aged Cells up vs 7 d * Young Cells	0.0440309	1.19477	4.43283	2.10543	1.19477	10 d * Aged Cells up vs 10 d * Young Cells	0.165129	10 d * Aged Cells up vs 10 d * Young Cells	7.49242	22.5189	12.4516	1
522493	cg11544752				3.69344e-05	0.00247359	3.31434	1.71907	0 h * Aged Cells up vs 0 h * Young Cells	0.274482	0 h * Aged Cells up vs 0 h * Young Cells	0.00188338	3.41928	1.7735	72 h * Aged Cells up vs 72 h * Young Cells	0.275118	72 h * Aged Cells up vs 72 h * Young Cells	0.000771352	3.75664	2.19818	7 d * Aged Cells up vs 7 d * Young Cells	0.333056	7 d * Aged Cells up vs 7 d * Young Cells	0.00267775	2.35321	10.7821	3.28361	2.35321	10 d * Aged Cells up vs 10 d * Young Cells	0.357455	10 d * Aged Cells up vs 10 d * Young Cells	7.483	35.87	19.8589	1
316853	cg02508830	FBXL13			3.69824e-05	0.000897349	3.70005	2.47345	0 h * Aged Cells up vs 0 h * Young Cells	0.371085	0 h * Aged Cells up vs 0 h * Young Cells	0.0010657	3.63547	2.43028	72 h * Aged Cells up vs 72 h * Young Cells	0.368962	72 h * Aged Cells up vs 72 h * Young Cells	0.00230073	3.34233	2.52065	7 d * Aged Cells up vs 7 d * Young Cells	0.357808	7 d * Aged Cells up vs 7 d * Young Cells	0.000957221	3.39519	13.5117	3.67583	3.39519	10 d * Aged Cells up vs 10 d * Young Cells	0.48158	10 d * Aged Cells up vs 10 d * Young Cells	7.48187	59.5751	32.9879	1
530101	cg16099114				3.72758e-05	0.00058035	3.86252	2.7693	0 h * Aged Cells up vs 0 h * Young Cells	0.416205	0 h * Aged Cells up vs 0 h * Young Cells	0.00187958	3.42005	2.45207	72 h * Aged Cells up vs 72 h * Young Cells	0.379804	72 h * Aged Cells up vs 72 h * Young Cells	0.00105073	3.64079	2.94485	7 d * Aged Cells up vs 7 d * Young Cells	0.402801	7 d * Aged Cells up vs 7 d * Young Cells	0.00450998	3.05024	9.48076	3.07908	3.05024	10 d * Aged Cells up vs 10 d * Young Cells	0.454665	10 d * Aged Cells up vs 10 d * Young Cells	7.47494	68.4652	37.9457	1
451295	cg10615993	PLD5			3.73297e-05	0.00264171	3.28887	1.88589	0 h * Aged Cells up vs 0 h * Young Cells	0.301101	0 h * Aged Cells up vs 0 h * Young Cells	0.000998829	3.65985	2.09862	72 h * Aged Cells up vs 72 h * Young Cells	0.332829	72 h * Aged Cells up vs 72 h * Young Cells	0.000216466	4.22505	2.73319	7 d * Aged Cells up vs 7 d * Young Cells	0.419663	7 d * Aged Cells up vs 7 d * Young Cells	0.0168105	2.01021	6.43747	2.53722	2.01021	10 d * Aged Cells up vs 10 d * Young Cells	0.313068	10 d * Aged Cells up vs 10 d * Young Cells	7.47367	43.7862	24.2719	1
150562	cg07280497	TRMT44	Unclassified_Cell_type_specific		3.73357e-05	0.00305214	3.23269	1.97295	0 h * Aged Cells up vs 0 h * Young Cells	0.257637	0 h * Aged Cells up vs 0 h * Young Cells	0.00221294	3.35733	2.04902	72 h * Aged Cells up vs 72 h * Young Cells	0.264259	72 h * Aged Cells up vs 72 h * Young Cells	0.000127487	4.41755	3.04159	7 d * Aged Cells up vs 7 d * Young Cells	0.337815	7 d * Aged Cells up vs 7 d * Young Cells	0.00673022	2.46117	8.51832	2.91862	2.46117	10 d * Aged Cells up vs 10 d * Young Cells	0.296524	10 d * Aged Cells up vs 10 d * Young Cells	7.47353	49.6012	27.4958	1
84075	cg04683509	PPP1R13L		Island	3.7406e-05	0.000565294	3.87227	2.52833	0 h * Aged Cells up vs 0 h * Young Cells	0.199349	0 h * Aged Cells up vs 0 h * Young Cells	0.00884623	2.80702	1.83279	72 h * Aged Cells up vs 72 h * Young Cells	0.122137	72 h * Aged Cells up vs 72 h * Young Cells	0.00018899	4.27452	3.14864	7 d * Aged Cells up vs 7 d * Young Cells	0.211135	7 d * Aged Cells up vs 7 d * Young Cells	0.00326017	2.89315	10.2844	3.20693	2.89315	10 d * Aged Cells up vs 10 d * Young Cells	0.249088	10 d * Aged Cells up vs 10 d * Young Cells	7.47188	56.7583	31.4702	1
390734	cg12263377				3.74216e-05	0.000811077	3.73788	2.16076	0 h * Aged Cells up vs 0 h * Young Cells	0.192667	0 h * Aged Cells up vs 0 h * Young Cells	0.00111305	3.6191	2.0921	72 h * Aged Cells up vs 72 h * Young Cells	0.188137	72 h * Aged Cells up vs 72 h * Young Cells	0.000436468	3.9679	2.58768	7 d * Aged Cells up vs 7 d * Young Cells	0.242426	7 d * Aged Cells up vs 7 d * Young Cells	0.0169103	2.02449	6.42455	2.53467	2.02449	10 d * Aged Cells up vs 10 d * Young Cells	0.171204	10 d * Aged Cells up vs 10 d * Young Cells	7.47152	44.4872	24.6676	1
584594	cg04143801	LINC01572			3.76668e-05	0.000485724	3.92842	2.35614	0 h * Aged Cells up vs 0 h * Young Cells	0.366164	0 h * Aged Cells up vs 0 h * Young Cells	0.000895403	3.70087	2.21966	72 h * Aged Cells up vs 72 h * Young Cells	0.343274	72 h * Aged Cells up vs 72 h * Young Cells	0.00198472	3.39918	2.29999	7 d * Aged Cells up vs 7 d * Young Cells	0.343813	7 d * Aged Cells up vs 7 d * Young Cells	0.0276984	1.92101	5.37359	2.3181	1.92101	10 d * Aged Cells up vs 10 d * Young Cells	0.303783	10 d * Aged Cells up vs 10 d * Young Cells	7.46579	47.8527	26.554	1
765949	cg24892373				3.80383e-05	0.00146966	3.51392	1.90372	0 h * Aged Cells up vs 0 h * Young Cells	0.265184	0 h * Aged Cells up vs 0 h * Young Cells	0.00143467	3.52307	1.90868	72 h * Aged Cells up vs 72 h * Young Cells	0.257731	72 h * Aged Cells up vs 72 h * Young Cells	0.000901241	3.69843	2.26046	7 d * Aged Cells up vs 7 d * Young Cells	0.315681	7 d * Aged Cells up vs 7 d * Young Cells	0.00315237	2.41041	10.3689	3.22008	2.41041	10 d * Aged Cells up vs 10 d * Young Cells	0.333001	10 d * Aged Cells up vs 10 d * Young Cells	7.4572	38.9997	21.6664	1
401461	cg03654387	ERC2			3.83961e-05	0.000804193	3.74107	1.94161	0 h * Aged Cells up vs 0 h * Young Cells	0.281378	0 h * Aged Cells up vs 0 h * Young Cells	0.00151915	3.50132	1.81718	72 h * Aged Cells up vs 72 h * Young Cells	0.268752	72 h * Aged Cells up vs 72 h * Young Cells	0.000250588	4.1716	2.44252	7 d * Aged Cells up vs 7 d * Young Cells	0.335332	7 d * Aged Cells up vs 7 d * Young Cells	0.0103429	1.96657	7.52072	2.74239	1.96657	10 d * Aged Cells up vs 10 d * Young Cells	0.295595	10 d * Aged Cells up vs 10 d * Young Cells	7.44901	35.7516	19.8837	1
233736	cg06465194	GRIK4	Unclassified_Cell_type_specific		3.85489e-05	0.37796	-0.895372	-0.324104	0 h * Aged Cells down vs 0 h * Young Cells	-0.0538439	0 h * Aged Cells down vs 0 h * Young Cells	0.263138	-1.14116	-0.413075	72 h * Aged Cells down vs 72 h * Young Cells	-0.0677255	72 h * Aged Cells down vs 72 h * Young Cells	4.44565e-06	5.62747	2.29806	7 d * Aged Cells up vs 7 d * Young Cells	0.326513	7 d * Aged Cells up vs 7 d * Young Cells	0.485108	-0.353684	0.500084	-0.707166	-0.353684	10 d * Aged Cells down vs 10 d * Young Cells	-0.0560463	10 d * Aged Cells down vs 10 d * Young Cells	7.44553	17.3828	9.67219	1
718132	cg04426698	SPRED2			3.89059e-05	0.000364973	-4.03378	-2.53609	0 h * Aged Cells down vs 0 h * Young Cells	-0.378705	0 h * Aged Cells down vs 0 h * Young Cells	0.00131979	-3.55472	-2.23491	72 h * Aged Cells down vs 72 h * Young Cells	-0.344762	72 h * Aged Cells down vs 72 h * Young Cells	0.00212492	-3.37296	-2.39239	7 d * Aged Cells down vs 7 d * Young Cells	-0.350139	7 d * Aged Cells down vs 7 d * Young Cells	0.00759836	-2.49255	8.23292	-2.86931	-2.49255	10 d * Aged Cells down vs 10 d * Young Cells	-0.397604	10 d * Aged Cells down vs 10 d * Young Cells	7.43747	52.3836	29.179	1
309037	cg18057513	NEK5		S_Shore	3.89199e-05	0.183965	1.3611	0.56386	0 h * Aged Cells up vs 0 h * Young Cells	0.0965861	0 h * Aged Cells up vs 0 h * Young Cells	0.213515	1.2719	0.526904	72 h * Aged Cells up vs 72 h * Young Cells	0.090629	72 h * Aged Cells up vs 72 h * Young Cells	5.64705e-07	6.37999	2.98172	7 d * Aged Cells up vs 7 d * Young Cells	0.41008	7 d * Aged Cells up vs 7 d * Young Cells	0.139318	0.870085	2.31066	1.52009	0.870085	10 d * Aged Cells up vs 10 d * Young Cells	0.136564	10 d * Aged Cells up vs 10 d * Young Cells	7.43716	22.7421	12.6684	1
129443	cg08064068		Unclassified_Cell_type_specific		3.91213e-05	0.0901766	1.75296	0.804916	0 h * Aged Cells up vs 0 h * Young Cells	0.133398	0 h * Aged Cells up vs 0 h * Young Cells	0.0510975	2.03486	0.934359	72 h * Aged Cells up vs 72 h * Young Cells	0.152113	72 h * Aged Cells up vs 72 h * Young Cells	0.000127378	-4.41787	-2.28855	7 d * Aged Cells down vs 7 d * Young Cells	-0.289121	7 d * Aged Cells down vs 7 d * Young Cells	0.0727972	1.18119	3.46622	1.86178	1.18119	10 d * Aged Cells up vs 10 d * Young Cells	0.193553	10 d * Aged Cells up vs 10 d * Young Cells	7.43265	27.9232	15.564	1
78432	cg12971867	MOV10L1		Island	3.92647e-05	0.0115956	2.69472	1.02785	0 h * Aged Cells up vs 0 h * Young Cells	0.134449	0 h * Aged Cells up vs 0 h * Young Cells	0.0339197	2.22636	0.849208	72 h * Aged Cells up vs 72 h * Young Cells	0.115966	72 h * Aged Cells up vs 72 h * Young Cells	7.97017e-06	5.41672	2.33089	7 d * Aged Cells up vs 7 d * Young Cells	0.237738	7 d * Aged Cells up vs 7 d * Young Cells	0.0322555	1.18544	5.05939	2.24931	1.18544	10 d * Aged Cells up vs 10 d * Young Cells	0.164229	10 d * Aged Cells up vs 10 d * Young Cells	7.42945	19.26	10.7399	1
558686	cg03275758			N_Shore	3.9269e-05	0.136243	1.53248	0.775707	0 h * Aged Cells up vs 0 h * Young Cells	0.123424	0 h * Aged Cells up vs 0 h * Young Cells	0.0690598	1.88806	0.955697	72 h * Aged Cells up vs 72 h * Young Cells	0.146916	72 h * Aged Cells up vs 72 h * Young Cells	1.28295e-05	-5.24526	-2.99529	7 d * Aged Cells down vs 7 d * Young Cells	-0.448871	7 d * Aged Cells down vs 7 d * Young Cells	0.508873	0.467794	0.447377	0.668863	0.467794	10 d * Aged Cells up vs 10 d * Young Cells	0.0676071	10 d * Aged Cells up vs 10 d * Young Cells	7.42935	33.9174	18.9135	1
476498	cg05249946				3.94081e-05	0.00358323	3.1699	1.87553	0 h * Aged Cells up vs 0 h * Young Cells	0.222169	0 h * Aged Cells up vs 0 h * Young Cells	0.00232143	3.33887	1.9755	72 h * Aged Cells up vs 72 h * Young Cells	0.232518	72 h * Aged Cells up vs 72 h * Young Cells	0.000124913	4.42495	2.95362	7 d * Aged Cells up vs 7 d * Young Cells	0.33365	7 d * Aged Cells up vs 7 d * Young Cells	0.00656035	2.39445	8.57883	2.92896	2.39445	10 d * Aged Cells up vs 10 d * Young Cells	0.270215	10 d * Aged Cells up vs 10 d * Young Cells	7.42627	46.3223	25.8416	1
406974	cg21478425	FAM227A			3.94448e-05	0.000380668	4.01829	2.00791	0 h * Aged Cells up vs 0 h * Young Cells	0.241123	0 h * Aged Cells up vs 0 h * Young Cells	0.00268145	3.28307	1.64053	72 h * Aged Cells up vs 72 h * Young Cells	0.206804	72 h * Aged Cells up vs 72 h * Young Cells	0.000545734	3.88532	2.19027	7 d * Aged Cells up vs 7 d * Young Cells	0.271	7 d * Aged Cells up vs 7 d * Young Cells	0.00501147	2.09691	9.22417	3.03713	2.09691	10 d * Aged Cells up vs 10 d * Young Cells	0.215965	10 d * Aged Cells up vs 10 d * Young Cells	7.42545	33.0364	18.4319	1
748316	cg19156729	DAB2IP			3.95943e-05	0.000525143	3.89956	2.10371	0 h * Aged Cells up vs 0 h * Young Cells	0.310469	0 h * Aged Cells up vs 0 h * Young Cells	0.0011819	3.59645	1.94019	72 h * Aged Cells up vs 72 h * Young Cells	0.296929	72 h * Aged Cells up vs 72 h * Young Cells	0.00151074	3.50343	2.13222	7 d * Aged Cells up vs 7 d * Young Cells	0.324444	7 d * Aged Cells up vs 7 d * Young Cells	0.0188205	1.85486	6.19238	2.48845	1.85486	10 d * Aged Cells up vs 10 d * Young Cells	0.282522	10 d * Aged Cells up vs 10 d * Young Cells	7.42215	38.4887	21.4834	1
362479	cg21916566				3.99277e-05	0.366037	0.9183	0.411708	0 h * Aged Cells up vs 0 h * Young Cells	0.0680413	0 h * Aged Cells up vs 0 h * Young Cells	0.176526	1.3853	0.62108	72 h * Aged Cells up vs 72 h * Young Cells	0.0960033	72 h * Aged Cells up vs 72 h * Young Cells	8.32139e-06	-5.40118	-2.73188	7 d * Aged Cells down vs 7 d * Young Cells	-0.227728	7 d * Aged Cells down vs 7 d * Young Cells	0.462275	0.461495	0.555006	0.744987	0.461495	10 d * Aged Cells up vs 10 d * Young Cells	0.0772345	10 d * Aged Cells up vs 10 d * Young Cells	7.41483	26.5567	14.8379	1
610316	cg13622788				4.01698e-05	0.00175489	3.44632	1.80884	0 h * Aged Cells up vs 0 h * Young Cells	0.292363	0 h * Aged Cells up vs 0 h * Young Cells	0.00590209	2.97161	1.55969	72 h * Aged Cells up vs 72 h * Young Cells	0.254031	72 h * Aged Cells up vs 72 h * Young Cells	9.26701e-05	4.53305	2.68413	7 d * Aged Cells up vs 7 d * Young Cells	0.385789	7 d * Aged Cells up vs 7 d * Young Cells	0.00427168	2.24856	9.61373	3.1006	2.24856	10 d * Aged Cells up vs 10 d * Young Cells	0.338493	10 d * Aged Cells up vs 10 d * Young Cells	7.40956	36.3703	20.3355	1
511002	cg15552792	VAT1L			4.01891e-05	0.000859551	3.71617	2.10607	0 h * Aged Cells up vs 0 h * Young Cells	0.325537	0 h * Aged Cells up vs 0 h * Young Cells	0.000900374	3.69879	2.09622	72 h * Aged Cells up vs 72 h * Young Cells	0.326123	72 h * Aged Cells up vs 72 h * Young Cells	0.00207545	3.38201	2.16232	7 d * Aged Cells up vs 7 d * Young Cells	0.318857	7 d * Aged Cells up vs 7 d * Young Cells	0.00238967	2.60575	11.0735	3.32768	2.60575	10 d * Aged Cells up vs 10 d * Young Cells	0.400066	10 d * Aged Cells up vs 10 d * Young Cells	7.40914	42.4019	23.7092	1
561557	cg16002467				4.01984e-05	0.0470825	2.07381	0.820461	0 h * Aged Cells up vs 0 h * Young Cells	0.12731	0 h * Aged Cells up vs 0 h * Young Cells	0.00298713	3.24109	1.28227	72 h * Aged Cells up vs 72 h * Young Cells	0.203079	72 h * Aged Cells up vs 72 h * Young Cells	4.5405e-05	4.79046	2.13813	7 d * Aged Cells up vs 7 d * Young Cells	0.329576	7 d * Aged Cells up vs 7 d * Young Cells	0.00238665	1.81932	11.0767	3.32817	1.81932	10 d * Aged Cells up vs 10 d * Young Cells	0.287916	10 d * Aged Cells up vs 10 d * Young Cells	7.40894	20.6633	11.5543	1
31395	cg07584066	DHX40	Unclassified	Island	4.02234e-05	0.00851967	2.82248	1.72672	0 h * Aged Cells up vs 0 h * Young Cells	0.151124	0 h * Aged Cells up vs 0 h * Young Cells	0.00125842	3.57275	2.18572	72 h * Aged Cells up vs 72 h * Young Cells	0.203919	72 h * Aged Cells up vs 72 h * Young Cells	5.342e-05	4.73188	3.26583	7 d * Aged Cells up vs 7 d * Young Cells	0.354344	7 d * Aged Cells up vs 7 d * Young Cells	0.00969232	2.34088	7.66919	2.76933	2.34088	10 d * Aged Cells up vs 10 d * Young Cells	0.183427	10 d * Aged Cells up vs 10 d * Young Cells	7.40839	49.405	27.6279	1
198358	cg03848135				4.0296e-05	0.000441594	3.9636	2.3637	0 h * Aged Cells up vs 0 h * Young Cells	0.182084	0 h * Aged Cells up vs 0 h * Young Cells	0.00081146	3.73771	2.22899	72 h * Aged Cells up vs 72 h * Young Cells	0.17601	72 h * Aged Cells up vs 72 h * Young Cells	0.00213173	3.37172	2.26841	7 d * Aged Cells up vs 7 d * Young Cells	0.180848	7 d * Aged Cells up vs 7 d * Young Cells	0.0395092	1.77655	4.64861	2.15606	1.77655	10 d * Aged Cells up vs 10 d * Young Cells	0.168969	10 d * Aged Cells up vs 10 d * Young Cells	7.40682	46.9354	26.2524	1
225080	cg07172885	ZNF268	Promoter_Associated	N_Shore	4.04044e-05	0.00161557	3.47789	1.88121	0 h * Aged Cells up vs 0 h * Young Cells	0.22403	0 h * Aged Cells up vs 0 h * Young Cells	0.00122459	3.58305	1.93809	72 h * Aged Cells up vs 72 h * Young Cells	0.236199	72 h * Aged Cells up vs 72 h * Young Cells	0.000110492	4.4694	2.72733	7 d * Aged Cells up vs 7 d * Young Cells	0.34337	7 d * Aged Cells up vs 7 d * Young Cells	0.0177103	1.87944	6.32399	2.51475	1.87944	10 d * Aged Cells up vs 10 d * Young Cells	0.216276	10 d * Aged Cells up vs 10 d * Young Cells	7.40448	38.6011	21.5976	1
222727	cg27509891				4.11751e-05	0.000288661	4.11985	2.06578	0 h * Aged Cells up vs 0 h * Young Cells	0.300084	0 h * Aged Cells up vs 0 h * Young Cells	0.00146957	3.51394	1.76196	72 h * Aged Cells up vs 72 h * Young Cells	0.26216	72 h * Aged Cells up vs 72 h * Young Cells	0.000601398	3.8493	2.17746	7 d * Aged Cells up vs 7 d * Young Cells	0.331127	7 d * Aged Cells up vs 7 d * Young Cells	0.0390295	1.49767	4.6731	2.16174	1.49767	10 d * Aged Cells up vs 10 d * Young Cells	0.226742	10 d * Aged Cells up vs 10 d * Young Cells	7.38801	33.0974	18.5595	1
506683	cg00955895			N_Shore	4.16716e-05	0.0855175	1.78024	0.684139	0 h * Aged Cells up vs 0 h * Young Cells	0.113887	0 h * Aged Cells up vs 0 h * Young Cells	0.0373681	2.18187	0.838483	72 h * Aged Cells up vs 72 h * Young Cells	0.140467	72 h * Aged Cells up vs 72 h * Young Cells	1.41478e-06	6.04322	2.62	7 d * Aged Cells up vs 7 d * Young Cells	0.353733	7 d * Aged Cells up vs 7 d * Young Cells	0.145925	0.793393	2.23264	1.4942	0.793393	10 d * Aged Cells up vs 10 d * Young Cells	0.121579	10 d * Aged Cells up vs 10 d * Young Cells	7.37758	19.4137	10.9017	1
351774	cg12856345	NLRP1	Promoter_Associated		4.17642e-05	0.00165014	-3.46982	-2.32157	0 h * Aged Cells down vs 0 h * Young Cells	-0.299337	0 h * Aged Cells down vs 0 h * Young Cells	0.00184097	-3.428	-2.29359	72 h * Aged Cells down vs 72 h * Young Cells	-0.302835	72 h * Aged Cells down vs 72 h * Young Cells	0.00028324	-4.1268	-3.11498	7 d * Aged Cells down vs 7 d * Young Cells	-0.367112	7 d * Aged Cells down vs 7 d * Young Cells	0.00757276	-2.65383	8.24082	-2.87068	-2.65383	10 d * Aged Cells down vs 10 d * Young Cells	-0.332514	10 d * Aged Cells down vs 10 d * Young Cells	7.37565	58.8318	33.0455	1
176079	cg20565980		Promoter_Associated	S_Shore	4.18753e-05	0.00478439	-3.05561	-1.89708	0 h * Aged Cells down vs 0 h * Young Cells	-0.293006	0 h * Aged Cells down vs 0 h * Young Cells	0.000719504	-3.7826	-2.34843	72 h * Aged Cells down vs 72 h * Young Cells	-0.371309	72 h * Aged Cells down vs 72 h * Young Cells	9.29013e-05	-4.53215	-3.17438	7 d * Aged Cells down vs 7 d * Young Cells	-0.412314	7 d * Aged Cells down vs 7 d * Young Cells	0.113864	-1.39848	2.65771	-1.63025	-1.39848	10 d * Aged Cells down vs 10 d * Young Cells	-0.225777	10 d * Aged Cells down vs 10 d * Young Cells	7.37334	50.641	28.4537	1
329487	cg12930930	OR51B6			4.20704e-05	0.0097853	2.76538	1.06372	0 h * Aged Cells up vs 0 h * Young Cells	0.172441	0 h * Aged Cells up vs 0 h * Young Cells	0.0058686	2.9739	1.14393	72 h * Aged Cells up vs 72 h * Young Cells	0.187158	72 h * Aged Cells up vs 72 h * Young Cells	1.71106e-05	5.14164	2.23122	7 d * Aged Cells up vs 7 d * Young Cells	0.354332	7 d * Aged Cells up vs 7 d * Young Cells	0.00799913	1.51382	8.11289	2.84831	1.51382	10 d * Aged Cells up vs 10 d * Young Cells	0.229839	10 d * Aged Cells up vs 10 d * Young Cells	7.36929	19.4283	10.9222	1
180517	cg17261827	PRELP			4.21973e-05	0.0408367	2.14068	1.137	0 h * Aged Cells up vs 0 h * Young Cells	0.157252	0 h * Aged Cells up vs 0 h * Young Cells	0.612184	0.512499	0.272208	72 h * Aged Cells up vs 72 h * Young Cells	0.0376859	72 h * Aged Cells up vs 72 h * Young Cells	3.81231e-07	6.52516	3.90991	7 d * Aged Cells up vs 7 d * Young Cells	0.552005	7 d * Aged Cells up vs 7 d * Young Cells	0.254125	0.853835	1.35365	1.16346	0.853835	10 d * Aged Cells up vs 10 d * Young Cells	0.0946981	10 d * Aged Cells up vs 10 d * Young Cells	7.36667	37.0297	20.8247	1
238317	cg05773625	PAM16		S_Shore	4.23023e-05	0.00387216	3.13939	1.64513	0 h * Aged Cells up vs 0 h * Young Cells	0.242704	0 h * Aged Cells up vs 0 h * Young Cells	0.00215217	3.36805	1.76495	72 h * Aged Cells up vs 72 h * Young Cells	0.275501	72 h * Aged Cells up vs 72 h * Young Cells	0.000697541	3.79415	2.24304	7 d * Aged Cells up vs 7 d * Young Cells	0.333573	7 d * Aged Cells up vs 7 d * Young Cells	0.00303549	2.34217	10.4641	3.23482	2.34217	10 d * Aged Cells up vs 10 d * Young Cells	0.339737	10 d * Aged Cells up vs 10 d * Young Cells	7.36451	36.0344	20.2709	1
202277	cg20541132				4.24463e-05	0.000604622	-3.84731	-2.27844	0 h * Aged Cells down vs 0 h * Young Cells	-0.30308	0 h * Aged Cells down vs 0 h * Young Cells	0.000436536	-3.96785	-2.34982	72 h * Aged Cells down vs 72 h * Young Cells	-0.309016	72 h * Aged Cells down vs 72 h * Young Cells	0.00102704	-3.64937	-2.43818	7 d * Aged Cells down vs 7 d * Young Cells	-0.299786	7 d * Aged Cells down vs 7 d * Young Cells	0.0431899	-1.73021	4.47105	-2.11448	-1.73021	10 d * Aged Cells down vs 10 d * Young Cells	-0.231786	10 d * Aged Cells down vs 10 d * Young Cells	7.36156	46.0038	25.8895	1
314539	cg27001818	LARGE			4.25713e-05	0.001673	3.46457	1.87414	0 h * Aged Cells up vs 0 h * Young Cells	0.279203	0 h * Aged Cells up vs 0 h * Young Cells	0.00105541	3.63912	1.96856	72 h * Aged Cells up vs 72 h * Young Cells	0.285191	72 h * Aged Cells up vs 72 h * Young Cells	0.000807114	3.73972	2.28222	7 d * Aged Cells up vs 7 d * Young Cells	0.33599	7 d * Aged Cells up vs 7 d * Young Cells	0.0893867	1.31359	3.08879	1.7575	1.31359	10 d * Aged Cells up vs 10 d * Young Cells	0.165521	10 d * Aged Cells up vs 10 d * Young Cells	7.359	38.3695	21.6007	1
743309	cg25716102				4.28768e-05	0.000338531	4.06141	1.90332	0 h * Aged Cells up vs 0 h * Young Cells	0.307066	0 h * Aged Cells up vs 0 h * Young Cells	0.002371	3.33071	1.56089	72 h * Aged Cells up vs 72 h * Young Cells	0.253876	72 h * Aged Cells up vs 72 h * Young Cells	0.000410974	3.99009	2.10953	7 d * Aged Cells up vs 7 d * Young Cells	0.32991	7 d * Aged Cells up vs 7 d * Young Cells	0.104142	1.08637	2.81486	1.67776	1.08637	10 d * Aged Cells up vs 10 d * Young Cells	0.175178	10 d * Aged Cells up vs 10 d * Young Cells	7.35279	28.7731	16.2119	1
410190	cg08236655	PLCL2	Unclassified_Cell_type_specific	S_Shelf	4.30506e-05	0.00125422	-3.57401	-1.79424	0 h * Aged Cells down vs 0 h * Young Cells	-0.274817	0 h * Aged Cells down vs 0 h * Young Cells	0.00217018	-3.36484	-1.68923	72 h * Aged Cells down vs 72 h * Young Cells	-0.257024	72 h * Aged Cells down vs 72 h * Young Cells	0.000113731	-4.45893	-2.52535	7 d * Aged Cells down vs 7 d * Young Cells	-0.387469	7 d * Aged Cells down vs 7 d * Young Cells	0.0311401	-1.57131	5.13156	-2.26529	-1.57131	10 d * Aged Cells down vs 10 d * Young Cells	-0.246906	10 d * Aged Cells down vs 10 d * Young Cells	7.34928	33.0031	18.6042	1
477700	cg23345151			S_Shore	4.30787e-05	0.00308547	3.22845	1.34023	0 h * Aged Cells up vs 0 h * Young Cells	0.183674	0 h * Aged Cells up vs 0 h * Young Cells	0.00736879	2.88181	1.19633	72 h * Aged Cells up vs 72 h * Young Cells	0.158855	72 h * Aged Cells up vs 72 h * Young Cells	3.0379e-05	4.93512	2.31127	7 d * Aged Cells up vs 7 d * Young Cells	0.271076	7 d * Aged Cells up vs 7 d * Young Cells	0.110576	0.944078	2.70906	1.64592	0.944078	10 d * Aged Cells up vs 10 d * Young Cells	0.108058	10 d * Aged Cells up vs 10 d * Young Cells	7.34871	22.5655	12.7214	1
455050	cg08216006	CPE			4.36982e-05	0.00107111	3.63357	2.04674	0 h * Aged Cells up vs 0 h * Young Cells	0.326018	0 h * Aged Cells up vs 0 h * Young Cells	0.000490923	3.92449	2.21062	72 h * Aged Cells up vs 72 h * Young Cells	0.351408	72 h * Aged Cells up vs 72 h * Young Cells	0.0013328	3.55101	2.25657	7 d * Aged Cells up vs 7 d * Young Cells	0.35822	7 d * Aged Cells up vs 7 d * Young Cells	0.0974812	1.33282	2.93262	1.71249	1.33282	10 d * Aged Cells up vs 10 d * Young Cells	0.205963	10 d * Aged Cells up vs 10 d * Young Cells	7.33632	41.4765	23.422	1
444014	cg13124719	PALLD			4.38226e-05	0.0167557	2.53862	1.06401	0 h * Aged Cells up vs 0 h * Young Cells	0.175957	0 h * Aged Cells up vs 0 h * Young Cells	0.0247396	2.3685	0.992704	72 h * Aged Cells up vs 72 h * Young Cells	0.164581	72 h * Aged Cells up vs 72 h * Young Cells	2.6098e-06	5.82041	2.75213	7 d * Aged Cells up vs 7 d * Young Cells	0.411933	7 d * Aged Cells up vs 7 d * Young Cells	0.158104	0.839048	2.0992	1.44886	0.839048	10 d * Aged Cells up vs 10 d * Young Cells	0.136561	10 d * Aged Cells up vs 10 d * Young Cells	7.33385	22.9557	12.9675	1
606176	cg06683510				4.40399e-05	0.209228	-1.28422	-0.599151	0 h * Aged Cells down vs 0 h * Young Cells	-0.100123	0 h * Aged Cells down vs 0 h * Young Cells	0.180905	-1.37096	-0.639618	72 h * Aged Cells down vs 72 h * Young Cells	-0.101439	72 h * Aged Cells down vs 72 h * Young Cells	9.45387e-07	-6.19063	-3.25835	7 d * Aged Cells down vs 7 d * Young Cells	-0.313092	7 d * Aged Cells down vs 7 d * Young Cells	0.762989	-0.196231	0.0926655	-0.30441	-0.196231	10 d * Aged Cells down vs 10 d * Young Cells	-0.0296974	10 d * Aged Cells down vs 10 d * Young Cells	7.32956	28.4271	16.0677	1
256352	cg04774103	DNER			4.56626e-05	0.00197451	3.40116	1.81464	0 h * Aged Cells up vs 0 h * Young Cells	0.276651	0 h * Aged Cells up vs 0 h * Young Cells	0.00155175	3.49324	1.86376	72 h * Aged Cells up vs 72 h * Young Cells	0.292848	72 h * Aged Cells up vs 72 h * Young Cells	0.00208216	3.38077	2.03491	7 d * Aged Cells up vs 7 d * Young Cells	0.285996	7 d * Aged Cells up vs 7 d * Young Cells	0.00619887	2.17606	8.71344	2.95185	2.17606	10 d * Aged Cells up vs 10 d * Young Cells	0.31646	10 d * Aged Cells up vs 10 d * Young Cells	7.29822	37.0173	21.013	1
334976	cg11987853	PCID2			4.59927e-05	0.000887426	3.70422	2.14293	0 h * Aged Cells up vs 0 h * Young Cells	0.284019	0 h * Aged Cells up vs 0 h * Young Cells	0.00135189	3.54562	2.05118	72 h * Aged Cells up vs 72 h * Young Cells	0.282673	72 h * Aged Cells up vs 72 h * Young Cells	0.00157955	3.48648	2.27545	7 d * Aged Cells up vs 7 d * Young Cells	0.303834	7 d * Aged Cells up vs 7 d * Young Cells	0.097624	1.36823	2.93	1.71172	1.36823	10 d * Aged Cells up vs 10 d * Young Cells	0.149944	10 d * Aged Cells up vs 10 d * Young Cells	7.29199	43.4845	24.7052	1
22287	cg19926444	ZNF709		S_Shore	4.60466e-05	0.0248508	2.3665	1.05439	0 h * Aged Cells up vs 0 h * Young Cells	0.0744272	0 h * Aged Cells up vs 0 h * Young Cells	0.00677818	2.91574	1.2991	72 h * Aged Cells up vs 72 h * Young Cells	0.0965655	72 h * Aged Cells up vs 72 h * Young Cells	1.08005e-05	5.30723	2.66766	7 d * Aged Cells up vs 7 d * Young Cells	0.29263	7 d * Aged Cells up vs 7 d * Young Cells	0.0746336	1.13845	3.41986	1.84929	1.13845	10 d * Aged Cells up vs 10 d * Young Cells	0.0743731	10 d * Aged Cells up vs 10 d * Young Cells	7.29098	25.7893	14.6539	1
696494	cg00922841	SPRR1A			4.61166e-05	0.13922	1.52048	0.818631	0 h * Aged Cells up vs 0 h * Young Cells	0.112695	0 h * Aged Cells up vs 0 h * Young Cells	0.198833	1.31494	0.707969	72 h * Aged Cells up vs 72 h * Young Cells	0.110621	72 h * Aged Cells up vs 72 h * Young Cells	2.85344e-05	-4.95766	-3.01129	7 d * Aged Cells down vs 7 d * Young Cells	-0.258898	7 d * Aged Cells down vs 7 d * Young Cells	0.607667	0.386125	0.26941	0.519047	0.386125	10 d * Aged Cells up vs 10 d * Young Cells	0.0660056	10 d * Aged Cells up vs 10 d * Young Cells	7.28967	37.6519	21.3983	1
121862	cg25709824			Island	4.66218e-05	0.395171	0.863089	0.24301	0 h * Aged Cells up vs 0 h * Young Cells	0.00828623	0 h * Aged Cells up vs 0 h * Young Cells	0.897223	0.130308	0.0366892	72 h * Aged Cells up vs 72 h * Young Cells	0.000828708	72 h * Aged Cells up vs 72 h * Young Cells	6.71573e-07	6.31617	2.00627	7 d * Aged Cells up vs 7 d * Young Cells	0.151552	7 d * Aged Cells up vs 7 d * Young Cells	0.847926	0.0752721	0.0374374	0.193487	0.0752721	10 d * Aged Cells up vs 10 d * Young Cells	0.00316672	10 d * Aged Cells up vs 10 d * Young Cells	7.28025	10.2836	5.85194	1
546955	cg27260164	DNER			4.66619e-05	0.000643683	3.82405	1.68231	0 h * Aged Cells up vs 0 h * Young Cells	0.228191	0 h * Aged Cells up vs 0 h * Young Cells	0.00238563	3.32834	1.46423	72 h * Aged Cells up vs 72 h * Young Cells	0.203743	72 h * Aged Cells up vs 72 h * Young Cells	0.000355965	4.04296	2.00655	7 d * Aged Cells up vs 7 d * Young Cells	0.273501	7 d * Aged Cells up vs 7 d * Young Cells	0.0330987	1.3601	5.00665	2.23755	1.3601	10 d * Aged Cells up vs 10 d * Young Cells	0.179376	10 d * Aged Cells up vs 10 d * Young Cells	7.27951	25.1034	14.2866	1
696222	cg21780506				4.70564e-05	0.00887294	2.80578	1.18995	0 h * Aged Cells up vs 0 h * Young Cells	0.194131	0 h * Aged Cells up vs 0 h * Young Cells	0.00454037	3.07642	1.30473	72 h * Aged Cells up vs 72 h * Young Cells	0.210337	72 h * Aged Cells up vs 72 h * Young Cells	0.000107991	4.47769	2.14239	7 d * Aged Cells up vs 7 d * Young Cells	0.302314	7 d * Aged Cells up vs 7 d * Young Cells	0.00224267	1.96435	11.2371	3.35219	1.96435	10 d * Aged Cells up vs 10 d * Young Cells	0.308544	10 d * Aged Cells up vs 10 d * Young Cells	7.27224	23.3069	13.2775	1
392965	cg13060531	TTLL7		S_Shore	4.78549e-05	0.370367	0.909918	0.483557	0 h * Aged Cells up vs 0 h * Young Cells	0.0672944	0 h * Aged Cells up vs 0 h * Young Cells	0.897001	0.130591	0.0693999	72 h * Aged Cells up vs 72 h * Young Cells	0.00779235	72 h * Aged Cells up vs 72 h * Young Cells	3.77711e-06	-5.68642	-3.4092	7 d * Aged Cells down vs 7 d * Young Cells	-0.484197	7 d * Aged Cells down vs 7 d * Young Cells	0.878405	-0.113334	0.0238233	-0.154348	-0.113334	10 d * Aged Cells down vs 10 d * Young Cells	-0.0215521	10 d * Aged Cells down vs 10 d * Young Cells	7.25772	36.522	20.8475	1
297721	cg26359865	CGB8			4.86429e-05	0.000857023	3.71727	2.56509	0 h * Aged Cells up vs 0 h * Young Cells	0.349951	0 h * Aged Cells up vs 0 h * Young Cells	0.000723493	3.78054	2.60875	72 h * Aged Cells up vs 72 h * Young Cells	0.337839	72 h * Aged Cells up vs 72 h * Young Cells	0.000885993	3.70482	2.88412	7 d * Aged Cells up vs 7 d * Young Cells	0.377509	7 d * Aged Cells up vs 7 d * Young Cells	0.0347077	2.11267	4.90999	2.21585	2.11267	10 d * Aged Cells up vs 10 d * Young Cells	0.289468	10 d * Aged Cells up vs 10 d * Young Cells	7.24364	61.4577	35.1495	1
774316	cg22068743				4.92884e-05	0.00123123	3.58101	2.48248	0 h * Aged Cells up vs 0 h * Young Cells	0.35382	0 h * Aged Cells up vs 0 h * Young Cells	0.000578039	3.864	2.67866	72 h * Aged Cells up vs 72 h * Young Cells	0.378462	72 h * Aged Cells up vs 72 h * Young Cells	0.00112534	3.61495	2.82716	7 d * Aged Cells up vs 7 d * Young Cells	0.392586	7 d * Aged Cells up vs 7 d * Young Cells	0.0825883	1.72224	3.23298	1.79805	1.72224	10 d * Aged Cells up vs 10 d * Young Cells	0.217071	10 d * Aged Cells up vs 10 d * Young Cells	7.23229	61.9298	35.4751	1
597456	cg16603385	IDO2			4.93657e-05	0.00307028	3.23038	1.50136	0 h * Aged Cells up vs 0 h * Young Cells	0.228562	0 h * Aged Cells up vs 0 h * Young Cells	0.000485084	3.92891	1.82601	72 h * Aged Cells up vs 72 h * Young Cells	0.271875	72 h * Aged Cells up vs 72 h * Young Cells	0.00038732	4.01192	2.10354	7 d * Aged Cells up vs 7 d * Young Cells	0.29999	7 d * Aged Cells up vs 7 d * Young Cells	0.0260557	1.50615	5.50108	2.34544	1.50615	10 d * Aged Cells up vs 10 d * Young Cells	0.221898	10 d * Aged Cells up vs 10 d * Young Cells	7.23094	27.8304	15.945	1
631852	cg16561409				4.94017e-05	0.00336802	-3.19419	-1.28186	0 h * Aged Cells down vs 0 h * Young Cells	-0.157954	0 h * Aged Cells down vs 0 h * Young Cells	0.00848153	-2.82432	-1.13342	72 h * Aged Cells down vs 72 h * Young Cells	-0.148171	72 h * Aged Cells down vs 72 h * Young Cells	1.56003e-05	-5.17489	-2.34286	7 d * Aged Cells down vs 7 d * Young Cells	-0.306323	7 d * Aged Cells down vs 7 d * Young Cells	0.156062	-0.80748	2.1207	-1.45626	-0.80748	10 d * Aged Cells down vs 10 d * Young Cells	-0.112417	10 d * Aged Cells down vs 10 d * Young Cells	7.23031	20.748	11.8883	1
147674	cg09153072				4.99595e-05	0.0183199	2.50013	1.03492	0 h * Aged Cells up vs 0 h * Young Cells	0.127503	0 h * Aged Cells up vs 0 h * Young Cells	0.0005289	3.89692	1.61313	72 h * Aged Cells up vs 72 h * Young Cells	0.207226	72 h * Aged Cells up vs 72 h * Young Cells	0.000126103	4.42151	2.06483	7 d * Aged Cells up vs 7 d * Young Cells	0.282802	7 d * Aged Cells up vs 7 d * Young Cells	0.0119367	1.5343	7.19617	2.68257	1.5343	10 d * Aged Cells up vs 10 d * Young Cells	0.196253	10 d * Aged Cells up vs 10 d * Young Cells	7.22065	22.0462	12.649	1
140668	cg13002243	LOC101927062			5.08309e-05	0.00691725	2.9075	1.60947	0 h * Aged Cells up vs 0 h * Young Cells	0.225308	0 h * Aged Cells up vs 0 h * Young Cells	0.000852875	3.71909	2.05873	72 h * Aged Cells up vs 72 h * Young Cells	0.286143	72 h * Aged Cells up vs 72 h * Young Cells	0.00132683	3.55271	2.21866	7 d * Aged Cells up vs 7 d * Young Cells	0.315137	7 d * Aged Cells up vs 7 d * Young Cells	0.00238303	2.546	11.0806	3.32876	2.546	10 d * Aged Cells up vs 10 d * Young Cells	0.34789	10 d * Aged Cells up vs 10 d * Young Cells	7.20579	39.3434	22.6199	1
251696	cg20896113	RFX4	Unclassified		5.10581e-05	0.00868119	2.81476	1.10887	0 h * Aged Cells up vs 0 h * Young Cells	0.17726	0 h * Aged Cells up vs 0 h * Young Cells	0.0104881	2.7366	1.07808	72 h * Aged Cells up vs 72 h * Young Cells	0.175682	72 h * Aged Cells up vs 72 h * Young Cells	8.58142e-06	5.39009	2.39554	7 d * Aged Cells up vs 7 d * Young Cells	0.362046	7 d * Aged Cells up vs 7 d * Young Cells	0.0265892	1.27174	5.45873	2.33639	1.27174	10 d * Aged Cells up vs 10 d * Young Cells	0.198392	10 d * Aged Cells up vs 10 d * Young Cells	7.20196	19.9157	11.4563	1
738662	cg01774343	RXFP1			5.1168e-05	0.146919	1.49039	0.48698	0 h * Aged Cells up vs 0 h * Young Cells	0.0822432	0 h * Aged Cells up vs 0 h * Young Cells	0.255789	1.1593	0.378799	72 h * Aged Cells up vs 72 h * Young Cells	0.0635919	72 h * Aged Cells up vs 72 h * Young Cells	6.39357e-07	6.33426	2.33493	7 d * Aged Cells up vs 7 d * Young Cells	0.327826	7 d * Aged Cells up vs 7 d * Young Cells	0.795305	0.118206	0.0685538	0.261828	0.118206	10 d * Aged Cells up vs 10 d * Young Cells	0.0196969	10 d * Aged Cells up vs 10 d * Young Cells	7.20011	13.697	7.88108	1
301089	cg25661253	PREX2			5.11876e-05	0.000603415	3.84806	2.02178	0 h * Aged Cells up vs 0 h * Young Cells	0.242418	0 h * Aged Cells up vs 0 h * Young Cells	0.00290101	3.25248	1.70887	72 h * Aged Cells up vs 72 h * Young Cells	0.219694	72 h * Aged Cells up vs 72 h * Young Cells	0.00111251	3.61928	2.14528	7 d * Aged Cells up vs 7 d * Young Cells	0.262529	7 d * Aged Cells up vs 7 d * Young Cells	0.0074099	2.0904	8.29176	2.87954	2.0904	10 d * Aged Cells up vs 10 d * Young Cells	0.264469	10 d * Aged Cells up vs 10 d * Young Cells	7.19978	35.4136	20.3775	1
541592	cg17819819	NPY6R			5.14276e-05	0.941098	-0.0745329	-0.0307651	0 h * Aged Cells down vs 0 h * Young Cells	-0.00597463	0 h * Aged Cells down vs 0 h * Young Cells	0.840365	0.203242	0.0838927	72 h * Aged Cells up vs 72 h * Young Cells	0.0121246	72 h * Aged Cells up vs 72 h * Young Cells	1.37591e-06	-6.05339	-2.81888	7 d * Aged Cells down vs 7 d * Young Cells	-0.347991	7 d * Aged Cells down vs 7 d * Young Cells	0.481742	0.406457	0.507906	0.712675	0.406457	10 d * Aged Cells up vs 10 d * Young Cells	0.0661254	10 d * Aged Cells up vs 10 d * Young Cells	7.19577	21.8454	12.5772	1
380871	cg03651054				5.17984e-05	0.0431648	-2.11476	-1.03212	0 h * Aged Cells down vs 0 h * Young Cells	-0.164421	0 h * Aged Cells down vs 0 h * Young Cells	0.0338733	-2.22699	-1.0869	72 h * Aged Cells down vs 72 h * Young Cells	-0.173374	72 h * Aged Cells down vs 72 h * Young Cells	0.000101252	4.50101	2.47827	7 d * Aged Cells up vs 7 d * Young Cells	0.33011	7 d * Aged Cells up vs 7 d * Young Cells	0.961913	-0.0324812	0.00232005	-0.0481669	-0.0324812	10 d * Aged Cells down vs 10 d * Young Cells	-0.00666973	10 d * Aged Cells down vs 10 d * Young Cells	7.1896	30.5147	17.5835	1
130395	cg05371183	SLC1A6			5.21461e-05	0.00140673	3.53054	1.73996	0 h * Aged Cells up vs 0 h * Young Cells	0.134165	0 h * Aged Cells up vs 0 h * Young Cells	0.000610403	3.84378	1.89433	72 h * Aged Cells up vs 72 h * Young Cells	0.145867	72 h * Aged Cells up vs 72 h * Young Cells	0.000519753	3.90338	2.17023	7 d * Aged Cells up vs 7 d * Young Cells	0.16233	7 d * Aged Cells up vs 7 d * Young Cells	0.103261	1.14551	2.82993	1.68224	1.14551	10 d * Aged Cells up vs 10 d * Young Cells	0.0825602	10 d * Aged Cells up vs 10 d * Young Cells	7.18386	31.0897	17.9291	1
556812	cg25537060	LOC101928937			5.21491e-05	0.000484908	3.92905	2.11939	0 h * Aged Cells up vs 0 h * Young Cells	0.33472	0 h * Aged Cells up vs 0 h * Young Cells	0.00377793	3.14909	1.69867	72 h * Aged Cells up vs 72 h * Young Cells	0.273044	72 h * Aged Cells up vs 72 h * Young Cells	0.00169897	3.45869	2.10476	7 d * Aged Cells up vs 7 d * Young Cells	0.308436	7 d * Aged Cells up vs 7 d * Young Cells	0.00300244	2.41413	10.4917	3.23909	2.41413	10 d * Aged Cells up vs 10 d * Young Cells	0.3721	10 d * Aged Cells up vs 10 d * Young Cells	7.18381	37.2448	21.4788	1
418463	cg04862002	NTN1			5.22241e-05	0.565192	0.581807	0.259644	0 h * Aged Cells up vs 0 h * Young Cells	0.0415561	0 h * Aged Cells up vs 0 h * Young Cells	0.406108	0.843036	0.376223	72 h * Aged Cells up vs 72 h * Young Cells	0.0581195	72 h * Aged Cells up vs 72 h * Young Cells	4.97903e-06	-5.58651	-2.8126	7 d * Aged Cells down vs 7 d * Young Cells	-0.276132	7 d * Aged Cells down vs 7 d * Young Cells	0.308175	0.639604	1.07596	1.03729	0.639604	10 d * Aged Cells up vs 10 d * Young Cells	0.105166	10 d * Aged Cells up vs 10 d * Young Cells	7.18258	25.4884	14.7015	1
522950	cg03761216	EPS15		S_Shore	5.22953e-05	0.0016792	3.46316	1.86667	0 h * Aged Cells up vs 0 h * Young Cells	0.296933	0 h * Aged Cells up vs 0 h * Young Cells	0.00386582	3.14003	1.6925	72 h * Aged Cells up vs 72 h * Young Cells	0.269238	72 h * Aged Cells up vs 72 h * Young Cells	0.000130597	4.40881	2.68093	7 d * Aged Cells up vs 7 d * Young Cells	0.398001	7 d * Aged Cells up vs 7 d * Young Cells	0.0136027	1.95684	6.90387	2.62752	1.95684	10 d * Aged Cells up vs 10 d * Young Cells	0.320815	10 d * Aged Cells up vs 10 d * Young Cells	7.18141	37.1762	21.4464	1
608955	cg27314540	FMN1			5.26223e-05	0.0234372	2.39244	0.875848	0 h * Aged Cells up vs 0 h * Young Cells	0.111736	0 h * Aged Cells up vs 0 h * Young Cells	0.00853725	2.82163	1.03297	72 h * Aged Cells up vs 72 h * Young Cells	0.131669	72 h * Aged Cells up vs 72 h * Young Cells	1.45502e-05	5.19996	2.14761	7 d * Aged Cells up vs 7 d * Young Cells	0.232664	7 d * Aged Cells up vs 7 d * Young Cells	0.590986	0.274882	0.295318	0.543432	0.274882	10 d * Aged Cells up vs 10 d * Young Cells	0.0210268	10 d * Aged Cells up vs 10 d * Young Cells	7.17607	17.1366	9.89324	1
577732	cg21528944		Unclassified_Cell_type_specific	N_Shelf	5.27158e-05	0.00300581	-3.23866	-1.25113	0 h * Aged Cells down vs 0 h * Young Cells	-0.148236	0 h * Aged Cells down vs 0 h * Young Cells	0.00294249	-3.24695	-1.25433	72 h * Aged Cells down vs 72 h * Young Cells	-0.148174	72 h * Aged Cells down vs 72 h * Young Cells	1.97469e-05	-5.09009	-2.21834	7 d * Aged Cells down vs 7 d * Young Cells	-0.286904	7 d * Aged Cells down vs 7 d * Young Cells	0.116048	-0.86472	2.62453	-1.62004	-0.86472	10 d * Aged Cells down vs 10 d * Young Cells	-0.0906978	10 d * Aged Cells down vs 10 d * Young Cells	7.17454	19.0779	11.0163	1
238711	cg00864954	SF3B3			5.29293e-05	0.0252954	2.35863	1.29415	0 h * Aged Cells up vs 0 h * Young Cells	0.141916	0 h * Aged Cells up vs 0 h * Young Cells	0.00176526	3.44407	1.88972	72 h * Aged Cells up vs 72 h * Young Cells	0.192497	72 h * Aged Cells up vs 72 h * Young Cells	1.07177e-05	5.31001	3.28692	7 d * Aged Cells up vs 7 d * Young Cells	0.391518	7 d * Aged Cells up vs 7 d * Young Cells	0.112839	1.2396	2.67354	1.6351	1.2396	10 d * Aged Cells up vs 10 d * Young Cells	0.140385	10 d * Aged Cells up vs 10 d * Young Cells	7.17108	38.4681	22.2237	1
508000	cg21934593				5.29788e-05	0.00089824	3.69968	1.71087	0 h * Aged Cells up vs 0 h * Young Cells	0.2784	0 h * Aged Cells up vs 0 h * Young Cells	0.00368204	3.15921	1.46094	72 h * Aged Cells up vs 72 h * Young Cells	0.241704	72 h * Aged Cells up vs 72 h * Young Cells	0.000528564	3.89716	2.03315	7 d * Aged Cells up vs 7 d * Young Cells	0.313462	7 d * Aged Cells up vs 7 d * Young Cells	0.00599849	1.89455	8.79178	2.96509	1.89455	10 d * Aged Cells up vs 10 d * Young Cells	0.295866	10 d * Aged Cells up vs 10 d * Young Cells	7.17028	27.3216	15.7859	1
153604	cg02926820				5.29963e-05	0.0204494	2.45233	0.983907	0 h * Aged Cells up vs 0 h * Young Cells	0.159496	0 h * Aged Cells up vs 0 h * Young Cells	0.0128015	2.65316	1.06448	72 h * Aged Cells up vs 72 h * Young Cells	0.174842	72 h * Aged Cells up vs 72 h * Young Cells	1.6285e-05	5.15943	2.33531	7 d * Aged Cells up vs 7 d * Young Cells	0.376673	7 d * Aged Cells up vs 7 d * Young Cells	0.00489129	1.68902	9.28305	3.04681	1.68902	10 d * Aged Cells up vs 10 d * Young Cells	0.268551	10 d * Aged Cells up vs 10 d * Young Cells	7.17	20.5653	11.8827	1
577927	cg19759172	2004-09-01		N_Shore	5.30908e-05	0.0031115	3.22517	1.77972	0 h * Aged Cells up vs 0 h * Young Cells	0.283799	0 h * Aged Cells up vs 0 h * Young Cells	0.00778391	2.85946	1.57791	72 h * Aged Cells up vs 72 h * Young Cells	0.251745	72 h * Aged Cells up vs 72 h * Young Cells	0.000132768	4.40284	2.74094	7 d * Aged Cells up vs 7 d * Young Cells	0.38113	7 d * Aged Cells up vs 7 d * Young Cells	0.00527015	2.30034	9.10248	3.01703	2.30034	10 d * Aged Cells up vs 10 d * Young Cells	0.34931	10 d * Aged Cells up vs 10 d * Young Cells	7.16847	38.8945	22.4782	1
55622	cg01214054				5.34162e-05	0.0128397	2.6519	0.887314	0 h * Aged Cells up vs 0 h * Young Cells	0.121671	0 h * Aged Cells up vs 0 h * Young Cells	0.0968732	1.71576	0.574084	72 h * Aged Cells up vs 72 h * Young Cells	0.0780487	72 h * Aged Cells up vs 72 h * Young Cells	6.09231e-06	5.51364	2.08126	7 d * Aged Cells up vs 7 d * Young Cells	0.209637	7 d * Aged Cells up vs 7 d * Young Cells	0.0142034	1.20626	6.80795	2.6092	1.20626	10 d * Aged Cells up vs 10 d * Young Cells	0.174825	10 d * Aged Cells up vs 10 d * Young Cells	7.16324	14.2893	8.26424	1
416615	cg17362814				5.36724e-05	0.00119413	3.59256	2.13392	0 h * Aged Cells up vs 0 h * Young Cells	0.336022	0 h * Aged Cells up vs 0 h * Young Cells	0.00314595	3.22087	1.91314	72 h * Aged Cells up vs 72 h * Young Cells	0.305175	72 h * Aged Cells up vs 72 h * Young Cells	0.000388965	4.01036	2.68735	7 d * Aged Cells up vs 7 d * Young Cells	0.414205	7 d * Aged Cells up vs 7 d * Young Cells	0.00911459	2.29363	7.81042	2.79471	2.29363	10 d * Aged Cells up vs 10 d * Young Cells	0.345021	10 d * Aged Cells up vs 10 d * Young Cells	7.15914	45.0061	26.0442	1
113948	cg06201514	MYT1L			5.46527e-05	0.000917739	3.69163	2.91546	0 h * Aged Cells up vs 0 h * Young Cells	0.420886	0 h * Aged Cells up vs 0 h * Young Cells	0.00140863	3.53002	2.78783	72 h * Aged Cells up vs 72 h * Young Cells	0.409255	72 h * Aged Cells up vs 72 h * Young Cells	0.00107437	3.63242	3.23633	7 d * Aged Cells up vs 7 d * Young Cells	0.475368	7 d * Aged Cells up vs 7 d * Young Cells	0.0539905	2.19159	4.03381	2.00843	2.19159	10 d * Aged Cells up vs 10 d * Young Cells	0.326677	10 d * Aged Cells up vs 10 d * Young Cells	7.14366	79.3893	46.0406	1
379710	cg18464784	SPATA6	Promoter_Associated	S_Shore	5.47262e-05	0.0377508	2.17716	0.783723	0 h * Aged Cells up vs 0 h * Young Cells	0.130691	0 h * Aged Cells up vs 0 h * Young Cells	0.134311	1.54037	0.554495	72 h * Aged Cells up vs 72 h * Young Cells	0.0915557	72 h * Aged Cells up vs 72 h * Young Cells	1.85568e-06	5.94436	2.41404	7 d * Aged Cells up vs 7 d * Young Cells	0.373764	7 d * Aged Cells up vs 7 d * Young Cells	0.0317596	1.12226	5.09113	2.25635	1.12226	10 d * Aged Cells up vs 10 d * Young Cells	0.186236	10 d * Aged Cells up vs 10 d * Young Cells	7.14251	16.4914	9.56547	1
704219	cg16330477				5.48784e-05	0.00180062	3.43648	2.0987	0 h * Aged Cells up vs 0 h * Young Cells	0.320076	0 h * Aged Cells up vs 0 h * Young Cells	0.00115217	3.60607	2.20227	72 h * Aged Cells up vs 72 h * Young Cells	0.339808	72 h * Aged Cells up vs 72 h * Young Cells	0.000866851	3.713	2.55817	7 d * Aged Cells up vs 7 d * Young Cells	0.371992	7 d * Aged Cells up vs 7 d * Young Cells	0.0282696	1.94833	5.3312	2.30894	1.94833	10 d * Aged Cells up vs 10 d * Young Cells	0.294529	10 d * Aged Cells up vs 10 d * Young Cells	7.14013	47.4508	27.532	1
540092	cg12792389				5.52122e-05	0.00111282	3.61917	2.06863	0 h * Aged Cells up vs 0 h * Young Cells	0.328132	0 h * Aged Cells up vs 0 h * Young Cells	0.00361609	3.16631	1.80978	72 h * Aged Cells up vs 72 h * Young Cells	0.282891	72 h * Aged Cells up vs 72 h * Young Cells	0.000219003	4.2208	2.72167	7 d * Aged Cells up vs 7 d * Young Cells	0.401946	7 d * Aged Cells up vs 7 d * Young Cells	0.0267835	1.84258	5.44353	2.33314	1.84258	10 d * Aged Cells up vs 10 d * Young Cells	0.291698	10 d * Aged Cells up vs 10 d * Young Cells	7.13495	41.5336	24.1162	1
228049	cg07815324				5.52454e-05	0.114011	1.62956	0.603276	0 h * Aged Cells up vs 0 h * Young Cells	0.101012	0 h * Aged Cells up vs 0 h * Young Cells	0.0413501	2.13486	0.790341	72 h * Aged Cells up vs 72 h * Young Cells	0.130552	72 h * Aged Cells up vs 72 h * Young Cells	1.81815e-06	5.9518	2.48577	7 d * Aged Cells up vs 7 d * Young Cells	0.39517	7 d * Aged Cells up vs 7 d * Young Cells	0.028312	1.18072	5.32809	2.30827	1.18072	10 d * Aged Cells up vs 10 d * Young Cells	0.181562	10 d * Aged Cells up vs 10 d * Young Cells	7.13443	17.4227	10.1171	1
730012	cg20729245				5.52517e-05	0.0184621	2.49678	0.838346	0 h * Aged Cells up vs 0 h * Young Cells	0.115634	0 h * Aged Cells up vs 0 h * Young Cells	0.0196559	2.46958	0.829213	72 h * Aged Cells up vs 72 h * Young Cells	0.106487	72 h * Aged Cells up vs 72 h * Young Cells	7.96738e-06	5.41685	2.05191	7 d * Aged Cells up vs 7 d * Young Cells	0.249226	7 d * Aged Cells up vs 7 d * Young Cells	0.0208589	1.1337	5.97149	2.44366	1.1337	10 d * Aged Cells up vs 10 d * Young Cells	0.148621	10 d * Aged Cells up vs 10 d * Young Cells	7.13434	14.3319	8.32241	1
428036	cg12477356	MYO9B			5.53757e-05	0.00958372	2.77399	1.72406	0 h * Aged Cells up vs 0 h * Young Cells	0.262605	0 h * Aged Cells up vs 0 h * Young Cells	0.00241449	3.32369	2.0657	72 h * Aged Cells up vs 72 h * Young Cells	0.302076	72 h * Aged Cells up vs 72 h * Young Cells	4.44278e-05	4.79829	3.36435	7 d * Aged Cells up vs 7 d * Young Cells	0.451619	7 d * Aged Cells up vs 7 d * Young Cells	0.0195003	2.12369	6.11592	2.47304	2.12369	10 d * Aged Cells up vs 10 d * Young Cells	0.312656	10 d * Aged Cells up vs 10 d * Young Cells	7.13242	49.09	28.5139	1
405806	cg14059596	IFI27L1			5.72722e-05	0.00111202	3.61944	2.45559	0 h * Aged Cells up vs 0 h * Young Cells	0.359996	0 h * Aged Cells up vs 0 h * Young Cells	0.00247311	3.31441	2.24865	72 h * Aged Cells up vs 72 h * Young Cells	0.330504	72 h * Aged Cells up vs 72 h * Young Cells	0.00102885	3.64871	2.79269	7 d * Aged Cells up vs 7 d * Young Cells	0.395246	7 d * Aged Cells up vs 7 d * Young Cells	0.0521683	1.89818	4.10034	2.02493	1.89818	10 d * Aged Cells up vs 10 d * Young Cells	0.247226	10 d * Aged Cells up vs 10 d * Young Cells	7.10368	58.2608	33.9776	1
117538	cg15558061				5.74633e-05	0.000559925	3.87581	2.4539	0 h * Aged Cells up vs 0 h * Young Cells	0.1974	0 h * Aged Cells up vs 0 h * Young Cells	0.00652519	2.93114	1.8558	72 h * Aged Cells up vs 72 h * Young Cells	0.178634	72 h * Aged Cells up vs 72 h * Young Cells	0.00123153	3.58091	2.55774	7 d * Aged Cells up vs 7 d * Young Cells	0.199142	7 d * Aged Cells up vs 7 d * Young Cells	0.0054579	2.62703	9.01813	3.00302	2.62703	10 d * Aged Cells up vs 10 d * Young Cells	0.21401	10 d * Aged Cells up vs 10 d * Young Cells	7.10084	50.7179	29.5905	1
162705	cg24311695	CRISPLD2			5.7687e-05	0.00323129	3.21041	2.44909	0 h * Aged Cells up vs 0 h * Young Cells	0.270427	0 h * Aged Cells up vs 0 h * Young Cells	0.00248884	3.31196	2.52655	72 h * Aged Cells up vs 72 h * Young Cells	0.276703	72 h * Aged Cells up vs 72 h * Young Cells	0.00153996	3.49615	3.00885	7 d * Aged Cells up vs 7 d * Young Cells	0.31271	7 d * Aged Cells up vs 7 d * Young Cells	0.0005165	4.11676	15.2545	3.9057	4.11676	10 d * Aged Cells up vs 10 d * Young Cells	0.475598	10 d * Aged Cells up vs 10 d * Young Cells	7.09753	73.5964	42.9585	1
388826	cg17432762				5.87146e-05	0.000453288	3.95395	2.70008	0 h * Aged Cells up vs 0 h * Young Cells	0.208946	0 h * Aged Cells up vs 0 h * Young Cells	0.000894784	3.70112	2.52743	72 h * Aged Cells up vs 72 h * Young Cells	0.206848	72 h * Aged Cells up vs 72 h * Young Cells	0.00228856	3.34437	2.57648	7 d * Aged Cells up vs 7 d * Young Cells	0.206091	7 d * Aged Cells up vs 7 d * Young Cells	0.0734826	1.75222	3.44876	1.85708	1.75222	10 d * Aged Cells up vs 10 d * Young Cells	0.153301	10 d * Aged Cells up vs 10 d * Young Cells	7.08249	58.849	34.4233	1
313824	cg24653728	OR8B4			5.90254e-05	0.00157365	3.48791	1.66121	0 h * Aged Cells up vs 0 h * Young Cells	0.270866	0 h * Aged Cells up vs 0 h * Young Cells	0.0025875	3.2969	1.57024	72 h * Aged Cells up vs 72 h * Young Cells	0.25749	72 h * Aged Cells up vs 72 h * Young Cells	0.000630767	3.83159	2.05876	7 d * Aged Cells up vs 7 d * Young Cells	0.317333	7 d * Aged Cells up vs 7 d * Young Cells	0.00518612	1.98965	9.14128	3.02346	1.98965	10 d * Aged Cells up vs 10 d * Young Cells	0.309226	10 d * Aged Cells up vs 10 d * Young Cells	7.078	28.6083	16.7449	1
385514	cg24123667				5.91795e-05	0.00154237	3.49555	2.26348	0 h * Aged Cells up vs 0 h * Young Cells	0.340042	0 h * Aged Cells up vs 0 h * Young Cells	0.00179119	3.43849	2.22653	72 h * Aged Cells up vs 72 h * Young Cells	0.336389	72 h * Aged Cells up vs 72 h * Young Cells	0.000533758	3.89354	2.84429	7 d * Aged Cells up vs 7 d * Young Cells	0.419709	7 d * Aged Cells up vs 7 d * Young Cells	0.0177597	2.24886	6.31795	2.51355	2.24886	10 d * Aged Cells up vs 10 d * Young Cells	0.355192	10 d * Aged Cells up vs 10 d * Young Cells	7.07578	52.864	30.9518	1
469683	cg10470123	ST18			5.94104e-05	0.00376947	3.14997	1.42336	0 h * Aged Cells up vs 0 h * Young Cells	0.231875	0 h * Aged Cells up vs 0 h * Young Cells	0.0114202	2.70109	1.22052	72 h * Aged Cells up vs 72 h * Young Cells	0.197988	72 h * Aged Cells up vs 72 h * Young Cells	2.01969e-05	5.08198	2.59065	7 d * Aged Cells up vs 7 d * Young Cells	0.373781	7 d * Aged Cells up vs 7 d * Young Cells	0.0414526	1.33215	4.55267	2.1337	1.33215	10 d * Aged Cells up vs 10 d * Young Cells	0.21958	10 d * Aged Cells up vs 10 d * Young Cells	7.07247	25.7305	15.0722	1
499097	cg07918962	USP24			6.02383e-05	0.00687837	2.90979	1.31908	0 h * Aged Cells up vs 0 h * Young Cells	0.20952	0 h * Aged Cells up vs 0 h * Young Cells	0.00212231	3.37343	1.52925	72 h * Aged Cells up vs 72 h * Young Cells	0.234383	72 h * Aged Cells up vs 72 h * Young Cells	0.000332317	4.06821	2.08056	7 d * Aged Cells up vs 7 d * Young Cells	0.312319	7 d * Aged Cells up vs 7 d * Young Cells	0.0631763	1.21015	3.7328	1.93205	1.21015	10 d * Aged Cells up vs 10 d * Young Cells	0.174751	10 d * Aged Cells up vs 10 d * Young Cells	7.06071	25.854	15.1698	1
588076	cg26503223	SF3B1		S_Shore	6.05409e-05	0.00262181	3.2918	1.47212	0 h * Aged Cells up vs 0 h * Young Cells	0.102123	0 h * Aged Cells up vs 0 h * Young Cells	0.0144451	2.60204	1.16365	72 h * Aged Cells up vs 72 h * Young Cells	0.0887336	72 h * Aged Cells up vs 72 h * Young Cells	6.99936e-05	4.63443	2.33815	7 d * Aged Cells up vs 7 d * Young Cells	0.243138	7 d * Aged Cells up vs 7 d * Young Cells	0.00502639	1.87593	9.21697	3.03595	1.87593	10 d * Aged Cells up vs 10 d * Young Cells	0.110342	10 d * Aged Cells up vs 10 d * Young Cells	7.05645	25.1459	14.7632	1
492054	cg07180197	TRIM55			6.06236e-05	0.120824	1.59827	0.83233	0 h * Aged Cells up vs 0 h * Young Cells	0.13484	0 h * Aged Cells up vs 0 h * Young Cells	0.0498257	2.0469	1.06596	72 h * Aged Cells up vs 72 h * Young Cells	0.166381	72 h * Aged Cells up vs 72 h * Young Cells	0.000258919	-4.15965	-2.44382	7 d * Aged Cells down vs 7 d * Young Cells	-0.271357	7 d * Aged Cells down vs 7 d * Young Cells	0.0112519	1.94803	7.32946	2.7073	1.94803	10 d * Aged Cells up vs 10 d * Young Cells	0.318197	10 d * Aged Cells up vs 10 d * Young Cells	7.05529	34.0933	20.0196	1
344405	cg06572580	TMEM180			6.06416e-05	0.0191462	2.481	1.02692	0 h * Aged Cells up vs 0 h * Young Cells	0.14697	0 h * Aged Cells up vs 0 h * Young Cells	0.00517887	3.02401	1.25168	72 h * Aged Cells up vs 72 h * Young Cells	0.177534	72 h * Aged Cells up vs 72 h * Young Cells	0.000183565	4.28512	2.00097	7 d * Aged Cells up vs 7 d * Young Cells	0.286623	7 d * Aged Cells up vs 7 d * Young Cells	0.00538699	1.72044	9.04961	3.00826	1.72044	10 d * Aged Cells up vs 10 d * Young Cells	0.232174	10 d * Aged Cells up vs 10 d * Young Cells	7.05504	21.5369	12.6469	1
291073	cg27353919	IP6K2	Promoter_Associated	S_Shore	6.09343e-05	0.00712462	2.89551	1.51467	0 h * Aged Cells up vs 0 h * Young Cells	0.0800919	0 h * Aged Cells up vs 0 h * Young Cells	0.0784987	1.82383	0.954068	72 h * Aged Cells up vs 72 h * Young Cells	0.066015	72 h * Aged Cells up vs 72 h * Young Cells	2.56838e-06	5.82622	3.43834	7 d * Aged Cells up vs 7 d * Young Cells	0.271128	7 d * Aged Cells up vs 7 d * Young Cells	0.301657	0.760095	1.10591	1.05162	0.760095	10 d * Aged Cells up vs 10 d * Young Cells	0.0438051	10 d * Aged Cells up vs 10 d * Young Cells	7.05095	34.3794	20.2	1
57079	cg16681268	ASZ1		Island	6.11308e-05	0.00350251	3.17884	2.04721	0 h * Aged Cells up vs 0 h * Young Cells	0.21959	0 h * Aged Cells up vs 0 h * Young Cells	0.00111089	3.61983	2.33121	72 h * Aged Cells up vs 72 h * Young Cells	0.230747	72 h * Aged Cells up vs 72 h * Young Cells	0.000888622	3.70371	2.6909	7 d * Aged Cells up vs 7 d * Young Cells	0.236589	7 d * Aged Cells up vs 7 d * Young Cells	0.00383409	2.79698	9.88021	3.14328	2.79698	10 d * Aged Cells up vs 10 d * Young Cells	0.280577	10 d * Aged Cells up vs 10 d * Young Cells	7.04821	52.0868	30.616	1
644157	cg24605280	PHF20			6.14612e-05	0.000944663	3.68078	2.53814	0 h * Aged Cells up vs 0 h * Young Cells	0.38689	0 h * Aged Cells up vs 0 h * Young Cells	0.00036573	4.03302	2.78103	72 h * Aged Cells up vs 72 h * Young Cells	0.422164	72 h * Aged Cells up vs 72 h * Young Cells	0.00218541	3.36215	2.61553	7 d * Aged Cells up vs 7 d * Young Cells	0.377193	7 d * Aged Cells up vs 7 d * Young Cells	0.0421567	2.02543	4.51914	2.12583	2.02543	10 d * Aged Cells up vs 10 d * Young Cells	0.294753	10 d * Aged Cells up vs 10 d * Young Cells	7.04364	59.6776	35.1005	1
641542	cg27241520	MRPL12		N_Shore	6.15757e-05	0.00562726	2.99077	1.48377	0 h * Aged Cells up vs 0 h * Young Cells	0.0771151	0 h * Aged Cells up vs 0 h * Young Cells	0.0343112	2.22111	1.10193	72 h * Aged Cells up vs 72 h * Young Cells	0.0625061	72 h * Aged Cells up vs 72 h * Young Cells	1.29899e-05	5.24078	2.93323	7 d * Aged Cells up vs 7 d * Young Cells	0.312168	7 d * Aged Cells up vs 7 d * Young Cells	0.0809379	1.23957	3.27002	1.80832	1.23957	10 d * Aged Cells up vs 10 d * Young Cells	0.0636267	10 d * Aged Cells up vs 10 d * Young Cells	7.04206	30.8836	18.1689	1
535861	cg13943355	SMAD3			6.16982e-05	0.00051803	3.90461	2.48488	0 h * Aged Cells up vs 0 h * Young Cells	0.306501	0 h * Aged Cells up vs 0 h * Young Cells	0.00148112	3.51096	2.23436	72 h * Aged Cells up vs 72 h * Young Cells	0.277092	72 h * Aged Cells up vs 72 h * Young Cells	0.00145114	3.51874	2.52628	7 d * Aged Cells up vs 7 d * Young Cells	0.296729	7 d * Aged Cells up vs 7 d * Young Cells	0.0256218	2.06894	5.53623	2.35292	2.06894	10 d * Aged Cells up vs 10 d * Young Cells	0.256455	10 d * Aged Cells up vs 10 d * Young Cells	7.04037	50.8058	29.8963	1
449810	cg04612671				6.26353e-05	0.0016455	-3.47089	-2.28071	0 h * Aged Cells down vs 0 h * Young Cells	-0.342897	0 h * Aged Cells down vs 0 h * Young Cells	0.000613147	-3.84211	-2.52463	72 h * Aged Cells down vs 72 h * Young Cells	-0.379069	72 h * Aged Cells down vs 72 h * Young Cells	0.00198741	-3.39866	-2.51944	7 d * Aged Cells down vs 7 d * Young Cells	-0.393739	7 d * Aged Cells down vs 7 d * Young Cells	0.00510036	-2.75106	9.1816	-3.03012	-2.75106	10 d * Aged Cells down vs 10 d * Young Cells	-0.398644	10 d * Aged Cells down vs 10 d * Young Cells	7.02759	54.0663	31.8728	1
711016	cg24544082	SPTBN1			6.26666e-05	0.00135508	3.54472	2.09272	0 h * Aged Cells up vs 0 h * Young Cells	0.315456	0 h * Aged Cells up vs 0 h * Young Cells	0.00153875	3.49645	2.06421	72 h * Aged Cells up vs 72 h * Young Cells	0.31301	72 h * Aged Cells up vs 72 h * Young Cells	0.00108872	3.62742	2.41598	7 d * Aged Cells up vs 7 d * Young Cells	0.357607	7 d * Aged Cells up vs 7 d * Young Cells	0.00694975	2.37016	8.44253	2.9056	2.37016	10 d * Aged Cells up vs 10 d * Young Cells	0.331556	10 d * Aged Cells up vs 10 d * Young Cells	7.02717	43.6415	25.7288	1
475026	cg11895993	FER1L6-AS2			6.32871e-05	0.000693824	3.79614	1.9514	0 h * Aged Cells up vs 0 h * Young Cells	0.309046	0 h * Aged Cells up vs 0 h * Young Cells	0.00156073	3.49105	1.79457	72 h * Aged Cells up vs 72 h * Young Cells	0.283814	72 h * Aged Cells up vs 72 h * Young Cells	0.00158271	3.48572	2.02146	7 d * Aged Cells up vs 7 d * Young Cells	0.308797	7 d * Aged Cells up vs 7 d * Young Cells	0.017183	1.79539	6.3897	2.52779	1.79539	10 d * Aged Cells up vs 10 d * Young Cells	0.28034	10 d * Aged Cells up vs 10 d * Young Cells	7.01882	33.0473	19.5061	1
314751	cg04605308				6.3541e-05	0.0778596	1.82797	0.557382	0 h * Aged Cells up vs 0 h * Young Cells	0.0857267	0 h * Aged Cells up vs 0 h * Young Cells	0.20524	1.29587	0.395135	72 h * Aged Cells up vs 72 h * Young Cells	0.0613365	72 h * Aged Cells up vs 72 h * Young Cells	1.79655e-06	5.95615	2.04888	7 d * Aged Cells up vs 7 d * Young Cells	0.258552	7 d * Aged Cells up vs 7 d * Young Cells	0.956353	-0.0232584	0.00304764	-0.0552054	-0.0232584	10 d * Aged Cells down vs 10 d * Young Cells	-0.00421597	10 d * Aged Cells down vs 10 d * Young Cells	7.01543	11.6221	6.86329	1
598297	cg08628385	ANKRD34C-AS1			6.36762e-05	0.00263378	3.29003	1.78234	0 h * Aged Cells up vs 0 h * Young Cells	0.275802	0 h * Aged Cells up vs 0 h * Young Cells	0.0023333	3.3369	1.80774	72 h * Aged Cells up vs 72 h * Young Cells	0.283593	72 h * Aged Cells up vs 72 h * Young Cells	0.000417821	3.984	2.43489	7 d * Aged Cells up vs 7 d * Young Cells	0.373393	7 d * Aged Cells up vs 7 d * Young Cells	0.0575613	1.48019	3.91043	1.97748	1.48019	10 d * Aged Cells up vs 10 d * Young Cells	0.226895	10 d * Aged Cells up vs 10 d * Young Cells	7.01363	36.6766	21.6644	1
729211	cg23473907				6.44514e-05	0.0187401	2.49031	0.903263	0 h * Aged Cells up vs 0 h * Young Cells	0.150851	0 h * Aged Cells up vs 0 h * Young Cells	0.0116148	2.69402	0.977152	72 h * Aged Cells up vs 72 h * Young Cells	0.163293	72 h * Aged Cells up vs 72 h * Young Cells	1.04883e-05	5.3178	2.17601	7 d * Aged Cells up vs 7 d * Young Cells	0.326244	7 d * Aged Cells up vs 7 d * Young Cells	0.22197	0.625506	1.55781	1.24812	0.625506	10 d * Aged Cells up vs 10 d * Young Cells	0.0996803	10 d * Aged Cells up vs 10 d * Young Cells	7.00339	16.417	9.71149	1
742027	cg11744446	LOC105447648			6.48147e-05	0.00202788	-3.39092	-1.79087	0 h * Aged Cells down vs 0 h * Young Cells	-0.242578	0 h * Aged Cells down vs 0 h * Young Cells	0.00564526	-2.98949	-1.57886	72 h * Aged Cells down vs 72 h * Young Cells	-0.215508	72 h * Aged Cells down vs 72 h * Young Cells	4.13048e-05	-4.82454	-2.87455	7 d * Aged Cells down vs 7 d * Young Cells	-0.343176	7 d * Aged Cells down vs 7 d * Young Cells	0.147221	-1.08673	2.21782	-1.48923	-1.08673	10 d * Aged Cells down vs 10 d * Young Cells	-0.138195	10 d * Aged Cells down vs 10 d * Young Cells	6.99863	34.7831	20.5899	1
110494	cg06819763		Unclassified		6.48232e-05	0.860675	0.177082	0.0573413	0 h * Aged Cells up vs 0 h * Young Cells	0.00128148	0 h * Aged Cells up vs 0 h * Young Cells	0.998441	-0.0019702	-0.000637974	72 h * Aged Cells down vs 72 h * Young Cells	1.66141e-05	72 h * Aged Cells up vs 72 h * Young Cells	1.06319e-06	6.14763	2.24578	7 d * Aged Cells up vs 7 d * Young Cells	0.143379	7 d * Aged Cells up vs 7 d * Young Cells	0.898467	-0.057591	0.016569	-0.128721	-0.057591	10 d * Aged Cells down vs 10 d * Young Cells	-0.000848767	10 d * Aged Cells down vs 10 d * Young Cells	6.99852	13.0754	7.74014	1
476351	cg08136884				6.48565e-05	0.00185592	3.42491	1.5042	0 h * Aged Cells up vs 0 h * Young Cells	0.234351	0 h * Aged Cells up vs 0 h * Young Cells	0.00173693	3.45025	1.51533	72 h * Aged Cells up vs 72 h * Young Cells	0.231243	72 h * Aged Cells up vs 72 h * Young Cells	0.000297415	4.10891	2.03588	7 d * Aged Cells up vs 7 d * Young Cells	0.302154	7 d * Aged Cells up vs 7 d * Young Cells	0.0125307	1.61549	7.08711	2.66216	1.61549	10 d * Aged Cells up vs 10 d * Young Cells	0.253573	10 d * Aged Cells up vs 10 d * Young Cells	6.99808	24.0523	14.2389	1
489660	cg06968859	CTNNA2			6.49759e-05	0.0022767	3.34638	1.81333	0 h * Aged Cells up vs 0 h * Young Cells	0.23354	0 h * Aged Cells up vs 0 h * Young Cells	0.00745128	2.87727	1.55913	72 h * Aged Cells up vs 72 h * Young Cells	0.200965	72 h * Aged Cells up vs 72 h * Young Cells	0.00012927	4.41252	2.69747	7 d * Aged Cells up vs 7 d * Young Cells	0.389023	7 d * Aged Cells up vs 7 d * Young Cells	0.0239791	1.78368	5.67551	2.38233	1.78368	10 d * Aged Cells up vs 10 d * Young Cells	0.239169	10 d * Aged Cells up vs 10 d * Young Cells	6.99653	36.6058	21.6754	1
5490	cg04118306	NEFM	Promoter_Associated_Cell_type_specific	Island	6.52346e-05	0.0903117	1.75218	0.715922	0 h * Aged Cells up vs 0 h * Young Cells	0.0227015	0 h * Aged Cells up vs 0 h * Young Cells	0.0508624	2.03706	0.832321	72 h * Aged Cells up vs 72 h * Young Cells	0.0250899	72 h * Aged Cells up vs 72 h * Young Cells	5.63299e-06	5.54194	2.55456	7 d * Aged Cells up vs 7 d * Young Cells	0.157985	7 d * Aged Cells up vs 7 d * Young Cells	0.807346	0.138929	0.0605602	0.24609	0.138929	10 d * Aged Cells up vs 10 d * Young Cells	0.00818673	10 d * Aged Cells up vs 10 d * Young Cells	6.99317	20.8022	12.3235	1
474017	cg04798684	PRPSAP1			6.53352e-05	0.0432236	-2.11412	-0.681795	0 h * Aged Cells down vs 0 h * Young Cells	-0.0928217	0 h * Aged Cells down vs 0 h * Young Cells	0.0110781	-2.7138	-0.875189	72 h * Aged Cells down vs 72 h * Young Cells	-0.118553	72 h * Aged Cells down vs 72 h * Young Cells	5.20499e-06	-5.57048	-2.02668	7 d * Aged Cells down vs 7 d * Young Cells	-0.275073	7 d * Aged Cells down vs 7 d * Young Cells	0.0386022	-0.965527	4.69519	-2.16684	-0.965527	10 d * Aged Cells down vs 10 d * Young Cells	-0.0980052	10 d * Aged Cells down vs 10 d * Young Cells	6.99187	12.957	7.67736	1
417989	cg25995212	SCN7A			6.54294e-05	0.00241629	3.3234	1.44647	0 h * Aged Cells up vs 0 h * Young Cells	0.222801	0 h * Aged Cells up vs 0 h * Young Cells	0.00543559	3.00466	1.30774	72 h * Aged Cells up vs 72 h * Young Cells	0.19575	72 h * Aged Cells up vs 72 h * Young Cells	0.000159943	4.33523	2.12865	7 d * Aged Cells up vs 7 d * Young Cells	0.290856	7 d * Aged Cells up vs 7 d * Young Cells	0.00802429	1.71211	8.10558	2.84703	1.71211	10 d * Aged Cells up vs 10 d * Young Cells	0.259071	10 d * Aged Cells up vs 10 d * Young Cells	6.99065	23.5957	13.9835	1
551676	cg15189415				6.5925e-05	0.00148597	3.50972	2.1609	0 h * Aged Cells up vs 0 h * Young Cells	0.322795	0 h * Aged Cells up vs 0 h * Young Cells	0.00538142	3.00867	1.85241	72 h * Aged Cells up vs 72 h * Young Cells	0.28305	72 h * Aged Cells up vs 72 h * Young Cells	0.00173048	3.45167	2.39751	7 d * Aged Cells up vs 7 d * Young Cells	0.3626	7 d * Aged Cells up vs 7 d * Young Cells	0.000732512	3.21217	14.2576	3.77592	3.21217	10 d * Aged Cells up vs 10 d * Young Cells	0.461237	10 d * Aged Cells up vs 10 d * Young Cells	6.98427	47.1748	27.9827	1
384588	cg16532938	FIGN			6.60323e-05	0.0137756	-2.62217	-0.884024	0 h * Aged Cells down vs 0 h * Young Cells	-0.107427	0 h * Aged Cells down vs 0 h * Young Cells	0.053318	-2.01446	-0.679144	72 h * Aged Cells down vs 72 h * Young Cells	-0.0849969	72 h * Aged Cells down vs 72 h * Young Cells	4.3538e-06	-5.63502	-2.14321	7 d * Aged Cells down vs 7 d * Young Cells	-0.308112	7 d * Aged Cells down vs 7 d * Young Cells	0.596763	-0.249189	0.286171	-0.534949	-0.249189	10 d * Aged Cells down vs 10 d * Young Cells	-0.0309357	10 d * Aged Cells down vs 10 d * Young Cells	6.9829	14.1418	8.39012	1
91563	cg01791371			N_Shore	6.62219e-05	0.260138	-1.14852	-0.399655	0 h * Aged Cells down vs 0 h * Young Cells	-0.0172746	0 h * Aged Cells down vs 0 h * Young Cells	0.0456398	-2.08852	-0.726749	72 h * Aged Cells down vs 72 h * Young Cells	-0.0324392	72 h * Aged Cells down vs 72 h * Young Cells	2.00555e-06	5.9161	2.32246	7 d * Aged Cells up vs 7 d * Young Cells	0.192141	7 d * Aged Cells up vs 7 d * Young Cells	0.745426	-0.157599	0.107445	-0.327789	-0.157599	10 d * Aged Cells down vs 10 d * Young Cells	-0.00487912	10 d * Aged Cells down vs 10 d * Young Cells	6.98048	15.0605	8.93827	1
365848	cg27266060			S_Shelf	6.64984e-05	0.00269325	-3.28137	-1.55983	0 h * Aged Cells down vs 0 h * Young Cells	-0.249165	0 h * Aged Cells down vs 0 h * Young Cells	0.000843039	-3.72343	-1.76997	72 h * Aged Cells down vs 72 h * Young Cells	-0.278619	72 h * Aged Cells down vs 72 h * Young Cells	0.000582527	-3.86113	-2.07064	7 d * Aged Cells down vs 7 d * Young Cells	-0.298581	7 d * Aged Cells down vs 7 d * Young Cells	0.0112445	-1.77835	7.33095	-2.70757	-1.77835	10 d * Aged Cells down vs 10 d * Young Cells	-0.280149	10 d * Aged Cells down vs 10 d * Young Cells	6.97696	28.0915	16.6805	1
327605	cg06272768				6.65804e-05	0.00087172	3.71091	2.17869	0 h * Aged Cells up vs 0 h * Young Cells	0.339097	0 h * Aged Cells up vs 0 h * Young Cells	0.0034624	3.18336	1.86897	72 h * Aged Cells up vs 72 h * Young Cells	0.288897	72 h * Aged Cells up vs 72 h * Young Cells	0.000497645	3.91946	2.59603	7 d * Aged Cells up vs 7 d * Young Cells	0.394448	7 d * Aged Cells up vs 7 d * Young Cells	0.00920238	2.26387	7.78834	2.79076	2.26387	10 d * Aged Cells up vs 10 d * Young Cells	0.348248	10 d * Aged Cells up vs 10 d * Young Cells	6.97592	42.8446	25.4445	1
447714	cg20126376	LUZP2			6.68709e-05	0.0668048	1.90452	1.27794	0 h * Aged Cells up vs 0 h * Young Cells	0.193325	0 h * Aged Cells up vs 0 h * Young Cells	0.0337704	2.22838	1.49526	72 h * Aged Cells up vs 72 h * Young Cells	0.215907	72 h * Aged Cells up vs 72 h * Young Cells	0.000458331	-3.94987	-2.99004	7 d * Aged Cells down vs 7 d * Young Cells	-0.257945	7 d * Aged Cells down vs 7 d * Young Cells	0.529956	0.589376	0.404116	0.635701	0.589376	10 d * Aged Cells up vs 10 d * Young Cells	0.0939532	10 d * Aged Cells up vs 10 d * Young Cells	6.97224	55.9356	33.2366	1
212716	cg22556577			S_Shore	6.69194e-05	0.67391	-0.425089	-0.177546	0 h * Aged Cells down vs 0 h * Young Cells	-0.0288001	0 h * Aged Cells down vs 0 h * Young Cells	0.619834	-0.501458	-0.209443	72 h * Aged Cells down vs 72 h * Young Cells	-0.0332285	72 h * Aged Cells down vs 72 h * Young Cells	4.32003e-07	-6.47889	-3.05281	7 d * Aged Cells down vs 7 d * Young Cells	-0.364216	7 d * Aged Cells down vs 7 d * Young Cells	0.651201	0.263629	0.208688	0.456823	0.263629	10 d * Aged Cells up vs 10 d * Young Cells	0.043809	10 d * Aged Cells up vs 10 d * Young Cells	6.97163	21.6702	12.8774	1
552598	cg04920474	PPM1B	Promoter_Associated	Island	6.73203e-05	0.0352586	2.20863	1.17167	0 h * Aged Cells up vs 0 h * Young Cells	0.0784663	0 h * Aged Cells up vs 0 h * Young Cells	0.0174392	2.52141	1.33761	72 h * Aged Cells up vs 72 h * Young Cells	0.0867552	72 h * Aged Cells up vs 72 h * Young Cells	5.25791e-06	5.56682	3.33165	7 d * Aged Cells up vs 7 d * Young Cells	0.30051	7 d * Aged Cells up vs 7 d * Young Cells	0.0228216	1.76224	5.7801	2.40418	1.76224	10 d * Aged Cells up vs 10 d * Young Cells	0.0936916	10 d * Aged Cells up vs 10 d * Young Cells	6.96659	34.9344	20.7746	1
363537	cg07258897	WSCD2			6.73306e-05	0.00840654	2.82797	1.43738	0 h * Aged Cells up vs 0 h * Young Cells	0.235793	0 h * Aged Cells up vs 0 h * Young Cells	0.00132055	3.5545	1.80666	72 h * Aged Cells up vs 72 h * Young Cells	0.282917	72 h * Aged Cells up vs 72 h * Young Cells	0.0010883	3.62757	2.08009	7 d * Aged Cells up vs 7 d * Young Cells	0.322947	7 d * Aged Cells up vs 7 d * Young Cells	0.0093103	1.95652	7.76151	2.78595	1.95652	10 d * Aged Cells up vs 10 d * Young Cells	0.297639	10 d * Aged Cells up vs 10 d * Young Cells	6.96646	32.068	19.0704	1
684815	cg20725245				6.7833e-05	0.000740971	3.77164	2.04938	0 h * Aged Cells up vs 0 h * Young Cells	0.27621	0 h * Aged Cells up vs 0 h * Young Cells	0.00259815	3.29531	1.79056	72 h * Aged Cells up vs 72 h * Young Cells	0.246694	72 h * Aged Cells up vs 72 h * Young Cells	0.000923912	3.68912	2.26143	7 d * Aged Cells up vs 7 d * Young Cells	0.320906	7 d * Aged Cells up vs 7 d * Young Cells	0.00461493	2.30482	9.42459	3.06995	2.30482	10 d * Aged Cells up vs 10 d * Young Cells	0.278195	10 d * Aged Cells up vs 10 d * Young Cells	6.96019	36.6159	21.7946	1
135002	cg25950757				6.81915e-05	0.0023801	3.32923	2.11717	0 h * Aged Cells up vs 0 h * Young Cells	0.331628	0 h * Aged Cells up vs 0 h * Young Cells	0.00281484	3.26421	2.07582	72 h * Aged Cells up vs 72 h * Young Cells	0.323516	72 h * Aged Cells up vs 72 h * Young Cells	0.000638488	3.82707	2.74565	7 d * Aged Cells up vs 7 d * Young Cells	0.412553	7 d * Aged Cells up vs 7 d * Young Cells	0.0033044	2.8132	10.2506	3.20166	2.8132	10 d * Aged Cells up vs 10 d * Young Cells	0.407131	10 d * Aged Cells up vs 10 d * Young Cells	6.95575	50.1222	29.8529	1
417716	cg10625352				6.87621e-05	0.616307	0.50654	0.191194	0 h * Aged Cells up vs 0 h * Young Cells	0.024427	0 h * Aged Cells up vs 0 h * Young Cells	0.648741	0.46029	0.173737	72 h * Aged Cells up vs 72 h * Young Cells	0.0234367	72 h * Aged Cells up vs 72 h * Young Cells	2.31314e-06	5.86423	2.49712	7 d * Aged Cells up vs 7 d * Young Cells	0.395593	7 d * Aged Cells up vs 7 d * Young Cells	0.141653	0.787933	2.2826	1.51083	0.787933	10 d * Aged Cells up vs 10 d * Young Cells	0.112719	10 d * Aged Cells up vs 10 d * Young Cells	6.94872	17.6397	10.5168	1
309026	cg07222022				6.87736e-05	0.000746147	3.76904	2.02353	0 h * Aged Cells up vs 0 h * Young Cells	0.15988	0 h * Aged Cells up vs 0 h * Young Cells	0.00277458	3.26981	1.7555	72 h * Aged Cells up vs 72 h * Young Cells	0.148292	72 h * Aged Cells up vs 72 h * Young Cells	0.00154896	3.49393	2.11621	7 d * Aged Cells up vs 7 d * Young Cells	0.173907	7 d * Aged Cells up vs 7 d * Young Cells	0.00583117	2.20797	8.8594	2.97647	2.20797	10 d * Aged Cells up vs 10 d * Young Cells	0.167853	10 d * Aged Cells up vs 10 d * Young Cells	6.94858	35.6874	21.2774	1
371351	cg11442958				6.90108e-05	0.000249821	4.17272	1.91067	0 h * Aged Cells up vs 0 h * Young Cells	0.301447	0 h * Aged Cells up vs 0 h * Young Cells	0.0110675	2.7142	1.24282	72 h * Aged Cells up vs 72 h * Young Cells	0.207882	72 h * Aged Cells up vs 72 h * Young Cells	0.000429709	3.97366	2.0527	7 d * Aged Cells up vs 7 d * Young Cells	0.325188	7 d * Aged Cells up vs 7 d * Young Cells	0.0141243	1.65228	6.82032	2.61157	1.65228	10 d * Aged Cells up vs 10 d * Young Cells	0.263459	10 d * Aged Cells up vs 10 d * Young Cells	6.94568	25.9485	15.4774	1
540251	cg00466334	TBX15		S_Shore	6.92778e-05	0.813763	-0.237729	-0.145642	0 h * Aged Cells down vs 0 h * Young Cells	-0.0146622	0 h * Aged Cells down vs 0 h * Young Cells	0.875041	-0.158654	-0.0971978	72 h * Aged Cells down vs 72 h * Young Cells	-0.0156443	72 h * Aged Cells down vs 72 h * Young Cells	1.74657e-06	5.96642	4.12369	7 d * Aged Cells up vs 7 d * Young Cells	0.523186	7 d * Aged Cells up vs 7 d * Young Cells	0.598767	0.450342	0.283042	0.532017	0.450342	10 d * Aged Cells up vs 10 d * Young Cells	0.0553683	10 d * Aged Cells up vs 10 d * Young Cells	6.94243	46.4283	27.7058	1
603625	cg02384859	ARID3B			6.9415e-05	0.0032895	3.20343	2.05217	0 h * Aged Cells up vs 0 h * Young Cells	0.281719	0 h * Aged Cells up vs 0 h * Young Cells	0.00126919	3.56952	2.2867	72 h * Aged Cells up vs 72 h * Young Cells	0.312817	72 h * Aged Cells up vs 72 h * Young Cells	0.000299886	4.10588	2.96737	7 d * Aged Cells up vs 7 d * Young Cells	0.360869	7 d * Aged Cells up vs 7 d * Young Cells	0.0195375	2.18825	6.11182	2.47221	2.18825	10 d * Aged Cells up vs 10 d * Young Cells	0.289526	10 d * Aged Cells up vs 10 d * Young Cells	6.94076	50.7536	30.2942	1
416935	cg01151029	CNTNAP4			6.94483e-05	0.00909561	2.79557	1.33519	0 h * Aged Cells up vs 0 h * Young Cells	0.20913	0 h * Aged Cells up vs 0 h * Young Cells	0.00427407	3.10038	1.48076	72 h * Aged Cells up vs 72 h * Young Cells	0.227957	72 h * Aged Cells up vs 72 h * Young Cells	0.000434551	3.96953	2.13884	7 d * Aged Cells up vs 7 d * Young Cells	0.314773	7 d * Aged Cells up vs 7 d * Young Cells	0.00179027	2.26922	11.8246	3.43869	2.26922	10 d * Aged Cells up vs 10 d * Young Cells	0.328115	10 d * Aged Cells up vs 10 d * Young Cells	6.94036	28.209	16.8386	1
427666	cg03217019	DDX42			6.9512e-05	0.00142543	-3.52552	-1.40857	0 h * Aged Cells down vs 0 h * Young Cells	-0.22743	0 h * Aged Cells down vs 0 h * Young Cells	0.00404416	-3.12224	-1.24745	72 h * Aged Cells down vs 72 h * Young Cells	-0.202825	72 h * Aged Cells down vs 72 h * Young Cells	0.000107141	-4.48055	-2.01955	7 d * Aged Cells down vs 7 d * Young Cells	-0.318967	7 d * Aged Cells down vs 7 d * Young Cells	0.0553479	-1.10212	3.98586	-1.99646	-1.10212	10 d * Aged Cells down vs 10 d * Young Cells	-0.177183	10 d * Aged Cells down vs 10 d * Young Cells	6.93959	19.7382	11.7835	1
427555	cg21538645	CDH4			6.95584e-05	0.869627	-0.165592	-0.0564559	0 h * Aged Cells down vs 0 h * Young Cells	-0.00933819	0 h * Aged Cells down vs 0 h * Young Cells	0.594868	-0.537727	-0.18333	72 h * Aged Cells down vs 72 h * Young Cells	-0.0294846	72 h * Aged Cells down vs 72 h * Young Cells	1.75427e-06	5.96482	2.29422	7 d * Aged Cells up vs 7 d * Young Cells	0.310381	7 d * Aged Cells up vs 7 d * Young Cells	0.979656	0.0121163	0.000661561	0.0257208	0.0121163	10 d * Aged Cells up vs 10 d * Young Cells	0.00247595	10 d * Aged Cells up vs 10 d * Young Cells	6.93903	14.3716	8.58035	1
761220	cg14775001	NR6A1			6.97717e-05	0.0131017	2.64338	1.31079	0 h * Aged Cells up vs 0 h * Young Cells	0.20659	0 h * Aged Cells up vs 0 h * Young Cells	0.0155161	2.57155	1.27517	72 h * Aged Cells up vs 72 h * Young Cells	0.210328	72 h * Aged Cells up vs 72 h * Young Cells	1.99668e-05	5.0861	2.84528	7 d * Aged Cells up vs 7 d * Young Cells	0.435628	7 d * Aged Cells up vs 7 d * Young Cells	0.00778901	1.95898	8.17499	2.85919	1.95898	10 d * Aged Cells up vs 10 d * Young Cells	0.286779	10 d * Aged Cells up vs 10 d * Young Cells	6.93645	30.3911	18.1514	1
653800	cg20006618	SORBS2			6.97963e-05	0.00397576	3.12898	1.46808	0 h * Aged Cells up vs 0 h * Young Cells	0.192849	0 h * Aged Cells up vs 0 h * Young Cells	0.00181498	3.43345	1.61093	72 h * Aged Cells up vs 72 h * Young Cells	0.209126	72 h * Aged Cells up vs 72 h * Young Cells	0.000581374	3.86187	2.04415	7 d * Aged Cells up vs 7 d * Young Cells	0.291718	7 d * Aged Cells up vs 7 d * Young Cells	0.0138983	1.69746	6.8561	2.61842	1.69746	10 d * Aged Cells up vs 10 d * Young Cells	0.245096	10 d * Aged Cells up vs 10 d * Young Cells	6.93615	27.2068	16.2502	1
394678	ch.2.140225334F				7.06869e-05	0.437417	0.787433	0.287933	0 h * Aged Cells up vs 0 h * Young Cells	0.0266596	0 h * Aged Cells up vs 0 h * Young Cells	0.328173	-0.994569	-0.363675	72 h * Aged Cells down vs 72 h * Young Cells	-0.0298209	72 h * Aged Cells down vs 72 h * Young Cells	1.34194e-06	-6.06251	-2.50091	7 d * Aged Cells down vs 7 d * Young Cells	-0.153892	7 d * Aged Cells down vs 7 d * Young Cells	0.339735	-0.490419	0.94222	-0.97068	-0.490419	10 d * Aged Cells down vs 10 d * Young Cells	-0.0393976	10 d * Aged Cells down vs 10 d * Young Cells	6.92548	16.4995	9.87005	1
661970	cg18408273				7.13056e-05	0.0027062	3.27951	1.49438	0 h * Aged Cells up vs 0 h * Young Cells	0.180989	0 h * Aged Cells up vs 0 h * Young Cells	0.0178222	2.51204	1.14467	72 h * Aged Cells up vs 72 h * Young Cells	0.132953	72 h * Aged Cells up vs 72 h * Young Cells	5.15722e-05	4.74457	2.43903	7 d * Aged Cells up vs 7 d * Young Cells	0.311925	7 d * Aged Cells up vs 7 d * Young Cells	0.00696337	1.82887	8.43791	2.90481	1.82887	10 d * Aged Cells up vs 10 d * Young Cells	0.192534	10 d * Aged Cells up vs 10 d * Young Cells	6.91816	25.5953	15.3274	1
725838	cg15071268		Unclassified_Cell_type_specific	S_Shelf	7.20242e-05	0.203701	1.30041	0.410226	0 h * Aged Cells up vs 0 h * Young Cells	0.0589514	0 h * Aged Cells up vs 0 h * Young Cells	0.0941959	1.73036	0.545858	72 h * Aged Cells up vs 72 h * Young Cells	0.078026	72 h * Aged Cells up vs 72 h * Young Cells	1.31369e-06	6.07029	2.16033	7 d * Aged Cells up vs 7 d * Young Cells	0.247589	7 d * Aged Cells up vs 7 d * Young Cells	0.0466679	0.905734	4.31806	2.078	0.905734	10 d * Aged Cells up vs 10 d * Young Cells	0.124139	10 d * Aged Cells up vs 10 d * Young Cells	6.90973	12.2521	7.34596	1
272602	cg12868662	PPP3CB-AS1		S_Shore	7.23312e-05	0.011538	2.6968	1.13807	0 h * Aged Cells up vs 0 h * Young Cells	0.17294	0 h * Aged Cells up vs 0 h * Young Cells	0.0280206	2.31291	0.976071	72 h * Aged Cells up vs 72 h * Young Cells	0.150298	72 h * Aged Cells up vs 72 h * Young Cells	8.29334e-06	5.4024	2.57203	7 d * Aged Cells up vs 7 d * Young Cells	0.323308	7 d * Aged Cells up vs 7 d * Young Cells	0.0627534	1.12848	3.74555	1.93534	1.12848	10 d * Aged Cells up vs 10 d * Young Cells	0.163907	10 d * Aged Cells up vs 10 d * Young Cells	6.90616	21.9151	13.1464	1
772393	cg21862353	MYT1L		Island	7.24979e-05	0.00168502	3.46184	1.66459	0 h * Aged Cells up vs 0 h * Young Cells	0.242186	0 h * Aged Cells up vs 0 h * Young Cells	0.00519997	3.02239	1.45329	72 h * Aged Cells up vs 72 h * Young Cells	0.210554	72 h * Aged Cells up vs 72 h * Young Cells	0.000134793	4.39735	2.38539	7 d * Aged Cells up vs 7 d * Young Cells	0.327131	7 d * Aged Cells up vs 7 d * Young Cells	0.070712	1.24657	3.52048	1.87629	1.24657	10 d * Aged Cells up vs 10 d * Young Cells	0.168977	10 d * Aged Cells up vs 10 d * Young Cells	6.90422	28.4433	17.0673	1
60341	cg03158310	SLC9A3R2		N_Shore	7.25851e-05	0.151314	1.47378	0.600555	0 h * Aged Cells up vs 0 h * Young Cells	0.0752731	0 h * Aged Cells up vs 0 h * Young Cells	0.0013262	3.55289	1.44778	72 h * Aged Cells up vs 72 h * Young Cells	0.136134	72 h * Aged Cells up vs 72 h * Young Cells	2.34011e-05	5.02901	2.31191	7 d * Aged Cells up vs 7 d * Young Cells	0.276119	7 d * Aged Cells up vs 7 d * Young Cells	0.18475	0.764933	1.84578	1.35859	0.764933	10 d * Aged Cells up vs 10 d * Young Cells	0.0842415	10 d * Aged Cells up vs 10 d * Young Cells	6.90322	20.4247	12.2576	1
357153	cg16245868	USP24			7.2804e-05	0.00391217	3.13534	1.62609	0 h * Aged Cells up vs 0 h * Young Cells	0.231587	0 h * Aged Cells up vs 0 h * Young Cells	0.00322933	3.21065	1.66515	72 h * Aged Cells up vs 72 h * Young Cells	0.225587	72 h * Aged Cells up vs 72 h * Young Cells	0.000198735	4.25621	2.4903	7 d * Aged Cells up vs 7 d * Young Cells	0.329091	7 d * Aged Cells up vs 7 d * Young Cells	0.0574216	1.4179	3.91509	1.97866	1.4179	10 d * Aged Cells up vs 10 d * Young Cells	0.167597	10 d * Aged Cells up vs 10 d * Young Cells	6.90069	33.0733	19.8557	1
321265	cg11088589	SYT17			7.30162e-05	0.00361086	3.16688	1.38635	0 h * Aged Cells up vs 0 h * Young Cells	0.22196	0 h * Aged Cells up vs 0 h * Young Cells	0.00436835	3.09174	1.35346	72 h * Aged Cells up vs 72 h * Young Cells	0.220239	72 h * Aged Cells up vs 72 h * Young Cells	0.000327512	4.07356	2.01179	7 d * Aged Cells up vs 7 d * Young Cells	0.27113	7 d * Aged Cells up vs 7 d * Young Cells	0.0042188	1.87841	9.64433	3.10553	1.87841	10 d * Aged Cells up vs 10 d * Young Cells	0.299397	10 d * Aged Cells up vs 10 d * Young Cells	6.89824	23.5551	14.1464	1
4745	cg23764603				7.30376e-05	0.772803	-0.291423	-0.14331	0 h * Aged Cells down vs 0 h * Young Cells	-0.0194454	0 h * Aged Cells down vs 0 h * Young Cells	0.959373	0.0513821	0.0252677	72 h * Aged Cells up vs 72 h * Young Cells	-0.00284465	72 h * Aged Cells down vs 72 h * Young Cells	7.10338e-06	5.45824	3.02813	7 d * Aged Cells up vs 7 d * Young Cells	0.434401	7 d * Aged Cells up vs 7 d * Young Cells	0.54529	-0.41585	0.374576	-0.612026	-0.41585	10 d * Aged Cells down vs 10 d * Young Cells	-0.0559118	10 d * Aged Cells down vs 10 d * Young Cells	6.898	29.7231	17.8513	1
237600	cg06733391				7.32276e-05	0.00275606	3.27242	1.68363	0 h * Aged Cells up vs 0 h * Young Cells	0.227557	0 h * Aged Cells up vs 0 h * Young Cells	0.00593259	2.96954	1.5278	72 h * Aged Cells up vs 72 h * Young Cells	0.213095	72 h * Aged Cells up vs 72 h * Young Cells	0.000758504	3.76291	2.18409	7 d * Aged Cells up vs 7 d * Young Cells	0.294378	7 d * Aged Cells up vs 7 d * Young Cells	0.0016615	2.46474	12.0215	3.4672	2.46474	10 d * Aged Cells up vs 10 d * Young Cells	0.341253	10 d * Aged Cells up vs 10 d * Young Cells	6.89582	32.5241	19.5398	1
227004	cg21950072	IP6K2	Promoter_Associated	S_Shore	7.33631e-05	0.0221579	2.41717	1.04258	0 h * Aged Cells up vs 0 h * Young Cells	0.0861081	0 h * Aged Cells up vs 0 h * Young Cells	0.0135373	2.62956	1.13419	72 h * Aged Cells up vs 72 h * Young Cells	0.0934548	72 h * Aged Cells up vs 72 h * Young Cells	4.42076e-06	5.6295	2.7393	7 d * Aged Cells up vs 7 d * Young Cells	0.282461	7 d * Aged Cells up vs 7 d * Young Cells	0.381567	0.529527	0.789486	0.88853	0.529527	10 d * Aged Cells up vs 10 d * Young Cells	0.0463346	10 d * Aged Cells up vs 10 d * Young Cells	6.89427	22.8537	13.7331	1
572206	cg16937007			N_Shelf	7.35231e-05	0.00173386	-3.45093	-1.84858	0 h * Aged Cells down vs 0 h * Young Cells	-0.282596	0 h * Aged Cells down vs 0 h * Young Cells	0.0030914	-3.2277	-1.72901	72 h * Aged Cells down vs 72 h * Young Cells	-0.260645	72 h * Aged Cells down vs 72 h * Young Cells	0.000162035	-4.3305	-2.61703	7 d * Aged Cells down vs 7 d * Young Cells	-0.359269	7 d * Aged Cells down vs 7 d * Young Cells	0.0359111	-1.62847	4.84088	-2.2002	-1.62847	10 d * Aged Cells down vs 10 d * Young Cells	-0.250099	10 d * Aged Cells down vs 10 d * Young Cells	6.89244	35.2406	21.1822	1
457787	cg11476186				7.36398e-05	0.0223071	2.41422	0.9328	0 h * Aged Cells up vs 0 h * Young Cells	0.141599	0 h * Aged Cells up vs 0 h * Young Cells	0.0327541	2.24232	0.866382	72 h * Aged Cells up vs 72 h * Young Cells	0.132816	72 h * Aged Cells up vs 72 h * Young Cells	1.06953e-05	5.31076	2.31492	7 d * Aged Cells up vs 7 d * Young Cells	0.361919	7 d * Aged Cells up vs 7 d * Young Cells	0.0135465	1.40365	6.91308	2.62927	1.40365	10 d * Aged Cells up vs 10 d * Young Cells	0.194235	10 d * Aged Cells up vs 10 d * Young Cells	6.89111	18.3305	11.0201	1
541696	cg07810455	CPB2-AS1			7.41746e-05	0.00392692	3.13385	1.66118	0 h * Aged Cells up vs 0 h * Young Cells	0.197116	0 h * Aged Cells up vs 0 h * Young Cells	0.00994534	2.75866	1.4623	72 h * Aged Cells up vs 72 h * Young Cells	0.176377	72 h * Aged Cells up vs 72 h * Young Cells	3.91846e-05	4.84351	2.89646	7 d * Aged Cells up vs 7 d * Young Cells	0.375312	7 d * Aged Cells up vs 7 d * Young Cells	0.0177576	1.84098	6.3182	2.5136	1.84098	10 d * Aged Cells up vs 10 d * Young Cells	0.183986	10 d * Aged Cells up vs 10 d * Young Cells	6.88504	34.4706	20.7416	1
4170	cg21333861	B3GALT4	Promoter_Associated	Island	7.43707e-05	0.0562304	1.98882	0.73165	0 h * Aged Cells up vs 0 h * Young Cells	0.0304157	0 h * Aged Cells up vs 0 h * Young Cells	0.0860809	1.77687	0.653681	72 h * Aged Cells up vs 72 h * Young Cells	0.0212186	72 h * Aged Cells up vs 72 h * Young Cells	2.62052e-05	4.9883	2.07028	7 d * Aged Cells up vs 7 d * Young Cells	0.122354	7 d * Aged Cells up vs 7 d * Young Cells	0.200344	-0.66608	1.71715	-1.3104	-0.66608	10 d * Aged Cells down vs 10 d * Young Cells	-0.01999	10 d * Aged Cells down vs 10 d * Young Cells	6.88283	16.5977	9.99035	1
192518	cg06236441				7.46827e-05	0.000894945	3.70106	1.65732	0 h * Aged Cells up vs 0 h * Young Cells	0.193704	0 h * Aged Cells up vs 0 h * Young Cells	0.0117285	2.68994	1.20454	72 h * Aged Cells up vs 72 h * Young Cells	0.131338	72 h * Aged Cells up vs 72 h * Young Cells	0.000141202	4.38049	2.21294	7 d * Aged Cells up vs 7 d * Young Cells	0.268856	7 d * Aged Cells up vs 7 d * Young Cells	0.0115624	1.66801	7.26795	2.69591	1.66801	10 d * Aged Cells up vs 10 d * Young Cells	0.168971	10 d * Aged Cells up vs 10 d * Young Cells	6.87932	24.5792	14.8021	1
720062	cg17688343	BOC			7.52488e-05	0.00280631	-3.26539	-2.82615	0 h * Aged Cells down vs 0 h * Young Cells	-0.321333	0 h * Aged Cells down vs 0 h * Young Cells	0.00211753	-3.3743	-2.9204	72 h * Aged Cells down vs 72 h * Young Cells	-0.327036	72 h * Aged Cells down vs 72 h * Young Cells	0.000675781	-3.80595	-3.71613	7 d * Aged Cells down vs 7 d * Young Cells	-0.314808	7 d * Aged Cells down vs 7 d * Young Cells	0.00488733	-3.64388	9.28501	-3.04713	-3.64388	10 d * Aged Cells down vs 10 d * Young Cells	-0.394231	10 d * Aged Cells down vs 10 d * Young Cells	6.87299	91.7337	55.2947	1
468517	cg20515423				7.56587e-05	0.00197358	3.40134	1.91905	0 h * Aged Cells up vs 0 h * Young Cells	0.26475	0 h * Aged Cells up vs 0 h * Young Cells	0.00607015	2.96031	1.67022	72 h * Aged Cells up vs 72 h * Young Cells	0.218083	72 h * Aged Cells up vs 72 h * Young Cells	0.000866779	3.71304	2.36338	7 d * Aged Cells up vs 7 d * Young Cells	0.335139	7 d * Aged Cells up vs 7 d * Young Cells	0.00738219	2.24597	8.30055	2.88107	2.24597	10 d * Aged Cells up vs 10 d * Young Cells	0.298488	10 d * Aged Cells up vs 10 d * Young Cells	6.86844	38.9578	23.4983	1
675688	cg26562263			S_Shelf	7.57218e-05	0.000699767	3.79297	1.98515	0 h * Aged Cells up vs 0 h * Young Cells	0.27306	0 h * Aged Cells up vs 0 h * Young Cells	0.000685552	3.80061	1.98915	72 h * Aged Cells up vs 72 h * Young Cells	0.275228	72 h * Aged Cells up vs 72 h * Young Cells	0.00186231	3.42359	2.02145	7 d * Aged Cells up vs 7 d * Young Cells	0.280438	7 d * Aged Cells up vs 7 d * Young Cells	0.0521681	1.46432	4.10034	2.02493	1.46432	10 d * Aged Cells up vs 10 d * Young Cells	0.212515	10 d * Aged Cells up vs 10 d * Young Cells	6.86774	33.5201	20.2204	1
635949	cg20398769				7.62888e-05	0.00509337	3.03066	1.30468	0 h * Aged Cells up vs 0 h * Young Cells	0.194863	0 h * Aged Cells up vs 0 h * Young Cells	0.01059	2.73258	1.17636	72 h * Aged Cells up vs 72 h * Young Cells	0.175058	72 h * Aged Cells up vs 72 h * Young Cells	4.38427e-05	4.80307	2.33267	7 d * Aged Cells up vs 7 d * Young Cells	0.3169	7 d * Aged Cells up vs 7 d * Young Cells	0.0308623	1.34984	5.14997	2.26935	1.34984	10 d * Aged Cells up vs 10 d * Young Cells	0.195513	10 d * Aged Cells up vs 10 d * Young Cells	6.8615	22.6577	13.6803	1
594192	cg02166486	HPSE2			7.66226e-05	0.00119141	3.59343	2.3894	0 h * Aged Cells up vs 0 h * Young Cells	0.336848	0 h * Aged Cells up vs 0 h * Young Cells	0.00358444	3.16976	2.10769	72 h * Aged Cells up vs 72 h * Young Cells	0.306283	72 h * Aged Cells up vs 72 h * Young Cells	0.000319048	4.08317	3.06298	7 d * Aged Cells up vs 7 d * Young Cells	0.386811	7 d * Aged Cells up vs 7 d * Young Cells	0.0375516	2.0025	4.75069	2.17961	2.0025	10 d * Aged Cells up vs 10 d * Young Cells	0.258556	10 d * Aged Cells up vs 10 d * Young Cells	6.85784	54.0269	32.6379	1
261739	cg09058317	SYTL2			7.70039e-05	0.0074901	2.87516	1.46016	0 h * Aged Cells up vs 0 h * Young Cells	0.233534	0 h * Aged Cells up vs 0 h * Young Cells	0.000894251	3.70135	1.87974	72 h * Aged Cells up vs 72 h * Young Cells	0.288078	72 h * Aged Cells up vs 72 h * Young Cells	0.00110362	3.6223	2.07535	7 d * Aged Cells up vs 7 d * Young Cells	0.335655	7 d * Aged Cells up vs 7 d * Young Cells	0.0934765	1.21699	3.00795	1.73434	1.21699	10 d * Aged Cells up vs 10 d * Young Cells	0.176532	10 d * Aged Cells up vs 10 d * Young Cells	6.85369	31.4967	19.0388	1
256643	cg13547317	CASC8			7.70955e-05	0.000659954	3.81477	1.92321	0 h * Aged Cells up vs 0 h * Young Cells	0.242168	0 h * Aged Cells up vs 0 h * Young Cells	0.000933583	3.68521	1.8579	72 h * Aged Cells up vs 72 h * Young Cells	0.218752	72 h * Aged Cells up vs 72 h * Young Cells	0.00138394	3.53673	2.01154	7 d * Aged Cells up vs 7 d * Young Cells	0.241688	7 d * Aged Cells up vs 7 d * Young Cells	0.189307	0.936343	1.80687	1.3442	0.936343	10 d * Aged Cells up vs 10 d * Young Cells	0.0926391	10 d * Aged Cells up vs 10 d * Young Cells	6.8527	31.0344	18.7621	1
408579	cg11940973				7.72578e-05	0.0505965	2.03957	0.703719	0 h * Aged Cells up vs 0 h * Young Cells	0.100028	0 h * Aged Cells up vs 0 h * Young Cells	0.0795839	1.81688	0.626885	72 h * Aged Cells up vs 72 h * Young Cells	0.0912884	72 h * Aged Cells up vs 72 h * Young Cells	3.44605e-06	5.71964	2.22637	7 d * Aged Cells up vs 7 d * Young Cells	0.348343	7 d * Aged Cells up vs 7 d * Young Cells	0.0487464	0.980792	4.23258	2.05732	0.980792	10 d * Aged Cells up vs 10 d * Young Cells	0.137877	10 d * Aged Cells up vs 10 d * Young Cells	6.85094	14.5323	8.7879	1
140075	cg12043145			N_Shore	7.73461e-05	0.043198	2.1144	1.17592	0 h * Aged Cells up vs 0 h * Young Cells	0.183311	0 h * Aged Cells up vs 0 h * Young Cells	0.162432	1.43342	0.797192	72 h * Aged Cells up vs 72 h * Young Cells	0.123483	72 h * Aged Cells up vs 72 h * Young Cells	6.83942e-05	-4.64277	-2.91296	7 d * Aged Cells down vs 7 d * Young Cells	-0.353541	7 d * Aged Cells down vs 7 d * Young Cells	0.109463	1.26892	2.72685	1.65132	1.26892	10 d * Aged Cells up vs 10 d * Young Cells	0.207423	10 d * Aged Cells up vs 10 d * Young Cells	6.84998	37.7514	22.832	1
413319	cg25591336			S_Shelf	7.7637e-05	0.115845	1.62099	0.619036	0 h * Aged Cells up vs 0 h * Young Cells	0.0869402	0 h * Aged Cells up vs 0 h * Young Cells	0.333525	0.98344	0.375565	72 h * Aged Cells up vs 72 h * Young Cells	0.061419	72 h * Aged Cells up vs 72 h * Young Cells	6.57014e-07	6.32423	2.72466	7 d * Aged Cells up vs 7 d * Young Cells	0.325887	7 d * Aged Cells up vs 7 d * Young Cells	0.143656	0.793057	2.25896	1.50298	0.793057	10 d * Aged Cells up vs 10 d * Young Cells	0.118598	10 d * Aged Cells up vs 10 d * Young Cells	6.84684	17.7921	10.7656	1
677257	cg22832802	RRAD		Island	7.82133e-05	0.258882	-1.15162	-0.428096	0 h * Aged Cells down vs 0 h * Young Cells	-0.0683312	0 h * Aged Cells down vs 0 h * Young Cells	0.0476075	-2.06855	-0.768947	72 h * Aged Cells down vs 72 h * Young Cells	-0.118427	72 h * Aged Cells down vs 72 h * Young Cells	4.81572e-05	4.76926	2.00009	7 d * Aged Cells up vs 7 d * Young Cells	0.215436	7 d * Aged Cells up vs 7 d * Young Cells	0.560174	-0.302716	0.347362	-0.589374	-0.302716	10 d * Aged Cells down vs 10 d * Young Cells	-0.0490059	10 d * Aged Cells down vs 10 d * Young Cells	6.84066	16.8431	10.2006	1
370344	cg08227918	LINC01122			7.85986e-05	0.00623025	2.94982	1.70008	0 h * Aged Cells up vs 0 h * Young Cells	0.249247	0 h * Aged Cells up vs 0 h * Young Cells	0.00099067	3.66293	2.11107	72 h * Aged Cells up vs 72 h * Young Cells	0.304157	72 h * Aged Cells up vs 72 h * Young Cells	0.000632224	3.83073	2.49071	7 d * Aged Cells up vs 7 d * Young Cells	0.363839	7 d * Aged Cells up vs 7 d * Young Cells	0.0309875	1.80567	5.14165	2.26752	1.80567	10 d * Aged Cells up vs 10 d * Young Cells	0.258016	10 d * Aged Cells up vs 10 d * Young Cells	6.83656	40.462	24.5194	1
47935	cg17503596	ZC3H11A		N_Shore	7.87041e-05	0.30187	1.05115	0.33248	0 h * Aged Cells up vs 0 h * Young Cells	0.0520062	0 h * Aged Cells up vs 0 h * Young Cells	0.535895	0.626489	0.198159	72 h * Aged Cells up vs 72 h * Young Cells	0.0312198	72 h * Aged Cells up vs 72 h * Young Cells	1.40929e-06	6.04464	2.15694	7 d * Aged Cells up vs 7 d * Young Cells	0.230161	7 d * Aged Cells up vs 7 d * Young Cells	0.326563	0.436133	0.995884	0.99794	0.436133	10 d * Aged Cells up vs 10 d * Young Cells	0.0640262	10 d * Aged Cells up vs 10 d * Young Cells	6.83544	12.1852	7.38525	1
372593	cg22375758	TANGO6			7.88913e-05	0.00263024	3.29055	1.6532	0 h * Aged Cells up vs 0 h * Young Cells	0.256069	0 h * Aged Cells up vs 0 h * Young Cells	0.00431873	3.09626	1.55559	72 h * Aged Cells up vs 72 h * Young Cells	0.242937	72 h * Aged Cells up vs 72 h * Young Cells	7.64095e-05	4.60277	2.60882	7 d * Aged Cells up vs 7 d * Young Cells	0.40739	7 d * Aged Cells up vs 7 d * Young Cells	0.171163	0.974097	1.96908	1.40324	0.974097	10 d * Aged Cells up vs 10 d * Young Cells	0.16623	10 d * Aged Cells up vs 10 d * Young Cells	6.83345	30.7339	18.6328	1
679565	cg01140463	DNER			7.89637e-05	0.000890606	3.70288	1.82881	0 h * Aged Cells up vs 0 h * Young Cells	0.277744	0 h * Aged Cells up vs 0 h * Young Cells	0.00186832	3.42236	1.69026	72 h * Aged Cells up vs 72 h * Young Cells	0.259154	72 h * Aged Cells up vs 72 h * Young Cells	0.000723995	3.78028	2.1063	7 d * Aged Cells up vs 7 d * Young Cells	0.316908	7 d * Aged Cells up vs 7 d * Young Cells	0.0219017	1.65298	5.86745	2.42228	1.65298	10 d * Aged Cells up vs 10 d * Young Cells	0.252345	10 d * Aged Cells up vs 10 d * Young Cells	6.83269	29.6969	18.0061	1
40296	cg26651303	ESYT2	Gene_Associated_Cell_type_specific		8.01185e-05	0.00412806	3.11413	1.42664	0 h * Aged Cells up vs 0 h * Young Cells	0.178797	0 h * Aged Cells up vs 0 h * Young Cells	0.00359347	3.16878	1.45168	72 h * Aged Cells up vs 72 h * Young Cells	0.168538	72 h * Aged Cells up vs 72 h * Young Cells	0.000211478	4.23355	2.18802	7 d * Aged Cells up vs 7 d * Young Cells	0.241624	7 d * Aged Cells up vs 7 d * Young Cells	0.011396	1.7103	7.30069	2.70198	1.7103	10 d * Aged Cells up vs 10 d * Young Cells	0.20889	10 d * Aged Cells up vs 10 d * Young Cells	6.82057	25.5058	15.4924	1
223892	cg09925322	WASF3			8.02231e-05	0.512646	-0.662874	-0.225701	0 h * Aged Cells down vs 0 h * Young Cells	-0.0171951	0 h * Aged Cells down vs 0 h * Young Cells	0.377117	-0.896978	-0.30541	72 h * Aged Cells down vs 72 h * Young Cells	-0.0210263	72 h * Aged Cells down vs 72 h * Young Cells	1.61326e-06	-5.99535	-2.30295	7 d * Aged Cells down vs 7 d * Young Cells	-0.271068	7 d * Aged Cells down vs 7 d * Young Cells	0.953034	-0.0279492	0.00352945	-0.0594091	-0.0279492	10 d * Aged Cells down vs 10 d * Young Cells	-0.00735794	10 d * Aged Cells down vs 10 d * Young Cells	6.81948	14.087	8.5579	1
61232	cg20204415	GALNTL4			8.04504e-05	0.000505857	-3.91341	-3.27008	0 h * Aged Cells down vs 0 h * Young Cells	-0.296133	0 h * Aged Cells down vs 0 h * Young Cells	0.000864355	-3.71408	-3.10352	72 h * Aged Cells down vs 72 h * Young Cells	-0.290872	72 h * Aged Cells down vs 72 h * Young Cells	0.00163761	-3.47273	-3.27372	7 d * Aged Cells down vs 7 d * Young Cells	-0.302893	7 d * Aged Cells down vs 7 d * Young Cells	0.100071	-1.96132	2.88577	-1.69876	-1.96132	10 d * Aged Cells down vs 10 d * Young Cells	-0.138356	10 d * Aged Cells down vs 10 d * Young Cells	6.81712	84.8145	51.543	1
189398	cg20230179	FRMD4A			8.08124e-05	0.00120515	-3.5891	-2.30333	0 h * Aged Cells down vs 0 h * Young Cells	-0.190434	0 h * Aged Cells down vs 0 h * Young Cells	0.00299978	-3.23944	-2.07893	72 h * Aged Cells down vs 72 h * Young Cells	-0.169801	72 h * Aged Cells down vs 72 h * Young Cells	0.000270751	-4.1433	-2.99975	7 d * Aged Cells down vs 7 d * Young Cells	-0.236959	7 d * Aged Cells down vs 7 d * Young Cells	0.0233625	-2.12266	5.73052	-2.39385	-2.12266	10 d * Aged Cells down vs 10 d * Young Cells	-0.177678	10 d * Aged Cells down vs 10 d * Young Cells	6.81337	49.9996	30.4022	1
431482	cg18419747	RPP38		S_Shelf	8.11424e-05	0.920633	0.100508	0.0360497	0 h * Aged Cells up vs 0 h * Young Cells	0.00521038	0 h * Aged Cells up vs 0 h * Young Cells	0.933517	0.0841477	0.0301816	72 h * Aged Cells up vs 72 h * Young Cells	0.00280633	72 h * Aged Cells up vs 72 h * Young Cells	4.88769e-06	5.5932	2.26323	7 d * Aged Cells up vs 7 d * Young Cells	0.287974	7 d * Aged Cells up vs 7 d * Young Cells	0.211204	0.633608	1.63461	1.27852	0.633608	10 d * Aged Cells up vs 10 d * Young Cells	0.105791	10 d * Aged Cells up vs 10 d * Young Cells	6.80998	15.6102	9.49649	1
217818	cg06833978	FAM155A	Unclassified_Cell_type_specific	Island	8.20626e-05	0.926294	0.0933161	0.0400336	0 h * Aged Cells up vs 0 h * Young Cells	9.64036e-05	0 h * Aged Cells up vs 0 h * Young Cells	0.262615	-1.14244	-0.49012	72 h * Aged Cells down vs 72 h * Young Cells	-0.0183615	72 h * Aged Cells down vs 72 h * Young Cells	3.87053e-06	5.67758	2.74789	7 d * Aged Cells up vs 7 d * Young Cells	0.25475	7 d * Aged Cells up vs 7 d * Young Cells	0.737727	-0.20041	0.114308	-0.338095	-0.20041	10 d * Aged Cells down vs 10 d * Young Cells	-0.00509427	10 d * Aged Cells down vs 10 d * Young Cells	6.80058	22.3021	13.5862	1
168852	cg05379641	MAGI2			8.23115e-05	0.0287796	2.3009	1.09963	0 h * Aged Cells up vs 0 h * Young Cells	0.161257	0 h * Aged Cells up vs 0 h * Young Cells	0.0375797	2.17926	1.0415	72 h * Aged Cells up vs 72 h * Young Cells	0.154435	72 h * Aged Cells up vs 72 h * Young Cells	1.01608e-05	5.32923	2.8733	7 d * Aged Cells up vs 7 d * Young Cells	0.414263	7 d * Aged Cells up vs 7 d * Young Cells	0.00530693	1.9904	9.0857	3.01425	1.9904	10 d * Aged Cells up vs 10 d * Young Cells	0.276018	10 d * Aged Cells up vs 10 d * Young Cells	6.79806	27.6659	16.8601	1
280221	cg16002908	CPXM2			8.24471e-05	0.000275997	4.13628	2.62744	0 h * Aged Cells up vs 0 h * Young Cells	0.336283	0 h * Aged Cells up vs 0 h * Young Cells	0.0026254	3.29127	2.09067	72 h * Aged Cells up vs 72 h * Young Cells	0.274983	72 h * Aged Cells up vs 72 h * Young Cells	0.00228485	3.345	2.3971	7 d * Aged Cells up vs 7 d * Young Cells	0.316431	7 d * Aged Cells up vs 7 d * Young Cells	0.0452554	1.83656	4.37861	2.09251	1.83656	10 d * Aged Cells up vs 10 d * Young Cells	0.244749	10 d * Aged Cells up vs 10 d * Young Cells	6.79668	48.866	29.7858	1
659215	cg02304584			Island	8.26745e-05	0.001948	3.40635	2.28569	0 h * Aged Cells up vs 0 h * Young Cells	0.354691	0 h * Aged Cells up vs 0 h * Young Cells	0.00302974	3.23556	2.17109	72 h * Aged Cells up vs 72 h * Young Cells	0.330598	72 h * Aged Cells up vs 72 h * Young Cells	0.000724395	3.78008	2.86152	7 d * Aged Cells up vs 7 d * Young Cells	0.402356	7 d * Aged Cells up vs 7 d * Young Cells	0.00635128	2.72767	8.65567	2.94205	2.72767	10 d * Aged Cells up vs 10 d * Young Cells	0.420869	10 d * Aged Cells up vs 10 d * Young Cells	6.79439	54.5093	33.2369	1
737048	cg05210480				8.29653e-05	0.00179666	3.43733	1.72251	0 h * Aged Cells up vs 0 h * Young Cells	0.240105	0 h * Aged Cells up vs 0 h * Young Cells	0.00551845	2.9986	1.50266	72 h * Aged Cells up vs 72 h * Young Cells	0.222516	72 h * Aged Cells up vs 72 h * Young Cells	0.000273138	4.14009	2.34056	7 d * Aged Cells up vs 7 d * Young Cells	0.327709	7 d * Aged Cells up vs 7 d * Young Cells	0.0316333	1.56354	5.0993	2.25816	1.56354	10 d * Aged Cells up vs 10 d * Young Cells	0.217696	10 d * Aged Cells up vs 10 d * Young Cells	6.79147	30.3886	18.5373	1
201881	cg08197774	ARHGAP26			8.31008e-05	0.00499736	3.03826	1.57006	0 h * Aged Cells up vs 0 h * Young Cells	0.24727	0 h * Aged Cells up vs 0 h * Young Cells	0.00191366	3.41317	1.7638	72 h * Aged Cells up vs 72 h * Young Cells	0.281699	72 h * Aged Cells up vs 72 h * Young Cells	0.00112379	3.61547	2.10778	7 d * Aged Cells up vs 7 d * Young Cells	0.324069	7 d * Aged Cells up vs 7 d * Young Cells	0.0040676	2.22769	9.73415	3.11996	2.22769	10 d * Aged Cells up vs 10 d * Young Cells	0.348199	10 d * Aged Cells up vs 10 d * Young Cells	6.79011	32.3091	19.7128	1
329738	cg15512528				8.34179e-05	0.0965307	1.71761	0.528922	0 h * Aged Cells up vs 0 h * Young Cells	0.0877369	0 h * Aged Cells up vs 0 h * Young Cells	0.0910567	1.74794	0.538261	72 h * Aged Cells up vs 72 h * Young Cells	0.0907588	72 h * Aged Cells up vs 72 h * Young Cells	2.3627e-06	5.85653	2.03458	7 d * Aged Cells up vs 7 d * Young Cells	0.335974	7 d * Aged Cells up vs 7 d * Young Cells	0.021961	1.03013	5.86171	2.4211	1.03013	10 d * Aged Cells up vs 10 d * Young Cells	0.174972	10 d * Aged Cells up vs 10 d * Young Cells	6.78694	11.4676	7.00001	1
36539	cg19678392	PON1	Unclassified_Cell_type_specific	Island	8.43709e-05	0.790001	0.268781	0.155815	0 h * Aged Cells up vs 0 h * Young Cells	0.0312451	0 h * Aged Cells up vs 0 h * Young Cells	0.981623	0.0232338	0.0134689	72 h * Aged Cells up vs 72 h * Young Cells	0.0159949	72 h * Aged Cells up vs 72 h * Young Cells	2.2437e-06	5.8753	3.84247	7 d * Aged Cells up vs 7 d * Young Cells	0.359531	7 d * Aged Cells up vs 7 d * Young Cells	0.331314	0.791393	0.976188	0.988022	0.791393	10 d * Aged Cells up vs 10 d * Young Cells	0.133543	10 d * Aged Cells up vs 10 d * Young Cells	6.77749	40.5841	24.8078	1
230775	cg11778706	BIN3			8.50472e-05	0.00271019	-3.27893	-1.49268	0 h * Aged Cells down vs 0 h * Young Cells	-0.137855	0 h * Aged Cells down vs 0 h * Young Cells	0.00179913	-3.4368	-1.56455	72 h * Aged Cells down vs 72 h * Young Cells	-0.162911	72 h * Aged Cells down vs 72 h * Young Cells	0.000448176	-3.95814	-2.03279	7 d * Aged Cells down vs 7 d * Young Cells	-0.229248	7 d * Aged Cells down vs 7 d * Young Cells	0.0178345	-1.57987	6.30883	-2.51174	-1.57987	10 d * Aged Cells down vs 10 d * Young Cells	-0.150717	10 d * Aged Cells down vs 10 d * Young Cells	6.77085	25.0021	15.2979	1
595190	cg09753013		Promoter_Associated		8.50689e-05	0.00282472	-3.26285	-3.33781	0 h * Aged Cells down vs 0 h * Young Cells	-0.349903	0 h * Aged Cells down vs 0 h * Young Cells	0.00213726	-3.37073	-3.44816	72 h * Aged Cells down vs 72 h * Young Cells	-0.376522	72 h * Aged Cells down vs 72 h * Young Cells	0.00023703	-4.19193	-4.83777	7 d * Aged Cells down vs 7 d * Young Cells	-0.500625	7 d * Aged Cells down vs 7 d * Young Cells	0.0172126	-3.57183	6.38596	-2.52704	-3.57183	10 d * Aged Cells down vs 10 d * Young Cells	-0.391924	10 d * Aged Cells down vs 10 d * Young Cells	6.77064	126.247	77.2488	1
219349	cg25959516				8.55963e-05	0.00267955	3.28335	1.81326	0 h * Aged Cells up vs 0 h * Young Cells	0.20184	0 h * Aged Cells up vs 0 h * Young Cells	0.00156141	3.49088	1.92787	72 h * Aged Cells up vs 72 h * Young Cells	0.20666	72 h * Aged Cells up vs 72 h * Young Cells	0.000599117	3.85071	2.39912	7 d * Aged Cells up vs 7 d * Young Cells	0.251945	7 d * Aged Cells up vs 7 d * Young Cells	0.0347781	1.69011	4.90587	2.21492	1.69011	10 d * Aged Cells up vs 10 d * Young Cells	0.157399	10 d * Aged Cells up vs 10 d * Young Cells	6.7655	36.7664	22.5139	1
768202	cg26458748				8.55969e-05	0.00184398	3.42738	1.61099	0 h * Aged Cells up vs 0 h * Young Cells	0.184394	0 h * Aged Cells up vs 0 h * Young Cells	0.00812112	2.84212	1.3359	72 h * Aged Cells up vs 72 h * Young Cells	0.160535	72 h * Aged Cells up vs 72 h * Young Cells	5.07158e-05	4.75061	2.51912	7 d * Aged Cells up vs 7 d * Young Cells	0.31622	7 d * Aged Cells up vs 7 d * Young Cells	0.269544	0.731051	1.26709	1.12565	0.731051	10 d * Aged Cells up vs 10 d * Young Cells	0.101954	10 d * Aged Cells up vs 10 d * Young Cells	6.7655	26.6334	16.309	1
756584	cg20852302			S_Shelf	8.56048e-05	0.647629	-0.461859	-0.149738	0 h * Aged Cells down vs 0 h * Young Cells	-0.0254633	0 h * Aged Cells down vs 0 h * Young Cells	0.365692	-0.91897	-0.297937	72 h * Aged Cells down vs 72 h * Young Cells	-0.0478262	72 h * Aged Cells down vs 72 h * Young Cells	7.86101e-07	-6.2583	-2.28901	7 d * Aged Cells down vs 7 d * Young Cells	-0.277115	7 d * Aged Cells down vs 7 d * Young Cells	0.332143	-0.441821	0.972792	-0.986302	-0.441821	10 d * Aged Cells down vs 10 d * Young Cells	-0.0709439	10 d * Aged Cells down vs 10 d * Young Cells	6.76542	12.6708	7.75907	1
432816	cg03105789				8.57186e-05	0.00103376	3.64692	1.98585	0 h * Aged Cells up vs 0 h * Young Cells	0.309338	0 h * Aged Cells up vs 0 h * Young Cells	0.00150866	3.50396	1.908	72 h * Aged Cells up vs 72 h * Young Cells	0.301964	72 h * Aged Cells up vs 72 h * Young Cells	0.000810516	3.73814	2.29638	7 d * Aged Cells up vs 7 d * Young Cells	0.347079	7 d * Aged Cells up vs 7 d * Young Cells	0.100414	1.27675	2.87967	1.69696	1.27675	10 d * Aged Cells up vs 10 d * Young Cells	0.200379	10 d * Aged Cells up vs 10 d * Young Cells	6.76432	35.7378	21.8879	1
182072	cg16728934				8.58459e-05	0.00558815	2.99357	1.0519	0 h * Aged Cells up vs 0 h * Young Cells	0.177615	0 h * Aged Cells up vs 0 h * Young Cells	0.0181886	2.50324	0.879602	72 h * Aged Cells up vs 72 h * Young Cells	0.148402	72 h * Aged Cells up vs 72 h * Young Cells	2.04568e-05	5.07738	2.01276	7 d * Aged Cells up vs 7 d * Young Cells	0.308053	7 d * Aged Cells up vs 7 d * Young Cells	0.130011	0.756567	2.42829	1.5583	0.756567	10 d * Aged Cells up vs 10 d * Young Cells	0.127323	10 d * Aged Cells up vs 10 d * Young Cells	6.76309	14.8791	9.11447	1
214215	cg17570756	FMN1			8.58815e-05	0.00347588	3.18184	2.40332	0 h * Aged Cells up vs 0 h * Young Cells	0.363002	0 h * Aged Cells up vs 0 h * Young Cells	0.00312472	3.22352	2.4348	72 h * Aged Cells up vs 72 h * Young Cells	0.366508	72 h * Aged Cells up vs 72 h * Young Cells	0.000161574	4.33154	3.69099	7 d * Aged Cells up vs 7 d * Young Cells	0.511431	7 d * Aged Cells up vs 7 d * Young Cells	0.181253	1.4296	1.87644	1.36983	1.4296	10 d * Aged Cells up vs 10 d * Young Cells	0.221251	10 d * Aged Cells up vs 10 d * Young Cells	6.76274	68.7468	42.1143	1
6027	cg07535740	CAPS		S_Shore	8.74449e-05	0.0201708	2.45831	0.925355	0 h * Aged Cells up vs 0 h * Young Cells	0.155364	0 h * Aged Cells up vs 0 h * Young Cells	0.087583	1.76799	0.665505	72 h * Aged Cells up vs 72 h * Young Cells	0.112192	72 h * Aged Cells up vs 72 h * Young Cells	2.03653e-05	5.07899	2.15683	7 d * Aged Cells up vs 7 d * Young Cells	0.279239	7 d * Aged Cells up vs 7 d * Young Cells	0.0699388	0.978704	3.54106	1.88177	0.978704	10 d * Aged Cells up vs 10 d * Young Cells	0.16613	10 d * Aged Cells up vs 10 d * Young Cells	6.74777	17.0359	10.4594	1
681783	cg10507304		Unclassified		8.85196e-05	0.00378799	-3.14805	-1.61991	0 h * Aged Cells down vs 0 h * Young Cells	-0.216026	0 h * Aged Cells down vs 0 h * Young Cells	0.00368254	-3.15915	-1.62563	72 h * Aged Cells down vs 72 h * Young Cells	-0.218353	72 h * Aged Cells down vs 72 h * Young Cells	0.000117346	-4.4476	-2.58193	7 d * Aged Cells down vs 7 d * Young Cells	-0.272174	7 d * Aged Cells down vs 7 d * Young Cells	0.0918302	-1.23965	3.04	-1.74356	-1.23965	10 d * Aged Cells down vs 10 d * Young Cells	-0.145459	10 d * Aged Cells down vs 10 d * Young Cells	6.73763	31.7886	19.5463	1
224819	cg08684991				8.94319e-05	0.218241	-1.25852	-0.479389	0 h * Aged Cells down vs 0 h * Young Cells	-0.0725286	0 h * Aged Cells down vs 0 h * Young Cells	0.133109	-1.54534	-0.588641	72 h * Aged Cells down vs 72 h * Young Cells	-0.091573	72 h * Aged Cells down vs 72 h * Young Cells	1.62406e-05	5.16041	2.21758	7 d * Aged Cells up vs 7 d * Young Cells	0.323564	7 d * Aged Cells up vs 7 d * Young Cells	0.169057	-0.742308	1.98924	-1.4104	-0.742308	10 d * Aged Cells down vs 10 d * Young Cells	-0.113325	10 d * Aged Cells down vs 10 d * Young Cells	6.72914	17.3971	10.7107	1
632002	cg13472596	FCHO1			8.96237e-05	0.287211	1.08419	0.401493	0 h * Aged Cells up vs 0 h * Young Cells	0.0666113	0 h * Aged Cells up vs 0 h * Young Cells	0.128104	1.5664	0.580061	72 h * Aged Cells up vs 72 h * Young Cells	0.0962457	72 h * Aged Cells up vs 72 h * Young Cells	2.7802e-05	-4.96701	-2.07508	7 d * Aged Cells down vs 7 d * Young Cells	-0.261616	7 d * Aged Cells down vs 7 d * Young Cells	0.181062	0.70121	1.87813	1.37045	0.70121	10 d * Aged Cells up vs 10 d * Young Cells	0.119469	10 d * Aged Cells up vs 10 d * Young Cells	6.72736	16.4381	10.1229	1
435058	cg05580336	SFXN5			8.99636e-05	0.0873607	-1.7693	-0.691032	0 h * Aged Cells down vs 0 h * Young Cells	-0.113877	0 h * Aged Cells down vs 0 h * Young Cells	0.051597	-2.0302	-0.792933	72 h * Aged Cells down vs 72 h * Young Cells	-0.125691	72 h * Aged Cells down vs 72 h * Young Cells	7.60712e-05	4.60437	2.02878	7 d * Aged Cells up vs 7 d * Young Cells	0.235169	7 d * Aged Cells up vs 7 d * Young Cells	0.247591	-0.636781	1.39239	-1.17999	-0.636781	10 d * Aged Cells down vs 10 d * Young Cells	-0.105038	10 d * Aged Cells down vs 10 d * Young Cells	6.72423	18.2768	11.2605	1
588949	cg20588566	EPN2-AS1	Unclassified_Cell_type_specific		9.00474e-05	0.00487407	-3.04821	-1.55753	0 h * Aged Cells down vs 0 h * Young Cells	-0.251314	0 h * Aged Cells down vs 0 h * Young Cells	0.00162773	-3.47503	-1.77562	72 h * Aged Cells down vs 72 h * Young Cells	-0.288819	72 h * Aged Cells down vs 72 h * Young Cells	9.0109e-05	-4.54318	-2.6189	7 d * Aged Cells down vs 7 d * Young Cells	-0.392251	7 d * Aged Cells down vs 7 d * Young Cells	0.216836	-0.891309	1.59384	-1.26248	-0.891309	10 d * Aged Cells down vs 10 d * Young Cells	-0.140945	10 d * Aged Cells down vs 10 d * Young Cells	6.72345	31.2781	19.2729	1
719728	cg07899997			N_Shore	9.01063e-05	0.465822	0.739042	0.43981	0 h * Aged Cells up vs 0 h * Young Cells	0.0694921	0 h * Aged Cells up vs 0 h * Young Cells	0.272669	1.11818	0.665436	72 h * Aged Cells up vs 72 h * Young Cells	0.100035	72 h * Aged Cells up vs 72 h * Young Cells	5.96839e-07	6.3596	4.26966	7 d * Aged Cells up vs 7 d * Young Cells	0.549573	7 d * Aged Cells up vs 7 d * Young Cells	0.627643	0.403117	0.24035	0.490255	0.403117	10 d * Aged Cells up vs 10 d * Young Cells	0.0616294	10 d * Aged Cells up vs 10 d * Young Cells	6.72291	42.4241	26.143	1
775393	cg18795022	CAMTA1			9.04732e-05	0.0113477	2.70376	1.45909	0 h * Aged Cells up vs 0 h * Young Cells	0.200183	0 h * Aged Cells up vs 0 h * Young Cells	0.00737829	2.88128	1.55489	72 h * Aged Cells up vs 72 h * Young Cells	0.224772	72 h * Aged Cells up vs 72 h * Young Cells	3.75474e-05	4.85888	2.95813	7 d * Aged Cells up vs 7 d * Young Cells	0.418543	7 d * Aged Cells up vs 7 d * Young Cells	0.0198378	1.83842	6.07904	2.46557	1.83842	10 d * Aged Cells up vs 10 d * Young Cells	0.235066	10 d * Aged Cells up vs 10 d * Young Cells	6.71955	34.8683	21.4976	1
467493	cg10887224	TTLL6			9.1156e-05	0.00440356	3.08856	1.53815	0 h * Aged Cells up vs 0 h * Young Cells	0.243585	0 h * Aged Cells up vs 0 h * Young Cells	0.00216739	3.36534	1.67599	72 h * Aged Cells up vs 72 h * Young Cells	0.265227	72 h * Aged Cells up vs 72 h * Young Cells	0.000274557	4.13819	2.32499	7 d * Aged Cells up vs 7 d * Young Cells	0.36697	7 d * Aged Cells up vs 7 d * Young Cells	0.0378866	1.49698	4.73281	2.1755	1.49698	10 d * Aged Cells up vs 10 d * Young Cells	0.244811	10 d * Aged Cells up vs 10 d * Young Cells	6.71333	29.668	18.3084	1
752595	cg03959131	LINC01322			9.13515e-05	0.000657042	3.81642	2.03931	0 h * Aged Cells up vs 0 h * Young Cells	0.291531	0 h * Aged Cells up vs 0 h * Young Cells	0.00255749	3.30142	1.76412	72 h * Aged Cells up vs 72 h * Young Cells	0.258901	72 h * Aged Cells up vs 72 h * Young Cells	0.00186675	3.42268	2.06329	7 d * Aged Cells up vs 7 d * Young Cells	0.303548	7 d * Aged Cells up vs 7 d * Young Cells	0.0168028	1.8734	6.43846	2.53741	1.8734	10 d * Aged Cells up vs 10 d * Young Cells	0.258767	10 d * Aged Cells up vs 10 d * Young Cells	6.71155	34.146	21.0774	1
427803	cg11309615				9.16041e-05	0.360993	-0.928145	-0.428077	0 h * Aged Cells down vs 0 h * Young Cells	-0.0637441	0 h * Aged Cells down vs 0 h * Young Cells	0.358315	-0.93341	-0.430505	72 h * Aged Cells down vs 72 h * Young Cells	-0.0697227	72 h * Aged Cells down vs 72 h * Young Cells	5.76034e-07	-6.37267	-3.31585	7 d * Aged Cells down vs 7 d * Young Cells	-0.45334	7 d * Aged Cells down vs 7 d * Young Cells	0.570906	-0.3653	0.328595	-0.573232	-0.3653	10 d * Aged Cells down vs 10 d * Young Cells	-0.0608584	10 d * Aged Cells down vs 10 d * Young Cells	6.70927	25.4302	15.7027	1
601354	cg02357869	B4GALNT3			9.27906e-05	0.0127384	2.65524	1.16935	0 h * Aged Cells up vs 0 h * Young Cells	0.180652	0 h * Aged Cells up vs 0 h * Young Cells	0.0494877	2.05014	0.902867	72 h * Aged Cells up vs 72 h * Young Cells	0.145695	72 h * Aged Cells up vs 72 h * Young Cells	2.85975e-05	4.95687	2.46272	7 d * Aged Cells up vs 7 d * Young Cells	0.331027	7 d * Aged Cells up vs 7 d * Young Cells	0.0075979	1.74596	8.23306	2.86933	1.74596	10 d * Aged Cells up vs 10 d * Young Cells	0.267616	10 d * Aged Cells up vs 10 d * Young Cells	6.69863	23.1489	14.3167	1
182201	cg05310240		Unclassified_Cell_type_specific	N_Shore	9.28842e-05	0.0116369	2.69323	1.19225	0 h * Aged Cells up vs 0 h * Young Cells	0.167544	0 h * Aged Cells up vs 0 h * Young Cells	0.0145198	2.59984	1.15091	72 h * Aged Cells up vs 72 h * Young Cells	0.167047	72 h * Aged Cells up vs 72 h * Young Cells	3.12698e-05	4.92472	2.45948	7 d * Aged Cells up vs 7 d * Young Cells	0.299116	7 d * Aged Cells up vs 7 d * Young Cells	0.0118677	1.64229	7.20921	2.685	1.64229	10 d * Aged Cells up vs 10 d * Young Cells	0.241782	10 d * Aged Cells up vs 10 d * Young Cells	6.69779	23.3874	14.4661	1
708407	cg17939568				9.29107e-05	0.923196	-0.0972505	-0.041419	0 h * Aged Cells down vs 0 h * Young Cells	-0.00675458	0 h * Aged Cells down vs 0 h * Young Cells	0.416141	-0.824938	-0.351342	72 h * Aged Cells down vs 72 h * Young Cells	-0.0593834	72 h * Aged Cells down vs 72 h * Young Cells	3.24383e-06	5.74154	2.7587	7 d * Aged Cells up vs 7 d * Young Cells	0.383411	7 d * Aged Cells up vs 7 d * Young Cells	0.128342	-0.921172	2.45041	-1.56538	-0.921172	10 d * Aged Cells down vs 10 d * Young Cells	-0.157026	10 d * Aged Cells down vs 10 d * Young Cells	6.69756	21.6469	13.39	1
465762	cg04256202			N_Shelf	9.29275e-05	0.00264232	3.28878	1.58459	0 h * Aged Cells up vs 0 h * Young Cells	0.211912	0 h * Aged Cells up vs 0 h * Young Cells	0.00587894	2.97319	1.43254	72 h * Aged Cells up vs 72 h * Young Cells	0.18794	72 h * Aged Cells up vs 72 h * Young Cells	0.000148241	4.36283	2.37147	7 d * Aged Cells up vs 7 d * Young Cells	0.271654	7 d * Aged Cells up vs 7 d * Young Cells	0.024696	1.57729	5.61348	2.36928	1.57729	10 d * Aged Cells up vs 10 d * Young Cells	0.198894	10 d * Aged Cells up vs 10 d * Young Cells	6.69741	27.7036	17.1368	1
327115	cg02254263	HK1			9.30174e-05	0.0273882	-2.32315	-0.786269	0 h * Aged Cells down vs 0 h * Young Cells	-0.128741	0 h * Aged Cells down vs 0 h * Young Cells	0.0194353	-2.47449	-0.83749	72 h * Aged Cells down vs 72 h * Young Cells	-0.134202	72 h * Aged Cells down vs 72 h * Young Cells	6.30277e-06	-5.50138	-2.10055	7 d * Aged Cells down vs 7 d * Young Cells	-0.332529	7 d * Aged Cells down vs 7 d * Young Cells	0.131844	-0.725114	2.40435	-1.5506	-0.725114	10 d * Aged Cells down vs 10 d * Young Cells	-0.117371	10 d * Aged Cells down vs 10 d * Young Cells	6.69661	13.668	8.45573	1
598553	cg22422972				9.31409e-05	0.574151	0.568381	0.202909	0 h * Aged Cells up vs 0 h * Young Cells	0.0367978	0 h * Aged Cells up vs 0 h * Young Cells	0.419979	0.818088	0.292053	72 h * Aged Cells up vs 72 h * Young Cells	0.0506356	72 h * Aged Cells up vs 72 h * Young Cells	8.89721e-07	6.21287	2.5022	7 d * Aged Cells up vs 7 d * Young Cells	0.317938	7 d * Aged Cells up vs 7 d * Young Cells	0.498915	0.337777	0.468934	0.684788	0.337777	10 d * Aged Cells up vs 10 d * Young Cells	0.0536952	10 d * Aged Cells up vs 10 d * Young Cells	6.69551	15.2044	9.40775	1
378960	cg22115300				9.35475e-05	0.00193632	-3.40866	-1.96763	0 h * Aged Cells down vs 0 h * Young Cells	-0.286191	0 h * Aged Cells down vs 0 h * Young Cells	0.00158661	-3.48479	-2.01158	72 h * Aged Cells down vs 72 h * Young Cells	-0.295751	72 h * Aged Cells down vs 72 h * Young Cells	0.00256142	-3.30083	-2.14957	7 d * Aged Cells down vs 7 d * Young Cells	-0.307444	7 d * Aged Cells down vs 7 d * Young Cells	0.00821099	-2.26323	8.05205	-2.83761	-2.26323	10 d * Aged Cells down vs 10 d * Young Cells	-0.337322	10 d * Aged Cells down vs 10 d * Young Cells	6.69192	39.7316	24.5972	1
323825	cg08583277	ANKRD11		S_Shore	9.37937e-05	0.00123201	3.58077	2.52885	0 h * Aged Cells up vs 0 h * Young Cells	0.355319	0 h * Aged Cells up vs 0 h * Young Cells	0.00680738	2.914	2.05796	72 h * Aged Cells up vs 72 h * Young Cells	0.299897	72 h * Aged Cells up vs 72 h * Young Cells	0.000475693	3.93614	3.13606	7 d * Aged Cells up vs 7 d * Young Cells	0.430086	7 d * Aged Cells up vs 7 d * Young Cells	0.00466767	2.99125	9.39688	3.06543	2.99125	10 d * Aged Cells up vs 10 d * Young Cells	0.398912	10 d * Aged Cells up vs 10 d * Young Cells	6.68974	59.4521	36.8178	1
228172	cg23743013		Unclassified_Cell_type_specific		9.38605e-05	0.00256858	3.29975	1.93907	0 h * Aged Cells up vs 0 h * Young Cells	0.243298	0 h * Aged Cells up vs 0 h * Young Cells	0.0011504	3.60665	2.11941	72 h * Aged Cells up vs 72 h * Young Cells	0.260722	72 h * Aged Cells up vs 72 h * Young Cells	0.00109047	3.62682	2.40439	7 d * Aged Cells up vs 7 d * Young Cells	0.270779	7 d * Aged Cells up vs 7 d * Young Cells	0.0109147	2.20848	7.39838	2.72	2.20848	10 d * Aged Cells up vs 10 d * Young Cells	0.267134	10 d * Aged Cells up vs 10 d * Young Cells	6.68916	41.1584	25.491	1
333407	cg02765031				9.39639e-05	0.0060443	2.96203	1.12477	0 h * Aged Cells up vs 0 h * Young Cells	0.186031	0 h * Aged Cells up vs 0 h * Young Cells	0.00945888	2.77941	1.05542	72 h * Aged Cells up vs 72 h * Young Cells	0.171985	72 h * Aged Cells up vs 72 h * Young Cells	2.0092e-05	5.08385	2.17789	7 d * Aged Cells up vs 7 d * Young Cells	0.349662	7 d * Aged Cells up vs 7 d * Young Cells	0.0935588	0.909722	3.00637	1.73389	0.909722	10 d * Aged Cells up vs 10 d * Young Cells	0.154845	10 d * Aged Cells up vs 10 d * Young Cells	6.68825	17.184	10.6442	1
373889	cg00268086	NLRP1	Promoter_Associated		9.42035e-05	0.00242223	-3.32245	-2.65398	0 h * Aged Cells down vs 0 h * Young Cells	-0.280555	0 h * Aged Cells down vs 0 h * Young Cells	0.00155252	-3.49306	-2.79026	72 h * Aged Cells down vs 72 h * Young Cells	-0.289775	72 h * Aged Cells down vs 72 h * Young Cells	0.000546693	-3.88467	-3.50074	7 d * Aged Cells down vs 7 d * Young Cells	-0.353525	7 d * Aged Cells down vs 7 d * Young Cells	0.00928409	-3.07614	7.76799	-2.78711	-3.07614	10 d * Aged Cells down vs 10 d * Young Cells	-0.353243	10 d * Aged Cells down vs 10 d * Young Cells	6.68614	76.0181	47.1022	1
128044	cg11850549	LOC404266		S_Shore	9.42234e-05	0.885793	0.144899	0.0617106	0 h * Aged Cells up vs 0 h * Young Cells	0.0012273	0 h * Aged Cells up vs 0 h * Young Cells	0.297449	-1.06099	-0.451864	72 h * Aged Cells down vs 72 h * Young Cells	-0.0212481	72 h * Aged Cells down vs 72 h * Young Cells	9.13835e-06	5.36743	2.57887	7 d * Aged Cells up vs 7 d * Young Cells	0.31471	7 d * Aged Cells up vs 7 d * Young Cells	0.479007	-0.422017	0.514331	-0.717169	-0.422017	10 d * Aged Cells down vs 10 d * Young Cells	-0.0212489	10 d * Aged Cells down vs 10 d * Young Cells	6.68597	21.6081	13.3892	1
154575	cg10840662				9.4425e-05	0.00562494	2.99093	1.57883	0 h * Aged Cells up vs 0 h * Young Cells	0.248185	0 h * Aged Cells up vs 0 h * Young Cells	0.00420104	3.1072	1.64021	72 h * Aged Cells up vs 72 h * Young Cells	0.259513	72 h * Aged Cells up vs 72 h * Young Cells	0.00109256	3.6261	2.15942	7 d * Aged Cells up vs 7 d * Young Cells	0.315414	7 d * Aged Cells up vs 7 d * Young Cells	0.0014994	2.55736	12.2942	3.5063	2.55736	10 d * Aged Cells up vs 10 d * Young Cells	0.395228	10 d * Aged Cells up vs 10 d * Young Cells	6.6842	33.1873	20.5694	1
73292	cg06279276	B3GNT9		Island	9.44538e-05	0.233951	1.21557	0.587469	0 h * Aged Cells up vs 0 h * Young Cells	0.0244897	0 h * Aged Cells up vs 0 h * Young Cells	0.0787486	1.82223	0.880657	72 h * Aged Cells up vs 72 h * Young Cells	0.0473107	72 h * Aged Cells up vs 72 h * Young Cells	2.61535e-05	4.98901	2.72011	7 d * Aged Cells up vs 7 d * Young Cells	0.293394	7 d * Aged Cells up vs 7 d * Young Cells	0.88376	0.098492	0.0217554	0.147497	0.098492	10 d * Aged Cells up vs 10 d * Young Cells	0.00281167	10 d * Aged Cells up vs 10 d * Young Cells	6.68395	27.8167	17.2414	1
156687	cg00617346				9.45683e-05	0.0079488	2.8509	1.497	0 h * Aged Cells up vs 0 h * Young Cells	0.239573	0 h * Aged Cells up vs 0 h * Young Cells	0.00644132	2.93637	1.54188	72 h * Aged Cells up vs 72 h * Young Cells	0.245629	72 h * Aged Cells up vs 72 h * Young Cells	6.9521e-05	4.63687	2.74684	7 d * Aged Cells up vs 7 d * Young Cells	0.367051	7 d * Aged Cells up vs 7 d * Young Cells	0.0148423	1.87947	6.71066	2.59049	1.87947	10 d * Aged Cells up vs 10 d * Young Cells	0.284309	10 d * Aged Cells up vs 10 d * Young Cells	6.68295	32.8331	20.3537	1
473566	cg09080908	TMEM132D			9.4795e-05	0.0188427	2.48794	0.981375	0 h * Aged Cells up vs 0 h * Young Cells	0.150153	0 h * Aged Cells up vs 0 h * Young Cells	0.0100729	2.75337	1.08608	72 h * Aged Cells up vs 72 h * Young Cells	0.174597	72 h * Aged Cells up vs 72 h * Young Cells	1.57379e-05	5.17173	2.30144	7 d * Aged Cells up vs 7 d * Young Cells	0.297124	7 d * Aged Cells up vs 7 d * Young Cells	0.109064	0.901054	2.73328	1.65326	0.901054	10 d * Aged Cells up vs 10 d * Young Cells	0.13464	10 d * Aged Cells up vs 10 d * Young Cells	6.68098	18.5223	11.4856	1
445963	cg11796493				9.48988e-05	0.147268	1.48906	0.621077	0 h * Aged Cells up vs 0 h * Young Cells	0.102181	0 h * Aged Cells up vs 0 h * Young Cells	0.502577	0.678911	0.28317	72 h * Aged Cells up vs 72 h * Young Cells	0.0495943	72 h * Aged Cells up vs 72 h * Young Cells	2.80034e-06	5.79484	2.72674	7 d * Aged Cells up vs 7 d * Young Cells	0.352707	7 d * Aged Cells up vs 7 d * Young Cells	0.331136	0.569609	0.976919	0.988392	0.569609	10 d * Aged Cells up vs 10 d * Young Cells	0.0921416	10 d * Aged Cells up vs 10 d * Young Cells	6.68007	20.7068	12.842	1
370423	cg26964592	HLA-DMB			9.49679e-05	0.00132031	3.55458	1.56805	0 h * Aged Cells up vs 0 h * Young Cells	0.227766	0 h * Aged Cells up vs 0 h * Young Cells	0.0116631	2.69228	1.18766	72 h * Aged Cells up vs 72 h * Young Cells	0.17798	72 h * Aged Cells up vs 72 h * Young Cells	0.00037095	4.02781	2.00451	7 d * Aged Cells up vs 7 d * Young Cells	0.289846	7 d * Aged Cells up vs 7 d * Young Cells	0.00724841	1.76059	8.34349	2.88851	1.76059	10 d * Aged Cells up vs 10 d * Young Cells	0.251046	10 d * Aged Cells up vs 10 d * Young Cells	6.67947	23.1606	14.365	1
29189	cg21918786			Island	9.56387e-05	0.422722	0.813213	0.391491	0 h * Aged Cells up vs 0 h * Young Cells	0.0566387	0 h * Aged Cells up vs 0 h * Young Cells	0.188652	1.34625	0.648101	72 h * Aged Cells up vs 72 h * Young Cells	0.101148	72 h * Aged Cells up vs 72 h * Young Cells	1.32949e-05	5.23243	2.84177	7 d * Aged Cells up vs 7 d * Young Cells	0.304907	7 d * Aged Cells up vs 7 d * Young Cells	0.135093	-1.02247	2.36288	-1.53717	-1.02247	10 d * Aged Cells down vs 10 d * Young Cells	-0.11728	10 d * Aged Cells down vs 10 d * Young Cells	6.67366	27.559	17.108	1
718825	cg13035571				9.63253e-05	0.00095002	3.67866	2.23166	0 h * Aged Cells up vs 0 h * Young Cells	0.334021	0 h * Aged Cells up vs 0 h * Young Cells	0.00415751	3.11132	1.88748	72 h * Aged Cells up vs 72 h * Young Cells	0.286813	72 h * Aged Cells up vs 72 h * Young Cells	0.000221714	4.21631	2.88562	7 d * Aged Cells up vs 7 d * Young Cells	0.418941	7 d * Aged Cells up vs 7 d * Young Cells	0.12283	1.33219	2.52597	1.58933	1.33219	10 d * Aged Cells up vs 10 d * Young Cells	0.196141	10 d * Aged Cells up vs 10 d * Young Cells	6.66776	43.724	27.1669	1
369553	cg13333107	EPS8			9.68036e-05	0.00283674	3.2612	1.96498	0 h * Aged Cells up vs 0 h * Young Cells	0.297092	0 h * Aged Cells up vs 0 h * Young Cells	0.00088134	3.7068	2.23346	72 h * Aged Cells up vs 72 h * Young Cells	0.324891	72 h * Aged Cells up vs 72 h * Young Cells	0.00207079	3.38288	2.2995	7 d * Aged Cells up vs 7 d * Young Cells	0.326985	7 d * Aged Cells up vs 7 d * Young Cells	0.0582074	1.64177	3.88902	1.97206	1.64177	10 d * Aged Cells up vs 10 d * Young Cells	0.220956	10 d * Aged Cells up vs 10 d * Young Cells	6.66368	43.1059	26.7993	1
354098	cg05403879	MTOR			9.69214e-05	0.0376985	-2.1778	-0.951008	0 h * Aged Cells down vs 0 h * Young Cells	-0.15319	0 h * Aged Cells down vs 0 h * Young Cells	0.0209888	-2.44095	-1.06592	72 h * Aged Cells down vs 72 h * Young Cells	-0.171824	72 h * Aged Cells down vs 72 h * Young Cells	0.000308454	4.09555	2.01765	7 d * Aged Cells up vs 7 d * Young Cells	0.226784	7 d * Aged Cells up vs 7 d * Young Cells	0.341677	-0.583284	0.934548	-0.96672	-0.583284	10 d * Aged Cells down vs 10 d * Young Cells	-0.0943002	10 d * Aged Cells down vs 10 d * Young Cells	6.66268	22.6383	14.0765	1
650785	cg25175347	SLC44A5			9.70534e-05	0.00307796	3.2294	1.62681	0 h * Aged Cells up vs 0 h * Young Cells	0.151387	0 h * Aged Cells up vs 0 h * Young Cells	0.00095501	3.67669	1.85214	72 h * Aged Cells up vs 72 h * Young Cells	0.197479	72 h * Aged Cells up vs 72 h * Young Cells	0.000598876	3.85086	2.18847	7 d * Aged Cells up vs 7 d * Young Cells	0.251421	7 d * Aged Cells up vs 7 d * Young Cells	0.041434	1.48527	4.55357	2.13391	1.48527	10 d * Aged Cells up vs 10 d * Young Cells	0.148244	10 d * Aged Cells up vs 10 d * Young Cells	6.66156	30.121	18.7324	1
155504	cg00340127				9.92591e-05	0.00188232	3.4195	1.7257	0 h * Aged Cells up vs 0 h * Young Cells	0.258284	0 h * Aged Cells up vs 0 h * Young Cells	0.00307699	3.22953	1.62983	72 h * Aged Cells up vs 72 h * Young Cells	0.245185	72 h * Aged Cells up vs 72 h * Young Cells	0.000645304	3.82312	2.17665	7 d * Aged Cells up vs 7 d * Young Cells	0.319609	7 d * Aged Cells up vs 7 d * Young Cells	0.0165426	1.774	6.47253	2.54412	1.774	10 d * Aged Cells up vs 10 d * Young Cells	0.270287	10 d * Aged Cells up vs 10 d * Young Cells	6.64305	30.1465	18.8005	1
359609	cg05824697	ENDOD1			9.9426e-05	0.00151661	3.50196	2.27822	0 h * Aged Cells up vs 0 h * Young Cells	0.286956	0 h * Aged Cells up vs 0 h * Young Cells	0.0138048	2.62128	1.70528	72 h * Aged Cells up vs 72 h * Young Cells	0.225918	72 h * Aged Cells up vs 72 h * Young Cells	9.04401e-05	4.54185	3.33338	7 d * Aged Cells up vs 7 d * Young Cells	0.397687	7 d * Aged Cells up vs 7 d * Young Cells	0.0490056	1.847	4.22221	2.0548	1.847	10 d * Aged Cells up vs 10 d * Young Cells	0.217969	10 d * Aged Cells up vs 10 d * Young Cells	6.64167	50.0851	31.2415	1
1819	cg05489661	CBFA2T3	Unclassified_Cell_type_specific	N_Shore	9.98235e-05	0.00139756	3.53302	1.70064	0 h * Aged Cells up vs 0 h * Young Cells	0.202086	0 h * Aged Cells up vs 0 h * Young Cells	0.00488455	3.04736	1.46687	72 h * Aged Cells up vs 72 h * Young Cells	0.16414	72 h * Aged Cells up vs 72 h * Young Cells	0.00063173	3.83102	2.08041	7 d * Aged Cells up vs 7 d * Young Cells	0.208757	7 d * Aged Cells up vs 7 d * Young Cells	0.0271198	1.54803	5.41753	2.32756	1.54803	10 d * Aged Cells up vs 10 d * Young Cells	0.162613	10 d * Aged Cells up vs 10 d * Young Cells	6.63838	27.4068	17.104	1
584573	cg03324638	TMEM116			9.98341e-05	0.0781838	1.82587	0.676274	0 h * Aged Cells up vs 0 h * Young Cells	0.106107	0 h * Aged Cells up vs 0 h * Young Cells	0.272887	1.11766	0.413964	72 h * Aged Cells up vs 72 h * Young Cells	0.0557895	72 h * Aged Cells up vs 72 h * Young Cells	3.13814e-06	5.75355	2.40412	7 d * Aged Cells up vs 7 d * Young Cells	0.280258	7 d * Aged Cells up vs 7 d * Young Cells	0.159229	0.739399	2.08749	1.44482	0.739399	10 d * Aged Cells up vs 10 d * Young Cells	0.101734	10 d * Aged Cells up vs 10 d * Young Cells	6.6383	16.2265	10.1267	1
265226	cg24520975			S_Shore	9.99345e-05	0.0073634	2.88211	1.59379	0 h * Aged Cells up vs 0 h * Young Cells	0.231871	0 h * Aged Cells up vs 0 h * Young Cells	0.00352838	3.17595	1.75629	72 h * Aged Cells up vs 72 h * Young Cells	0.255107	72 h * Aged Cells up vs 72 h * Young Cells	0.000647831	3.82167	2.38419	7 d * Aged Cells up vs 7 d * Young Cells	0.356671	7 d * Aged Cells up vs 7 d * Young Cells	0.00334783	2.44239	10.2179	3.19655	2.44239	10 d * Aged Cells up vs 10 d * Young Cells	0.365351	10 d * Aged Cells up vs 10 d * Young Cells	6.63747	36.1666	22.5739	1
580156	cg26859083	LRTM1			9.99939e-05	0.00329716	3.20252	1.82659	0 h * Aged Cells up vs 0 h * Young Cells	0.289542	0 h * Aged Cells up vs 0 h * Young Cells	0.00192813	3.41028	1.94509	72 h * Aged Cells up vs 72 h * Young Cells	0.313324	72 h * Aged Cells up vs 72 h * Young Cells	0.00144102	3.52139	2.26585	7 d * Aged Cells up vs 7 d * Young Cells	0.363621	7 d * Aged Cells up vs 7 d * Young Cells	0.0419092	1.67746	4.53086	2.12858	1.67746	10 d * Aged Cells up vs 10 d * Young Cells	0.261091	10 d * Aged Cells up vs 10 d * Young Cells	6.63698	38.471	24.0139	1
517308	cg10881616	TRAF4		S_Shelf	0.000100019	0.200236	1.31073	0.568429	0 h * Aged Cells up vs 0 h * Young Cells	0.0955373	0 h * Aged Cells up vs 0 h * Young Cells	0.146524	1.4919	0.647001	72 h * Aged Cells up vs 72 h * Young Cells	0.106672	72 h * Aged Cells up vs 72 h * Young Cells	2.60823e-05	-4.98999	-2.44136	7 d * Aged Cells down vs 7 d * Young Cells	-0.298596	7 d * Aged Cells down vs 7 d * Young Cells	0.373355	0.541787	0.817524	0.90417	0.541787	10 d * Aged Cells up vs 10 d * Young Cells	0.0910751	10 d * Aged Cells up vs 10 d * Young Cells	6.63677	22.2408	13.8833	1
[truncated: 4,831 more rows]

## Sheet: 5b
Gene Ontology: Aged 7 d vs Young 7 d (FDR 0.05 change greater than 2) 5,224 CpG list
[truncated: 11,074 more rows]

[truncated: 13 more sheets: 5c, 5d, 5e, 5f, 5g, 5h, 5i, 5j, 5k, 5l, 5m, 5n, 5o]
