# Supplementary material for: DNA methylation across the genome in aged human skeletal muscle tissue and muscle-derived cells: the role of HOX genes and physical activity
Source: Sci Rep. 2020 Sep 21;10:15360. doi: 10.1038/s41598-020-72730-z (PMC7506549; doi:10.1038/s41598-020-72730-z)
Supplement: Supplementary file 17 — Suppl. File 7 [file 41598_2020_72730_MOESM17_ESM.xlsx]

## Sheet: Title_Author
Title: DNA methylation across the genome in aged human skeletal muscle tissue and stem cells: The role of HOX genes and physical activity
Authors: Turner DC, Gorski PP, Maasar MF, Seaborne RA, Baumert P, Brown AD, Kitchen MO, Erskine RM, Dos-Remedios I, Voisin S, Eynon N, Sultanov RI, Borisov OV, Larin AK, Semenova EA, Popov DV, Generozov EV, Stewart CE, Drust B, Owens DJ, Ahmetov II, Sharples AP.

## Sheet: 7a
Column #	Probeset ID	Gene Symbol	Regulatory_Feature_Group	Relation_to_UCSC_CpG_Island	p-value(Age)	p-value(Aged Cells vs. Young Cells)	Estimate(Aged Cells vs. Young Cells)	F(Aged Cells vs. Young Cells)	T(Aged Cells vs. Young Cells)	Difference(Aged Cells vs. Young Cells)	Difference(Aged Cells vs. Young Cells) (Description)	Beta Difference(Aged Cells vs. Young Cells)	Beta Difference(Aged Cells vs. Young Cells) (Description)	F(Age)	SS(Age)	SS(Error)	F(Error)	Column #	Gene Symbol	Regulatory_Feature_Group	Relation_to_UCSC_CpG_Island	p-value(Time * Age)	p-value(0 h * Aged Cells vs. 0 h * Young Cells)	T(0 h * Aged Cells vs. 0 h * Young Cells)	Difference(0 h * Aged Cells vs. 0 h * Young Cells)	Difference(0 h * Aged Cells vs. 0 h * Young Cells) (Description)	Beta Difference(0 h * Aged Cells vs. 0 h * Young Cells)	Beta Difference(0 h * Aged Cells vs. 0 h * Young Cells) (Description)	p-value(72 h * Aged Cells vs. 72 h * Young Cells)	T(72 h * Aged Cells vs. 72 h * Young Cells)	Difference(72 h * Aged Cells vs. 72 h * Young Cells)	Difference(72 h * Aged Cells vs. 72 h * Young Cells) (Description)	Beta Difference(72 h * Aged Cells vs. 72 h * Young Cells)	Beta Difference(72 h * Aged Cells vs. 72 h * Young Cells) (Description)	p-value(7 d * Aged Cells vs. 7 d * Young Cells)	T(7 d * Aged Cells vs. 7 d * Young Cells)	Difference(7 d * Aged Cells vs. 7 d * Young Cells)	Difference(7 d * Aged Cells vs. 7 d * Young Cells) (Description)	Beta Difference(7 d * Aged Cells vs. 7 d * Young Cells)	Beta Difference(7 d * Aged Cells vs. 7 d * Young Cells) (Description)	p-value(10 d * Aged Cells vs. 10 d * Young Cells)	Estimate(10 d * Aged Cells vs. 10 d * Young Cells)	F(10 d * Aged Cells vs. 10 d * Young Cells)	T(10 d * Aged Cells vs. 10 d * Young Cells)	Difference(10 d * Aged Cells vs. 10 d * Young Cells)	Difference(10 d * Aged Cells vs. 10 d * Young Cells) (Description)	Beta Difference(10 d * Aged Cells vs. 10 d * Young Cells)	Beta Difference(10 d * Aged Cells vs. 10 d * Young Cells) (Description)	F(Time * Age)
152183	cg00354996	TSPAN9			4.88402e-14	4.88402e-14	2.81671	145.852	12.0769	2.81671	Aged Cells up vs Young Cells	0.246812	Aged Cells up vs Young Cells	145.852	70.7612	16.9805	1	152183	TSPAN9			2.53185e-09	6.91504e-07	6.30542	2.89205	0 h * Aged Cells up vs 0 h * Young Cells	0.26462	0 h * Aged Cells up vs 0 h * Young Cells	2.9855e-07	6.61586	3.03445	72 h * Aged Cells up vs 72 h * Young Cells	0.266514	72 h * Aged Cells up vs 72 h * Young Cells	0.000268374	4.14653	2.14558	7 d * Aged Cells up vs 7 d * Young Cells	0.164453	7 d * Aged Cells up vs 7 d * Young Cells	2.26517e-05	3.19447	25.4088	5.04072	3.19447	10 d * Aged Cells up vs 10 d * Young Cells	0.279965	10 d * Aged Cells up vs 10 d * Young Cells	19.2648
348926	cg01055105				2.22934e-13	2.22934e-13	3.61635	130.919	11.442	3.61635	Aged Cells up vs Young Cells	0.474397	Aged Cells up vs Young Cells	130.919	116.641	31.183	1	348926				1.02355e-11	7.30126e-09	8.03678	3.93541	0 h * Aged Cells up vs 0 h * Young Cells	0.527404	0 h * Aged Cells up vs 0 h * Young Cells	2.27328e-08	7.59201	3.71762	72 h * Aged Cells up vs 72 h * Young Cells	0.510189	72 h * Aged Cells up vs 72 h * Young Cells	0.0006226	3.83643	2.11935	7 d * Aged Cells up vs 7 d * Young Cells	0.22823	7 d * Aged Cells up vs 7 d * Young Cells	1.37605e-07	4.672	47.683	6.90529	4.672	10 d * Aged Cells up vs 10 d * Young Cells	0.595386	10 d * Aged Cells up vs 10 d * Young Cells	30.4564
328200	cg01874808	RBM22			3.62205e-14	3.62205e-14	3.48523	148.948	12.2044	3.48523	Aged Cells up vs Young Cells	0.439925	Aged Cells up vs Young Cells	148.948	108.336	25.4571	1	328200	RBM22			9.83109e-11	1.07459e-07	6.99839	3.53148	0 h * Aged Cells up vs 0 h * Young Cells	0.467265	0 h * Aged Cells up vs 0 h * Young Cells	1.84208e-07	6.79592	3.42931	72 h * Aged Cells up vs 72 h * Young Cells	0.45717	72 h * Aged Cells up vs 72 h * Young Cells	2.33617e-05	5.02962	2.86326	7 d * Aged Cells up vs 7 d * Young Cells	0.29823	7 d * Aged Cells up vs 7 d * Young Cells	1.01915e-06	4.29706	37.9839	6.16311	4.29706	10 d * Aged Cells up vs 10 d * Young Cells	0.530053	10 d * Aged Cells up vs 10 d * Young Cells	25.3458
654838	cg06319505	UBAP1			1.0276e-16	1.0276e-16	3.07421	221.741	14.891	3.07421	Aged Cells up vs Young Cells	0.464308	Aged Cells up vs Young Cells	221.741	84.2908	13.3046	1	654838	UBAP1			5.45055e-12	4.24691e-09	8.25252	3.2114	0 h * Aged Cells up vs 0 h * Young Cells	0.483066	0 h * Aged Cells up vs 0 h * Young Cells	1.29835e-08	7.81014	3.03926	72 h * Aged Cells up vs 72 h * Young Cells	0.466599	72 h * Aged Cells up vs 72 h * Young Cells	2.73446e-06	5.80348	2.5478	7 d * Aged Cells up vs 7 d * Young Cells	0.3816	7 d * Aged Cells up vs 7 d * Young Cells	8.58529e-07	3.34756	38.7626	6.22596	3.34756	10 d * Aged Cells up vs 10 d * Young Cells	0.491636	10 d * Aged Cells up vs 10 d * Young Cells	32.0272
248296	cg06360604	CAPZB	Promoter_Associated_Cell_type_specific		1.18422e-18	1.18422e-18	3.27103	296.02	17.2052	3.27103	Aged Cells up vs Young Cells	0.279636	Aged Cells up vs Young Cells	296.02	95.4294	11.2831	1	248296	CAPZB	Promoter_Associated_Cell_type_specific		3.98535e-17	9.98406e-14	13.1241	3.53203	0 h * Aged Cells up vs 0 h * Young Cells	0.318455	0 h * Aged Cells up vs 0 h * Young Cells	2.0083e-13	12.7602	3.4341	72 h * Aged Cells up vs 72 h * Young Cells	0.308377	72 h * Aged Cells up vs 72 h * Young Cells	7.24586e-08	7.14753	2.17009	7 d * Aged Cells up vs 7 d * Young Cells	0.130266	7 d * Aged Cells up vs 7 d * Young Cells	4.07443e-11	3.79803	104.324	10.2139	3.79803	10 d * Aged Cells up vs 10 d * Young Cells	0.328092	10 d * Aged Cells up vs 10 d * Young Cells	78.5453
340441	cg06458239	ZNF549	Promoter_Associated	Island	4.21209e-16	4.21209e-16	2.68804	201.941	14.2106	2.68804	Aged Cells up vs Young Cells	0.403529	Aged Cells up vs Young Cells	201.941	64.4443	11.1694	1	340441	ZNF549	Promoter_Associated	Island	8.03416e-12	2.22355e-07	6.72559	2.33539	0 h * Aged Cells up vs 0 h * Young Cells	0.34327	0 h * Aged Cells up vs 0 h * Young Cells	6.63551e-08	7.18096	2.49351	72 h * Aged Cells up vs 72 h * Young Cells	0.377546	72 h * Aged Cells up vs 72 h * Young Cells	3.00544e-09	8.39146	3.28726	7 d * Aged Cells up vs 7 d * Young Cells	0.501184	7 d * Aged Cells up vs 7 d * Young Cells	5.97016e-07	3.05115	40.4431	6.35949	3.05115	10 d * Aged Cells up vs 10 d * Young Cells	0.445981	10 d * Aged Cells up vs 10 d * Young Cells	31.052
175974	cg09234546	MBNL2			3.40552e-23	3.40552e-23	3.79164	565.827	23.7871	3.79164	Aged Cells up vs Young Cells	0.493418	Aged Cells up vs Young Cells	565.827	128.223	7.93141	1	175974	MBNL2			2.62155e-16	9.2933e-13	11.9875	3.89099	0 h * Aged Cells up vs 0 h * Young Cells	0.505899	0 h * Aged Cells up vs 0 h * Young Cells	3.26783e-12	11.3775	3.69298	72 h * Aged Cells up vs 72 h * Young Cells	0.478319	72 h * Aged Cells up vs 72 h * Young Cells	1.90475e-11	10.5565	3.86561	7 d * Aged Cells up vs 7 d * Young Cells	0.501572	7 d * Aged Cells up vs 7 d * Young Cells	8.29859e-09	3.58164	63.7785	7.98614	3.58164	10 d * Aged Cells up vs 10 d * Young Cells	0.482155	10 d * Aged Cells up vs 10 d * Young Cells	68.3852
189289	cg12147622		Promoter_Associated	S_Shore	6.50534e-12	6.50534e-12	2.86359	102.04	10.1015	2.86359	Aged Cells up vs Young Cells	0.433359	Aged Cells up vs Young Cells	102.04	73.1365	25.0861	1	189289		Promoter_Associated	S_Shore	1.79241e-08	6.67141e-06	5.48087	2.85291	0 h * Aged Cells up vs 0 h * Young Cells	0.441261	0 h * Aged Cells up vs 0 h * Young Cells	2.73395e-06	5.80355	3.02087	72 h * Aged Cells up vs 72 h * Young Cells	0.470106	72 h * Aged Cells up vs 72 h * Young Cells	0.00174684	3.44808	2.02481	7 d * Aged Cells up vs 7 d * Young Cells	0.301618	7 d * Aged Cells up vs 7 d * Young Cells	7.96441e-06	3.89592	29.3437	5.41698	3.89592	10 d * Aged Cells up vs 10 d * Young Cells	0.528581	10 d * Aged Cells up vs 10 d * Young Cells	16.2027
446341	cg13828068	RMI1			7.81085e-23	7.81085e-23	3.00757	538.039	23.1957	3.00757	Aged Cells up vs Young Cells	0.470879	Aged Cells up vs Young Cells	538.039	80.6758	5.24805	1	446341	RMI1			2.05666e-18	1.32753e-13	12.9749	2.82668	0 h * Aged Cells up vs 0 h * Young Cells	0.443612	0 h * Aged Cells up vs 0 h * Young Cells	1.6432e-14	14.0985	3.07146	72 h * Aged Cells up vs 72 h * Young Cells	0.48373	72 h * Aged Cells up vs 72 h * Young Cells	2.53095e-11	10.4276	2.56287	7 d * Aged Cells up vs 7 d * Young Cells	0.408712	7 d * Aged Cells up vs 7 d * Young Cells	5.01391e-13	3.70088	151.16	12.2947	3.70088	10 d * Aged Cells up vs 10 d * Young Cells	0.561676	10 d * Aged Cells up vs 10 d * Young Cells	97.4598
89417	cg15695738		Unclassified	Island	1.99018e-13	1.99018e-13	2.30736	131.991	11.4887	2.30736	Aged Cells up vs Young Cells	0.114712	Aged Cells up vs Young Cells	131.991	47.4835	12.5912	1	89417		Unclassified	Island	1.59971e-08	7.73553e-06	5.4275	2.20041	0 h * Aged Cells up vs 0 h * Young Cells	0.104644	0 h * Aged Cells up vs 0 h * Young Cells	2.34682e-06	5.85898	2.37534	72 h * Aged Cells up vs 72 h * Young Cells	0.119406	72 h * Aged Cells up vs 72 h * Young Cells	6.07232e-05	4.68569	2.14311	7 d * Aged Cells up vs 7 d * Young Cells	0.107298	7 d * Aged Cells up vs 7 d * Young Cells	4.96979e-05	2.66522	22.6377	4.75791	2.66522	10 d * Aged Cells up vs 10 d * Young Cells	0.133456	10 d * Aged Cells up vs 10 d * Young Cells	16.3697
132706	cg16109381	CHRM5			2.14002e-15	2.14002e-15	3.20062	181.022	13.4544	3.20062	Aged Cells up vs Young Cells	0.451146	Aged Cells up vs Young Cells	181.022	91.3652	17.6651	1	132706	CHRM5			1.1359e-12	9.41687e-10	8.86542	3.45076	0 h * Aged Cells up vs 0 h * Young Cells	0.483801	0 h * Aged Cells up vs 0 h * Young Cells	7.41267e-10	8.96469	3.4894	72 h * Aged Cells up vs 72 h * Young Cells	0.508573	72 h * Aged Cells up vs 72 h * Young Cells	2.27422e-05	5.03928	2.21285	7 d * Aged Cells up vs 7 d * Young Cells	0.27483	7 d * Aged Cells up vs 7 d * Young Cells	3.55027e-06	3.07027	32.5909	5.70885	3.07027	10 d * Aged Cells up vs 10 d * Young Cells	0.467472	10 d * Aged Cells up vs 10 d * Young Cells	36.2453
367206	cg16594639				1.04776e-13	1.04776e-13	3.22442	138.183	11.7551	3.22442	Aged Cells up vs Young Cells	0.414709	Aged Cells up vs Young Cells	138.183	92.729	23.4871	1	367206				3.40206e-09	3.96945e-07	6.5102	3.47296	0 h * Aged Cells up vs 0 h * Young Cells	0.439158	0 h * Aged Cells up vs 0 h * Young Cells	1.53987e-06	6.01232	3.20736	72 h * Aged Cells up vs 72 h * Young Cells	0.41182	72 h * Aged Cells up vs 72 h * Young Cells	0.000251783	4.16987	2.50955	7 d * Aged Cells up vs 7 d * Young Cells	0.355361	7 d * Aged Cells up vs 7 d * Young Cells	4.29237e-05	3.5459	23.1428	4.8107	3.5459	10 d * Aged Cells up vs 10 d * Young Cells	0.437448	10 d * Aged Cells up vs 10 d * Young Cells	18.7759
26503	cg16909962	RAB4A	Promoter_Associated	Island	5.68692e-15	5.68692e-15	2.45359	169.349	13.0134	2.45359	Aged Cells up vs Young Cells	0.211008	Aged Cells up vs Young Cells	169.349	53.6927	11.0969	1	26503	RAB4A	Promoter_Associated	Island	2.2646e-10	4.06575e-07	6.50133	2.35146	0 h * Aged Cells up vs 0 h * Young Cells	0.18381	0 h * Aged Cells up vs 0 h * Young Cells	4.38331e-07	6.47351	2.3414	72 h * Aged Cells up vs 72 h * Young Cells	0.200539	72 h * Aged Cells up vs 72 h * Young Cells	4.16634e-07	6.49229	2.64912	7 d * Aged Cells up vs 7 d * Young Cells	0.263287	7 d * Aged Cells up vs 7 d * Young Cells	6.81805e-06	2.73512	29.954	5.47303	2.73512	10 d * Aged Cells up vs 10 d * Young Cells	0.220516	10 d * Aged Cells up vs 10 d * Young Cells	23.6524
93323	cg19453488		Unclassified_Cell_type_specific	Island	9.49073e-13	9.49073e-13	2.97825	117.832	10.855	2.97825	Aged Cells up vs Young Cells	0.318859	Aged Cells up vs Young Cells	117.832	79.1103	23.4984	1	93323		Unclassified_Cell_type_specific	Island	1.83737e-08	3.56058e-06	5.7078	3.03935	0 h * Aged Cells up vs 0 h * Young Cells	0.336567	0 h * Aged Cells up vs 0 h * Young Cells	1.16483e-06	6.11423	3.25577	72 h * Aged Cells up vs 72 h * Young Cells	0.334757	72 h * Aged Cells up vs 72 h * Young Cells	0.0012594	3.57245	2.14608	7 d * Aged Cells up vs 7 d * Young Cells	0.237225	7 d * Aged Cells up vs 7 d * Young Cells	2.1791e-05	3.71892	25.5495	5.05465	3.71892	10 d * Aged Cells up vs 10 d * Young Cells	0.369976	10 d * Aged Cells up vs 10 d * Young Cells	16.1665
113145	cg19546012	C19orf21	Unclassified_Cell_type_specific		1.16647e-13	1.16647e-13	3.39638	137.131	11.7103	3.39638	Aged Cells up vs Young Cells	0.274518	Aged Cells up vs Young Cells	137.131	102.883	26.259	1	113145	C19orf21	Unclassified_Cell_type_specific		2.99687e-10	4.14503e-07	6.49418	3.34935	0 h * Aged Cells up vs 0 h * Young Cells	0.268979	0 h * Aged Cells up vs 0 h * Young Cells	5.33494e-09	8.16141	4.20921	72 h * Aged Cells up vs 72 h * Young Cells	0.337183	72 h * Aged Cells up vs 72 h * Young Cells	0.0016128	3.47855	2.02395	7 d * Aged Cells up vs 7 d * Young Cells	0.150457	7 d * Aged Cells up vs 7 d * Young Cells	2.36903e-05	3.58055	25.2465	5.02459	3.58055	10 d * Aged Cells up vs 10 d * Young Cells	0.31095	10 d * Aged Cells up vs 10 d * Young Cells	23.1052
392367	cg20589096	MOBKL1A			2.37359e-13	2.37359e-13	3.17281	130.33	11.4162	3.17281	Aged Cells up vs Young Cells	0.329594	Aged Cells up vs Young Cells	130.33	89.7843	24.1115	1	392367	MOBKL1A			3.10495e-11	4.95947e-09	8.19052	3.66105	0 h * Aged Cells up vs 0 h * Young Cells	0.392531	0 h * Aged Cells up vs 0 h * Young Cells	1.07035e-07	6.99989	3.12885	72 h * Aged Cells up vs 72 h * Young Cells	0.351637	72 h * Aged Cells up vs 72 h * Young Cells	0.000311317	4.09216	2.06355	7 d * Aged Cells up vs 7 d * Young Cells	0.159457	7 d * Aged Cells up vs 7 d * Young Cells	2.54005e-06	3.60076	33.9918	5.83024	3.60076	10 d * Aged Cells up vs 10 d * Young Cells	0.374075	10 d * Aged Cells up vs 10 d * Young Cells	27.8503
267796	cg21593175				9.26121e-13	9.26121e-13	2.43896	118.044	10.8648	2.43896	Aged Cells up vs Young Cells	0.384594	Aged Cells up vs Young Cells	118.044	53.0544	15.7306	1	267796				4.65499e-08	2.77315e-05	4.96793	2.23964	0 h * Aged Cells up vs 0 h * Young Cells	0.356451	0 h * Aged Cells up vs 0 h * Young Cells	4.12964e-06	5.65413	2.549	72 h * Aged Cells up vs 72 h * Young Cells	0.402142	72 h * Aged Cells up vs 72 h * Young Cells	8.37233e-05	4.56975	2.32414	7 d * Aged Cells up vs 7 d * Young Cells	0.364897	7 d * Aged Cells up vs 7 d * Young Cells	5.14013e-05	2.95613	22.5223	4.74577	2.95613	10 d * Aged Cells up vs 10 d * Young Cells	0.454712	10 d * Aged Cells up vs 10 d * Young Cells	14.8515
159834	cg21823502	ANAPC11		N_Shelf	1.56652e-17	1.56652e-17	2.97347	250.752	15.8351	2.97347	Aged Cells up vs Young Cells	0.283263	Aged Cells up vs Young Cells	250.752	78.857	11.0069	1	159834	ANAPC11		N_Shelf	5.94987e-12	1.34398e-08	7.79662	2.92034	0 h * Aged Cells up vs 0 h * Young Cells	0.27778	0 h * Aged Cells up vs 0 h * Young Cells	4.69137e-09	8.21271	3.07619	72 h * Aged Cells up vs 72 h * Young Cells	0.294717	72 h * Aged Cells up vs 72 h * Young Cells	8.23789e-07	6.24112	2.63728	7 d * Aged Cells up vs 7 d * Young Cells	0.230769	7 d * Aged Cells up vs 7 d * Young Cells	1.65076e-06	3.09847	35.8438	5.98697	3.09847	10 d * Aged Cells up vs 10 d * Young Cells	0.310597	10 d * Aged Cells up vs 10 d * Young Cells	31.8046
140925	cg22443921				8.68988e-17	8.68988e-17	3.35348	224.202	14.9734	3.35348	Aged Cells up vs Young Cells	0.272656	Aged Cells up vs Young Cells	224.202	100.301	15.6579	1	140925				8.47029e-12	8.0736e-09	7.997	3.44522	0 h * Aged Cells up vs 0 h * Young Cells	0.273962	0 h * Aged Cells up vs 0 h * Young Cells	7.1923e-09	8.04273	3.46492	72 h * Aged Cells up vs 72 h * Young Cells	0.298319	72 h * Aged Cells up vs 72 h * Young Cells	7.70496e-06	5.42892	2.63858	7 d * Aged Cells up vs 7 d * Young Cells	0.175387	7 d * Aged Cells up vs 7 d * Young Cells	7.88439e-07	3.72463	39.1527	6.25721	3.72463	10 d * Aged Cells up vs 10 d * Young Cells	0.320285	10 d * Aged Cells up vs 10 d * Young Cells	30.9211
29798	cg22821289				1.14803e-17	1.14803e-17	3.00017	255.853	15.9954	3.00017	Aged Cells up vs Young Cells	0.283703	Aged Cells up vs Young Cells	255.853	80.2792	10.982	1	29798				1.65205e-12	1.56679e-09	8.65601	3.12333	0 h * Aged Cells up vs 0 h * Young Cells	0.292519	0 h * Aged Cells up vs 0 h * Young Cells	3.41542e-08	7.43489	2.68272	72 h * Aged Cells up vs 72 h * Young Cells	0.272282	72 h * Aged Cells up vs 72 h * Young Cells	3.28134e-07	6.58077	2.67883	7 d * Aged Cells up vs 7 d * Young Cells	0.255761	7 d * Aged Cells up vs 7 d * Young Cells	8.90652e-08	3.52445	49.9753	7.06932	3.52445	10 d * Aged Cells up vs 10 d * Young Cells	0.322182	10 d * Aged Cells up vs 10 d * Young Cells	35.196
574083	cg23768418	GAS7			1.57395e-15	1.57395e-15	2.62077	184.828	13.5952	2.62077	Aged Cells up vs Young Cells	0.409166	Aged Cells up vs Young Cells	184.828	61.259	11.6003	1	574083	GAS7			1.91853e-10	3.74191e-07	6.53207	2.4907	0 h * Aged Cells up vs 0 h * Young Cells	0.393628	0 h * Aged Cells up vs 0 h * Young Cells	7.52325e-07	6.27443	2.39247	72 h * Aged Cells up vs 72 h * Young Cells	0.377685	72 h * Aged Cells up vs 72 h * Young Cells	1.17875e-06	6.10988	2.62828	7 d * Aged Cells up vs 7 d * Young Cells	0.403632	7 d * Aged Cells up vs 7 d * Young Cells	1.55599e-06	3.16557	36.1023	6.00852	3.16557	10 d * Aged Cells up vs 10 d * Young Cells	0.48788	10 d * Aged Cells up vs 10 d * Young Cells	23.9812
229391	cg23844705	PBX1			2.51154e-13	2.51154e-13	4.0428	129.801	11.393	4.0428	Aged Cells up vs Young Cells	0.553887	Aged Cells up vs Young Cells	129.801	145.773	39.3069	1	229391	PBX1			3.39668e-09	5.85645e-07	6.36657	4.28582	0 h * Aged Cells up vs 0 h * Young Cells	0.59432	0 h * Aged Cells up vs 0 h * Young Cells	6.81464e-07	6.31079	4.24827	72 h * Aged Cells up vs 72 h * Young Cells	0.590897	72 h * Aged Cells up vs 72 h * Young Cells	0.000663719	3.81265	2.8955	7 d * Aged Cells up vs 7 d * Young Cells	0.367488	7 d * Aged Cells up vs 7 d * Young Cells	5.61552e-05	4.3845	22.2207	4.71389	4.3845	10 d * Aged Cells up vs 10 d * Young Cells	0.609538	10 d * Aged Cells up vs 10 d * Young Cells	18.7785
33360	cg24724428	ELOVL2	Unclassified_Cell_type_specific	Island	1.58072e-13	1.58072e-13	3.81646	134.188	11.5839	3.81646	Aged Cells up vs Young Cells	0.477196	Aged Cells up vs Young Cells	134.188	129.907	33.8836	1	33360	ELOVL2	Unclassified_Cell_type_specific	Island	7.87492e-09	1.81018e-06	5.95339	3.88531	0 h * Aged Cells up vs 0 h * Young Cells	0.500811	0 h * Aged Cells up vs 0 h * Young Cells	9.23941e-07	6.19904	4.04562	72 h * Aged Cells up vs 72 h * Young Cells	0.508326	72 h * Aged Cells up vs 72 h * Young Cells	0.000168705	4.31584	3.17756	7 d * Aged Cells up vs 7 d * Young Cells	0.383399	7 d * Aged Cells up vs 7 d * Young Cells	2.67491e-05	4.4914	24.8094	4.9809	4.4914	10 d * Aged Cells up vs 10 d * Young Cells	0.531754	10 d * Aged Cells up vs 10 d * Young Cells	17.4398
263917	cg27218041	FGGY			2.05368e-14	2.05368e-14	2.64373	154.972	12.4488	2.64373	Aged Cells up vs Young Cells	0.326577	Aged Cells up vs Young Cells	154.972	62.3369	14.0786	1	263917	FGGY			2.00059e-10	6.47234e-08	7.19043	2.81203	0 h * Aged Cells up vs 0 h * Young Cells	0.346116	0 h * Aged Cells up vs 0 h * Young Cells	1.03566e-07	7.01232	2.74237	72 h * Aged Cells up vs 72 h * Young Cells	0.348593	72 h * Aged Cells up vs 72 h * Young Cells	6.86993e-05	4.64116	2.04767	7 d * Aged Cells up vs 7 d * Young Cells	0.227767	7 d * Aged Cells up vs 7 d * Young Cells	4.62843e-05	2.58481	22.8823	4.78355	2.58481	10 d * Aged Cells up vs 10 d * Young Cells	0.343167	10 d * Aged Cells up vs 10 d * Young Cells	23.8978
[truncated: 108 more columns]
