# Supplementary material for: DNA methylation across the genome in aged human skeletal muscle tissue and muscle-derived cells: the role of HOX genes and physical activity
Source: Sci Rep. 2020 Sep 21;10:15360. doi: 10.1038/s41598-020-72730-z (PMC7506549; doi:10.1038/s41598-020-72730-z)
Supplement: Supplementary file 18 — Suppl. File 8 [file 41598_2020_72730_MOESM18_ESM.xlsx]

## Sheet: Title_Author
Title: DNA methylation across the genome in aged human skeletal muscle tissue and stem cells: The role of HOX genes and physical activity
Authors: Turner DC, Gorski PP, Maasar MF, Seaborne RA, Baumert P, Brown AD, Kitchen MO, Erskine RM, Dos-Remedios I, Voisin S, Eynon N, Sultanov RI, Borisov OV, Larin AK, Semenova EA, Popov DV, Generozov EV, Stewart CE, Drust B, Owens DJ, Ahmetov II, Sharples AP.

## Sheet: 8a
Venn: Aged cells 0 h v 7d (1,229 list_A) vs. 7 d young vs 7 d aged (5,524 list_C) 334 CpG overlapp_shared
Column #	Probeset ID	Gene Symbol	Regulatory_Feature_Group	Relation_to_UCSC_CpG_Island	p-value(Attribute)	p-value(Aged Adult Cells 72 h vs. Aged Adult Cells 0 h)	Estimate(Aged Adult Cells 72 h vs. Aged Adult Cells 0 h)	F(Aged Adult Cells 72 h vs. Aged Adult Cells 0 h)	T(Aged Adult Cells 72 h vs. Aged Adult Cells 0 h)	Difference(Aged Adult Cells 72 h vs. Aged Adult Cells 0 h)	Difference(Aged Adult Cells 72 h vs. Aged Adult Cells 0 h) (Description)	Beta Difference(Aged Adult Cells 72 h vs. Aged Adult Cells 0 h)	Beta Difference(Aged Adult Cells 72 h vs. Aged Adult Cells 0 h) (Description)	p-value(Aged Adult Cells 7 d vs. Aged Adult Cells 0 h)	Estimate(Aged Adult Cells 7 d vs. Aged Adult Cells 0 h)	F(Aged Adult Cells 7 d vs. Aged Adult Cells 0 h)	T(Aged Adult Cells 7 d vs. Aged Adult Cells 0 h)	Difference(Aged Adult Cells 7 d vs. Aged Adult Cells 0 h)	Difference(Aged Adult Cells 7 d vs. Aged Adult Cells 0 h) (Description)	Beta Difference(Aged Adult Cells 7 d vs. Aged Adult Cells 0 h)	Beta Difference(Aged Adult Cells 7 d vs. Aged Adult Cells 0 h) (Description)	p-value(Aged Adult Cells 10 d vs. Aged Adult Cells 0 h)	Estimate(Aged Adult Cells 10 d vs. Aged Adult Cells 0 h)	F(Aged Adult Cells 10 d vs. Aged Adult Cells 0 h)	T(Aged Adult Cells 10 d vs. Aged Adult Cells 0 h)	Difference(Aged Adult Cells 10 d vs. Aged Adult Cells 0 h)	Difference(Aged Adult Cells 10 d vs. Aged Adult Cells 0 h) (Description)	Beta Difference(Aged Adult Cells 10 d vs. Aged Adult Cells 0 h)	Beta Difference(Aged Adult Cells 10 d vs. Aged Adult Cells 0 h) (Description)	F(Attribute)	SS(Attribute)	SS(Error)	F(Error)
580002	cg00015770	QRFPR		Island	0.000430034	0.879775	-0.0667708	0.0232848	-0.152594	-0.0667708	Aged Adult Cells 72 h down vs Aged Adult Cells 0 h	-0.00422543	Aged Adult Cells 72 h down vs Aged Adult Cells 0 h	5.98365e-05	2.21711	22.0054	4.69099	2.21711	Aged Adult Cells 7 d up vs Aged Adult Cells 0 h	0.244205	Aged Adult Cells 7 d up vs Aged Adult Cells 0 h	0.718585	-0.159225	0.132411	-0.363884	-0.159225	Aged Adult Cells 10 d down vs Aged Adult Cells 0 h	-0.00913166	Aged Adult Cells 10 d down vs Aged Adult Cells 0 h	5.49046	14.7176	11.1052	1
239169	cg00399059	LYNX1		S_Shore	0.00199424	0.770707	0.238266	0.0865484	0.294191	0.238266	Aged Adult Cells 72 h up vs Aged Adult Cells 0 h	0.0497508	Aged Adult Cells 72 h up vs Aged Adult Cells 0 h	0.000145992	-3.82143	19.0827	-4.36838	-3.82143	Aged Adult Cells 7 d down vs Aged Adult Cells 0 h	-0.528031	Aged Adult Cells 7 d down vs Aged Adult Cells 0 h	0.721726	0.291269	0.129337	0.359635	0.291269	Aged Adult Cells 10 d up vs Aged Adult Cells 0 h	0.0492435	Aged Adult Cells 10 d up vs Aged Adult Cells 0 h	4.38975	40.3118	38.0445	1
540251	cg00466334	TBX15		S_Shore	6.92778e-05	0.833297	0.146786	0.0451051	0.21238	0.146786	Aged Adult Cells 72 h up vs Aged Adult Cells 0 h	0.0166407	Aged Adult Cells 72 h up vs Aged Adult Cells 0 h	5.24986e-06	4.15619	30.9957	5.56738	4.15619	Aged Adult Cells 7 d up vs Aged Adult Cells 0 h	0.524911	Aged Adult Cells 7 d up vs Aged Adult Cells 0 h	0.94453	0.0485066	0.0049256	0.0701826	0.0485066	Aged Adult Cells 10 d up vs Aged Adult Cells 0 h	0.0018434	Aged Adult Cells 10 d up vs Aged Adult Cells 0 h	6.94243	46.4283	27.7058	1
440805	cg00537225	MFSD6			0.000140659	0.354349	0.855642	0.885962	0.941255	0.855642	Aged Adult Cells 72 h up vs Aged Adult Cells 0 h	0.0801453	Aged Adult Cells 72 h up vs Aged Adult Cells 0 h	0.0001411	4.30137	19.191	4.38075	4.30137	Aged Adult Cells 7 d up vs Aged Adult Cells 0 h	0.291383	Aged Adult Cells 7 d up vs Aged Adult Cells 0 h	0.0561388	1.80864	3.95852	1.9896	1.80864	Aged Adult Cells 10 d up vs Aged Adult Cells 0 h	0.219855	Aged Adult Cells 10 d up vs Aged Adult Cells 0 h	6.3593	73.5711	47.9289	1
129540	cg00625578	FAM110B			1.71697e-07	0.751627	0.0965446	0.102089	0.319514	0.0965446	Aged Adult Cells 72 h up vs Aged Adult Cells 0 h	0.00685424	Aged Adult Cells 72 h up vs Aged Adult Cells 0 h	2.18661e-07	-2.19708	45.3177	-6.73184	-2.19708	Aged Adult Cells 7 d down vs Aged Adult Cells 0 h	-0.266881	Aged Adult Cells 7 d down vs Aged Adult Cells 0 h	0.2349	0.366536	1.47149	1.21305	0.366536	Aged Adult Cells 10 d up vs Aged Adult Cells 0 h	0.0250399	Aged Adult Cells 10 d up vs Aged Adult Cells 0 h	13.1398	16.7954	5.29546	1
160643	cg00675313	MTBP		S_Shore	0.000143484	0.923372	0.0550752	0.0094144	0.0970278	0.0550752	Aged Adult Cells 72 h up vs Aged Adult Cells 0 h	0.00695771	Aged Adult Cells 72 h up vs Aged Adult Cells 0 h	1.08524e-05	-3.25282	28.1484	-5.30551	-3.25282	Aged Adult Cells 7 d down vs Aged Adult Cells 0 h	-0.448788	Aged Adult Cells 7 d down vs Aged Adult Cells 0 h	0.795126	0.148753	0.0686767	0.262062	0.148753	Aged Adult Cells 10 d up vs Aged Adult Cells 0 h	0.0176427	Aged Adult Cells 10 d up vs Aged Adult Cells 0 h	6.34331	28.613	18.6873	1
648431	cg00749800	HMCN2			0.00115658	0.89492	-0.0716205	0.0177544	-0.133246	-0.0716205	Aged Adult Cells 72 h down vs Aged Adult Cells 0 h	-0.0160891	Aged Adult Cells 72 h down vs Aged Adult Cells 0 h	3.64818e-05	-2.82696	23.7095	-4.86924	-2.82696	Aged Adult Cells 7 d down vs Aged Adult Cells 0 h	-0.410869	Aged Adult Cells 7 d down vs Aged Adult Cells 0 h	0.851781	-0.101332	0.0355405	-0.188522	-0.101332	Aged Adult Cells 10 d down vs Aged Adult Cells 0 h	-0.0174984	Aged Adult Cells 10 d down vs Aged Adult Cells 0 h	4.7693	19.2909	16.7571	1
319983	cg00759011	WDR59			0.00155006	0.757014	-0.201334	0.097559	-0.312344	-0.201334	Aged Adult Cells 72 h down vs Aged Adult Cells 0 h	-0.033534	Aged Adult Cells 72 h down vs Aged Adult Cells 0 h	0.000109544	3.11393	20.0034	4.47252	3.11393	Aged Adult Cells 7 d up vs Aged Adult Cells 0 h	0.400881	Aged Adult Cells 7 d up vs Aged Adult Cells 0 h	0.82111	0.147081	0.0520649	0.228177	0.147081	Aged Adult Cells 10 d up vs Aged Adult Cells 0 h	0.0249279	Aged Adult Cells 10 d up vs Aged Adult Cells 0 h	4.56382	26.5475	24.0988	1
124441	cg00802903			N_Shelf	0.000909447	0.925223	-0.0823616	0.00896354	-0.094676	-0.0823616	Aged Adult Cells 72 h down vs Aged Adult Cells 0 h	-0.004374	Aged Adult Cells 72 h down vs Aged Adult Cells 0 h	4.92803e-05	4.47355	22.6667	4.76095	4.47355	Aged Adult Cells 7 d up vs Aged Adult Cells 0 h	0.591256	Aged Adult Cells 7 d up vs Aged Adult Cells 0 h	0.760621	0.267549	0.094588	0.307552	0.267549	Aged Adult Cells 10 d up vs Aged Adult Cells 0 h	0.0182457	Aged Adult Cells 10 d up vs Aged Adult Cells 0 h	4.94063	52.3456	43.8933	1
19375	cg00848167	LOC254559	Unclassified_Cell_type_specific	Island	0.000504719	0.998054	-0.00122947	6.05045e-06	-0.00245977	-0.00122947	Aged Adult Cells 72 h down vs Aged Adult Cells 0 h	-0.000777759	Aged Adult Cells 72 h down vs Aged Adult Cells 0 h	0.000142307	2.3634	19.1639	4.37766	2.3634	Aged Adult Cells 7 d up vs Aged Adult Cells 0 h	0.171122	Aged Adult Cells 7 d up vs Aged Adult Cells 0 h	0.902119	-0.0620117	0.0153922	-0.124065	-0.0620117	Aged Adult Cells 10 d down vs Aged Adult Cells 0 h	0.00215263	Aged Adult Cells 10 d up vs Aged Adult Cells 0 h	5.3708	18.785	14.4902	1
235411	cg00852964	VNN1			0.000593092	0.860164	0.0902052	0.0315912	0.177739	0.0902052	Aged Adult Cells 72 h up vs Aged Adult Cells 0 h	0.0151741	Aged Adult Cells 72 h up vs Aged Adult Cells 0 h	3.29637e-05	-2.68922	24.0663	-4.90574	-2.68922	Aged Adult Cells 7 d down vs Aged Adult Cells 0 h	-0.350087	Aged Adult Cells 7 d down vs Aged Adult Cells 0 h	0.842283	0.101892	0.0403069	0.200766	0.101892	Aged Adult Cells 10 d up vs Aged Adult Cells 0 h	0.0165815	Aged Adult Cells 10 d up vs Aged Adult Cells 0 h	5.25141	18.9365	14.9391	1
696494	cg00922841	SPRR1A			4.61166e-05	0.906021	0.0723385	0.0141836	0.119095	0.0723385	Aged Adult Cells 72 h up vs Aged Adult Cells 0 h	0.0118047	Aged Adult Cells 72 h up vs Aged Adult Cells 0 h	2.3562e-06	-3.84294	34.3106	-5.85753	-3.84294	Aged Adult Cells 7 d down vs Aged Adult Cells 0 h	-0.385148	Aged Adult Cells 7 d down vs Aged Adult Cells 0 h	0.789086	0.163987	0.0728902	0.269982	0.163987	Aged Adult Cells 10 d up vs Aged Adult Cells 0 h	0.0246158	Aged Adult Cells 10 d up vs Aged Adult Cells 0 h	7.28967	37.6519	21.3983	1
26544	cg00932007	SERINC1	Promoter_Associated	Island	0.00294402	0.831522	-0.111518	0.0460861	-0.214677	-0.111518	Aged Adult Cells 72 h down vs Aged Adult Cells 0 h	-0.0034669	Aged Adult Cells 72 h down vs Aged Adult Cells 0 h	0.000119997	-2.49097	19.7092	-4.4395	-2.49097	Aged Adult Cells 7 d down vs Aged Adult Cells 0 h	-0.0299403	Aged Adult Cells 7 d down vs Aged Adult Cells 0 h	0.6395	-0.245897	0.22407	-0.47336	-0.245897	Aged Adult Cells 10 d down vs Aged Adult Cells 0 h	-0.00728334	Aged Adult Cells 10 d down vs Aged Adult Cells 0 h	4.12545	15.5856	15.6513	1
646240	cg01001263				0.000752421	0.798685	0.149482	0.0662564	0.257403	0.149482	Aged Adult Cells 72 h up vs Aged Adult Cells 0 h	0.0192386	Aged Adult Cells 72 h up vs Aged Adult Cells 0 h	4.29247e-05	-3.01755	23.1427	-4.81069	-3.01755	Aged Adult Cells 7 d down vs Aged Adult Cells 0 h	-0.44059	Aged Adult Cells 7 d down vs Aged Adult Cells 0 h	0.687155	0.236231	0.165472	0.406782	0.236231	Aged Adult Cells 10 d up vs Aged Adult Cells 0 h	0.0268646	Aged Adult Cells 10 d up vs Aged Adult Cells 0 h	5.07744	23.973	19.5604	1
573525	cg01102638	GRID1			0.00189785	0.764494	0.174162	0.0914551	0.302415	0.174162	Aged Adult Cells 72 h up vs Aged Adult Cells 0 h	0.0279801	Aged Adult Cells 72 h up vs Aged Adult Cells 0 h	0.00010864	-2.78399	20.0303	-4.47552	-2.78399	Aged Adult Cells 7 d down vs Aged Adult Cells 0 h	-0.255758	Aged Adult Cells 7 d down vs Aged Adult Cells 0 h	0.952209	0.0348156	0.00365467	0.0604538	0.0348156	Aged Adult Cells 10 d up vs Aged Adult Cells 0 h	0.00689769	Aged Adult Cells 10 d up vs Aged Adult Cells 0 h	4.42377	20.541	19.2366	1
402797	cg01112778	PPP2R2B			8.681e-06	0.842005	0.114514	0.0404515	0.201125	0.114514	Aged Adult Cells 72 h up vs Aged Adult Cells 0 h	0.0203109	Aged Adult Cells 72 h up vs Aged Adult Cells 0 h	7.60793e-07	-3.85616	39.3169	-6.27032	-3.85616	Aged Adult Cells 7 d down vs Aged Adult Cells 0 h	-0.447277	Aged Adult Cells 7 d down vs Aged Adult Cells 0 h	0.873655	0.0913433	0.0257377	0.16043	0.0913433	Aged Adult Cells 10 d up vs Aged Adult Cells 0 h	0.0166072	Aged Adult Cells 10 d up vs Aged Adult Cells 0 h	8.81496	40.0067	18.8023	1
277290	cg01117246				0.000317804	0.974372	-0.0208259	0.00105	-0.0324038	-0.0208259	Aged Adult Cells 72 h down vs Aged Adult Cells 0 h	-0.000789344	Aged Adult Cells 72 h down vs Aged Adult Cells 0 h	2.38984e-05	-3.48587	25.2149	-5.02144	-3.48587	Aged Adult Cells 7 d down vs Aged Adult Cells 0 h	-0.496976	Aged Adult Cells 7 d down vs Aged Adult Cells 0 h	0.633823	0.309416	0.231776	0.481431	0.309416	Aged Adult Cells 10 d up vs Aged Adult Cells 0 h	0.0377863	Aged Adult Cells 10 d up vs Aged Adult Cells 0 h	5.71967	33.0763	23.9577	1
576225	cg01372249				0.00010339	0.914302	-0.0564737	0.0117844	-0.108556	-0.0564737	Aged Adult Cells 72 h down vs Aged Adult Cells 0 h	-0.00939915	Aged Adult Cells 72 h down vs Aged Adult Cells 0 h	5.60564e-06	-3.11505	30.7325	-5.54369	-3.11505	Aged Adult Cells 7 d down vs Aged Adult Cells 0 h	-0.421995	Aged Adult Cells 7 d down vs Aged Adult Cells 0 h	0.882403	0.0776351	0.0222705	0.149233	0.0776351	Aged Adult Cells 10 d up vs Aged Adult Cells 0 h	0.0137132	Aged Adult Cells 10 d up vs Aged Adult Cells 0 h	6.60953	25.0429	15.6969	1
213452	cg01495890	GNG7			0.00228838	0.993225	-0.00664063	7.33625e-05	-0.00856519	-0.00664063	Aged Adult Cells 72 h down vs Aged Adult Cells 0 h	0.00341135	Aged Adult Cells 72 h up vs Aged Adult Cells 0 h	9.38599e-05	-3.79222	20.5067	-4.52843	-3.79222	Aged Adult Cells 7 d down vs Aged Adult Cells 0 h	-0.455502	Aged Adult Cells 7 d down vs Aged Adult Cells 0 h	0.890912	0.107271	0.0191436	0.13836	0.107271	Aged Adult Cells 10 d up vs Aged Adult Cells 0 h	0.0198101	Aged Adult Cells 10 d up vs Aged Adult Cells 0 h	4.29574	36.1502	34.8637	1
126534	cg01502588		Unclassified_Cell_type_specific	N_Shore	0.00373644	0.809279	0.149272	0.0593261	0.243569	0.149272	Aged Adult Cells 72 h up vs Aged Adult Cells 0 h	0.021417	Aged Adult Cells 72 h up vs Aged Adult Cells 0 h	0.000147844	2.88864	19.0428	4.3638	2.88864	Aged Adult Cells 7 d up vs Aged Adult Cells 0 h	0.433576	Aged Adult Cells 7 d up vs Aged Adult Cells 0 h	0.989049	0.00848471	0.000191674	0.0138446	0.00848471	Aged Adult Cells 10 d up vs Aged Adult Cells 0 h	0.000481088	Aged Adult Cells 10 d up vs Aged Adult Cells 0 h	3.96648	20.8566	21.784	1
713568	cg01575519				0.00127245	0.91962	0.0656433	0.0103623	0.101795	0.0656433	Aged Adult Cells 72 h up vs Aged Adult Cells 0 h	0.0116101	Aged Adult Cells 72 h up vs Aged Adult Cells 0 h	4.8436e-05	-3.32045	22.726	-4.76718	-3.32045	Aged Adult Cells 7 d down vs Aged Adult Cells 0 h	-0.432636	Aged Adult Cells 7 d down vs Aged Adult Cells 0 h	0.900582	0.0812679	0.0158823	0.126025	0.0812679	Aged Adult Cells 10 d up vs Aged Adult Cells 0 h	0.0123075	Aged Adult Cells 10 d up vs Aged Adult Cells 0 h	4.70192	27.3734	24.1187	1
686149	cg01775921	TRIM15	Unclassified	N_Shore	8.65611e-06	0.882876	0.0657333	0.0220902	0.148628	0.0657333	Aged Adult Cells 72 h up vs Aged Adult Cells 0 h	0.0113653	Aged Adult Cells 72 h up vs Aged Adult Cells 0 h	9.15975e-07	2.96282	38.4674	6.20221	2.96282	Aged Adult Cells 7 d up vs Aged Adult Cells 0 h	0.394687	Aged Adult Cells 7 d up vs Aged Adult Cells 0 h	0.833174	-0.093999	0.0451726	-0.212538	-0.093999	Aged Adult Cells 10 d down vs Aged Adult Cells 0 h	-0.0160778	Aged Adult Cells 10 d down vs Aged Adult Cells 0 h	8.81773	24.1466	11.3449	1
91563	cg01791371			N_Shore	6.62219e-05	0.758937	-0.121612	0.0959686	-0.309788	-0.121612	Aged Adult Cells 72 h down vs Aged Adult Cells 0 h	-0.00434033	Aged Adult Cells 72 h down vs Aged Adult Cells 0 h	9.71857e-06	2.26649	28.5717	5.34525	2.26649	Aged Adult Cells 7 d up vs Aged Adult Cells 0 h	0.189153	Aged Adult Cells 7 d up vs Aged Adult Cells 0 h	0.714901	-0.144807	0.136068	-0.368874	-0.144807	Aged Adult Cells 10 d down vs Aged Adult Cells 0 h	-0.00580937	Aged Adult Cells 10 d down vs Aged Adult Cells 0 h	6.98048	15.0605	8.93827	1
715852	cg01807124	XRRA1			0.000293179	0.672061	0.199828	0.182889	0.427655	0.199828	Aged Adult Cells 72 h up vs Aged Adult Cells 0 h	0.0190012	Aged Adult Cells 72 h up vs Aged Adult Cells 0 h	7.35123e-05	-2.33007	21.3141	-4.61672	-2.33007	Aged Adult Cells 7 d down vs Aged Adult Cells 0 h	-0.31739	Aged Adult Cells 7 d down vs Aged Adult Cells 0 h	0.29801	0.495178	1.12305	1.05974	0.495178	Aged Adult Cells 10 d up vs Aged Adult Cells 0 h	0.0398108	Aged Adult Cells 10 d up vs Aged Adult Cells 0 h	5.78152	17.6723	12.6634	1
283787	cg01829889	NRXN3	Unclassified		0.00173698	0.981716	-0.01729	0.000534345	-0.0231159	-0.01729	Aged Adult Cells 72 h down vs Aged Adult Cells 0 h	-0.0018429	Aged Adult Cells 72 h down vs Aged Adult Cells 0 h	6.72107e-05	-3.75598	21.6138	-4.64907	-3.75598	Aged Adult Cells 7 d down vs Aged Adult Cells 0 h	-0.453591	Aged Adult Cells 7 d down vs Aged Adult Cells 0 h	0.941689	-0.0551882	0.00544409	-0.0737841	-0.0551882	Aged Adult Cells 10 d down vs Aged Adult Cells 0 h	-0.00883693	Aged Adult Cells 10 d down vs Aged Adult Cells 0 h	4.48485	35.1272	32.4486	1
121193	cg01935096	SHANK2			0.000968721	0.804793	0.132305	0.062211	0.249421	0.132305	Aged Adult Cells 72 h up vs Aged Adult Cells 0 h	0.0220235	Aged Adult Cells 72 h up vs Aged Adult Cells 0 h	5.6933e-05	-2.69798	22.174	-4.70893	-2.69798	Aged Adult Cells 7 d down vs Aged Adult Cells 0 h	-0.286231	Aged Adult Cells 7 d down vs Aged Adult Cells 0 h	0.768021	0.157938	0.0886518	0.297744	0.157938	Aged Adult Cells 10 d up vs Aged Adult Cells 0 h	0.0257674	Aged Adult Cells 10 d up vs Aged Adult Cells 0 h	4.89539	19.2842	16.3198	1
505515	cg01945701				1.91017e-05	0.785525	0.124185	0.0754378	0.274659	0.124185	Aged Adult Cells 72 h up vs Aged Adult Cells 0 h	0.0174104	Aged Adult Cells 72 h up vs Aged Adult Cells 0 h	6.01135e-06	-2.69506	30.4535	-5.51847	-2.69506	Aged Adult Cells 7 d down vs Aged Adult Cells 0 h	-0.414023	Aged Adult Cells 7 d down vs Aged Adult Cells 0 h	0.583674	0.250589	0.307166	0.554225	0.250589	Aged Adult Cells 10 d up vs Aged Adult Cells 0 h	0.0333464	Aged Adult Cells 10 d up vs Aged Adult Cells 0 h	8.07388	23.108	11.8571	1
750194	cg02323277	TBX3		Island	0.00149917	0.936578	0.0559614	0.00644239	0.0802645	0.0559614	Aged Adult Cells 72 h up vs Aged Adult Cells 0 h	0.00737732	Aged Adult Cells 72 h up vs Aged Adult Cells 0 h	7.13247e-05	3.48495	21.4149	4.62763	3.48495	Aged Adult Cells 7 d up vs Aged Adult Cells 0 h	0.451103	Aged Adult Cells 7 d up vs Aged Adult Cells 0 h	0.980549	-0.0171461	0.000604787	-0.0245924	-0.0171461	Aged Adult Cells 10 d down vs Aged Adult Cells 0 h	-0.00523852	Aged Adult Cells 10 d down vs Aged Adult Cells 0 h	4.58707	31.2171	28.1941	1
311155	cg02415609	LOC283177		N_Shore	0.0024916	0.981753	0.0115326	0.000532172	0.0230688	0.0115326	Aged Adult Cells 72 h up vs Aged Adult Cells 0 h	0.000621483	Aged Adult Cells 72 h up vs Aged Adult Cells 0 h	0.00013986	-2.36724	19.2191	-4.38395	-2.36724	Aged Adult Cells 7 d down vs Aged Adult Cells 0 h	-0.215566	Aged Adult Cells 7 d down vs Aged Adult Cells 0 h	0.748984	0.161494	0.104354	0.323038	0.161494	Aged Adult Cells 10 d up vs Aged Adult Cells 0 h	0.022265	Aged Adult Cells 10 d up vs Aged Adult Cells 0 h	4.23797	14.8283	14.4955	1
593578	cg02420724	COL5A2			0.00368825	0.812236	0.128711	0.057464	0.239717	0.128711	Aged Adult Cells 72 h up vs Aged Adult Cells 0 h	0.0103518	Aged Adult Cells 72 h up vs Aged Adult Cells 0 h	0.000171381	2.49966	18.5771	4.31011	2.49966	Aged Adult Cells 7 d up vs Aged Adult Cells 0 h	0.367309	Aged Adult Cells 7 d up vs Aged Adult Cells 0 h	0.775383	-0.154644	0.082953	-0.288016	-0.154644	Aged Adult Cells 10 d down vs Aged Adult Cells 0 h	-0.0222159	Aged Adult Cells 10 d down vs Aged Adult Cells 0 h	3.97509	16.0439	16.7211	1
9124	cg02605601				0.000346685	0.598177	0.318349	0.283961	0.53288	0.318349	Aged Adult Cells 72 h up vs Aged Adult Cells 0 h	0.054339	Aged Adult Cells 72 h up vs Aged Adult Cells 0 h	4.4884e-05	-3.09386	22.9883	-4.79461	-3.09386	Aged Adult Cells 7 d down vs Aged Adult Cells 0 h	-0.357139	Aged Adult Cells 7 d down vs Aged Adult Cells 0 h	0.862082	0.104711	0.0307209	0.175274	0.104711	Aged Adult Cells 10 d up vs Aged Adult Cells 0 h	0.0173322	Aged Adult Cells 10 d up vs Aged Adult Cells 0 h	5.65331	28.2474	20.7002	1
86435	cg02722214	INPP5F	Unclassified_Cell_type_specific	Island	0.000119853	0.988637	0.00603711	0.000206343	0.0143646	0.00603711	Aged Adult Cells 72 h up vs Aged Adult Cells 0 h	0.00193274	Aged Adult Cells 72 h up vs Aged Adult Cells 0 h	3.4582e-05	2.21913	23.8973	4.88849	2.21913	Aged Adult Cells 7 d up vs Aged Adult Cells 0 h	0.245352	Aged Adult Cells 7 d up vs Aged Adult Cells 0 h	0.977045	-0.012198	0.000842374	-0.0290237	-0.012198	Aged Adult Cells 10 d down vs Aged Adult Cells 0 h	-0.000864089	Aged Adult Cells 10 d down vs Aged Adult Cells 0 h	6.48881	16.0458	10.2446	1
540939	cg02731636	LONRF2			0.00246719	0.928219	-0.0599614	0.00825768	-0.0908718	-0.0599614	Aged Adult Cells 72 h down vs Aged Adult Cells 0 h	-0.0101511	Aged Adult Cells 72 h down vs Aged Adult Cells 0 h	0.000118631	-3.16706	19.746	-4.44365	-3.16706	Aged Adult Cells 7 d down vs Aged Adult Cells 0 h	-0.339106	Aged Adult Cells 7 d down vs Aged Adult Cells 0 h	0.936134	0.0533341	0.00653318	0.0808281	0.0533341	Aged Adult Cells 10 d up vs Aged Adult Cells 0 h	0.00886532	Aged Adult Cells 10 d up vs Aged Adult Cells 0 h	4.24464	25.8735	25.2531	1
745806	cg02790305	SORBS2			0.000712008	0.977711	0.0166133	0.000794183	0.0281812	0.0166133	Aged Adult Cells 72 h up vs Aged Adult Cells 0 h	0.00206654	Aged Adult Cells 72 h up vs Aged Adult Cells 0 h	8.40026e-05	-2.90902	20.8716	-4.56854	-2.90902	Aged Adult Cells 7 d down vs Aged Adult Cells 0 h	-0.423093	Aged Adult Cells 7 d down vs Aged Adult Cells 0 h	0.669506	0.254204	0.185939	0.431207	0.254204	Aged Adult Cells 10 d up vs Aged Adult Cells 0 h	0.0386106	Aged Adult Cells 10 d up vs Aged Adult Cells 0 h	5.11759	24.8992	20.1567	1
310601	cg02816049	NKD1			1.81803e-07	0.487952	0.185188	0.493544	0.702527	0.185188	Aged Adult Cells 72 h up vs Aged Adult Cells 0 h	0.00780299	Aged Adult Cells 72 h up vs Aged Adult Cells 0 h	4.3665e-08	2.09005	53.8848	7.34062	2.09005	Aged Adult Cells 7 d up vs Aged Adult Cells 0 h	0.159519	Aged Adult Cells 7 d up vs Aged Adult Cells 0 h	0.259982	0.302856	1.31999	1.14891	0.302856	Aged Adult Cells 10 d up vs Aged Adult Cells 0 h	0.0133748	Aged Adult Cells 10 d up vs Aged Adult Cells 0 h	13.0682	12.7129	4.03022	1
690711	cg02894895				0.00155381	0.653815	0.231622	0.205343	0.453148	0.231622	Aged Adult Cells 72 h up vs Aged Adult Cells 0 h	0.0293228	Aged Adult Cells 72 h up vs Aged Adult Cells 0 h	8.22908e-05	-2.52638	20.9396	-4.57598	-2.52638	Aged Adult Cells 7 d down vs Aged Adult Cells 0 h	-0.201356	Aged Adult Cells 7 d down vs Aged Adult Cells 0 h	0.916934	0.0537769	0.011069	0.105209	0.0537769	Aged Adult Cells 10 d up vs Aged Adult Cells 0 h	0.00562854	Aged Adult Cells 10 d up vs Aged Adult Cells 0 h	4.56213	16.687	15.1534	1
23017	cg02934718				0.000541512	0.911533	-0.067899	0.0125618	-0.112079	-0.067899	Aged Adult Cells 72 h down vs Aged Adult Cells 0 h	-0.0107147	Aged Adult Cells 72 h down vs Aged Adult Cells 0 h	3.92378e-05	3.16904	23.4549	4.84302	3.16904	Aged Adult Cells 7 d up vs Aged Adult Cells 0 h	0.390098	Aged Adult Cells 7 d up vs Aged Adult Cells 0 h	0.956759	-0.0331328	0.00299116	-0.0546915	-0.0331328	Aged Adult Cells 10 d down vs Aged Adult Cells 0 h	-0.00532795	Aged Adult Cells 10 d down vs Aged Adult Cells 0 h	5.31859	27.3275	21.2865	1
26461	cg02935904	TTC22	Promoter_Associated	S_Shore	3.21415e-05	0.894962	0.0475814	0.01774	0.133192	0.0475814	Aged Adult Cells 72 h up vs Aged Adult Cells 0 h	0.00845446	Aged Adult Cells 72 h up vs Aged Adult Cells 0 h	1.07504e-06	2.37058	37.7434	6.14357	2.37058	Aged Adult Cells 7 d up vs Aged Adult Cells 0 h	0.313588	Aged Adult Cells 7 d up vs Aged Adult Cells 0 h	0.824423	0.0799777	0.0501207	0.223877	0.0799777	Aged Adult Cells 10 d up vs Aged Adult Cells 0 h	0.0137862	Aged Adult Cells 10 d up vs Aged Adult Cells 0 h	7.60546	13.5886	7.40198	1
259929	cg03075654				0.000151464	0.432183	0.732579	0.634498	0.796554	0.732579	Aged Adult Cells 72 h up vs Aged Adult Cells 0 h	0.0685891	Aged Adult Cells 72 h up vs Aged Adult Cells 0 h	3.0926e-05	4.89604	24.2921	4.9287	4.89604	Aged Adult Cells 7 d up vs Aged Adult Cells 0 h	0.246186	Aged Adult Cells 7 d up vs Aged Adult Cells 0 h	0.626122	0.452882	0.242488	0.492431	0.452882	Aged Adult Cells 10 d up vs Aged Adult Cells 0 h	0.0656676	Aged Adult Cells 10 d up vs Aged Adult Cells 0 h	6.29987	74.5999	49.0576	1
474918	cg03110300	CPLX4	Unclassified_Cell_type_specific	S_Shore	0.00116517	0.835578	-0.120327	0.0438604	-0.209429	-0.120327	Aged Adult Cells 72 h down vs Aged Adult Cells 0 h	-0.0043545	Aged Adult Cells 72 h down vs Aged Adult Cells 0 h	0.000126314	2.74355	19.5444	4.42091	2.74355	Aged Adult Cells 7 d up vs Aged Adult Cells 0 h	0.347783	Aged Adult Cells 7 d up vs Aged Adult Cells 0 h	0.930078	0.0508547	0.00783443	0.0885123	0.0508547	Aged Adult Cells 10 d up vs Aged Adult Cells 0 h	0.00875309	Aged Adult Cells 10 d up vs Aged Adult Cells 0 h	4.76406	22.0171	19.1462	1
558686	cg03275758			N_Shore	3.9269e-05	0.783386	0.15845	0.0769911	0.277473	0.15845	Aged Adult Cells 72 h up vs Aged Adult Cells 0 h	0.0213666	Aged Adult Cells 72 h up vs Aged Adult Cells 0 h	2.20241e-06	-3.62806	34.5986	-5.88205	-3.62806	Aged Adult Cells 7 d down vs Aged Adult Cells 0 h	-0.541379	Aged Adult Cells 7 d down vs Aged Adult Cells 0 h	0.796137	0.148894	0.0679848	0.260739	0.148894	Aged Adult Cells 10 d up vs Aged Adult Cells 0 h	0.0181359	Aged Adult Cells 10 d up vs Aged Adult Cells 0 h	7.42935	33.9174	18.9135	1
205374	cg03287108	TAF12		S_Shore	0.00311661	0.974124	-0.0191239	0.00107047	-0.032718	-0.0191239	Aged Adult Cells 72 h down vs Aged Adult Cells 0 h	-0.00193961	Aged Adult Cells 72 h down vs Aged Adult Cells 0 h	8.07708e-05	-2.89326	21.0013	-4.58272	-2.89326	Aged Adult Cells 7 d down vs Aged Adult Cells 0 h	-0.402545	Aged Adult Cells 7 d down vs Aged Adult Cells 0 h	0.690666	-0.234945	0.161566	-0.401953	-0.234945	Aged Adult Cells 10 d down vs Aged Adult Cells 0 h	-0.0362151	Aged Adult Cells 10 d down vs Aged Adult Cells 0 h	4.08727	19.5498	19.8157	1
325242	cg03306956	HBE1			0.00115368	0.665895	-0.272335	0.190303	-0.436238	-0.272335	Aged Adult Cells 72 h down vs Aged Adult Cells 0 h	-0.0446422	Aged Adult Cells 72 h down vs Aged Adult Cells 0 h	2.02534e-05	-3.42611	25.8163	-5.08098	-3.42611	Aged Adult Cells 7 d down vs Aged Adult Cells 0 h	-0.352038	Aged Adult Cells 7 d down vs Aged Adult Cells 0 h	0.59401	-0.33648	0.290507	-0.538987	-0.33648	Aged Adult Cells 10 d down vs Aged Adult Cells 0 h	-0.0543345	Aged Adult Cells 10 d down vs Aged Adult Cells 0 h	4.77108	26.0319	22.6042	1
51727	cg03330558				0.000166049	0.831347	0.149534	0.0461835	0.214903	0.149534	Aged Adult Cells 72 h up vs Aged Adult Cells 0 h	0.0243945	Aged Adult Cells 72 h up vs Aged Adult Cells 0 h	0.000121284	-3.33369	19.6749	-4.43564	-3.33369	Aged Adult Cells 7 d down vs Aged Adult Cells 0 h	-0.347858	Aged Adult Cells 7 d down vs Aged Adult Cells 0 h	0.60681	0.362029	0.270703	0.520292	0.362029	Aged Adult Cells 10 d up vs Aged Adult Cells 0 h	0.0583949	Aged Adult Cells 10 d up vs Aged Adult Cells 0 h	6.22642	42.2045	28.0815	1
321631	cg03461391	GTPBP4		N_Shore	1.75451e-05	0.824066	-0.0957086	0.0503281	-0.224339	-0.0957086	Aged Adult Cells 72 h down vs Aged Adult Cells 0 h	-0.00372066	Aged Adult Cells 72 h down vs Aged Adult Cells 0 h	0.000100528	2.07529	20.2825	4.50361	2.07529	Aged Adult Cells 7 d up vs Aged Adult Cells 0 h	0.187109	Aged Adult Cells 7 d up vs Aged Adult Cells 0 h	0.569566	-0.245411	0.330901	-0.57524	-0.245411	Aged Adult Cells 10 d down vs Aged Adult Cells 0 h	-0.0136606	Aged Adult Cells 10 d down vs Aged Adult Cells 0 h	8.15192	20.772	10.5565	1
152805	cg03504128				0.00110174	0.820817	-0.100351	0.0522383	-0.228557	-0.100351	Aged Adult Cells 72 h down vs Aged Adult Cells 0 h	-0.0170167	Aged Adult Cells 72 h down vs Aged Adult Cells 0 h	8.33675e-05	2.1679	20.8966	4.57128	2.1679	Aged Adult Cells 7 d up vs Aged Adult Cells 0 h	0.331299	Aged Adult Cells 7 d up vs Aged Adult Cells 0 h	0.866197	-0.0746371	0.0288971	-0.169991	-0.0746371	Aged Adult Cells 10 d down vs Aged Adult Cells 0 h	-0.0114233	Aged Adult Cells 10 d down vs Aged Adult Cells 0 h	4.80372	12.9647	11.1811	1
245195	cg03594550	SOX11		S_Shore	0.000470906	0.780727	0.207304	0.078945	0.280972	0.207304	Aged Adult Cells 72 h up vs Aged Adult Cells 0 h	0.0287756	Aged Adult Cells 72 h up vs Aged Adult Cells 0 h	3.79056e-05	-3.86945	23.5755	-4.85546	-3.86945	Aged Adult Cells 7 d down vs Aged Adult Cells 0 h	-0.528325	Aged Adult Cells 7 d down vs Aged Adult Cells 0 h	0.634227	0.354781	0.231223	0.480857	0.354781	Aged Adult Cells 10 d up vs Aged Adult Cells 0 h	0.0530657	Aged Adult Cells 10 d up vs Aged Adult Cells 0 h	5.42247	41.3253	31.5732	1
380871	cg03651054				5.17984e-05	0.909665	0.0630198	0.0131002	0.114456	0.0630198	Aged Adult Cells 72 h up vs Aged Adult Cells 0 h	0.0102267	Aged Adult Cells 72 h up vs Aged Adult Cells 0 h	3.34837e-06	3.40777	32.8335	5.73005	3.40777	Aged Adult Cells 7 d up vs Aged Adult Cells 0 h	0.481671	Aged Adult Cells 7 d up vs Aged Adult Cells 0 h	0.944729	-0.0385041	0.00489033	-0.0699309	-0.0385041	Aged Adult Cells 10 d down vs Aged Adult Cells 0 h	-0.004352	Aged Adult Cells 10 d down vs Aged Adult Cells 0 h	7.1896	30.5147	17.5835	1
285410	cg03755996	LINC01170			0.00156292	0.74621	0.230933	0.10676	0.326742	0.230933	Aged Adult Cells 72 h up vs Aged Adult Cells 0 h	0.0321984	Aged Adult Cells 72 h up vs Aged Adult Cells 0 h	0.000136365	-3.35375	19.2997	-4.39314	-3.35375	Aged Adult Cells 7 d down vs Aged Adult Cells 0 h	-0.477458	Aged Adult Cells 7 d down vs Aged Adult Cells 0 h	0.601435	0.373262	0.278909	0.528119	0.373262	Aged Adult Cells 10 d up vs Aged Adult Cells 0 h	0.0489525	Aged Adult Cells 10 d up vs Aged Adult Cells 0 h	4.55807	31.8767	28.9729	1
213357	cg03784258				0.00414973	0.87027	-0.121873	0.0271484	-0.164768	-0.121873	Aged Adult Cells 72 h down vs Aged Adult Cells 0 h	-0.0187398	Aged Adult Cells 72 h down vs Aged Adult Cells 0 h	0.000158543	-3.4661	18.8219	-4.33842	-3.4661	Aged Adult Cells 7 d down vs Aged Adult Cells 0 h	-0.365812	Aged Adult Cells 7 d down vs Aged Adult Cells 0 h	0.974324	0.0240132	0.00105397	0.0324649	0.0240132	Aged Adult Cells 10 d up vs Aged Adult Cells 0 h	0.00883232	Aged Adult Cells 10 d up vs Aged Adult Cells 0 h	3.89715	29.8502	31.7322	1
781870	cg03835755	NAB1			0.0023823	0.938536	-0.0417201	0.00604989	-0.0777811	-0.0417201	Aged Adult Cells 72 h down vs Aged Adult Cells 0 h	-0.00186546	Aged Adult Cells 72 h down vs Aged Adult Cells 0 h	0.000140969	-2.53821	19.1939	-4.38109	-2.53821	Aged Adult Cells 7 d down vs Aged Adult Cells 0 h	-0.31408	Aged Adult Cells 7 d down vs Aged Adult Cells 0 h	0.676836	0.225833	0.177268	0.421032	0.225833	Aged Adult Cells 10 d up vs Aged Adult Cells 0 h	0.0141371	Aged Adult Cells 10 d up vs Aged Adult Cells 0 h	4.26839	17.1923	16.6867	1
239640	cg04052852				0.000884438	0.765926	0.215918	0.090311	0.300518	0.215918	Aged Adult Cells 72 h up vs Aged Adult Cells 0 h	0.0323507	Aged Adult Cells 72 h up vs Aged Adult Cells 0 h	6.10338e-05	-3.63492	21.9384	-4.68385	-3.63492	Aged Adult Cells 7 d down vs Aged Adult Cells 0 h	-0.357778	Aged Adult Cells 7 d down vs Aged Adult Cells 0 h	0.833502	0.152401	0.0449925	0.212114	0.152401	Aged Adult Cells 10 d up vs Aged Adult Cells 0 h	0.0209872	Aged Adult Cells 10 d up vs Aged Adult Cells 0 h	4.96066	35.8514	29.941	1
247060	cg04077135				0.00094061	0.961809	0.0290718	0.00233276	0.0482986	0.0290718	Aged Adult Cells 72 h up vs Aged Adult Cells 0 h	0.00462754	Aged Adult Cells 72 h up vs Aged Adult Cells 0 h	5.41713e-05	-3.07314	22.3431	-4.72685	-3.07314	Aged Adult Cells 7 d down vs Aged Adult Cells 0 h	-0.374322	Aged Adult Cells 7 d down vs Aged Adult Cells 0 h	0.884618	0.0881214	0.0214334	0.146401	0.0881214	Aged Adult Cells 10 d up vs Aged Adult Cells 0 h	0.0148132	Aged Adult Cells 10 d up vs Aged Adult Cells 0 h	4.91647	24.9376	21.0136	1
290075	cg04223863	GLI2			0.00158574	0.809181	0.136942	0.0593884	0.243697	0.136942	Aged Adult Cells 72 h up vs Aged Adult Cells 0 h	0.0187702	Aged Adult Cells 72 h up vs Aged Adult Cells 0 h	0.000142096	-2.65739	19.1686	-4.3782	-2.65739	Aged Adult Cells 7 d down vs Aged Adult Cells 0 h	-0.297207	Aged Adult Cells 7 d down vs Aged Adult Cells 0 h	0.629483	0.274013	0.237777	0.487624	0.274013	Aged Adult Cells 10 d up vs Aged Adult Cells 0 h	0.0394276	Aged Adult Cells 10 d up vs Aged Adult Cells 0 h	4.54799	20.1057	18.3147	1
575162	cg04247029				0.00125384	0.964976	0.0288437	0.00196173	0.0442915	0.0288437	Aged Adult Cells 72 h up vs Aged Adult Cells 0 h	0.00431935	Aged Adult Cells 72 h up vs Aged Adult Cells 0 h	6.46324e-05	-3.2801	21.7453	-4.66318	-3.2801	Aged Adult Cells 7 d down vs Aged Adult Cells 0 h	-0.403464	Aged Adult Cells 7 d down vs Aged Adult Cells 0 h	0.969389	0.0252069	0.00149822	0.0387068	0.0252069	Aged Adult Cells 10 d up vs Aged Adult Cells 0 h	0.00330532	Aged Adult Cells 10 d up vs Aged Adult Cells 0 h	4.71229	27.9784	24.5975	1
308766	cg04261595	EIF3H			0.000586035	0.681794	-0.224647	0.171541	-0.414175	-0.224647	Aged Adult Cells 72 h down vs Aged Adult Cells 0 h	-0.0300066	Aged Adult Cells 72 h down vs Aged Adult Cells 0 h	1.47695e-05	-3.04327	26.9836	-5.19458	-3.04327	Aged Adult Cells 7 d down vs Aged Adult Cells 0 h	-0.465386	Aged Adult Cells 7 d down vs Aged Adult Cells 0 h	0.975672	0.0166836	0.000946122	0.0307591	0.0166836	Aged Adult Cells 10 d up vs Aged Adult Cells 0 h	-0.000278011	Aged Adult Cells 10 d down vs Aged Adult Cells 0 h	5.26023	21.6654	17.0633	1
344450	cg04348265	SORBS2			2.30142e-05	0.856671	-0.105539	0.0332075	-0.182229	-0.105539	Aged Adult Cells 72 h down vs Aged Adult Cells 0 h	-0.0170701	Aged Adult Cells 72 h down vs Aged Adult Cells 0 h	1.32675e-06	-3.79504	36.8045	-6.06667	-3.79504	Aged Adult Cells 7 d down vs Aged Adult Cells 0 h	-0.389093	Aged Adult Cells 7 d down vs Aged Adult Cells 0 h	0.910409	-0.0657394	0.0128845	-0.11351	-0.0657394	Aged Adult Cells 10 d down vs Aged Adult Cells 0 h	-0.0105715	Aged Adult Cells 10 d down vs Aged Adult Cells 0 h	7.90432	37.1174	19.4542	1
170378	cg04382501		Unclassified_Cell_type_specific		0.000331876	0.954424	0.0281698	0.00332333	0.0576483	0.0281698	Aged Adult Cells 72 h up vs Aged Adult Cells 0 h	0.00383566	Aged Adult Cells 72 h up vs Aged Adult Cells 0 h	9.93677e-06	2.81701	28.4863	5.33725	2.81701	Aged Adult Cells 7 d up vs Aged Adult Cells 0 h	0.301541	Aged Adult Cells 7 d up vs Aged Adult Cells 0 h	0.899628	0.0621763	0.0161903	0.127241	0.0621763	Aged Adult Cells 10 d up vs Aged Adult Cells 0 h	0.0092137	Aged Adult Cells 10 d up vs Aged Adult Cells 0 h	5.68657	19.0096	13.8491	1
406777	cg04544033			Island	0.000216578	0.801909	0.115384	0.0641045	0.253189	0.115384	Aged Adult Cells 72 h up vs Aged Adult Cells 0 h	0.00456752	Aged Adult Cells 72 h up vs Aged Adult Cells 0 h	1.33851e-05	2.5744	27.3529	5.23	2.5744	Aged Adult Cells 7 d up vs Aged Adult Cells 0 h	0.283807	Aged Adult Cells 7 d up vs Aged Adult Cells 0 h	0.554051	-0.272821	0.358387	-0.598654	-0.272821	Aged Adult Cells 10 d down vs Aged Adult Cells 0 h	-0.0152923	Aged Adult Cells 10 d down vs Aged Adult Cells 0 h	6.01654	17.4935	12.0457	1
290619	cg04622200	ADAMTS17			0.00208685	0.723531	0.215707	0.12759	0.357197	0.215707	Aged Adult Cells 72 h up vs Aged Adult Cells 0 h	0.033695	Aged Adult Cells 72 h up vs Aged Adult Cells 0 h	0.000102549	2.93289	20.2176	4.4964	2.93289	Aged Adult Cells 7 d up vs Aged Adult Cells 0 h	0.41707	Aged Adult Cells 7 d up vs Aged Adult Cells 0 h	0.6904	0.242955	0.16186	0.402318	0.242955	Aged Adult Cells 10 d up vs Aged Adult Cells 0 h	0.0383213	Aged Adult Cells 10 d up vs Aged Adult Cells 0 h	4.35865	22.2532	21.1515	1
147072	cg04656009	CCL8			0.000304775	0.993491	0.00502522	6.77023e-05	0.00822814	0.00502522	Aged Adult Cells 72 h up vs Aged Adult Cells 0 h	-0.00165781	Aged Adult Cells 72 h down vs Aged Adult Cells 0 h	2.24778e-05	-3.32704	25.4368	-5.04349	-3.32704	Aged Adult Cells 7 d down vs Aged Adult Cells 0 h	-0.47916	Aged Adult Cells 7 d down vs Aged Adult Cells 0 h	0.857918	0.110315	0.0326256	0.180626	0.110315	Aged Adult Cells 10 d up vs Aged Adult Cells 0 h	0.0135422	Aged Adult Cells 10 d up vs Aged Adult Cells 0 h	5.75174	30.0354	21.6339	1
98676	cg04661001	SLC25A42		N_Shelf	1.4599e-05	0.839139	0.0742411	0.0419538	0.204826	0.0742411	Aged Adult Cells 72 h up vs Aged Adult Cells 0 h	0.0136455	Aged Adult Cells 72 h up vs Aged Adult Cells 0 h	1.67464e-06	2.34185	35.7812	5.98174	2.34185	Aged Adult Cells 7 d up vs Aged Adult Cells 0 h	0.314508	Aged Adult Cells 7 d up vs Aged Adult Cells 0 h	0.705994	0.13809	0.145147	0.380982	0.13809	Aged Adult Cells 10 d up vs Aged Adult Cells 0 h	0.0240501	Aged Adult Cells 10 d up vs Aged Adult Cells 0 h	8.32219	15.3068	7.61984	1
418463	cg04862002	NTN1			5.22241e-05	0.897501	0.0654263	0.0168877	0.129953	0.0654263	Aged Adult Cells 72 h up vs Aged Adult Cells 0 h	0.0124115	Aged Adult Cells 72 h up vs Aged Adult Cells 0 h	3.66863e-06	-3.09802	32.4555	-5.69697	-3.09802	Aged Adult Cells 7 d down vs Aged Adult Cells 0 h	-0.316901	Aged Adult Cells 7 d down vs Aged Adult Cells 0 h	0.576393	0.284475	0.319268	0.565038	0.284475	Aged Adult Cells 10 d up vs Aged Adult Cells 0 h	0.0456486	Aged Adult Cells 10 d up vs Aged Adult Cells 0 h	7.18258	25.4884	14.7015	1
379085	cg04970744	TRIM40			0.00155433	0.971859	0.0175768	0.00126611	0.0355825	0.0175768	Aged Adult Cells 72 h up vs Aged Adult Cells 0 h	0.00301132	Aged Adult Cells 72 h up vs Aged Adult Cells 0 h	0.000126963	-2.35779	19.528	-4.41905	-2.35779	Aged Adult Cells 7 d down vs Aged Adult Cells 0 h	-0.359786	Aged Adult Cells 7 d down vs Aged Adult Cells 0 h	0.525251	0.317645	0.4135	0.64304	0.317645	Aged Adult Cells 10 d up vs Aged Adult Cells 0 h	0.0520024	Aged Adult Cells 10 d up vs Aged Adult Cells 0 h	4.5619	15.5841	14.1526	1
619735	cg05259225	SP140			0.00200823	0.988644	0.0105423	0.000206101	0.0143562	0.0105423	Aged Adult Cells 72 h up vs Aged Adult Cells 0 h	-0.0032541	Aged Adult Cells 72 h down vs Aged Adult Cells 0 h	0.000121975	-3.5166	19.6566	-4.43358	-3.5166	Aged Adult Cells 7 d down vs Aged Adult Cells 0 h	-0.365241	Aged Adult Cells 7 d down vs Aged Adult Cells 0 h	0.970018	-0.0278396	0.00143726	-0.0379112	-0.0278396	Aged Adult Cells 10 d down vs Aged Adult Cells 0 h	-0.00907457	Aged Adult Cells 10 d down vs Aged Adult Cells 0 h	4.38495	33.1041	31.2764	1
232631	cg05288466				0.000168325	0.719837	0.244576	0.13118	0.362188	0.244576	Aged Adult Cells 72 h up vs Aged Adult Cells 0 h	0.0314861	Aged Adult Cells 72 h up vs Aged Adult Cells 0 h	1.54806e-05	-3.77646	26.8081	-5.17766	-3.77646	Aged Adult Cells 7 d down vs Aged Adult Cells 0 h	-0.529724	Aged Adult Cells 7 d down vs Aged Adult Cells 0 h	0.470921	0.493313	0.53369	0.730541	0.493313	Aged Adult Cells 10 d up vs Aged Adult Cells 0 h	0.0644209	Aged Adult Cells 10 d up vs Aged Adult Cells 0 h	6.21558	39.6796	26.4475	1
354098	cg05403879	MTOR			9.69214e-05	0.857668	-0.0891422	0.0327416	-0.180946	-0.0891422	Aged Adult Cells 72 h down vs Aged Adult Cells 0 h	-0.0151638	Aged Adult Cells 72 h down vs Aged Adult Cells 0 h	6.27316e-06	2.92828	30.2839	5.50308	2.92828	Aged Adult Cells 7 d up vs Aged Adult Cells 0 h	0.370933	Aged Adult Cells 7 d up vs Aged Adult Cells 0 h	0.943291	-0.0353487	0.00514849	-0.071753	-0.0353487	Aged Adult Cells 10 d down vs Aged Adult Cells 0 h	-0.00566164	Aged Adult Cells 10 d down vs Aged Adult Cells 0 h	6.66268	22.6383	14.0765	1
121112	cg05456618	SOHLH1		Island	0.00223831	0.995259	-0.00330941	3.59201e-05	-0.00599334	-0.00330941	Aged Adult Cells 72 h down vs Aged Adult Cells 0 h	0.00210543	Aged Adult Cells 72 h up vs Aged Adult Cells 0 h	0.000159218	2.58662	18.8085	4.33688	2.58662	Aged Adult Cells 7 d up vs Aged Adult Cells 0 h	0.236378	Aged Adult Cells 7 d up vs Aged Adult Cells 0 h	0.806509	0.13649	0.0610991	0.247182	0.13649	Aged Adult Cells 10 d up vs Aged Adult Cells 0 h	0.0229767	Aged Adult Cells 10 d up vs Aged Adult Cells 0 h	4.31081	18.4014	17.6845	1
228411	cg05488682				0.000223242	0.979918	0.0124902	0.000644664	0.0253902	0.0124902	Aged Adult Cells 72 h up vs Aged Adult Cells 0 h	0.000189051	Aged Adult Cells 72 h up vs Aged Adult Cells 0 h	1.12032e-05	-2.81298	28.027	-5.29406	-2.81298	Aged Adult Cells 7 d down vs Aged Adult Cells 0 h	-0.407028	Aged Adult Cells 7 d down vs Aged Adult Cells 0 h	0.7837	0.136294	0.0767619	0.277059	0.136294	Aged Adult Cells 10 d up vs Aged Adult Cells 0 h	0.0176141	Aged Adult Cells 10 d up vs Aged Adult Cells 0 h	5.99283	20.3034	14.0358	1
435058	cg05580336	SFXN5			8.99636e-05	0.937487	0.0348584	0.00625873	0.0791121	0.0348584	Aged Adult Cells 72 h up vs Aged Adult Cells 0 h	0.00633891	Aged Adult Cells 72 h up vs Aged Adult Cells 0 h	2.86791e-06	2.75379	33.4801	5.7862	2.75379	Aged Adult Cells 7 d up vs Aged Adult Cells 0 h	0.355848	Aged Adult Cells 7 d up vs Aged Adult Cells 0 h	0.948648	0.0286248	0.00422043	0.0649649	0.0286248	Aged Adult Cells 10 d up vs Aged Adult Cells 0 h	0.00518129	Aged Adult Cells 10 d up vs Aged Adult Cells 0 h	6.72423	18.2768	11.2605	1
464971	cg05636131	ZNF398	Promoter_Associated	N_Shore	0.000465423	0.781037	-0.162344	0.0787162	-0.280564	-0.162344	Aged Adult Cells 72 h down vs Aged Adult Cells 0 h	-0.0223613	Aged Adult Cells 72 h down vs Aged Adult Cells 0 h	4.61293e-05	2.99045	22.8939	4.78476	2.99045	Aged Adult Cells 7 d up vs Aged Adult Cells 0 h	0.43725	Aged Adult Cells 7 d up vs Aged Adult Cells 0 h	0.623066	-0.287472	0.246823	-0.496813	-0.287472	Aged Adult Cells 10 d down vs Aged Adult Cells 0 h	-0.03914	Aged Adult Cells 10 d down vs Aged Adult Cells 0 h	5.43122	25.4585	19.4193	1
521388	cg05762338	KRTAP1-5			0.000119274	0.661831	0.19509	0.195286	0.441912	0.19509	Aged Adult Cells 72 h up vs Aged Adult Cells 0 h	0.0186833	Aged Adult Cells 72 h up vs Aged Adult Cells 0 h	2.75721e-05	-2.36989	24.7009	-4.97	-2.36989	Aged Adult Cells 7 d down vs Aged Adult Cells 0 h	-0.329331	Aged Adult Cells 7 d down vs Aged Adult Cells 0 h	0.390817	0.384593	0.758935	0.871169	0.384593	Aged Adult Cells 10 d up vs Aged Adult Cells 0 h	0.0338178	Aged Adult Cells 10 d up vs Aged Adult Cells 0 h	6.49275	17.7156	11.3038	1
460855	cg05776274				0.00334398	0.940653	0.0376415	0.00563953	0.0750968	0.0376415	Aged Adult Cells 72 h up vs Aged Adult Cells 0 h	0.00653229	Aged Adult Cells 72 h up vs Aged Adult Cells 0 h	0.000152354	-2.35666	18.9476	-4.35289	-2.35666	Aged Adult Cells 7 d down vs Aged Adult Cells 0 h	-0.297144	Aged Adult Cells 7 d down vs Aged Adult Cells 0 h	0.81587	0.117785	0.0552189	0.234987	0.117785	Aged Adult Cells 10 d up vs Aged Adult Cells 0 h	0.0199202	Aged Adult Cells 10 d up vs Aged Adult Cells 0 h	4.04024	14.211	14.572	1
377553	cg05807666	SNTB1			0.000733444	0.783411	0.170195	0.0769725	0.277439	0.170195	Aged Adult Cells 72 h up vs Aged Adult Cells 0 h	0.0225134	Aged Adult Cells 72 h up vs Aged Adult Cells 0 h	4.14005e-05	-3.19619	23.2681	-4.82371	-3.19619	Aged Adult Cells 7 d down vs Aged Adult Cells 0 h	-0.449479	Aged Adult Cells 7 d down vs Aged Adult Cells 0 h	0.785299	0.168672	0.075601	0.274956	0.168672	Aged Adult Cells 10 d up vs Aged Adult Cells 0 h	0.019463	Aged Adult Cells 10 d up vs Aged Adult Cells 0 h	5.096	26.8482	21.8265	1
569265	cg05808372	LRFN2			0.00210229	0.893459	0.0919304	0.0182544	0.135109	0.0919304	Aged Adult Cells 72 h up vs Aged Adult Cells 0 h	0.0144771	Aged Adult Cells 72 h up vs Aged Adult Cells 0 h	0.000113238	-3.27818	19.8961	-4.46051	-3.27818	Aged Adult Cells 7 d down vs Aged Adult Cells 0 h	-0.406729	Aged Adult Cells 7 d down vs Aged Adult Cells 0 h	0.953134	0.040337	0.00351444	0.0592828	0.040337	Aged Adult Cells 10 d up vs Aged Adult Cells 0 h	0.00580293	Aged Adult Cells 10 d up vs Aged Adult Cells 0 h	4.35361	28.2181	26.8521	1
380021	cg05816193	HIST1H1A	Promoter_Associated	N_Shelf	0.000285783	0.932383	0.0433312	0.00732521	0.0855875	0.0433312	Aged Adult Cells 72 h up vs Aged Adult Cells 0 h	0.00564221	Aged Adult Cells 72 h up vs Aged Adult Cells 0 h	3.4398e-05	2.6743	23.9161	4.89041	2.6743	Aged Adult Cells 7 d up vs Aged Adult Cells 0 h	0.409498	Aged Adult Cells 7 d up vs Aged Adult Cells 0 h	0.918483	-0.0522685	0.0106586	-0.10324	-0.0522685	Aged Adult Cells 10 d down vs Aged Adult Cells 0 h	-0.00912268	Aged Adult Cells 10 d down vs Aged Adult Cells 0 h	5.80118	20.8174	14.8665	1
281461	cg05860426	LMF1	Unclassified	Island	2.59188e-05	0.619505	0.310948	0.251935	0.501932	0.310948	Aged Adult Cells 72 h up vs Aged Adult Cells 0 h	0.0400483	Aged Adult Cells 72 h up vs Aged Adult Cells 0 h	4.94484e-06	-3.73982	31.2369	-5.589	-3.73982	Aged Adult Cells 7 d down vs Aged Adult Cells 0 h	-0.520119	Aged Adult Cells 7 d down vs Aged Adult Cells 0 h	0.267223	0.700806	1.2797	1.13124	0.700806	Aged Adult Cells 10 d up vs Aged Adult Cells 0 h	0.100779	Aged Adult Cells 10 d up vs Aged Adult Cells 0 h	7.79723	41.8943	22.2594	1
381511	cg05888284	LHPP			0.000112841	0.852102	0.104713	0.0353846	0.188108	0.104713	Aged Adult Cells 72 h up vs Aged Adult Cells 0 h	0.0164998	Aged Adult Cells 72 h up vs Aged Adult Cells 0 h	7.72645e-06	-3.26362	29.4623	-5.42792	-3.26362	Aged Adult Cells 7 d down vs Aged Adult Cells 0 h	-0.402025	Aged Adult Cells 7 d down vs Aged Adult Cells 0 h	0.777642	0.158669	0.0812456	0.285036	0.158669	Aged Adult Cells 10 d up vs Aged Adult Cells 0 h	0.0249576	Aged Adult Cells 10 d up vs Aged Adult Cells 0 h	6.53793	28.3632	17.9727	1
263977	cg06056244	FGD3			0.000661133	0.903151	0.0719789	0.0150679	0.122751	0.0719789	Aged Adult Cells 72 h up vs Aged Adult Cells 0 h	0.00907534	Aged Adult Cells 72 h up vs Aged Adult Cells 0 h	0.000102943	-2.84698	20.2052	-4.49501	-2.84698	Aged Adult Cells 7 d down vs Aged Adult Cells 0 h	-0.246217	Aged Adult Cells 7 d down vs Aged Adult Cells 0 h	0.885839	-0.0849317	0.0209788	-0.144841	-0.0849317	Aged Adult Cells 10 d down vs Aged Adult Cells 0 h	-0.0125599	Aged Adult Cells 10 d down vs Aged Adult Cells 0 h	5.1717	24.8955	19.9429	1
60344	cg06071395	BRD2	Promoter_Associated	N_Shore	0.000569851	0.86815	0.0667506	0.0280515	0.167486	0.0667506	Aged Adult Cells 72 h up vs Aged Adult Cells 0 h	0.00212605	Aged Adult Cells 72 h up vs Aged Adult Cells 0 h	4.43896e-05	-2.06569	23.0266	-4.7986	-2.06569	Aged Adult Cells 7 d down vs Aged Adult Cells 0 h	-0.0322295	Aged Adult Cells 7 d down vs Aged Adult Cells 0 h	0.680872	-0.165575	0.172597	-0.415448	-0.165575	Aged Adult Cells 10 d down vs Aged Adult Cells 0 h	-0.00504734	Aged Adult Cells 10 d down vs Aged Adult Cells 0 h	5.28088	11.7433	9.21263	1
517290	cg06081988	FAM53B			0.000367617	0.767167	0.132015	0.0893262	0.298875	0.132015	Aged Adult Cells 72 h up vs Aged Adult Cells 0 h	0.0219719	Aged Adult Cells 72 h up vs Aged Adult Cells 0 h	3.44853e-05	-2.33277	23.9072	-4.8895	-2.33277	Aged Adult Cells 7 d down vs Aged Adult Cells 0 h	-0.292764	Aged Adult Cells 7 d down vs Aged Adult Cells 0 h	0.551783	0.265954	0.36253	0.602105	0.265954	Aged Adult Cells 10 d up vs Aged Adult Cells 0 h	0.0448943	Aged Adult Cells 10 d up vs Aged Adult Cells 0 h	5.60879	15.3202	11.3161	1
59026	cg06188870	ADAM8	Unclassified_Cell_type_specific	N_Shelf	4.57061e-07	0.65979	0.131255	0.197817	0.444766	0.131255	Aged Adult Cells 72 h up vs Aged Adult Cells 0 h	0.0218636	Aged Adult Cells 72 h up vs Aged Adult Cells 0 h	7.71987e-08	2.27065	50.7441	7.12349	2.27065	Aged Adult Cells 7 d up vs Aged Adult Cells 0 h	0.263769	Aged Adult Cells 7 d up vs Aged Adult Cells 0 h	0.831357	0.0634165	0.046178	0.214891	0.0634165	Aged Adult Cells 10 d up vs Aged Adult Cells 0 h	0.0107315	Aged Adult Cells 10 d up vs Aged Adult Cells 0 h	11.9515	14.572	5.05123	1
180965	cg06209200	EYA2			0.00032619	0.836769	-0.129858	0.0432175	-0.207888	-0.129858	Aged Adult Cells 72 h down vs Aged Adult Cells 0 h	-0.0140162	Aged Adult Cells 72 h down vs Aged Adult Cells 0 h	4.17905e-05	-3.25228	23.2356	-4.82033	-3.25228	Aged Adult Cells 7 d down vs Aged Adult Cells 0 h	-0.458047	Aged Adult Cells 7 d down vs Aged Adult Cells 0 h	0.618616	0.314332	0.253223	0.503212	0.314332	Aged Adult Cells 10 d up vs Aged Adult Cells 0 h	0.0424591	Aged Adult Cells 10 d up vs Aged Adult Cells 0 h	5.69977	31.1358	22.631	1
134247	cg06268137				0.000576168	0.975786	-0.0187451	0.000937294	-0.0306153	-0.0187451	Aged Adult Cells 72 h down vs Aged Adult Cells 0 h	-0.00164644	Aged Adult Cells 72 h down vs Aged Adult Cells 0 h	0.000147568	-2.88639	19.0487	-4.36448	-2.88639	Aged Adult Cells 7 d down vs Aged Adult Cells 0 h	-0.4304	Aged Adult Cells 7 d down vs Aged Adult Cells 0 h	0.974769	0.0195329	0.00101774	0.031902	0.0195329	Aged Adult Cells 10 d up vs Aged Adult Cells 0 h	0.00387862	Aged Adult Cells 10 d up vs Aged Adult Cells 0 h	5.27275	27.6734	21.7433	1
73292	cg06279276	B3GNT9		Island	9.44538e-05	0.616834	0.275761	0.255813	0.50578	0.275761	Aged Adult Cells 72 h up vs Aged Adult Cells 0 h	0.0210948	Aged Adult Cells 72 h up vs Aged Adult Cells 0 h	7.72499e-05	2.70827	21.1491	4.59882	2.70827	Aged Adult Cells 7 d up vs Aged Adult Cells 0 h	0.302632	Aged Adult Cells 7 d up vs Aged Adult Cells 0 h	0.484267	0.38631	0.502028	0.70854	0.38631	Aged Adult Cells 10 d up vs Aged Adult Cells 0 h	0.0250225	Aged Adult Cells 10 d up vs Aged Adult Cells 0 h	6.68395	27.8167	17.2414	1
578205	cg06366587				1.82037e-05	0.894984	0.0697457	0.0177326	0.133164	0.0697457	Aged Adult Cells 72 h up vs Aged Adult Cells 0 h	0.00946546	Aged Adult Cells 72 h up vs Aged Adult Cells 0 h	1.51347e-06	-3.40488	36.2238	-6.01862	-3.40488	Aged Adult Cells 7 d down vs Aged Adult Cells 0 h	-0.350358	Aged Adult Cells 7 d down vs Aged Adult Cells 0 h	0.826587	0.115787	0.048872	0.22107	0.115787	Aged Adult Cells 10 d up vs Aged Adult Cells 0 h	0.0167551	Aged Adult Cells 10 d up vs Aged Adult Cells 0 h	8.11804	31.1776	15.9108	1
233736	cg06465194	GRIK4	Unclassified_Cell_type_specific		3.85489e-05	0.805584	0.101433	0.061697	0.248389	0.101433	Aged Adult Cells 72 h up vs Aged Adult Cells 0 h	0.0178888	Aged Adult Cells 72 h up vs Aged Adult Cells 0 h	1.17831e-06	2.69504	37.3323	6.11002	2.69504	Aged Adult Cells 7 d up vs Aged Adult Cells 0 h	0.391645	Aged Adult Cells 7 d up vs Aged Adult Cells 0 h	0.999134	0.000447132	1.19888e-06	0.00109493	0.000447132	Aged Adult Cells 10 d up vs Aged Adult Cells 0 h	0.00173333	Aged Adult Cells 10 d up vs Aged Adult Cells 0 h	7.44553	17.3828	9.67219	1
517758	cg06520296				0.00107112	0.867806	0.0978631	0.0281996	0.167927	0.0978631	Aged Adult Cells 72 h up vs Aged Adult Cells 0 h	0.0125947	Aged Adult Cells 72 h up vs Aged Adult Cells 0 h	5.77036e-05	2.96105	22.1284	4.70408	2.96105	Aged Adult Cells 7 d up vs Aged Adult Cells 0 h	0.456742	Aged Adult Cells 7 d up vs Aged Adult Cells 0 h	0.835494	-0.122112	0.0439057	-0.209537	-0.122112	Aged Adult Cells 10 d down vs Aged Adult Cells 0 h	-0.01921	Aged Adult Cells 10 d down vs Aged Adult Cells 0 h	4.82375	22.9355	19.698	1
765252	cg06550582			Island	0.000129614	0.527274	0.311202	0.409445	0.639879	0.311202	Aged Adult Cells 72 h up vs Aged Adult Cells 0 h	0.0472771	Aged Adult Cells 72 h up vs Aged Adult Cells 0 h	1.93203e-05	-2.67801	25.989	-5.09794	-2.67801	Aged Adult Cells 7 d down vs Aged Adult Cells 0 h	-0.281744	Aged Adult Cells 7 d down vs Aged Adult Cells 0 h	0.419729	0.398089	0.669996	0.818533	0.398089	Aged Adult Cells 10 d up vs Aged Adult Cells 0 h	0.0607965	Aged Adult Cells 10 d up vs Aged Adult Cells 0 h	6.42531	21.2769	13.7188	1
607342	cg06550866		Unclassified		0.00086138	0.919213	0.0605793	0.0104679	0.102313	0.0605793	Aged Adult Cells 72 h up vs Aged Adult Cells 0 h	0.00860002	Aged Adult Cells 72 h up vs Aged Adult Cells 0 h	9.88976e-05	2.88402	20.3358	4.50952	2.88402	Aged Adult Cells 7 d up vs Aged Adult Cells 0 h	0.419727	Aged Adult Cells 7 d up vs Aged Adult Cells 0 h	0.936456	-0.0476167	0.00646741	-0.0804202	-0.0476167	Aged Adult Cells 10 d down vs Aged Adult Cells 0 h	-0.00658303	Aged Adult Cells 10 d down vs Aged Adult Cells 0 h	4.97967	24.4408	20.3337	1
606176	cg06683510				4.40399e-05	0.953433	0.0310033	0.00346969	0.0589041	0.0310033	Aged Adult Cells 72 h up vs Aged Adult Cells 0 h	0.00609234	Aged Adult Cells 72 h up vs Aged Adult Cells 0 h	6.13865e-05	-2.66162	21.919	-4.68177	-2.66162	Aged Adult Cells 7 d down vs Aged Adult Cells 0 h	-0.21603	Aged Adult Cells 7 d down vs Aged Adult Cells 0 h	0.821951	0.119523	0.0515675	0.227085	0.119523	Aged Adult Cells 10 d up vs Aged Adult Cells 0 h	0.0170187	Aged Adult Cells 10 d up vs Aged Adult Cells 0 h	7.32956	28.4271	16.0677	1
110494	cg06819763		Unclassified		6.48232e-05	0.994013	0.00276506	5.72913e-05	0.0075691	0.00276506	Aged Adult Cells 72 h up vs Aged Adult Cells 0 h	0.000190695	Aged Adult Cells 72 h up vs Aged Adult Cells 0 h	8.04293e-06	2.13603	29.3054	5.41345	2.13603	Aged Adult Cells 7 d up vs Aged Adult Cells 0 h	0.140459	Aged Adult Cells 7 d up vs Aged Adult Cells 0 h	0.87943	-0.0559052	0.0234199	-0.153035	-0.0559052	Aged Adult Cells 10 d down vs Aged Adult Cells 0 h	-0.00170274	Aged Adult Cells 10 d down vs Aged Adult Cells 0 h	6.99852	13.0754	7.74014	1
217818	cg06833978	FAM155A	Unclassified_Cell_type_specific	Island	8.20626e-05	0.92921	-0.043372	0.00803061	-0.0896137	-0.043372	Aged Adult Cells 72 h down vs Aged Adult Cells 0 h	-0.000651857	Aged Adult Cells 72 h down vs Aged Adult Cells 0 h	9.06896e-06	2.80736	28.8388	5.37018	2.80736	Aged Adult Cells 7 d up vs Aged Adult Cells 0 h	0.256542	Aged Adult Cells 7 d up vs Aged Adult Cells 0 h	0.64573	-0.224832	0.215798	-0.46454	-0.224832	Aged Adult Cells 10 d down vs Aged Adult Cells 0 h	-0.00569898	Aged Adult Cells 10 d down vs Aged Adult Cells 0 h	6.80058	22.3021	13.5862	1
591615	cg06873476	LRCH3			0.000509223	0.904833	-0.0512468	0.0145465	-0.120609	-0.0512468	Aged Adult Cells 72 h down vs Aged Adult Cells 0 h	-0.0102514	Aged Adult Cells 72 h down vs Aged Adult Cells 0 h	3.51921e-05	2.24066	23.8358	4.8822	2.24066	Aged Adult Cells 7 d up vs Aged Adult Cells 0 h	0.244228	Aged Adult Cells 7 d up vs Aged Adult Cells 0 h	0.857972	-0.0767181	0.0326002	-0.180555	-0.0767181	Aged Adult Cells 10 d down vs Aged Adult Cells 0 h	-0.012291	Aged Adult Cells 10 d down vs Aged Adult Cells 0 h	5.3642	13.5584	10.4714	1
133818	cg06948737	FGD6		S_Shelf	2.25676e-06	0.893782	0.0602655	0.0181434	0.134697	0.0602655	Aged Adult Cells 72 h up vs Aged Adult Cells 0 h	0.00988922	Aged Adult Cells 72 h up vs Aged Adult Cells 0 h	1.79308e-07	-3.28909	46.3217	-6.80601	-3.28909	Aged Adult Cells 7 d down vs Aged Adult Cells 0 h	-0.42343	Aged Adult Cells 7 d down vs Aged Adult Cells 0 h	0.492895	0.310729	0.482332	0.694501	0.310729	Aged Adult Cells 10 d up vs Aged Adult Cells 0 h	0.0511658	Aged Adult Cells 10 d up vs Aged Adult Cells 0 h	10.1739	28.5125	11.6104	1
126623	cg07056138	NCALD	Unclassified		0.00156401	0.951924	-0.0297281	0.00369843	-0.0608147	-0.0297281	Aged Adult Cells 72 h down vs Aged Adult Cells 0 h	-0.00483423	Aged Adult Cells 72 h down vs Aged Adult Cells 0 h	6.73939e-05	2.45418	21.6047	4.64809	2.45418	Aged Adult Cells 7 d up vs Aged Adult Cells 0 h	0.331352	Aged Adult Cells 7 d up vs Aged Adult Cells 0 h	0.939901	0.0371762	0.00578379	0.0760512	0.0371762	Aged Adult Cells 10 d up vs Aged Adult Cells 0 h	0.00588723	Aged Adult Cells 10 d up vs Aged Adult Cells 0 h	4.55758	15.2469	13.8595	1
492054	cg07180197	TRIM55			6.06236e-05	0.893227	0.0795514	0.0183345	0.135405	0.0795514	Aged Adult Cells 72 h up vs Aged Adult Cells 0 h	0.0144055	Aged Adult Cells 72 h up vs Aged Adult Cells 0 h	7.58848e-06	-3.44857	29.5329	-5.43442	-3.44857	Aged Adult Cells 7 d down vs Aged Adult Cells 0 h	-0.431522	Aged Adult Cells 7 d down vs Aged Adult Cells 0 h	0.49743	0.403722	0.472214	0.687178	0.403722	Aged Adult Cells 10 d up vs Aged Adult Cells 0 h	0.0683304	Aged Adult Cells 10 d up vs Aged Adult Cells 0 h	7.05529	34.0933	20.0196	1
77535	cg07423050	FARP1			0.000323377	0.977916	-0.0124354	0.000779622	-0.0279217	-0.0124354	Aged Adult Cells 72 h down vs Aged Adult Cells 0 h	0.00177377	Aged Adult Cells 72 h up vs Aged Adult Cells 0 h	4.36488e-05	2.31129	23.0848	4.80466	2.31129	Aged Adult Cells 7 d up vs Aged Adult Cells 0 h	0.225214	Aged Adult Cells 7 d up vs Aged Adult Cells 0 h	0.932156	-0.0382461	0.00737457	-0.0858753	-0.0382461	Aged Adult Cells 10 d down vs Aged Adult Cells 0 h	-0.00355559	Aged Adult Cells 10 d down vs Aged Adult Cells 0 h	5.70638	15.8462	11.5044	1
608305	cg07438099	SLC44A4		S_Shelf	0.00133691	0.692925	0.177273	0.159082	0.398851	0.177273	Aged Adult Cells 72 h up vs Aged Adult Cells 0 h	0.0203405	Aged Adult Cells 72 h up vs Aged Adult Cells 0 h	9.46161e-05	2.17257	20.4804	4.52553	2.17257	Aged Adult Cells 7 d up vs Aged Adult Cells 0 h	0.331606	Aged Adult Cells 7 d up vs Aged Adult Cells 0 h	0.752871	0.141274	0.101033	0.317857	0.141274	Aged Adult Cells 10 d up vs Aged Adult Cells 0 h	0.0164235	Aged Adult Cells 10 d up vs Aged Adult Cells 0 h	4.66719	12.9076	11.4575	1
579484	cg07500534				0.000348675	0.898918	0.0526298	0.0164214	0.128146	0.0526298	Aged Adult Cells 72 h up vs Aged Adult Cells 0 h	0.00750715	Aged Adult Cells 72 h up vs Aged Adult Cells 0 h	8.99534e-05	-2.01567	20.6462	-4.5438	-2.01567	Aged Adult Cells 7 d down vs Aged Adult Cells 0 h	-0.233123	Aged Adult Cells 7 d down vs Aged Adult Cells 0 h	0.977128	0.0118766	0.000836241	0.0289178	0.0118766	Aged Adult Cells 10 d up vs Aged Adult Cells 0 h	0.00131906	Aged Adult Cells 10 d up vs Aged Adult Cells 0 h	5.64896	13.3398	9.78319	1
571149	cg07541200		Promoter_Associated	S_Shore	4.49091e-06	0.736275	0.15058	0.11563	0.340043	0.15058	Aged Adult Cells 72 h up vs Aged Adult Cells 0 h	0.0179209	Aged Adult Cells 72 h up vs Aged Adult Cells 0 h	0.000167369	-2.06568	18.6514	-4.31873	-2.06568	Aged Adult Cells 7 d down vs Aged Adult Cells 0 h	-0.214016	Aged Adult Cells 7 d down vs Aged Adult Cells 0 h	0.913351	-0.0486075	0.0120486	-0.109766	-0.0486075	Aged Adult Cells 10 d down vs Aged Adult Cells 0 h	-0.0102967	Aged Adult Cells 10 d down vs Aged Adult Cells 0 h	9.4646	25.9836	11.3736	1
326594	cg07672538				0.00349875	0.946	0.0423218	0.00466763	0.06832	0.0423218	Aged Adult Cells 72 h up vs Aged Adult Cells 0 h	0.00408306	Aged Adult Cells 72 h up vs Aged Adult Cells 0 h	0.000123242	-2.96399	19.6234	-4.42983	-2.96399	Aged Adult Cells 7 d down vs Aged Adult Cells 0 h	-0.394061	Aged Adult Cells 7 d down vs Aged Adult Cells 0 h	0.966151	0.0265157	0.00183221	0.0428044	0.0265157	Aged Adult Cells 10 d up vs Aged Adult Cells 0 h	0.000624053	Aged Adult Cells 10 d up vs Aged Adult Cells 0 h	4.01011	21.5435	22.2566	1
617175	cg07704758				2.44455e-05	0.371657	-0.433033	0.823435	-0.907433	-0.433033	Aged Adult Cells 72 h down vs Aged Adult Cells 0 h	-0.051027	Aged Adult Cells 72 h down vs Aged Adult Cells 0 h	3.63643e-06	2.9381	32.4919	5.70016	2.9381	Aged Adult Cells 7 d up vs Aged Adult Cells 0 h	0.446117	Aged Adult Cells 7 d up vs Aged Adult Cells 0 h	0.557585	-0.283123	0.351995	-0.593292	-0.283123	Aged Adult Cells 10 d down vs Aged Adult Cells 0 h	-0.0306359	Aged Adult Cells 10 d down vs Aged Adult Cells 0 h	7.84985	25.0266	13.2081	1
2141	cg07795402	ACTRT2		Island	0.00186977	0.691644	0.238206	0.160488	0.400609	0.238206	Aged Adult Cells 72 h up vs Aged Adult Cells 0 h	0.0378829	Aged Adult Cells 72 h up vs Aged Adult Cells 0 h	0.000125717	-2.84043	19.5596	-4.42262	-2.84043	Aged Adult Cells 7 d down vs Aged Adult Cells 0 h	-0.292157	Aged Adult Cells 7 d down vs Aged Adult Cells 0 h	0.683714	0.244696	0.169352	0.411524	0.244696	Aged Adult Cells 10 d up vs Aged Adult Cells 0 h	0.0387499	Aged Adult Cells 10 d up vs Aged Adult Cells 0 h	4.43403	21.9477	20.5064	1
788678	cg07818846	PKD2			0.000205792	0.686773	0.177449	0.1659	0.407308	0.177449	Aged Adult Cells 72 h up vs Aged Adult Cells 0 h	0.0105888	Aged Adult Cells 72 h up vs Aged Adult Cells 0 h	0.000120255	-2.08873	19.7023	-4.43873	-2.08873	Aged Adult Cells 7 d down vs Aged Adult Cells 0 h	-0.247332	Aged Adult Cells 7 d down vs Aged Adult Cells 0 h	0.326219	0.435081	0.997326	0.998662	0.435081	Aged Adult Cells 10 d up vs Aged Adult Cells 0 h	0.0285309	Aged Adult Cells 10 d up vs Aged Adult Cells 0 h	6.05663	16.0939	11.0085	1
719728	cg07899997			N_Shore	9.01063e-05	0.986403	0.0115407	0.000295485	0.0171897	0.0115407	Aged Adult Cells 72 h up vs Aged Adult Cells 0 h	0.00205422	Aged Adult Cells 72 h up vs Aged Adult Cells 0 h	9.004e-05	3.29476	20.643	4.54346	3.29476	Aged Adult Cells 7 d up vs Aged Adult Cells 0 h	0.407305	Aged Adult Cells 7 d up vs Aged Adult Cells 0 h	0.992699	-0.0061965	8.51856e-05	-0.00922961	-0.0061965	Aged Adult Cells 10 d down vs Aged Adult Cells 0 h	-0.000947848	Aged Adult Cells 10 d down vs Aged Adult Cells 0 h	6.72291	42.4241	26.143	1
502574	cg07902839				0.000159692	0.780408	-0.190872	0.0791812	-0.281392	-0.190872	Aged Adult Cells 72 h down vs Aged Adult Cells 0 h	-0.0263875	Aged Adult Cells 72 h down vs Aged Adult Cells 0 h	6.8136e-06	-4.01005	29.9566	-5.47326	-4.01005	Aged Adult Cells 7 d down vs Aged Adult Cells 0 h	-0.549951	Aged Adult Cells 7 d down vs Aged Adult Cells 0 h	0.919565	-0.0690967	0.0103766	-0.101866	-0.0690967	Aged Adult Cells 10 d down vs Aged Adult Cells 0 h	-0.00826877	Aged Adult Cells 10 d down vs Aged Adult Cells 0 h	6.25755	40.3082	26.6863	1
789659	cg07972946				0.000871328	0.848839	0.116831	0.0369834	0.192311	0.116831	Aged Adult Cells 72 h up vs Aged Adult Cells 0 h	0.0192965	Aged Adult Cells 72 h up vs Aged Adult Cells 0 h	7.10052e-05	-3.03767	21.4299	-4.62925	-3.03767	Aged Adult Cells 7 d down vs Aged Adult Cells 0 h	-0.401047	Aged Adult Cells 7 d down vs Aged Adult Cells 0 h	0.538082	0.378548	0.388266	0.62311	0.378548	Aged Adult Cells 10 d up vs Aged Adult Cells 0 h	0.064217	Aged Adult Cells 10 d up vs Aged Adult Cells 0 h	4.9714	25.6873	21.4062	1
780991	cg08018572	LMF1	Unclassified	N_Shore	0.00066018	0.722862	0.225164	0.128235	0.3581	0.225164	Aged Adult Cells 72 h up vs Aged Adult Cells 0 h	0.0385601	Aged Adult Cells 72 h up vs Aged Adult Cells 0 h	0.000157126	-2.94867	18.8502	-4.34168	-2.94867	Aged Adult Cells 7 d down vs Aged Adult Cells 0 h	-0.354186	Aged Adult Cells 7 d down vs Aged Adult Cells 0 h	0.400277	0.536774	0.728776	0.853684	0.536774	Aged Adult Cells 10 d up vs Aged Adult Cells 0 h	0.0910114	Aged Adult Cells 10 d up vs Aged Adult Cells 0 h	5.17275	28.6312	22.9307	1
750240	cg08019307	PROK1			0.000464249	0.989015	0.00590781	0.000192841	0.0138867	0.00590781	Aged Adult Cells 72 h up vs Aged Adult Cells 0 h	0.000749089	Aged Adult Cells 72 h up vs Aged Adult Cells 0 h	0.000124599	2.03375	19.5883	4.42586	2.03375	Aged Adult Cells 7 d up vs Aged Adult Cells 0 h	0.297693	Aged Adult Cells 7 d up vs Aged Adult Cells 0 h	0.858	-0.0767983	0.0325874	-0.18052	-0.0767983	Aged Adult Cells 10 d down vs Aged Adult Cells 0 h	-0.0133495	Aged Adult Cells 10 d down vs Aged Adult Cells 0 h	5.43311	13.7667	10.4974	1
129443	cg08064068		Unclassified_Cell_type_specific		3.91213e-05	0.889824	-0.0723933	0.01953	-0.13975	-0.0723933	Aged Adult Cells 72 h down vs Aged Adult Cells 0 h	-0.0121303	Aged Adult Cells 72 h down vs Aged Adult Cells 0 h	2.36037e-06	-3.27708	34.3031	-5.85689	-3.27708	Aged Adult Cells 7 d down vs Aged Adult Cells 0 h	-0.451649	Aged Adult Cells 7 d down vs Aged Adult Cells 0 h	0.653873	0.234698	0.205269	0.453067	0.234698	Aged Adult Cells 10 d up vs Aged Adult Cells 0 h	0.0346139	Aged Adult Cells 10 d up vs Aged Adult Cells 0 h	7.43265	27.9232	15.564	1
85497	cg08314208	RLTPR		Island	0.000837375	0.802785	0.124974	0.063526	0.252044	0.124974	Aged Adult Cells 72 h up vs Aged Adult Cells 0 h	0.0209786	Aged Adult Cells 72 h up vs Aged Adult Cells 0 h	0.000118796	2.37963	19.7416	4.44315	2.37963	Aged Adult Cells 7 d up vs Aged Adult Cells 0 h	0.303418	Aged Adult Cells 7 d up vs Aged Adult Cells 0 h	0.971301	0.0179935	0.00131687	0.0362887	0.0179935	Aged Adult Cells 10 d up vs Aged Adult Cells 0 h	0.00308781	Aged Adult Cells 10 d up vs Aged Adult Cells 0 h	5.00004	17.2104	14.26	1
620306	cg08390877			N_Shore	0.00126131	0.894253	-0.0848729	0.0179819	-0.134096	-0.0848729	Aged Adult Cells 72 h down vs Aged Adult Cells 0 h	-0.0154619	Aged Adult Cells 72 h down vs Aged Adult Cells 0 h	6.04797e-05	3.2043	21.9692	4.68714	3.2043	Aged Adult Cells 7 d up vs Aged Adult Cells 0 h	0.429773	Aged Adult Cells 7 d up vs Aged Adult Cells 0 h	0.784961	-0.174308	0.0758459	-0.275401	-0.174308	Aged Adult Cells 10 d down vs Aged Adult Cells 0 h	-0.0302289	Aged Adult Cells 10 d down vs Aged Adult Cells 0 h	4.70811	26.4045	23.2344	1
769833	cg08434574			N_Shore	0.00450136	0.963976	0.0279236	0.0020754	0.0455565	0.0279236	Aged Adult Cells 72 h up vs Aged Adult Cells 0 h	0.0067273	Aged Adult Cells 72 h up vs Aged Adult Cells 0 h	0.000168638	2.85741	18.6277	4.31598	2.85741	Aged Adult Cells 7 d up vs Aged Adult Cells 0 h	0.423829	Aged Adult Cells 7 d up vs Aged Adult Cells 0 h	0.854958	-0.113047	0.0340155	-0.184433	-0.113047	Aged Adult Cells 10 d down vs Aged Adult Cells 0 h	-0.0107051	Aged Adult Cells 10 d down vs Aged Adult Cells 0 h	3.84366	20.2168	21.7905	1
712167	cg08590134	FOCAD			1.91207e-05	0.946502	0.0335887	0.00458101	0.0676831	0.0335887	Aged Adult Cells 72 h up vs Aged Adult Cells 0 h	0.0057153	Aged Adult Cells 72 h up vs Aged Adult Cells 0 h	1.05671e-06	-3.29649	37.8208	-6.14986	-3.29649	Aged Adult Cells 7 d down vs Aged Adult Cells 0 h	-0.389936	Aged Adult Cells 7 d down vs Aged Adult Cells 0 h	0.750489	0.159316	0.103061	0.321031	0.159316	Aged Adult Cells 10 d up vs Aged Adult Cells 0 h	0.0267981	Aged Adult Cells 10 d up vs Aged Adult Cells 0 h	8.07297	27.8347	14.2841	1
224819	cg08684991				8.94319e-05	0.980306	0.0107	0.000619982	0.0248994	0.0107	Aged Adult Cells 72 h up vs Aged Adult Cells 0 h	-1.9744e-06	Aged Adult Cells 72 h down vs Aged Adult Cells 0 h	3.09648e-06	2.67282	33.1591	5.75839	2.67282	Aged Adult Cells 7 d up vs Aged Adult Cells 0 h	0.392213	Aged Adult Cells 7 d up vs Aged Adult Cells 0 h	0.9381	-0.0336624	0.00613621	-0.078334	-0.0336624	Aged Adult Cells 10 d down vs Aged Adult Cells 0 h	-0.00261325	Aged Adult Cells 10 d down vs Aged Adult Cells 0 h	6.72914	17.3971	10.7107	1
182593	cg08906371				2.45455e-05	0.654786	0.155738	0.204109	0.451784	0.155738	Aged Adult Cells 72 h up vs Aged Adult Cells 0 h	0.0225699	Aged Adult Cells 72 h up vs Aged Adult Cells 0 h	1.00308e-06	2.29693	38.0557	6.16893	2.29693	Aged Adult Cells 7 d up vs Aged Adult Cells 0 h	0.360399	Aged Adult Cells 7 d up vs Aged Adult Cells 0 h	0.636683	0.164555	0.227874	0.477362	0.164555	Aged Adult Cells 10 d up vs Aged Adult Cells 0 h	0.0246462	Aged Adult Cells 10 d up vs Aged Adult Cells 0 h	7.84618	13.0531	6.89217	1
243184	cg08964563	MET			0.000243538	0.387377	0.38561	0.770171	0.877594	0.38561	Aged Adult Cells 72 h up vs Aged Adult Cells 0 h	0.0351658	Aged Adult Cells 72 h up vs Aged Adult Cells 0 h	8.55133e-05	-2.16517	20.8128	-4.5621	-2.16517	Aged Adult Cells 7 d down vs Aged Adult Cells 0 h	-0.298335	Aged Adult Cells 7 d down vs Aged Adult Cells 0 h	0.461373	0.32801	0.557268	0.746504	0.32801	Aged Adult Cells 10 d up vs Aged Adult Cells 0 h	0.0291283	Aged Adult Cells 10 d up vs Aged Adult Cells 0 h	5.92497	16.0149	11.1979	1
461519	cg09072064				0.00118215	0.645844	-0.21181	0.215647	-0.464378	-0.21181	Aged Adult Cells 72 h down vs Aged Adult Cells 0 h	-0.00902814	Aged Adult Cells 72 h down vs Aged Adult Cells 0 h	3.8507e-05	-2.3893	23.5205	-4.84979	-2.3893	Aged Adult Cells 7 d down vs Aged Adult Cells 0 h	-0.240805	Aged Adult Cells 7 d down vs Aged Adult Cells 0 h	0.99625	-0.00216234	2.2475e-05	-0.00474078	-0.00216234	Aged Adult Cells 10 d down vs Aged Adult Cells 0 h	0.000598297	Aged Adult Cells 10 d up vs Aged Adult Cells 0 h	4.75384	13.8458	12.0663	1
311736	cg09191232	PAPSS1	Unclassified_Cell_type_specific	S_Shore	0.0011911	0.520578	-0.369622	0.422972	-0.650363	-0.369622	Aged Adult Cells 72 h down vs Aged Adult Cells 0 h	-0.046188	Aged Adult Cells 72 h down vs Aged Adult Cells 0 h	0.000116426	2.73199	19.8065	4.45045	2.73199	Aged Adult Cells 7 d up vs Aged Adult Cells 0 h	0.252686	Aged Adult Cells 7 d up vs Aged Adult Cells 0 h	0.699977	-0.22119	0.151471	-0.389192	-0.22119	Aged Adult Cells 10 d down vs Aged Adult Cells 0 h	-0.0255757	Aged Adult Cells 10 d down vs Aged Adult Cells 0 h	4.74851	21.4728	18.7341	1
463229	cg09279389				0.00141995	0.961997	-0.0280677	0.00230987	-0.0480611	-0.0280677	Aged Adult Cells 72 h down vs Aged Adult Cells 0 h	-0.00532066	Aged Adult Cells 72 h down vs Aged Adult Cells 0 h	9.41878e-05	2.8557	20.4953	4.52717	2.8557	Aged Adult Cells 7 d up vs Aged Adult Cells 0 h	0.399777	Aged Adult Cells 7 d up vs Aged Adult Cells 0 h	0.88369	-0.0861911	0.0217821	-0.147588	-0.0861911	Aged Adult Cells 10 d down vs Aged Adult Cells 0 h	-0.0147097	Aged Adult Cells 10 d down vs Aged Adult Cells 0 h	4.62497	22.0832	19.7812	1
83926	cg09458956				0.000150413	0.941386	0.034315	0.0055009	0.0741681	0.034315	Aged Adult Cells 72 h up vs Aged Adult Cells 0 h	0.00593872	Aged Adult Cells 72 h up vs Aged Adult Cells 0 h	9.99056e-06	2.66624	28.4655	5.33531	2.66624	Aged Adult Cells 7 d up vs Aged Adult Cells 0 h	0.288297	Aged Adult Cells 7 d up vs Aged Adult Cells 0 h	0.977745	-0.0130182	0.000791711	-0.0281374	-0.0130182	Aged Adult Cells 10 d down vs Aged Adult Cells 0 h	-0.00238436	Aged Adult Cells 10 d down vs Aged Adult Cells 0 h	6.30545	18.8963	12.4154	1
712195	cg09490007	TFEB		S_Shore	0.000288719	0.684402	-0.199087	0.168572	-0.410576	-0.199087	Aged Adult Cells 72 h down vs Aged Adult Cells 0 h	-0.0326281	Aged Adult Cells 72 h down vs Aged Adult Cells 0 h	0.000140712	2.29494	19.1997	4.38175	2.29494	Aged Adult Cells 7 d up vs Aged Adult Cells 0 h	0.340351	Aged Adult Cells 7 d up vs Aged Adult Cells 0 h	0.860076	-0.0862398	0.0316313	-0.177852	-0.0862398	Aged Adult Cells 10 d down vs Aged Adult Cells 0 h	-0.0145463	Aged Adult Cells 10 d down vs Aged Adult Cells 0 h	5.79331	19.0701	13.6372	1
729782	cg09526162	B4GALNT2			2.08508e-05	0.887193	0.0495889	0.0204804	0.14311	0.0495889	Aged Adult Cells 72 h up vs Aged Adult Cells 0 h	0.00807491	Aged Adult Cells 72 h up vs Aged Adult Cells 0 h	2.14456e-06	-2.20512	34.7125	-5.89173	-2.20512	Aged Adult Cells 7 d down vs Aged Adult Cells 0 h	-0.326219	Aged Adult Cells 7 d down vs Aged Adult Cells 0 h	0.67044	0.148967	0.184821	0.429908	0.148967	Aged Adult Cells 10 d up vs Aged Adult Cells 0 h	0.0245624	Aged Adult Cells 10 d up vs Aged Adult Cells 0 h	7.9939	13.4375	6.964	1
221275	cg09624120	HEATR6		S_Shore	5.37173e-06	0.88996	-0.0748006	0.0194814	-0.139576	-0.0748006	Aged Adult Cells 72 h down vs Aged Adult Cells 0 h	-0.0102252	Aged Adult Cells 72 h down vs Aged Adult Cells 0 h	1.03446e-06	3.56437	37.9167	6.15765	3.56437	Aged Adult Cells 7 d up vs Aged Adult Cells 0 h	0.51389	Aged Adult Cells 7 d up vs Aged Adult Cells 0 h	0.534518	0.336886	0.395164	0.628621	0.336886	Aged Adult Cells 10 d up vs Aged Adult Cells 0 h	0.0508313	Aged Adult Cells 10 d up vs Aged Adult Cells 0 h	9.28525	37.3345	16.6578	1
545438	cg09760564	ANKRD28			0.00133269	0.880017	0.0913277	0.0231906	0.152285	0.0913277	Aged Adult Cells 72 h up vs Aged Adult Cells 0 h	0.00981294	Aged Adult Cells 72 h up vs Aged Adult Cells 0 h	7.14621e-05	-2.99718	21.4085	-4.62693	-2.99718	Aged Adult Cells 7 d down vs Aged Adult Cells 0 h	-0.262393	Aged Adult Cells 7 d down vs Aged Adult Cells 0 h	0.93972	-0.0457469	0.00581875	-0.0762807	-0.0457469	Aged Adult Cells 10 d down vs Aged Adult Cells 0 h	-0.00317428	Aged Adult Cells 10 d down vs Aged Adult Cells 0 h	4.66941	23.5116	20.8603	1
223892	cg09925322	WASF3			8.02231e-05	0.963175	-0.0178888	0.00216883	-0.0465707	-0.0178888	Aged Adult Cells 72 h down vs Aged Adult Cells 0 h	-0.000523254	Aged Adult Cells 72 h down vs Aged Adult Cells 0 h	2.72454e-05	-2.06383	24.7436	-4.97429	-2.06383	Aged Adult Cells 7 d down vs Aged Adult Cells 0 h	-0.252939	Aged Adult Cells 7 d down vs Aged Adult Cells 0 h	0.846727	0.0749164	0.0380377	0.195033	0.0749164	Aged Adult Cells 10 d up vs Aged Adult Cells 0 h	0.00268146	Aged Adult Cells 10 d up vs Aged Adult Cells 0 h	6.81948	14.087	8.5579	1
257889	cg09930517	ZP1			0.00172571	0.904881	0.060003	0.0145315	0.120547	0.060003	Aged Adult Cells 72 h up vs Aged Adult Cells 0 h	0.00990856	Aged Adult Cells 72 h up vs Aged Adult Cells 0 h	8.86883e-05	-2.44568	20.6927	-4.54892	-2.44568	Aged Adult Cells 7 d down vs Aged Adult Cells 0 h	-0.333472	Aged Adult Cells 7 d down vs Aged Adult Cells 0 h	0.910544	0.0564144	0.0128453	0.113337	0.0564144	Aged Adult Cells 10 d up vs Aged Adult Cells 0 h	0.00896652	Aged Adult Cells 10 d up vs Aged Adult Cells 0 h	4.48935	15.5721	14.3702	1
199532	cg09930908				0.00286103	0.865239	0.106463	0.0293166	0.171221	0.106463	Aged Adult Cells 72 h up vs Aged Adult Cells 0 h	0.0126986	Aged Adult Cells 72 h up vs Aged Adult Cells 0 h	0.000144644	2.93611	19.1122	4.37175	2.93611	Aged Adult Cells 7 d up vs Aged Adult Cells 0 h	0.442555	Aged Adult Cells 7 d up vs Aged Adult Cells 0 h	0.880772	0.0940887	0.0228975	0.151319	0.0940887	Aged Adult Cells 10 d up vs Aged Adult Cells 0 h	0.0084179	Aged Adult Cells 10 d up vs Aged Adult Cells 0 h	4.14466	22.4338	22.4241	1
656289	cg10148270		Unclassified	Island	0.000687354	0.77169	0.150616	0.0857857	0.292892	0.150616	Aged Adult Cells 72 h up vs Aged Adult Cells 0 h	0.00806028	Aged Adult Cells 72 h up vs Aged Adult Cells 0 h	0.000110801	2.48191	19.9665	4.46838	2.48191	Aged Adult Cells 7 d up vs Aged Adult Cells 0 h	0.232802	Aged Adult Cells 7 d up vs Aged Adult Cells 0 h	0.772478	0.15008	0.0851769	0.291851	0.15008	Aged Adult Cells 10 d up vs Aged Adult Cells 0 h	0.0111958	Aged Adult Cells 10 d up vs Aged Adult Cells 0 h	5.14328	19.0411	15.3374	1
15428	cg10268509			S_Shore	0.000812788	0.575868	-0.396497	0.320153	-0.56582	-0.396497	Aged Adult Cells 72 h down vs Aged Adult Cells 0 h	-0.0633799	Aged Adult Cells 72 h down vs Aged Adult Cells 0 h	9.92327e-05	3.4123	20.3248	4.5083	3.4123	Aged Adult Cells 7 d up vs Aged Adult Cells 0 h	0.401746	Aged Adult Cells 7 d up vs Aged Adult Cells 0 h	0.723811	-0.250039	0.127319	-0.356818	-0.250039	Aged Adult Cells 10 d down vs Aged Adult Cells 0 h	-0.0411157	Aged Adult Cells 10 d down vs Aged Adult Cells 0 h	5.02155	34.5214	28.4807	1
584864	cg10301258	LOC146336		N_Shore	3.06643e-05	0.771206	0.103506	0.0861614	0.293533	0.103506	Aged Adult Cells 72 h up vs Aged Adult Cells 0 h	0.0157216	Aged Adult Cells 72 h up vs Aged Adult Cells 0 h	5.64817e-06	-2.11041	30.7023	-5.54096	-2.11041	Aged Adult Cells 7 d down vs Aged Adult Cells 0 h	-0.222645	Aged Adult Cells 7 d down vs Aged Adult Cells 0 h	0.649091	0.162134	0.211413	0.459797	0.162134	Aged Adult Cells 10 d up vs Aged Adult Cells 0 h	0.0247178	Aged Adult Cells 10 d up vs Aged Adult Cells 0 h	7.64716	13.3121	7.21182	1
418794	cg10324416				1.86346e-05	0.524348	-0.247155	0.415318	-0.644451	-0.247155	Aged Adult Cells 72 h down vs Aged Adult Cells 0 h	-0.0309572	Aged Adult Cells 72 h down vs Aged Adult Cells 0 h	3.24129e-06	2.3785	32.9686	5.74183	2.3785	Aged Adult Cells 7 d up vs Aged Adult Cells 0 h	0.378181	Aged Adult Cells 7 d up vs Aged Adult Cells 0 h	0.378901	-0.3427	0.798491	-0.893583	-0.3427	Aged Adult Cells 10 d down vs Aged Adult Cells 0 h	-0.0409483	Aged Adult Cells 10 d down vs Aged Adult Cells 0 h	8.09657	16.672	8.53075	1
440961	cg10350446				2.11609e-05	0.989289	0.00655961	0.000183371	0.0135415	0.00655961	Aged Adult Cells 72 h up vs Aged Adult Cells 0 h	0.000662088	Aged Adult Cells 72 h up vs Aged Adult Cells 0 h	1.21643e-05	2.75446	27.7141	5.26442	2.75446	Aged Adult Cells 7 d up vs Aged Adult Cells 0 h	0.360279	Aged Adult Cells 7 d up vs Aged Adult Cells 0 h	0.924441	-0.0463432	0.00915266	-0.0956695	-0.0463432	Aged Adult Cells 10 d down vs Aged Adult Cells 0 h	-0.00733415	Aged Adult Cells 10 d down vs Aged Adult Cells 0 h	7.98046	26.2169	13.6098	1
750680	cg10545467				1.90127e-05	0.668454	0.235026	0.187205	0.432671	0.235026	Aged Adult Cells 72 h up vs Aged Adult Cells 0 h	0.0359964	Aged Adult Cells 72 h up vs Aged Adult Cells 0 h	2.70746e-06	-3.40713	33.7222	-5.80708	-3.40713	Aged Adult Cells 7 d down vs Aged Adult Cells 0 h	-0.358434	Aged Adult Cells 7 d down vs Aged Adult Cells 0 h	0.764124	0.164537	0.0917518	0.302906	0.164537	Aged Adult Cells 10 d up vs Aged Adult Cells 0 h	0.0244606	Aged Adult Cells 10 d up vs Aged Adult Cells 0 h	8.07816	33.3699	17.1136	1
468602	cg10611831	CACNA1C			0.000194993	0.958869	-0.0287087	0.00270615	-0.0520206	-0.0287087	Aged Adult Cells 72 h down vs Aged Adult Cells 0 h	-0.00222791	Aged Adult Cells 72 h down vs Aged Adult Cells 0 h	8.6155e-06	3.21212	29.0377	5.38866	3.21212	Aged Adult Cells 7 d up vs Aged Adult Cells 0 h	0.472524	Aged Adult Cells 7 d up vs Aged Adult Cells 0 h	0.876199	-0.0867381	0.0247027	-0.157171	-0.0867381	Aged Adult Cells 10 d down vs Aged Adult Cells 0 h	-0.00959203	Aged Adult Cells 10 d down vs Aged Adult Cells 0 h	6.09907	26.0056	17.6646	1
417716	cg10625352				6.87621e-05	0.962643	-0.0201173	0.00223193	-0.0472433	-0.0201173	Aged Adult Cells 72 h down vs Aged Adult Cells 0 h	-9.61088e-05	Aged Adult Cells 72 h down vs Aged Adult Cells 0 h	2.18627e-05	2.3243	25.5376	5.05347	2.3243	Aged Adult Cells 7 d up vs Aged Adult Cells 0 h	0.373158	Aged Adult Cells 7 d up vs Aged Adult Cells 0 h	0.723707	0.152001	0.12742	0.356959	0.152001	Aged Adult Cells 10 d up vs Aged Adult Cells 0 h	0.0245069	Aged Adult Cells 10 d up vs Aged Adult Cells 0 h	6.94872	17.6397	10.5168	1
631085	cg10635640	BVES-AS1			0.000197808	0.96056	-0.0400996	0.00248802	-0.0498801	-0.0400996	Aged Adult Cells 72 h down vs Aged Adult Cells 0 h	-0.00890028	Aged Adult Cells 72 h down vs Aged Adult Cells 0 h	1.40063e-05	-4.5272	27.1824	-5.21367	-4.5272	Aged Adult Cells 7 d down vs Aged Adult Cells 0 h	-0.563524	Aged Adult Cells 7 d down vs Aged Adult Cells 0 h	0.832857	0.171194	0.0453473	0.212949	0.171194	Aged Adult Cells 10 d up vs Aged Adult Cells 0 h	0.0275694	Aged Adult Cells 10 d up vs Aged Adult Cells 0 h	6.08777	55.0823	37.4847	1
14677	cg10812186	TNXB		Island	0.000486547	0.815326	-0.158062	0.055552	-0.235695	-0.158062	Aged Adult Cells 72 h down vs Aged Adult Cells 0 h	-0.0272017	Aged Adult Cells 72 h down vs Aged Adult Cells 0 h	8.48216e-05	3.30671	20.8396	4.56504	3.30671	Aged Adult Cells 7 d up vs Aged Adult Cells 0 h	0.373328	Aged Adult Cells 7 d up vs Aged Adult Cells 0 h	0.798025	-0.1732	0.0667019	-0.258267	-0.1732	Aged Adult Cells 10 d down vs Aged Adult Cells 0 h	-0.0295185	Aged Adult Cells 10 d down vs Aged Adult Cells 0 h	5.3981	33.9879	26.0846	1
633256	cg10814190	TSGA10		S_Shore	0.000294707	0.742492	-0.179555	0.110033	-0.331712	-0.179555	Aged Adult Cells 72 h down vs Aged Adult Cells 0 h	-0.0246433	Aged Adult Cells 72 h down vs Aged Adult Cells 0 h	2.78049e-05	2.90403	24.6709	4.96698	2.90403	Aged Adult Cells 7 d up vs Aged Adult Cells 0 h	0.39248	Aged Adult Cells 7 d up vs Aged Adult Cells 0 h	0.55023	-0.327199	0.365386	-0.604472	-0.327199	Aged Adult Cells 10 d down vs Aged Adult Cells 0 h	-0.0340707	Aged Adult Cells 10 d down vs Aged Adult Cells 0 h	5.77753	23.6997	16.9942	1
517308	cg10881616	TRAF4		S_Shelf	0.000100019	0.87929	0.0749604	0.0234746	0.153214	0.0749604	Aged Adult Cells 72 h up vs Aged Adult Cells 0 h	0.0115722	Aged Adult Cells 72 h up vs Aged Adult Cells 0 h	3.62882e-06	-3.01266	32.5005	-5.70092	-3.01266	Aged Adult Cells 7 d down vs Aged Adult Cells 0 h	-0.394041	Aged Adult Cells 7 d down vs Aged Adult Cells 0 h	0.974156	0.0159875	0.00106782	0.0326775	0.0159875	Aged Adult Cells 10 d up vs Aged Adult Cells 0 h	0.00191484	Aged Adult Cells 10 d up vs Aged Adult Cells 0 h	6.63677	22.2408	13.8833	1
187738	cg10920646	LINC00354			0.00144108	0.834553	-0.121929	0.0444172	-0.210754	-0.121929	Aged Adult Cells 72 h down vs Aged Adult Cells 0 h	-0.0201298	Aged Adult Cells 72 h down vs Aged Adult Cells 0 h	5.55548e-05	-2.94809	22.2573	-4.71776	-2.94809	Aged Adult Cells 7 d down vs Aged Adult Cells 0 h	-0.291042	Aged Adult Cells 7 d down vs Aged Adult Cells 0 h	0.940335	0.04368	0.00570035	0.0755007	0.04368	Aged Adult Cells 10 d up vs Aged Adult Cells 0 h	0.0064481	Aged Adult Cells 10 d up vs Aged Adult Cells 0 h	4.61465	21.6237	19.4129	1
533585	cg11099984	BCL2			0.000517724	0.903779	-0.0776759	0.014872	-0.121951	-0.0776759	Aged Adult Cells 72 h down vs Aged Adult Cells 0 h	-0.0135238	Aged Adult Cells 72 h down vs Aged Adult Cells 0 h	1.48977e-05	-3.57162	26.9513	-5.19147	-3.57162	Aged Adult Cells 7 d down vs Aged Adult Cells 0 h	-0.382616	Aged Adult Cells 7 d down vs Aged Adult Cells 0 h	0.918844	-0.0654661	0.0105641	-0.102782	-0.0654661	Aged Adult Cells 10 d down vs Aged Adult Cells 0 h	-0.0116782	Aged Adult Cells 10 d down vs Aged Adult Cells 0 h	5.3519	30.3975	23.5305	1
534097	cg11205636				0.00097825	0.999159	-0.000719067	1.1293e-06	-0.00106269	-0.000719067	Aged Adult Cells 72 h down vs Aged Adult Cells 0 h	0.00105825	Aged Adult Cells 72 h up vs Aged Adult Cells 0 h	6.0614e-05	-3.42508	21.9617	-4.68634	-3.42508	Aged Adult Cells 7 d down vs Aged Adult Cells 0 h	-0.399685	Aged Adult Cells 7 d down vs Aged Adult Cells 0 h	0.855906	0.123971	0.0335668	0.183213	0.123971	Aged Adult Cells 10 d up vs Aged Adult Cells 0 h	0.0210369	Aged Adult Cells 10 d up vs Aged Adult Cells 0 h	4.88839	31.3345	26.5556	1
173645	cg11225405				0.000341034	0.742535	0.204471	0.109995	0.331655	0.204471	Aged Adult Cells 72 h up vs Aged Adult Cells 0 h	0.0334079	Aged Adult Cells 72 h up vs Aged Adult Cells 0 h	2.70944e-05	-3.31379	24.7635	-4.97629	-3.31379	Aged Adult Cells 7 d down vs Aged Adult Cells 0 h	-0.442329	Aged Adult Cells 7 d down vs Aged Adult Cells 0 h	0.694339	0.244703	0.157539	0.396912	0.244703	Aged Adult Cells 10 d up vs Aged Adult Cells 0 h	0.0392446	Aged Adult Cells 10 d up vs Aged Adult Cells 0 h	5.66582	30.1497	22.0455	1
427803	cg11309615				9.16041e-05	0.98621	0.009071	0.000303923	0.0174334	0.009071	Aged Adult Cells 72 h up vs Aged Adult Cells 0 h	0.00186526	Aged Adult Cells 72 h up vs Aged Adult Cells 0 h	0.000107649	-2.51717	20.06	-4.47884	-2.51717	Aged Adult Cells 7 d down vs Aged Adult Cells 0 h	-0.328206	Aged Adult Cells 7 d down vs Aged Adult Cells 0 h	0.72854	-0.182343	0.12281	-0.350442	-0.182343	Aged Adult Cells 10 d down vs Aged Adult Cells 0 h	-0.0310391	Aged Adult Cells 10 d down vs Aged Adult Cells 0 h	6.70927	25.4302	15.7027	1
55903	cg11372636	GPR6		Island	0.00093131	0.351886	-0.479802	0.895214	-0.946158	-0.479802	Aged Adult Cells 72 h down vs Aged Adult Cells 0 h	-0.0422268	Aged Adult Cells 72 h down vs Aged Adult Cells 0 h	0.000151088	2.3859	18.974	4.35592	2.3859	Aged Adult Cells 7 d up vs Aged Adult Cells 0 h	0.327847	Aged Adult Cells 7 d up vs Aged Adult Cells 0 h	0.647569	-0.234254	0.213391	-0.461942	-0.234254	Aged Adult Cells 10 d down vs Aged Adult Cells 0 h	-0.0241586	Aged Adult Cells 10 d down vs Aged Adult Cells 0 h	4.92359	17.7258	14.915	1
528926	cg11414975				0.000847152	0.879406	0.094854	0.0234292	0.153066	0.094854	Aged Adult Cells 72 h up vs Aged Adult Cells 0 h	0.0159683	Aged Adult Cells 72 h up vs Aged Adult Cells 0 h	0.000162092	-2.89852	18.7521	-4.33037	-2.89852	Aged Adult Cells 7 d down vs Aged Adult Cells 0 h	-0.345282	Aged Adult Cells 7 d down vs Aged Adult Cells 0 h	0.843266	0.123628	0.0397994	0.199498	0.123628	Aged Adult Cells 10 d up vs Aged Adult Cells 0 h	0.0199265	Aged Adult Cells 10 d up vs Aged Adult Cells 0 h	4.99167	26.8366	22.2732	1
282778	cg11469871				0.000171564	0.814059	0.120276	0.056332	0.237344	0.120276	Aged Adult Cells 72 h up vs Aged Adult Cells 0 h	0.0173948	Aged Adult Cells 72 h up vs Aged Adult Cells 0 h	7.6631e-06	-2.97267	29.4945	-5.43089	-2.97267	Aged Adult Cells 7 d down vs Aged Adult Cells 0 h	-0.288559	Aged Adult Cells 7 d down vs Aged Adult Cells 0 h	0.911788	0.0566326	0.012489	0.111754	0.0566326	Aged Adult Cells 10 d up vs Aged Adult Cells 0 h	0.00597848	Aged Adult Cells 10 d up vs Aged Adult Cells 0 h	6.20042	22.2922	14.8947	1
769113	cg11577310		Unclassified		9.83053e-06	0.810469	0.122414	0.0585733	0.242019	0.122414	Aged Adult Cells 72 h up vs Aged Adult Cells 0 h	0.00987781	Aged Adult Cells 72 h up vs Aged Adult Cells 0 h	5.32518e-07	3.4974	40.9809	6.40163	3.4974	Aged Adult Cells 7 d up vs Aged Adult Cells 0 h	0.498629	Aged Adult Cells 7 d up vs Aged Adult Cells 0 h	0.792194	0.134496	0.0707054	0.265905	0.134496	Aged Adult Cells 10 d up vs Aged Adult Cells 0 h	0.0115067	Aged Adult Cells 10 d up vs Aged Adult Cells 0 h	8.69554	31.145	14.8385	1
517763	cg11790950			N_Shore	0.000883181	0.887681	0.0767704	0.0203025	0.142487	0.0767704	Aged Adult Cells 72 h up vs Aged Adult Cells 0 h	0.0131938	Aged Adult Cells 72 h up vs Aged Adult Cells 0 h	5.10947e-05	-2.7631	22.5428	-4.74792	-2.7631	Aged Adult Cells 7 d down vs Aged Adult Cells 0 h	-0.342653	Aged Adult Cells 7 d down vs Aged Adult Cells 0 h	0.797847	0.139277	0.0668219	0.258499	0.139277	Aged Adult Cells 10 d up vs Aged Adult Cells 0 h	0.0235684	Aged Adult Cells 10 d up vs Aged Adult Cells 0 h	4.96168	20.1648	16.837	1
445963	cg11796493				9.48988e-05	0.911883	-0.0525286	0.012462	-0.111633	-0.0525286	Aged Adult Cells 72 h down vs Aged Adult Cells 0 h	-0.006714	Aged Adult Cells 72 h down vs Aged Adult Cells 0 h	0.000101198	2.28772	20.2608	4.5012	2.28772	Aged Adult Cells 7 d up vs Aged Adult Cells 0 h	0.279626	Aged Adult Cells 7 d up vs Aged Adult Cells 0 h	0.885793	-0.0681816	0.0209957	-0.144899	-0.0681816	Aged Adult Cells 10 d down vs Aged Adult Cells 0 h	-0.012573	Aged Adult Cells 10 d down vs Aged Adult Cells 0 h	6.68007	20.7068	12.842	1
128044	cg11850549	LOC404266		S_Shore	9.42234e-05	0.702909	-0.185069	0.148369	-0.385187	-0.185069	Aged Adult Cells 72 h down vs Aged Adult Cells 0 h	-0.00694398	Aged Adult Cells 72 h down vs Aged Adult Cells 0 h	1.10234e-05	2.75044	28.0887	5.29988	2.75044	Aged Adult Cells 7 d up vs Aged Adult Cells 0 h	0.322979	Aged Adult Cells 7 d up vs Aged Adult Cells 0 h	0.570929	-0.275402	0.328556	-0.573198	-0.275402	Aged Adult Cells 10 d down vs Aged Adult Cells 0 h	-0.0112932	Aged Adult Cells 10 d down vs Aged Adult Cells 0 h	6.68597	21.6081	13.3892	1
350078	cg11968006				0.00062095	0.922128	0.0584139	0.00972359	0.0986083	0.0584139	Aged Adult Cells 72 h up vs Aged Adult Cells 0 h	0.00883412	Aged Adult Cells 72 h up vs Aged Adult Cells 0 h	4.91239e-05	-3.04701	22.6776	-4.7621	-3.04701	Aged Adult Cells 7 d down vs Aged Adult Cells 0 h	-0.386606	Aged Adult Cells 7 d down vs Aged Adult Cells 0 h	0.871098	0.0969766	0.0267996	0.163706	0.0969766	Aged Adult Cells 10 d up vs Aged Adult Cells 0 h	0.0151034	Aged Adult Cells 10 d up vs Aged Adult Cells 0 h	5.21766	25.6336	20.3532	1
636483	cg11982805				6.25457e-06	0.965954	0.0180123	0.00185355	0.0430529	0.0180123	Aged Adult Cells 72 h up vs Aged Adult Cells 0 h	0.0016426	Aged Adult Cells 72 h up vs Aged Adult Cells 0 h	1.37385e-05	2.35919	27.2549	5.22062	2.35919	Aged Adult Cells 7 d up vs Aged Adult Cells 0 h	0.339423	Aged Adult Cells 7 d up vs Aged Adult Cells 0 h	0.820859	0.0956002	0.0522135	0.228503	0.0956002	Aged Adult Cells 10 d up vs Aged Adult Cells 0 h	0.0156166	Aged Adult Cells 10 d up vs Aged Adult Cells 0 h	9.13454	22.3846	10.1523	1
140075	cg12043145			N_Shore	7.73461e-05	0.867869	-0.10531	0.0281725	-0.167847	-0.10531	Aged Adult Cells 72 h down vs Aged Adult Cells 0 h	-0.0156739	Aged Adult Cells 72 h down vs Aged Adult Cells 0 h	2.93856e-06	-3.91527	33.378	-5.77737	-3.91527	Aged Adult Cells 7 d down vs Aged Adult Cells 0 h	-0.511853	Aged Adult Cells 7 d down vs Aged Adult Cells 0 h	0.871112	0.102701	0.0267936	0.163688	0.102701	Aged Adult Cells 10 d up vs Aged Adult Cells 0 h	0.0187384	Aged Adult Cells 10 d up vs Aged Adult Cells 0 h	6.84998	37.7514	22.832	1
521205	cg12073979	CACNA1C			0.00212658	0.755505	-0.168508	0.0988162	-0.314351	-0.168508	Aged Adult Cells 72 h down vs Aged Adult Cells 0 h	-0.0285883	Aged Adult Cells 72 h down vs Aged Adult Cells 0 h	0.000154786	-2.517	18.8976	-4.34713	-2.517	Aged Adult Cells 7 d down vs Aged Adult Cells 0 h	-0.35298	Aged Adult Cells 7 d down vs Aged Adult Cells 0 h	0.876938	0.083745	0.0244064	0.156226	0.083745	Aged Adult Cells 10 d up vs Aged Adult Cells 0 h	0.0135149	Aged Adult Cells 10 d up vs Aged Adult Cells 0 h	4.34575	17.4826	16.6664	1
147370	cg12090505				0.00215151	0.978683	0.0133201	0.000726404	0.0269519	0.0133201	Aged Adult Cells 72 h up vs Aged Adult Cells 0 h	0.000631183	Aged Adult Cells 72 h up vs Aged Adult Cells 0 h	0.000153706	2.32193	18.9197	4.34968	2.32193	Aged Adult Cells 7 d up vs Aged Adult Cells 0 h	0.36484	Aged Adult Cells 7 d up vs Aged Adult Cells 0 h	0.854811	0.0912432	0.0340849	0.184621	0.0912432	Aged Adult Cells 10 d up vs Aged Adult Cells 0 h	0.0147111	Aged Adult Cells 10 d up vs Aged Adult Cells 0 h	4.33779	14.8332	14.1666	1
708446	cg12161935			Island	0.000167595	0.856406	0.132563	0.0333319	0.18257	0.132563	Aged Adult Cells 72 h up vs Aged Adult Cells 0 h	0.0184962	Aged Adult Cells 72 h up vs Aged Adult Cells 0 h	1.03842e-05	-4.17341	28.3172	-5.32139	-4.17341	Aged Adult Cells 7 d down vs Aged Adult Cells 0 h	-0.550086	Aged Adult Cells 7 d down vs Aged Adult Cells 0 h	0.788746	0.196356	0.0731314	0.270428	0.196356	Aged Adult Cells 10 d up vs Aged Adult Cells 0 h	0.023407	Aged Adult Cells 10 d up vs Aged Adult Cells 0 h	6.21904	45.9025	30.5783	1
620969	cg12275605	JARID2			0.00389965	0.907299	0.0704038	0.0137988	0.117468	0.0704038	Aged Adult Cells 72 h up vs Aged Adult Cells 0 h	0.0116449	Aged Adult Cells 72 h up vs Aged Adult Cells 0 h	0.000151876	2.81864	18.9576	4.35403	2.81864	Aged Adult Cells 7 d up vs Aged Adult Cells 0 h	0.339621	Aged Adult Cells 7 d up vs Aged Adult Cells 0 h	0.882864	-0.0890881	0.0220947	-0.148643	-0.0890881	Aged Adult Cells 10 d down vs Aged Adult Cells 0 h	-0.0138782	Aged Adult Cells 10 d down vs Aged Adult Cells 0 h	3.93818	19.805	20.8343	1
14943	cg12395784	JSRP1		S_Shelf	0.00189727	0.902559	0.0760294	0.0152536	0.123505	0.0760294	Aged Adult Cells 72 h up vs Aged Adult Cells 0 h	0.0131125	Aged Adult Cells 72 h up vs Aged Adult Cells 0 h	9.36111e-05	-3.01168	20.5154	-4.52939	-3.01168	Aged Adult Cells 7 d down vs Aged Adult Cells 0 h	-0.384138	Aged Adult Cells 7 d down vs Aged Adult Cells 0 h	0.785434	0.169153	0.0755038	0.27478	0.169153	Aged Adult Cells 10 d up vs Aged Adult Cells 0 h	0.0294429	Aged Adult Cells 10 d up vs Aged Adult Cells 0 h	4.42398	23.4711	21.9796	1
481774	cg12483812				0.00194656	0.801488	-0.140278	0.0643833	-0.253739	-0.140278	Aged Adult Cells 72 h down vs Aged Adult Cells 0 h	-0.02377	Aged Adult Cells 72 h down vs Aged Adult Cells 0 h	4.62405e-05	-2.85665	22.8856	-4.78389	-2.85665	Aged Adult Cells 7 d down vs Aged Adult Cells 0 h	-0.340934	Aged Adult Cells 7 d down vs Aged Adult Cells 0 h	0.780552	-0.155461	0.0790743	-0.281202	-0.155461	Aged Adult Cells 10 d down vs Aged Adult Cells 0 h	-0.0262533	Aged Adult Cells 10 d down vs Aged Adult Cells 0 h	4.40635	18.8544	17.7269	1
738466	cg12499770				1.69024e-05	0.889537	0.0524971	0.0196324	0.140116	0.0524971	Aged Adult Cells 72 h up vs Aged Adult Cells 0 h	0.00805575	Aged Adult Cells 72 h up vs Aged Adult Cells 0 h	9.94987e-06	2.15974	28.4812	5.33678	2.15974	Aged Adult Cells 7 d up vs Aged Adult Cells 0 h	0.277682	Aged Adult Cells 7 d up vs Aged Adult Cells 0 h	0.843915	0.074432	0.0394658	0.19866	0.074432	Aged Adult Cells 10 d up vs Aged Adult Cells 0 h	0.0104568	Aged Adult Cells 10 d up vs Aged Adult Cells 0 h	8.18633	16.0885	8.14191	1
314220	cg12551078				0.000441193	0.633754	-0.263946	0.23187	-0.481529	-0.263946	Aged Adult Cells 72 h down vs Aged Adult Cells 0 h	-0.0341635	Aged Adult Cells 72 h down vs Aged Adult Cells 0 h	1.17322e-05	-3.12456	27.8514	-5.27744	-3.12456	Aged Adult Cells 7 d down vs Aged Adult Cells 0 h	-0.455639	Aged Adult Cells 7 d down vs Aged Adult Cells 0 h	0.912325	-0.0608824	0.0123367	-0.111071	-0.0608824	Aged Adult Cells 10 d down vs Aged Adult Cells 0 h	-0.00211756	Aged Adult Cells 10 d down vs Aged Adult Cells 0 h	5.47124	23.0143	17.4266	1
262463	cg12681986	LMF1	Unclassified_Cell_type_specific	N_Shore	1.96436e-05	0.960751	0.0332774	0.00246397	0.0496384	0.0332774	Aged Adult Cells 72 h up vs Aged Adult Cells 0 h	0.00848439	Aged Adult Cells 72 h up vs Aged Adult Cells 0 h	1.72286e-06	-4.32396	35.6576	-5.9714	-4.32396	Aged Adult Cells 7 d down vs Aged Adult Cells 0 h	-0.577273	Aged Adult Cells 7 d down vs Aged Adult Cells 0 h	0.708312	0.253292	0.142751	0.377825	0.253292	Aged Adult Cells 10 d up vs Aged Adult Cells 0 h	0.0380954	Aged Adult Cells 10 d up vs Aged Adult Cells 0 h	8.04829	50.6402	26.067	1
241184	cg12758485				0.00226321	0.833289	-0.153319	0.0451094	-0.21239	-0.153319	Aged Adult Cells 72 h down vs Aged Adult Cells 0 h	-0.022174	Aged Adult Cells 72 h down vs Aged Adult Cells 0 h	0.000108122	3.49098	20.0458	4.47725	3.49098	Aged Adult Cells 7 d up vs Aged Adult Cells 0 h	0.481795	Aged Adult Cells 7 d up vs Aged Adult Cells 0 h	0.92422	-0.0692645	0.00920652	-0.0959506	-0.0692645	Aged Adult Cells 10 d down vs Aged Adult Cells 0 h	-0.0095208	Aged Adult Cells 10 d down vs Aged Adult Cells 0 h	4.30327	31.3944	30.2241	1
81110	cg12773394	CRMP1		N_Shore	0.00058377	0.873525	0.0736215	0.025791	0.160596	0.0736215	Aged Adult Cells 72 h up vs Aged Adult Cells 0 h	0.00161803	Aged Adult Cells 72 h up vs Aged Adult Cells 0 h	5.87781e-05	2.32597	22.0658	4.69743	2.32597	Aged Adult Cells 7 d up vs Aged Adult Cells 0 h	0.18984	Aged Adult Cells 7 d up vs Aged Adult Cells 0 h	0.904683	0.0553781	0.0145927	0.1208	0.0553781	Aged Adult Cells 10 d up vs Aged Adult Cells 0 h	0.000898887	Aged Adult Cells 10 d up vs Aged Adult Cells 0 h	5.26308	15.4849	12.189	1
178424	cg12779607	RERE			0.000173608	0.891461	0.0886205	0.01895	0.137659	0.0886205	Aged Adult Cells 72 h up vs Aged Adult Cells 0 h	0.0118328	Aged Adult Cells 72 h up vs Aged Adult Cells 0 h	2.36129e-05	-3.49466	25.2583	-5.02577	-3.49466	Aged Adult Cells 7 d down vs Aged Adult Cells 0 h	-0.50084	Aged Adult Cells 7 d down vs Aged Adult Cells 0 h	0.477126	0.463685	0.518785	0.720267	0.463685	Aged Adult Cells 10 d up vs Aged Adult Cells 0 h	0.0567912	Aged Adult Cells 10 d up vs Aged Adult Cells 0 h	6.19101	35.921	24.0374	1
421216	cg12847374	EPHB2			0.000666011	0.708045	0.197938	0.143027	0.378189	0.197938	Aged Adult Cells 72 h up vs Aged Adult Cells 0 h	0.0320647	Aged Adult Cells 72 h up vs Aged Adult Cells 0 h	6.96014e-05	-2.62107	21.4967	-4.63646	-2.62107	Aged Adult Cells 7 d down vs Aged Adult Cells 0 h	-0.346678	Aged Adult Cells 7 d down vs Aged Adult Cells 0 h	0.778514	0.148582	0.0805917	0.283887	0.148582	Aged Adult Cells 10 d up vs Aged Adult Cells 0 h	0.0244184	Aged Adult Cells 10 d up vs Aged Adult Cells 0 h	5.16632	19.813	15.8879	1
158440	cg12861771	C15orf27			1.71844e-05	0.852667	-0.0641587	0.0351116	-0.187381	-0.0641587	Aged Adult Cells 72 h down vs Aged Adult Cells 0 h	-0.0105546	Aged Adult Cells 72 h down vs Aged Adult Cells 0 h	3.19694e-06	2.12535	33.026	5.74682	2.12535	Aged Adult Cells 7 d up vs Aged Adult Cells 0 h	0.277213	Aged Adult Cells 7 d up vs Aged Adult Cells 0 h	0.918496	0.0353436	0.0106552	0.103224	0.0353436	Aged Adult Cells 10 d up vs Aged Adult Cells 0 h	0.00359421	Aged Adult Cells 10 d up vs Aged Adult Cells 0 h	8.17106	13.4112	6.79967	1
692485	cg12864592				2.28337e-05	0.37098	-0.43411	0.825802	-0.908737	-0.43411	Aged Adult Cells 72 h down vs Aged Adult Cells 0 h	-0.0256469	Aged Adult Cells 72 h down vs Aged Adult Cells 0 h	4.00048e-06	-2.92337	32.0994	-5.66563	-2.92337	Aged Adult Cells 7 d down vs Aged Adult Cells 0 h	-0.0771838	Aged Adult Cells 7 d down vs Aged Adult Cells 0 h	0.618147	-0.240711	0.253903	-0.503888	-0.240711	Aged Adult Cells 10 d down vs Aged Adult Cells 0 h	-0.0145454	Aged Adult Cells 10 d down vs Aged Adult Cells 0 h	7.91144	25.2759	13.2358	1
602922	cg12942155	ARPP-21			0.00207134	0.862349	-0.110471	0.030601	-0.174931	-0.110471	Aged Adult Cells 72 h down vs Aged Adult Cells 0 h	-0.0145001	Aged Adult Cells 72 h down vs Aged Adult Cells 0 h	8.347e-05	-3.11782	20.8926	-4.57084	-3.11782	Aged Adult Cells 7 d down vs Aged Adult Cells 0 h	-0.393657	Aged Adult Cells 7 d down vs Aged Adult Cells 0 h	0.764048	0.191352	0.091813	0.303007	0.191352	Aged Adult Cells 10 d up vs Aged Adult Cells 0 h	0.0332874	Aged Adult Cells 10 d up vs Aged Adult Cells 0 h	4.36375	24.3641	23.1308	1
392965	cg13060531	TTLL7		S_Shore	4.78549e-05	0.790099	-0.161067	0.0721745	-0.268653	-0.161067	Aged Adult Cells 72 h down vs Aged Adult Cells 0 h	-0.0219691	Aged Adult Cells 72 h down vs Aged Adult Cells 0 h	2.47375e-06	-3.78171	34.1038	-5.83985	-3.78171	Aged Adult Cells 7 d down vs Aged Adult Cells 0 h	-0.534403	Aged Adult Cells 7 d down vs Aged Adult Cells 0 h	0.923693	0.0579266	0.00933531	0.0966194	0.0579266	Aged Adult Cells 10 d up vs Aged Adult Cells 0 h	0.00868869	Aged Adult Cells 10 d up vs Aged Adult Cells 0 h	7.25772	36.522	20.8475	1
9065	cg13069322				0.000588375	0.953815	-0.0260569	0.00341289	-0.0584199	-0.0260569	Aged Adult Cells 72 h down vs Aged Adult Cells 0 h	-0.00187787	Aged Adult Cells 72 h down vs Aged Adult Cells 0 h	2.2571e-05	2.42906	25.4218	5.042	2.42906	Aged Adult Cells 7 d up vs Aged Adult Cells 0 h	0.380756	Aged Adult Cells 7 d up vs Aged Adult Cells 0 h	0.846795	0.086951	0.0380037	0.194945	0.086951	Aged Adult Cells 10 d up vs Aged Adult Cells 0 h	0.0187385	Aged Adult Cells 10 d up vs Aged Adult Cells 0 h	5.25729	14.6424	11.5385	1
792338	cg13151409	OSBPL10-AS1			0.00138515	0.945483	-0.0469241	0.00475747	-0.0689744	-0.0469241	Aged Adult Cells 72 h down vs Aged Adult Cells 0 h	0.00140296	Aged Adult Cells 72 h up vs Aged Adult Cells 0 h	8.86098e-05	-3.34288	20.6956	-4.54924	-3.34288	Aged Adult Cells 7 d down vs Aged Adult Cells 0 h	-0.496087	Aged Adult Cells 7 d down vs Aged Adult Cells 0 h	0.526831	0.435788	0.410332	0.640571	0.435788	Aged Adult Cells 10 d up vs Aged Adult Cells 0 h	0.066764	Aged Adult Cells 10 d up vs Aged Adult Cells 0 h	4.64234	30.0802	26.8438	1
253021	cg13167862			N_Shelf	0.00153668	0.979253	0.0152558	0.000688037	0.0262305	0.0152558	Aged Adult Cells 72 h up vs Aged Adult Cells 0 h	0.00194518	Aged Adult Cells 72 h up vs Aged Adult Cells 0 h	5.93653e-05	-2.94871	22.0322	-4.69384	-2.94871	Aged Adult Cells 7 d down vs Aged Adult Cells 0 h	-0.362004	Aged Adult Cells 7 d down vs Aged Adult Cells 0 h	0.977565	-0.0164974	0.000804588	-0.0283653	-0.0164974	Aged Adult Cells 10 d down vs Aged Adult Cells 0 h	-0.00341018	Aged Adult Cells 10 d down vs Aged Adult Cells 0 h	4.56985	21.6416	19.6195	1
342463	cg13292942				0.00114017	0.967724	0.0247526	0.00166573	0.0408134	0.0247526	Aged Adult Cells 72 h up vs Aged Adult Cells 0 h	0.00107054	Aged Adult Cells 72 h up vs Aged Adult Cells 0 h	7.6133e-05	-3.01601	21.1975	-4.60407	-3.01601	Aged Adult Cells 7 d down vs Aged Adult Cells 0 h	-0.415151	Aged Adult Cells 7 d down vs Aged Adult Cells 0 h	0.962845	0.028497	0.00220782	0.0469875	0.028497	Aged Adult Cells 10 d up vs Aged Adult Cells 0 h	0.000769705	Aged Adult Cells 10 d up vs Aged Adult Cells 0 h	4.77941	24.6115	21.3335	1
142976	cg13377056	CD160			9.53059e-06	0.864422	-0.0670508	0.0296771	-0.17227	-0.0670508	Aged Adult Cells 72 h down vs Aged Adult Cells 0 h	-0.00360555	Aged Adult Cells 72 h down vs Aged Adult Cells 0 h	1.16166e-06	2.57086	37.396	6.11522	2.57086	Aged Adult Cells 7 d up vs Aged Adult Cells 0 h	0.304074	Aged Adult Cells 7 d up vs Aged Adult Cells 0 h	0.519421	-0.25384	0.425339	-0.65218	-0.25384	Aged Adult Cells 10 d down vs Aged Adult Cells 0 h	-0.0164812	Aged Adult Cells 10 d down vs Aged Adult Cells 0 h	8.7252	18.505	8.78645	1
579317	cg13391488	COL27A1	Unclassified		0.000122314	0.566537	0.26818	0.336151	0.579785	0.26818	Aged Adult Cells 72 h up vs Aged Adult Cells 0 h	0.0393984	Aged Adult Cells 72 h up vs Aged Adult Cells 0 h	3.38938e-06	2.8606	32.783	5.72564	2.8606	Aged Adult Cells 7 d up vs Aged Adult Cells 0 h	0.288268	Aged Adult Cells 7 d up vs Aged Adult Cells 0 h	0.583482	0.256488	0.30748	0.554509	0.256488	Aged Adult Cells 10 d up vs Aged Adult Cells 0 h	0.0357297	Aged Adult Cells 10 d up vs Aged Adult Cells 0 h	6.4723	19.3867	12.4093	1
341268	cg13434023		Unclassified		4.81876e-07	0.960765	0.0216635	0.0024622	0.0496206	0.0216635	Aged Adult Cells 72 h up vs Aged Adult Cells 0 h	0.00240738	Aged Adult Cells 72 h up vs Aged Adult Cells 0 h	2.31565e-08	3.57673	57.53	7.58485	3.57673	Aged Adult Cells 7 d up vs Aged Adult Cells 0 h	0.520266	Aged Adult Cells 7 d up vs Aged Adult Cells 0 h	0.717067	-0.159762	0.133911	-0.365939	-0.159762	Aged Adult Cells 10 d down vs Aged Adult Cells 0 h	-0.024655	Aged Adult Cells 10 d down vs Aged Adult Cells 0 h	11.8895	31.7267	11.055	1
767788	cg13456836	ANKRD20A19P			3.07728e-05	0.771473	-0.141264	0.0859541	-0.293179	-0.141264	Aged Adult Cells 72 h down vs Aged Adult Cells 0 h	-0.0148916	Aged Adult Cells 72 h down vs Aged Adult Cells 0 h	3.15526e-06	2.99335	33.0806	5.75158	2.99335	Aged Adult Cells 7 d up vs Aged Adult Cells 0 h	0.454345	Aged Adult Cells 7 d up vs Aged Adult Cells 0 h	0.829826	-0.104497	0.0470341	-0.216873	-0.104497	Aged Adult Cells 10 d down vs Aged Adult Cells 0 h	-0.00928874	Aged Adult Cells 10 d down vs Aged Adult Cells 0 h	7.64403	24.8454	13.4655	1
34585	cg13458609	ENG			0.00286801	0.933578	0.0612993	0.00706776	0.08407	0.0612993	Aged Adult Cells 72 h up vs Aged Adult Cells 0 h	0.0105087	Aged Adult Cells 72 h up vs Aged Adult Cells 0 h	0.000171825	-3.39377	18.569	-4.30917	-3.39377	Aged Adult Cells 7 d down vs Aged Adult Cells 0 h	-0.399708	Aged Adult Cells 7 d down vs Aged Adult Cells 0 h	0.805676	0.181024	0.0616372	0.248268	0.181024	Aged Adult Cells 10 d up vs Aged Adult Cells 0 h	0.030419	Aged Adult Cells 10 d up vs Aged Adult Cells 0 h	4.14302	30.8372	30.8359	1
632002	cg13472596	FCHO1			8.96237e-05	0.615396	0.212168	0.257917	0.507856	0.212168	Aged Adult Cells 72 h up vs Aged Adult Cells 0 h	0.0360261	Aged Adult Cells 72 h up vs Aged Adult Cells 0 h	7.82049e-06	-2.44735	29.415	-5.42356	-2.44735	Aged Adult Cells 7 d down vs Aged Adult Cells 0 h	-0.318529	Aged Adult Cells 7 d down vs Aged Adult Cells 0 h	0.543164	0.257049	0.378578	0.615287	0.257049	Aged Adult Cells 10 d up vs Aged Adult Cells 0 h	0.0435732	Aged Adult Cells 10 d up vs Aged Adult Cells 0 h	6.72736	16.4381	10.1229	1
520493	cg13665890	SLC25A31		S_Shelf	0.00032614	0.807857	-0.148134	0.0602329	-0.245424	-0.148134	Aged Adult Cells 72 h down vs Aged Adult Cells 0 h	-0.0152779	Aged Adult Cells 72 h down vs Aged Adult Cells 0 h	2.44186e-05	-3.26866	25.1372	-5.0137	-3.26866	Aged Adult Cells 7 d down vs Aged Adult Cells 0 h	-0.1273	Aged Adult Cells 7 d down vs Aged Adult Cells 0 h	0.430599	-0.482462	0.638925	-0.799328	-0.482462	Aged Adult Cells 10 d down vs Aged Adult Cells 0 h	-0.031708	Aged Adult Cells 10 d down vs Aged Adult Cells 0 h	5.69988	29.0717	21.1302	1
90800	cg13718418			N_Shore	0.000137124	0.61533	0.298795	0.258013	0.50795	0.298795	Aged Adult Cells 72 h up vs Aged Adult Cells 0 h	0.0366943	Aged Adult Cells 72 h up vs Aged Adult Cells 0 h	2.69304e-05	3.16316	24.7852	4.97847	3.16316	Aged Adult Cells 7 d up vs Aged Adult Cells 0 h	0.256919	Aged Adult Cells 7 d up vs Aged Adult Cells 0 h	0.394782	0.508123	0.746163	0.863807	0.508123	Aged Adult Cells 10 d up vs Aged Adult Cells 0 h	0.0639917	Aged Adult Cells 10 d up vs Aged Adult Cells 0 h	6.37981	30.9057	20.0693	1
558184	cg13791644	RAB11FIP2			0.00120955	0.833174	0.100821	0.0451727	0.212539	0.100821	Aged Adult Cells 72 h up vs Aged Adult Cells 0 h	0.00855617	Aged Adult Cells 72 h up vs Aged Adult Cells 0 h	0.000105892	-2.29789	20.1134	-4.48479	-2.29789	Aged Adult Cells 7 d down vs Aged Adult Cells 0 h	-0.301797	Aged Adult Cells 7 d down vs Aged Adult Cells 0 h	0.457583	0.357146	0.566847	0.752892	0.357146	Aged Adult Cells 10 d up vs Aged Adult Cells 0 h	0.026296	Aged Adult Cells 10 d up vs Aged Adult Cells 0 h	4.73765	14.9251	13.0513	1
121674	cg13910185	SORL1	Promoter_Associated	S_Shore	0.00201522	0.91504	0.0596218	0.0115815	0.107617	0.0596218	Aged Adult Cells 72 h up vs Aged Adult Cells 0 h	0.00847443	Aged Adult Cells 72 h up vs Aged Adult Cells 0 h	0.000107104	-2.68126	20.0764	-4.48067	-2.68126	Aged Adult Cells 7 d down vs Aged Adult Cells 0 h	-0.29013	Aged Adult Cells 7 d down vs Aged Adult Cells 0 h	0.659074	0.246963	0.19871	0.445769	0.246963	Aged Adult Cells 10 d up vs Aged Adult Cells 0 h	0.0399375	Aged Adult Cells 10 d up vs Aged Adult Cells 0 h	4.38257	18.8322	17.8021	1
517321	cg13910489				0.00126958	0.729335	-0.202708	0.12206	-0.349371	-0.202708	Aged Adult Cells 72 h down vs Aged Adult Cells 0 h	-0.0303161	Aged Adult Cells 72 h down vs Aged Adult Cells 0 h	3.74886e-05	-3.0454	23.6142	-4.85944	-3.0454	Aged Adult Cells 7 d down vs Aged Adult Cells 0 h	-0.459089	Aged Adult Cells 7 d down vs Aged Adult Cells 0 h	0.718503	-0.211192	0.132491	-0.363994	-0.211192	Aged Adult Cells 10 d down vs Aged Adult Cells 0 h	-0.0303935	Aged Adult Cells 10 d down vs Aged Adult Cells 0 h	4.70351	22.1676	19.5253	1
232397	cg13937693	ARHGAP17			0.000102549	0.982735	0.0100201	0.000476449	0.0218277	0.0100201	Aged Adult Cells 72 h up vs Aged Adult Cells 0 h	0.00167058	Aged Adult Cells 72 h up vs Aged Adult Cells 0 h	2.82484e-05	2.45997	24.6143	4.96128	2.45997	Aged Adult Cells 7 d up vs Aged Adult Cells 0 h	0.381152	Aged Adult Cells 7 d up vs Aged Adult Cells 0 h	0.83228	0.0980972	0.0456657	0.213695	0.0980972	Aged Adult Cells 10 d up vs Aged Adult Cells 0 h	0.0169519	Aged Adult Cells 10 d up vs Aged Adult Cells 0 h	6.61624	19.5192	12.2223	1
174132	cg13960579	FAM189B		S_Shore	0.00141153	0.942569	-0.0308552	0.00528073	-0.0726686	-0.0308552	Aged Adult Cells 72 h down vs Aged Adult Cells 0 h	-0.00516708	Aged Adult Cells 72 h down vs Aged Adult Cells 0 h	8.1324e-05	2.1006	20.9787	4.58025	2.1006	Aged Adult Cells 7 d up vs Aged Adult Cells 0 h	0.318357	Aged Adult Cells 7 d up vs Aged Adult Cells 0 h	0.811122	0.1024	0.0581619	0.241168	0.1024	Aged Adult Cells 10 d up vs Aged Adult Cells 0 h	0.0172567	Aged Adult Cells 10 d up vs Aged Adult Cells 0 h	4.62913	11.684	10.4566	1
291758	cg13991389	MACF1			5.43255e-07	0.804752	0.0750069	0.0622378	0.249475	0.0750069	Aged Adult Cells 72 h up vs Aged Adult Cells 0 h	0.0113725	Aged Adult Cells 72 h up vs Aged Adult Cells 0 h	8.62698e-07	2.0213	38.7405	6.22418	2.0213	Aged Adult Cells 7 d up vs Aged Adult Cells 0 h	0.196695	Aged Adult Cells 7 d up vs Aged Adult Cells 0 h	0.76948	0.0889389	0.0875056	0.295813	0.0889389	Aged Adult Cells 10 d up vs Aged Adult Cells 0 h	0.0132266	Aged Adult Cells 10 d up vs Aged Adult Cells 0 h	11.7498	14.8699	5.24295	1
578873	cg14089636	PIK3CD			0.000451925	0.420876	0.336582	0.666657	0.816491	0.336582	Aged Adult Cells 72 h up vs Aged Adult Cells 0 h	0.0560158	Aged Adult Cells 72 h up vs Aged Adult Cells 0 h	7.12027e-05	-2.06077	21.4207	-4.62825	-2.06077	Aged Adult Cells 7 d down vs Aged Adult Cells 0 h	-0.253458	Aged Adult Cells 7 d down vs Aged Adult Cells 0 h	0.482852	0.293036	0.505317	0.710857	0.293036	Aged Adult Cells 10 d up vs Aged Adult Cells 0 h	0.0482866	Aged Adult Cells 10 d up vs Aged Adult Cells 0 h	5.45324	12.9736	9.85614	1
718719	cg14114377	MARK4	Promoter_Associated_Cell_type_specific	S_Shore	0.000111258	0.885969	0.0678015	0.0209304	0.144674	0.0678015	Aged Adult Cells 72 h up vs Aged Adult Cells 0 h	0.00953804	Aged Adult Cells 72 h up vs Aged Adult Cells 0 h	5.03568e-06	-2.82583	31.1634	-5.58242	-2.82583	Aged Adult Cells 7 d down vs Aged Adult Cells 0 h	-0.29575	Aged Adult Cells 7 d down vs Aged Adult Cells 0 h	0.851382	0.0885914	0.0357341	0.189035	0.0885914	Aged Adult Cells 10 d up vs Aged Adult Cells 0 h	0.0107412	Aged Adult Cells 10 d up vs Aged Adult Cells 0 h	6.54947	20.1389	12.7388	1
400420	cg14186321				0.000347683	0.566306	0.273304	0.336554	0.580133	0.273304	Aged Adult Cells 72 h up vs Aged Adult Cells 0 h	0.0394872	Aged Adult Cells 72 h up vs Aged Adult Cells 0 h	6.11676e-05	-2.38299	21.931	-4.68306	-2.38299	Aged Adult Cells 7 d down vs Aged Adult Cells 0 h	-0.369806	Aged Adult Cells 7 d down vs Aged Adult Cells 0 h	0.652472	0.21437	0.207057	0.455036	0.21437	Aged Adult Cells 10 d up vs Aged Adult Cells 0 h	0.0291804	Aged Adult Cells 10 d up vs Aged Adult Cells 0 h	5.65112	17.559	12.8726	1
406072	cg14187009				0.00185848	0.907342	0.0558897	0.0137857	0.117413	0.0558897	Aged Adult Cells 72 h up vs Aged Adult Cells 0 h	0.00928198	Aged Adult Cells 72 h up vs Aged Adult Cells 0 h	0.000142252	-2.25085	19.1651	-4.3778	-2.25085	Aged Adult Cells 7 d down vs Aged Adult Cells 0 h	-0.318208	Aged Adult Cells 7 d down vs Aged Adult Cells 0 h	0.719174	0.172833	0.131831	0.363086	0.172833	Aged Adult Cells 10 d up vs Aged Adult Cells 0 h	0.0294599	Aged Adult Cells 10 d up vs Aged Adult Cells 0 h	4.4382	14.0789	13.142	1
756602	cg14193956				0.000561507	0.973485	-0.0167051	0.00112401	-0.0335262	-0.0167051	Aged Adult Cells 72 h down vs Aged Adult Cells 0 h	-0.00383836	Aged Adult Cells 72 h down vs Aged Adult Cells 0 h	4.85066e-05	-2.56538	22.721	-4.76665	-2.56538	Aged Adult Cells 7 d down vs Aged Adult Cells 0 h	-0.307986	Aged Adult Cells 7 d down vs Aged Adult Cells 0 h	0.884318	0.0731383	0.0215457	0.146785	0.0731383	Aged Adult Cells 10 d up vs Aged Adult Cells 0 h	0.0101677	Aged Adult Cells 10 d up vs Aged Adult Cells 0 h	5.29178	18.3932	14.3998	1
619678	cg14348967		Unclassified		0.000607095	0.61357	-0.279246	0.260604	-0.510494	-0.279246	Aged Adult Cells 72 h down vs Aged Adult Cells 0 h	-0.0231325	Aged Adult Cells 72 h down vs Aged Adult Cells 0 h	0.000110072	2.64151	19.9878	4.47078	2.64151	Aged Adult Cells 7 d up vs Aged Adult Cells 0 h	0.32547	Aged Adult Cells 7 d up vs Aged Adult Cells 0 h	0.760764	-0.168131	0.0944718	-0.307363	-0.168131	Aged Adult Cells 10 d down vs Aged Adult Cells 0 h	-0.0148332	Aged Adult Cells 10 d down vs Aged Adult Cells 0 h	5.23424	21.9267	17.3548	1
396760	cg14491209	SOX11		S_Shore	0.00253872	0.925906	-0.0627476	0.0088001	-0.0938088	-0.0627476	Aged Adult Cells 72 h down vs Aged Adult Cells 0 h	-0.0116215	Aged Adult Cells 72 h down vs Aged Adult Cells 0 h	0.000144922	-3.158	19.1061	-4.37105	-3.158	Aged Adult Cells 7 d down vs Aged Adult Cells 0 h	-0.434423	Aged Adult Cells 7 d down vs Aged Adult Cells 0 h	0.963434	0.0309307	0.00213832	0.046242	0.0309307	Aged Adult Cells 10 d up vs Aged Adult Cells 0 h	0.00419319	Aged Adult Cells 10 d up vs Aged Adult Cells 0 h	4.22528	26.4661	25.9498	1
688968	cg14500160				0.00073774	0.934289	0.0501108	0.00691708	0.083169	0.0501108	Aged Adult Cells 72 h up vs Aged Adult Cells 0 h	0.00301948	Aged Adult Cells 72 h up vs Aged Adult Cells 0 h	8.82075e-05	-2.96169	20.7106	-4.55089	-2.96169	Aged Adult Cells 7 d down vs Aged Adult Cells 0 h	-0.440305	Aged Adult Cells 7 d down vs Aged Adult Cells 0 h	0.512234	0.399787	0.440268	0.663527	0.399787	Aged Adult Cells 10 d up vs Aged Adult Cells 0 h	0.0413214	Aged Adult Cells 10 d up vs Aged Adult Cells 0 h	5.09176	25.8783	21.0556	1
210007	cg14666786				0.000147626	0.992788	0.00404487	8.31142e-05	0.0091167	0.00404487	Aged Adult Cells 72 h up vs Aged Adult Cells 0 h	0.00524275	Aged Adult Cells 72 h up vs Aged Adult Cells 0 h	2.49513e-05	2.39897	25.0594	5.00593	2.39897	Aged Adult Cells 7 d up vs Aged Adult Cells 0 h	0.253087	Aged Adult Cells 7 d up vs Aged Adult Cells 0 h	0.773226	0.129049	0.0846012	0.290863	0.129049	Aged Adult Cells 10 d up vs Aged Adult Cells 0 h	0.0243267	Aged Adult Cells 10 d up vs Aged Adult Cells 0 h	6.32045	17.4184	11.4172	1
158603	cg15022739	BRUNOL4		N_Shore	0.000182245	0.923346	-0.052176	0.00942074	-0.0970605	-0.052176	Aged Adult Cells 72 h down vs Aged Adult Cells 0 h	-0.0073562	Aged Adult Cells 72 h down vs Aged Adult Cells 0 h	7.34986e-06	-3.16209	29.6582	-5.44594	-3.16209	Aged Adult Cells 7 d down vs Aged Adult Cells 0 h	-0.42768	Aged Adult Cells 7 d down vs Aged Adult Cells 0 h	0.949548	-0.0343097	0.00407359	-0.0638247	-0.0343097	Aged Adult Cells 10 d down vs Aged Adult Cells 0 h	-0.00497962	Aged Adult Cells 10 d down vs Aged Adult Cells 0 h	6.1525	24.8906	16.7604	1
136192	cg15056751	TRNT1	Promoter_Associated	S_Shore	0.000986956	0.661863	-0.252085	0.195246	-0.441867	-0.252085	Aged Adult Cells 72 h down vs Aged Adult Cells 0 h	-0.0394817	Aged Adult Cells 72 h down vs Aged Adult Cells 0 h	2.26738e-05	-3.10593	25.4053	-5.04037	-3.10593	Aged Adult Cells 7 d down vs Aged Adult Cells 0 h	-0.44125	Aged Adult Cells 7 d down vs Aged Adult Cells 0 h	0.726223	-0.201708	0.125007	-0.353564	-0.201708	Aged Adult Cells 10 d down vs Aged Adult Cells 0 h	-0.0316965	Aged Adult Cells 10 d down vs Aged Adult Cells 0 h	4.88206	22.2456	18.8773	1
496497	cg15107150	SLC35F1		N_Shore	0.000890284	0.65809	0.254643	0.199941	0.447148	0.254643	Aged Adult Cells 72 h up vs Aged Adult Cells 0 h	0.0227386	Aged Adult Cells 72 h up vs Aged Adult Cells 0 h	5.90678e-05	2.88835	22.0492	4.69565	2.88835	Aged Adult Cells 7 d up vs Aged Adult Cells 0 h	0.370599	Aged Adult Cells 7 d up vs Aged Adult Cells 0 h	0.783334	-0.158055	0.0770288	-0.277541	-0.158055	Aged Adult Cells 10 d down vs Aged Adult Cells 0 h	-0.0151782	Aged Adult Cells 10 d down vs Aged Adult Cells 0 h	4.95592	22.5016	18.81	1
498868	cg15226808			S_Shelf	0.000696117	0.778881	0.12726	0.0803177	0.283404	0.12726	Aged Adult Cells 72 h up vs Aged Adult Cells 0 h	0.00855564	Aged Adult Cells 72 h up vs Aged Adult Cells 0 h	8.17924e-05	-2.22051	20.9597	-4.57818	-2.22051	Aged Adult Cells 7 d down vs Aged Adult Cells 0 h	-0.282258	Aged Adult Cells 7 d down vs Aged Adult Cells 0 h	0.518384	0.293589	0.42747	0.653812	0.293589	Aged Adult Cells 10 d up vs Aged Adult Cells 0 h	0.017631	Aged Adult Cells 10 d up vs Aged Adult Cells 0 h	5.13404	14.4931	11.6951	1
235989	cg15296144				0.000528641	0.874386	-0.110158	0.025438	-0.159493	-0.110158	Aged Adult Cells 72 h down vs Aged Adult Cells 0 h	-0.0156413	Aged Adult Cells 72 h down vs Aged Adult Cells 0 h	2.15826e-05	-3.77342	25.5845	-5.05811	-3.77342	Aged Adult Cells 7 d down vs Aged Adult Cells 0 h	-0.521952	Aged Adult Cells 7 d down vs Aged Adult Cells 0 h	0.772553	0.201506	0.0851195	0.291752	0.201506	Aged Adult Cells 10 d up vs Aged Adult Cells 0 h	0.0293618	Aged Adult Cells 10 d up vs Aged Adult Cells 0 h	5.33642	35.639	27.6678	1
290661	cg15296375	GFPT2			0.00243049	0.884932	-0.0707548	0.021316	-0.146	-0.0707548	Aged Adult Cells 72 h down vs Aged Adult Cells 0 h	-0.0129913	Aged Adult Cells 72 h down vs Aged Adult Cells 0 h	0.000155285	2.2749	18.8874	4.34597	2.2749	Aged Adult Cells 7 d up vs Aged Adult Cells 0 h	0.290601	Aged Adult Cells 7 d up vs Aged Adult Cells 0 h	0.971282	0.0175981	0.00131864	0.036313	0.0175981	Aged Adult Cells 10 d up vs Aged Adult Cells 0 h	0.00322566	Aged Adult Cells 10 d up vs Aged Adult Cells 0 h	4.2548	13.9899	13.6218	1
773922	cg15319126				0.000555516	0.894534	0.0783646	0.0178858	0.133738	0.0783646	Aged Adult Cells 72 h up vs Aged Adult Cells 0 h	0.0127756	Aged Adult Cells 72 h up vs Aged Adult Cells 0 h	2.60734e-05	-3.15827	24.9012	-4.99011	-3.15827	Aged Adult Cells 7 d down vs Aged Adult Cells 0 h	-0.352002	Aged Adult Cells 7 d down vs Aged Adult Cells 0 h	0.961462	-0.0285583	0.00237537	-0.0487378	-0.0285583	Aged Adult Cells 10 d down vs Aged Adult Cells 0 h	-0.00510761	Aged Adult Cells 10 d down vs Aged Adult Cells 0 h	5.2997	25.4749	19.9141	1
6858	cg15371801		Unclassified	Island	0.0020507	0.939388	0.0510343	0.00588303	0.0767009	0.0510343	Aged Adult Cells 72 h up vs Aged Adult Cells 0 h	0.00946853	Aged Adult Cells 72 h up vs Aged Adult Cells 0 h	8.33578e-05	3.28532	20.897	4.57133	3.28532	Aged Adult Cells 7 d up vs Aged Adult Cells 0 h	0.325866	Aged Adult Cells 7 d up vs Aged Adult Cells 0 h	0.910913	0.0750985	0.0127391	0.112868	0.0750985	Aged Adult Cells 10 d up vs Aged Adult Cells 0 h	0.0121895	Aged Adult Cells 10 d up vs Aged Adult Cells 0 h	4.37061	27.089	25.6774	1
583535	cg15414028	FAM107B	Promoter_Associated	N_Shore	0.000352024	0.920584	0.0652014	0.0101143	0.10057	0.0652014	Aged Adult Cells 72 h up vs Aged Adult Cells 0 h	0.00923672	Aged Adult Cells 72 h up vs Aged Adult Cells 0 h	1.32972e-05	3.66405	27.3777	5.23237	3.66405	Aged Adult Cells 7 d up vs Aged Adult Cells 0 h	0.538239	Aged Adult Cells 7 d up vs Aged Adult Cells 0 h	0.823899	-0.145584	0.0504255	-0.224556	-0.145584	Aged Adult Cells 10 d down vs Aged Adult Cells 0 h	-0.016459	Aged Adult Cells 10 d down vs Aged Adult Cells 0 h	5.64169	33.1984	24.3785	1
476352	cg15432645	EBF1			0.000935276	0.750182	0.156158	0.103324	0.321441	0.156158	Aged Adult Cells 72 h up vs Aged Adult Cells 0 h	0.0229335	Aged Adult Cells 72 h up vs Aged Adult Cells 0 h	0.000129394	-2.3152	19.4673	-4.41217	-2.3152	Aged Adult Cells 7 d down vs Aged Adult Cells 0 h	-0.366769	Aged Adult Cells 7 d down vs Aged Adult Cells 0 h	0.437039	0.382859	0.621087	0.788091	0.382859	Aged Adult Cells 10 d up vs Aged Adult Cells 0 h	0.0529191	Aged Adult Cells 10 d up vs Aged Adult Cells 0 h	4.92054	16.258	13.6884	1
692900	cg15800212	SLX4		S_Shore	0.000162779	0.888018	0.0752007	0.02018	0.142056	0.0752007	Aged Adult Cells 72 h up vs Aged Adult Cells 0 h	0.0108614	Aged Adult Cells 72 h up vs Aged Adult Cells 0 h	1.62745e-05	-2.95023	26.6221	-5.15966	-2.95023	Aged Adult Cells 7 d down vs Aged Adult Cells 0 h	-0.437643	Aged Adult Cells 7 d down vs Aged Adult Cells 0 h	0.782877	0.147241	0.0773631	0.278142	0.147241	Aged Adult Cells 10 d up vs Aged Adult Cells 0 h	0.0218078	Aged Adult Cells 10 d up vs Aged Adult Cells 0 h	6.24227	24.4902	16.2536	1
81309	cg15831060		Unclassified_Cell_type_specific		0.00423516	0.70295	0.212666	0.148327	0.385133	0.212666	Aged Adult Cells 72 h up vs Aged Adult Cells 0 h	0.00815326	Aged Adult Cells 72 h up vs Aged Adult Cells 0 h	0.000162463	2.58228	18.7449	4.32954	2.58228	Aged Adult Cells 7 d up vs Aged Adult Cells 0 h	0.226311	Aged Adult Cells 7 d up vs Aged Adult Cells 0 h	0.83131	0.118694	0.0462039	0.214951	0.118694	Aged Adult Cells 10 d up vs Aged Adult Cells 0 h	0.00462684	Aged Adult Cells 10 d up vs Aged Adult Cells 0 h	3.88373	16.5788	17.685	1
356622	cg16004502	TRPV6			2.35663e-05	0.566241	-0.306671	0.336667	-0.580231	-0.306671	Aged Adult Cells 72 h down vs Aged Adult Cells 0 h	-0.041866	Aged Adult Cells 72 h down vs Aged Adult Cells 0 h	6.56068e-07	-3.61068	40.0027	-6.32477	-3.61068	Aged Adult Cells 7 d down vs Aged Adult Cells 0 h	-0.500586	Aged Adult Cells 7 d down vs Aged Adult Cells 0 h	0.985943	0.00939288	0.00031583	0.0177716	0.00939288	Aged Adult Cells 10 d up vs Aged Adult Cells 0 h	0.000756174	Aged Adult Cells 10 d up vs Aged Adult Cells 0 h	7.88289	30.8288	16.2021	1
127718	cg16153547	LBX2	Promoter_Associated	Island	1.1205e-05	0.981388	0.0105969	0.000553693	0.0235307	0.0105969	Aged Adult Cells 72 h up vs Aged Adult Cells 0 h	0.00284262	Aged Adult Cells 72 h up vs Aged Adult Cells 0 h	3.50302e-05	2.37565	23.852	4.88386	2.37565	Aged Adult Cells 7 d up vs Aged Adult Cells 0 h	0.243444	Aged Adult Cells 7 d up vs Aged Adult Cells 0 h	0.554199	0.2695	0.358118	0.598429	0.2695	Aged Adult Cells 10 d up vs Aged Adult Cells 0 h	0.0133164	Aged Adult Cells 10 d up vs Aged Adult Cells 0 h	8.57091	24.3358	11.763	1
178510	cg16259209		Unclassified		0.000378673	0.907032	0.0698886	0.0138786	0.117808	0.0698886	Aged Adult Cells 72 h up vs Aged Adult Cells 0 h	0.00998721	Aged Adult Cells 72 h up vs Aged Adult Cells 0 h	5.08387e-05	-3.04351	22.56	-4.74973	-3.04351	Aged Adult Cells 7 d down vs Aged Adult Cells 0 h	-0.451652	Aged Adult Cells 7 d down vs Aged Adult Cells 0 h	0.33239	0.584813	0.971783	0.985791	0.584813	Aged Adult Cells 10 d up vs Aged Adult Cells 0 h	0.0772006	Aged Adult Cells 10 d up vs Aged Adult Cells 0 h	5.58634	27.5246	20.4124	1
261529	cg16342423				0.000300786	0.834886	-0.115695	0.0442358	-0.210323	-0.115695	Aged Adult Cells 72 h down vs Aged Adult Cells 0 h	-0.0197962	Aged Adult Cells 72 h down vs Aged Adult Cells 0 h	1.53585e-05	-3.07803	26.8377	-5.18051	-3.07803	Aged Adult Cells 7 d down vs Aged Adult Cells 0 h	-0.369722	Aged Adult Cells 7 d down vs Aged Adult Cells 0 h	0.690637	0.221129	0.161598	0.401993	0.221129	Aged Adult Cells 10 d up vs Aged Adult Cells 0 h	0.0375573	Aged Adult Cells 10 d up vs Aged Adult Cells 0 h	5.76184	24.4086	17.5502	1
158482	cg16371803	SNX29		S_Shelf	0.00269679	0.971803	0.025869	0.00127118	0.0356536	0.025869	Aged Adult Cells 72 h up vs Aged Adult Cells 0 h	0.00265441	Aged Adult Cells 72 h up vs Aged Adult Cells 0 h	0.000171642	-3.3774	18.5723	-4.30956	-3.3774	Aged Adult Cells 7 d down vs Aged Adult Cells 0 h	-0.481878	Aged Adult Cells 7 d down vs Aged Adult Cells 0 h	0.88815	0.102948	0.0201319	0.141887	0.102948	Aged Adult Cells 10 d up vs Aged Adult Cells 0 h	0.0184414	Aged Adult Cells 10 d up vs Aged Adult Cells 0 h	4.18447	30.8405	30.5338	1
417234	cg16446162				0.00192461	0.931239	-0.0519523	0.00757572	-0.0870386	-0.0519523	Aged Adult Cells 72 h down vs Aged Adult Cells 0 h	-0.00933848	Aged Adult Cells 72 h down vs Aged Adult Cells 0 h	0.000157257	2.79894	18.8476	4.34138	2.79894	Aged Adult Cells 7 d up vs Aged Adult Cells 0 h	0.347372	Aged Adult Cells 7 d up vs Aged Adult Cells 0 h	0.812582	-0.142815	0.0572485	-0.239267	-0.142815	Aged Adult Cells 10 d down vs Aged Adult Cells 0 h	-0.022925	Aged Adult Cells 10 d down vs Aged Adult Cells 0 h	4.41414	22.0171	20.664	1
310292	cg16606320	LOC644145			0.000240539	0.867233	-0.0852885	0.0284471	-0.168663	-0.0852885	Aged Adult Cells 72 h down vs Aged Adult Cells 0 h	-0.00304817	Aged Adult Cells 72 h down vs Aged Adult Cells 0 h	1.67204e-05	2.81285	26.5219	5.14994	2.81285	Aged Adult Cells 7 d up vs Aged Adult Cells 0 h	0.286926	Aged Adult Cells 7 d up vs Aged Adult Cells 0 h	0.753802	-0.160105	0.100246	-0.316617	-0.160105	Aged Adult Cells 10 d down vs Aged Adult Cells 0 h	-0.00507417	Aged Adult Cells 10 d down vs Aged Adult Cells 0 h	5.93461	21.2453	14.831	1
469629	cg16618745	STAT6			0.0039181	0.809562	0.127513	0.0591465	0.2432	0.127513	Aged Adult Cells 72 h up vs Aged Adult Cells 0 h	0.0207309	Aged Adult Cells 72 h up vs Aged Adult Cells 0 h	0.000101647	2.54821	20.2464	4.4996	2.54821	Aged Adult Cells 7 d up vs Aged Adult Cells 0 h	0.303399	Aged Adult Cells 7 d up vs Aged Adult Cells 0 h	0.815231	0.123642	0.0556104	0.235819	0.123642	Aged Adult Cells 10 d up vs Aged Adult Cells 0 h	0.0206204	Aged Adult Cells 10 d up vs Aged Adult Cells 0 h	3.93506	15.1446	15.9443	1
493192	cg16848023				0.000673309	0.872447	0.0873277	0.0262367	0.161977	0.0873277	Aged Adult Cells 72 h up vs Aged Adult Cells 0 h	0.0115656	Aged Adult Cells 72 h up vs Aged Adult Cells 0 h	5.3527e-05	-2.75511	22.3839	-4.73116	-2.75511	Aged Adult Cells 7 d down vs Aged Adult Cells 0 h	-0.40014	Aged Adult Cells 7 d down vs Aged Adult Cells 0 h	0.562472	0.315882	0.343285	0.585905	0.315882	Aged Adult Cells 10 d up vs Aged Adult Cells 0 h	0.0452119	Aged Adult Cells 10 d up vs Aged Adult Cells 0 h	5.15836	20.9911	16.8587	1
498515	cg16941634	PDE10A			0.00368308	0.974456	-0.0233723	0.00104315	-0.0322978	-0.0233723	Aged Adult Cells 72 h down vs Aged Adult Cells 0 h	0.00403911	Aged Adult Cells 72 h up vs Aged Adult Cells 0 h	0.000153295	-3.40061	18.9282	-4.35065	-3.40061	Aged Adult Cells 7 d down vs Aged Adult Cells 0 h	-0.479182	Aged Adult Cells 7 d down vs Aged Adult Cells 0 h	0.772454	0.211221	0.0851958	0.291883	0.211221	Aged Adult Cells 10 d up vs Aged Adult Cells 0 h	0.0363056	Aged Adult Cells 10 d up vs Aged Adult Cells 0 h	3.97602	29.1497	30.3729	1
527298	cg16962557	TMEM154			0.00124969	0.892778	0.0769506	0.01849	0.135978	0.0769506	Aged Adult Cells 72 h up vs Aged Adult Cells 0 h	0.0036619	Aged Adult Cells 72 h up vs Aged Adult Cells 0 h	7.4565e-05	-2.81882	21.2668	-4.61159	-2.81882	Aged Adult Cells 7 d down vs Aged Adult Cells 0 h	-0.403487	Aged Adult Cells 7 d down vs Aged Adult Cells 0 h	0.627798	0.277311	0.240132	0.490032	0.277311	Aged Adult Cells 10 d up vs Aged Adult Cells 0 h	0.0263837	Aged Adult Cells 10 d up vs Aged Adult Cells 0 h	4.71463	21.1379	18.5744	1
71334	cg17159790			S_Shore	0.000492715	0.86149	0.163966	0.0309882	0.176035	0.163966	Aged Adult Cells 72 h up vs Aged Adult Cells 0 h	0.0228236	Aged Adult Cells 72 h up vs Aged Adult Cells 0 h	8.63123e-05	4.58641	20.7821	4.55874	4.58641	Aged Adult Cells 7 d up vs Aged Adult Cells 0 h	0.578863	Aged Adult Cells 7 d up vs Aged Adult Cells 0 h	0.728047	0.327033	0.123275	0.351105	0.327033	Aged Adult Cells 10 d up vs Aged Adult Cells 0 h	0.045716	Aged Adult Cells 10 d up vs Aged Adult Cells 0 h	5.38872	65.4519	50.3196	1
200165	cg17509489				0.000410059	0.976902	0.0175985	0.000852897	0.0292044	0.0175985	Aged Adult Cells 72 h up vs Aged Adult Cells 0 h	0.00638953	Aged Adult Cells 72 h up vs Aged Adult Cells 0 h	5.07046e-05	-3.09212	22.569	-4.75068	-3.09212	Aged Adult Cells 7 d down vs Aged Adult Cells 0 h	-0.456028	Aged Adult Cells 7 d down vs Aged Adult Cells 0 h	0.543656	0.370314	0.377648	0.614531	0.370314	Aged Adult Cells 10 d up vs Aged Adult Cells 0 h	0.0481606	Aged Adult Cells 10 d up vs Aged Adult Cells 0 h	5.52623	28.0938	21.0611	1
425910	cg17582698	DGKI		N_Shore	0.000134094	0.758343	0.168782	0.0964581	0.310577	0.168782	Aged Adult Cells 72 h up vs Aged Adult Cells 0 h	0.019258	Aged Adult Cells 72 h up vs Aged Adult Cells 0 h	0.000100323	2.64401	20.2891	4.50434	2.64401	Aged Adult Cells 7 d up vs Aged Adult Cells 0 h	0.118999	Aged Adult Cells 7 d up vs Aged Adult Cells 0 h	0.383741	0.480639	0.782209	0.884426	0.480639	Aged Adult Cells 10 d up vs Aged Adult Cells 0 h	0.0440906	Aged Adult Cells 10 d up vs Aged Adult Cells 0 h	6.39784	26.4531	17.1295	1
634096	cg17691880	ZNF562	NonGene_Associated_Cell_type_specific	S_Shore	0.00140382	0.986038	0.00882065	0.000311568	0.0176513	0.00882065	Aged Adult Cells 72 h up vs Aged Adult Cells 0 h	-0.00059086	Aged Adult Cells 72 h down vs Aged Adult Cells 0 h	0.000144122	2.36039	19.1236	4.37306	2.36039	Aged Adult Cells 7 d up vs Aged Adult Cells 0 h	0.210325	Aged Adult Cells 7 d up vs Aged Adult Cells 0 h	0.666797	-0.217367	0.189207	-0.43498	-0.217367	Aged Adult Cells 10 d down vs Aged Adult Cells 0 h	-0.00913139	Aged Adult Cells 10 d down vs Aged Adult Cells 0 h	4.63297	16.1971	14.4836	1
458430	cg17730224	IGSF21			0.000690358	0.731987	-0.161658	0.11958	-0.345803	-0.161658	Aged Adult Cells 72 h down vs Aged Adult Cells 0 h	-0.0176809	Aged Adult Cells 72 h down vs Aged Adult Cells 0 h	8.48236e-05	2.30507	20.8395	4.56503	2.30507	Aged Adult Cells 7 d up vs Aged Adult Cells 0 h	0.330077	Aged Adult Cells 7 d up vs Aged Adult Cells 0 h	0.747573	-0.151896	0.105574	-0.324921	-0.151896	Aged Adult Cells 10 d down vs Aged Adult Cells 0 h	-0.0165715	Aged Adult Cells 10 d down vs Aged Adult Cells 0 h	5.1401	15.7266	12.6755	1
520509	cg17743732			N_Shore	0.000465485	0.928036	0.0463848	0.0083001	0.0911049	0.0463848	Aged Adult Cells 72 h up vs Aged Adult Cells 0 h	0.00621132	Aged Adult Cells 72 h up vs Aged Adult Cells 0 h	0.000100839	-2.47606	20.2724	-4.50249	-2.47606	Aged Adult Cells 7 d down vs Aged Adult Cells 0 h	-0.358604	Aged Adult Cells 7 d down vs Aged Adult Cells 0 h	0.373844	0.459869	0.815831	0.903233	0.459869	Aged Adult Cells 10 d up vs Aged Adult Cells 0 h	0.0737439	Aged Adult Cells 10 d up vs Aged Adult Cells 0 h	5.43112	19.71	15.0348	1
541592	cg17819819	NPY6R			5.14276e-05	0.870938	0.0763284	0.0268669	0.163911	0.0763284	Aged Adult Cells 72 h up vs Aged Adult Cells 0 h	0.013147	Aged Adult Cells 72 h up vs Aged Adult Cells 0 h	6.1576e-06	-2.77132	30.3578	-5.50979	-2.77132	Aged Adult Cells 7 d down vs Aged Adult Cells 0 h	-0.338587	Aged Adult Cells 7 d down vs Aged Adult Cells 0 h	0.720509	0.168237	0.130523	0.361279	0.168237	Aged Adult Cells 10 d up vs Aged Adult Cells 0 h	0.0284332	Aged Adult Cells 10 d up vs Aged Adult Cells 0 h	7.19577	21.8454	12.5772	1
708407	cg17939568				9.29107e-05	0.745616	-0.157374	0.107279	-0.327535	-0.157374	Aged Adult Cells 72 h down vs Aged Adult Cells 0 h	-0.0269094	Aged Adult Cells 72 h down vs Aged Adult Cells 0 h	1.05157e-05	2.75933	28.269	5.31686	2.75933	Aged Adult Cells 7 d up vs Aged Adult Cells 0 h	0.386455	Aged Adult Cells 7 d up vs Aged Adult Cells 0 h	0.772302	-0.14034	0.0853128	-0.292084	-0.14034	Aged Adult Cells 10 d down vs Aged Adult Cells 0 h	-0.024141	Aged Adult Cells 10 d down vs Aged Adult Cells 0 h	6.69756	21.6469	13.39	1
578620	cg17959824	SHANK2			0.0023732	0.912927	0.0848258	0.0121673	0.110306	0.0848258	Aged Adult Cells 72 h up vs Aged Adult Cells 0 h	0.0136953	Aged Adult Cells 72 h up vs Aged Adult Cells 0 h	0.000106844	-3.72248	20.0843	-4.48155	-3.72248	Aged Adult Cells 7 d down vs Aged Adult Cells 0 h	-0.421237	Aged Adult Cells 7 d down vs Aged Adult Cells 0 h	0.953742	0.0449965	0.0034237	0.0585124	0.0449965	Aged Adult Cells 10 d up vs Aged Adult Cells 0 h	0.00761262	Aged Adult Cells 10 d up vs Aged Adult Cells 0 h	4.27099	35.3604	34.2996	1
666158	cg17977250	LXN	Promoter_Associated		0.000748951	0.805738	-0.107059	0.0615974	-0.248188	-0.107059	Aged Adult Cells 72 h down vs Aged Adult Cells 0 h	-0.019198	Aged Adult Cells 72 h down vs Aged Adult Cells 0 h	3.4593e-05	2.27761	23.8962	4.88838	2.27761	Aged Adult Cells 7 d up vs Aged Adult Cells 0 h	0.262119	Aged Adult Cells 7 d up vs Aged Adult Cells 0 h	0.757922	0.134212	0.0968061	0.311137	0.134212	Aged Adult Cells 10 d up vs Aged Adult Cells 0 h	0.017365	Aged Adult Cells 10 d up vs Aged Adult Cells 0 h	5.0808	13.2355	10.7922	1
473349	cg18008221	TMEM194B		N_Shelf	0.000227801	0.983845	0.0126249	0.000417142	0.0204241	0.0126249	Aged Adult Cells 72 h up vs Aged Adult Cells 0 h	-0.000771731	Aged Adult Cells 72 h down vs Aged Adult Cells 0 h	2.0315e-05	-3.39167	25.8052	-5.07988	-3.39167	Aged Adult Cells 7 d down vs Aged Adult Cells 0 h	-0.495756	Aged Adult Cells 7 d down vs Aged Adult Cells 0 h	0.582627	0.343547	0.308887	0.555776	0.343547	Aged Adult Cells 10 d up vs Aged Adult Cells 0 h	0.0408911	Aged Adult Cells 10 d up vs Aged Adult Cells 0 h	5.97703	31.9732	22.1616	1
309037	cg18057513	NEK5		S_Shore	3.89199e-05	0.825256	-0.104125	0.0496378	-0.222796	-0.104125	Aged Adult Cells 72 h down vs Aged Adult Cells 0 h	-0.0178054	Aged Adult Cells 72 h down vs Aged Adult Cells 0 h	0.000159949	2.18842	18.7941	4.33521	2.18842	Aged Adult Cells 7 d up vs Aged Adult Cells 0 h	0.277977	Aged Adult Cells 7 d up vs Aged Adult Cells 0 h	0.869217	-0.077636	0.0275951	-0.166118	-0.077636	Aged Adult Cells 10 d down vs Aged Adult Cells 0 h	-0.013305	Aged Adult Cells 10 d down vs Aged Adult Cells 0 h	7.43716	22.7421	12.6684	1
226303	cg18113591	TMEM243			0.000636545	0.973758	-0.0136873	0.00110093	-0.0331802	-0.0136873	Aged Adult Cells 72 h down vs Aged Adult Cells 0 h	-0.000926614	Aged Adult Cells 72 h down vs Aged Adult Cells 0 h	2.89088e-05	-2.20688	24.5319	-4.95297	-2.20688	Aged Adult Cells 7 d down vs Aged Adult Cells 0 h	-0.258531	Aged Adult Cells 7 d down vs Aged Adult Cells 0 h	0.922044	-0.0407212	0.00974459	-0.0987147	-0.0407212	Aged Adult Cells 10 d down vs Aged Adult Cells 0 h	-0.00467418	Aged Adult Cells 10 d down vs Aged Adult Cells 0 h	5.19946	12.3869	9.86975	1
482499	cg18336236				0.000412473	0.963535	0.0288255	0.00212658	0.0461149	0.0288255	Aged Adult Cells 72 h up vs Aged Adult Cells 0 h	0.00798906	Aged Adult Cells 72 h up vs Aged Adult Cells 0 h	2.33566e-05	-3.39587	25.2978	-5.02969	-3.39587	Aged Adult Cells 7 d down vs Aged Adult Cells 0 h	-0.471312	Aged Adult Cells 7 d down vs Aged Adult Cells 0 h	0.942148	0.045757	0.00535849	0.0732017	0.045757	Aged Adult Cells 10 d up vs Aged Adult Cells 0 h	0.00452897	Aged Adult Cells 10 d up vs Aged Adult Cells 0 h	5.52181	30.2052	22.6621	1
566697	cg18368368				0.00268097	0.977464	-0.0159558	0.000811844	-0.0284929	-0.0159558	Aged Adult Cells 72 h down vs Aged Adult Cells 0 h	-0.00292638	Aged Adult Cells 72 h down vs Aged Adult Cells 0 h	0.00016954	2.6094	18.611	4.31404	2.6094	Aged Adult Cells 7 d up vs Aged Adult Cells 0 h	0.365497	Aged Adult Cells 7 d up vs Aged Adult Cells 0 h	0.744129	-0.18453	0.108585	-0.329522	-0.18453	Aged Adult Cells 10 d down vs Aged Adult Cells 0 h	-0.0298178	Aged Adult Cells 10 d down vs Aged Adult Cells 0 h	4.18844	18.3885	18.1883	1
431482	cg18419747	RPP38		S_Shelf	8.11424e-05	0.864849	0.0694851	0.0294882	0.171721	0.0694851	Aged Adult Cells 72 h up vs Aged Adult Cells 0 h	0.0103109	Aged Adult Cells 72 h up vs Aged Adult Cells 0 h	1.0765e-05	2.3201	28.1793	5.30842	2.3201	Aged Adult Cells 7 d up vs Aged Adult Cells 0 h	0.299462	Aged Adult Cells 7 d up vs Aged Adult Cells 0 h	0.854576	0.0748275	0.0341969	0.184924	0.0748275	Aged Adult Cells 10 d up vs Aged Adult Cells 0 h	0.0125037	Aged Adult Cells 10 d up vs Aged Adult Cells 0 h	6.80998	15.6102	9.49649	1
395372	cg18617679	DAZAP2	Unclassified	N_Shore	0.00188217	0.808189	0.12852	0.0600202	0.24499	0.12852	Aged Adult Cells 72 h up vs Aged Adult Cells 0 h	0.00500709	Aged Adult Cells 72 h up vs Aged Adult Cells 0 h	7.66319e-05	2.60744	21.1758	4.60172	2.60744	Aged Adult Cells 7 d up vs Aged Adult Cells 0 h	0.260903	Aged Adult Cells 7 d up vs Aged Adult Cells 0 h	0.898597	-0.0674388	0.0165264	-0.128555	-0.0674388	Aged Adult Cells 10 d down vs Aged Adult Cells 0 h	-0.00137858	Aged Adult Cells 10 d down vs Aged Adult Cells 0 h	4.42948	17.0656	15.9613	1
163588	cg18651727				2.00725e-05	0.760205	0.17596	0.0949283	0.308104	0.17596	Aged Adult Cells 72 h up vs Aged Adult Cells 0 h	0.0292649	Aged Adult Cells 72 h up vs Aged Adult Cells 0 h	1.80614e-06	-3.67295	35.4526	-5.95421	-3.67295	Aged Adult Cells 7 d down vs Aged Adult Cells 0 h	-0.492378	Aged Adult Cells 7 d down vs Aged Adult Cells 0 h	0.473532	0.414743	0.527379	0.726209	0.414743	Aged Adult Cells 10 d up vs Aged Adult Cells 0 h	0.0669429	Aged Adult Cells 10 d up vs Aged Adult Cells 0 h	8.02857	36.6607	18.9174	1
230848	cg18686217	DAG1			0.00458289	0.949513	0.0501381	0.00407924	0.063869	0.0501381	Aged Adult Cells 72 h up vs Aged Adult Cells 0 h	0.0124563	Aged Adult Cells 72 h up vs Aged Adult Cells 0 h	0.000158752	-3.6782	18.8178	-4.33794	-3.6782	Aged Adult Cells 7 d down vs Aged Adult Cells 0 h	-0.503833	Aged Adult Cells 7 d down vs Aged Adult Cells 0 h	0.976381	0.0234429	0.000891794	0.0298629	0.0234429	Aged Adult Cells 10 d up vs Aged Adult Cells 0 h	0.00767517	Aged Adult Cells 10 d up vs Aged Adult Cells 0 h	3.83189	33.0596	35.7425	1
190779	cg18782172				0.00116319	0.76976	-0.162478	0.0872873	-0.295444	-0.162478	Aged Adult Cells 72 h down vs Aged Adult Cells 0 h	-0.0266117	Aged Adult Cells 72 h down vs Aged Adult Cells 0 h	3.03083e-05	-2.932	24.3637	-4.93596	-2.932	Aged Adult Cells 7 d down vs Aged Adult Cells 0 h	-0.298446	Aged Adult Cells 7 d down vs Aged Adult Cells 0 h	0.858335	-0.0990392	0.0324321	-0.180089	-0.0990392	Aged Adult Cells 10 d down vs Aged Adult Cells 0 h	-0.0158209	Aged Adult Cells 10 d down vs Aged Adult Cells 0 h	4.76527	20.1769	17.5415	1
322901	cg18795205				0.000260617	0.865085	0.100352	0.0293842	0.171418	0.100352	Aged Adult Cells 72 h up vs Aged Adult Cells 0 h	0.0177009	Aged Adult Cells 72 h up vs Aged Adult Cells 0 h	1.78415e-05	-3.24167	26.2819	-5.12659	-3.24167	Aged Adult Cells 7 d down vs Aged Adult Cells 0 h	-0.389532	Aged Adult Cells 7 d down vs Aged Adult Cells 0 h	0.972312	-0.0204951	0.00122565	-0.0350093	-0.0204951	Aged Adult Cells 10 d down vs Aged Adult Cells 0 h	-0.00253593	Aged Adult Cells 10 d down vs Aged Adult Cells 0 h	5.87236	28.1757	19.8775	1
586723	cg18869329				0.000208091	0.651718	0.301912	0.208024	0.456097	0.301912	Aged Adult Cells 72 h up vs Aged Adult Cells 0 h	0.046008	Aged Adult Cells 72 h up vs Aged Adult Cells 0 h	3.5764e-05	-3.48654	23.7792	-4.87639	-3.48654	Aged Adult Cells 7 d down vs Aged Adult Cells 0 h	-0.459664	Aged Adult Cells 7 d down vs Aged Adult Cells 0 h	0.633148	0.319318	0.232703	0.482393	0.319318	Aged Adult Cells 10 d up vs Aged Adult Cells 0 h	0.0486908	Aged Adult Cells 10 d up vs Aged Adult Cells 0 h	6.0479	37.1004	25.4141	1
614485	cg18885584				5.30101e-06	0.705818	-0.143549	0.14533	-0.381221	-0.143549	Aged Adult Cells 72 h down vs Aged Adult Cells 0 h	-0.0240146	Aged Adult Cells 72 h down vs Aged Adult Cells 0 h	2.13424e-07	-2.74166	45.4396	-6.74089	-2.74166	Aged Adult Cells 7 d down vs Aged Adult Cells 0 h	-0.387425	Aged Adult Cells 7 d down vs Aged Adult Cells 0 h	0.642691	-0.176541	0.219809	-0.468838	-0.176541	Aged Adult Cells 10 d down vs Aged Adult Cells 0 h	-0.0296369	Aged Adult Cells 10 d down vs Aged Adult Cells 0 h	9.29845	18.458	8.22381	1
76748	cg18992570			Island	0.000270468	0.905266	0.0894221	0.0144135	0.120056	0.0894221	Aged Adult Cells 72 h up vs Aged Adult Cells 0 h	0.0151479	Aged Adult Cells 72 h up vs Aged Adult Cells 0 h	0.00016502	3.47861	18.6958	4.32387	3.47861	Aged Adult Cells 7 d up vs Aged Adult Cells 0 h	0.383228	Aged Adult Cells 7 d up vs Aged Adult Cells 0 h	0.915351	-0.0798629	0.0114966	-0.107222	-0.0798629	Aged Adult Cells 10 d down vs Aged Adult Cells 0 h	-0.0137165	Aged Adult Cells 10 d down vs Aged Adult Cells 0 h	5.84367	45.3872	32.1772	1
43188	cg18995788				0.00104302	0.848147	0.134318	0.0373274	0.193203	0.134318	Aged Adult Cells 72 h up vs Aged Adult Cells 0 h	0.0140302	Aged Adult Cells 72 h up vs Aged Adult Cells 0 h	2.97313e-05	3.7117	24.432	4.94288	3.7117	Aged Adult Cells 7 d up vs Aged Adult Cells 0 h	0.477902	Aged Adult Cells 7 d up vs Aged Adult Cells 0 h	0.975272	-0.0217362	0.000977519	-0.0312653	-0.0217362	Aged Adult Cells 10 d down vs Aged Adult Cells 0 h	-0.00648273	Aged Adult Cells 10 d down vs Aged Adult Cells 0 h	4.84266	32.7682	28.0329	1
466584	cg19210176	DEFB1			0.000613637	0.798639	0.124456	0.0662878	0.257464	0.124456	Aged Adult Cells 72 h up vs Aged Adult Cells 0 h	0.0179514	Aged Adult Cells 72 h up vs Aged Adult Cells 0 h	3.24239e-05	-2.56449	24.1246	-4.91168	-2.56449	Aged Adult Cells 7 d down vs Aged Adult Cells 0 h	-0.257339	Aged Adult Cells 7 d down vs Aged Adult Cells 0 h	0.800171	0.123487	0.0652599	0.25546	0.123487	Aged Adult Cells 10 d up vs Aged Adult Cells 0 h	0.0179382	Aged Adult Cells 10 d up vs Aged Adult Cells 0 h	5.22636	17.0971	13.5526	1
333246	cg19220988				0.000491735	0.836658	0.159161	0.0432773	0.208032	0.159161	Aged Adult Cells 72 h up vs Aged Adult Cells 0 h	0.0245401	Aged Adult Cells 72 h up vs Aged Adult Cells 0 h	3.80547e-05	-4.0113	23.5618	-4.85405	-4.0113	Aged Adult Cells 7 d down vs Aged Adult Cells 0 h	-0.541747	Aged Adult Cells 7 d down vs Aged Adult Cells 0 h	0.641618	0.359862	0.221236	0.470358	0.359862	Aged Adult Cells 10 d up vs Aged Adult Cells 0 h	0.046037	Aged Adult Cells 10 d up vs Aged Adult Cells 0 h	5.3902	44.1721	33.9503	1
675677	cg19328797				0.00202797	0.960792	-0.0322692	0.00245874	-0.0495857	-0.0322692	Aged Adult Cells 72 h down vs Aged Adult Cells 0 h	-0.00363417	Aged Adult Cells 72 h down vs Aged Adult Cells 0 h	0.000111206	-3.13999	19.9547	-4.46707	-3.13999	Aged Adult Cells 7 d down vs Aged Adult Cells 0 h	-0.474372	Aged Adult Cells 7 d down vs Aged Adult Cells 0 h	0.867255	0.109743	0.0284377	0.168635	0.109743	Aged Adult Cells 10 d up vs Aged Adult Cells 0 h	0.016472	Aged Adult Cells 10 d up vs Aged Adult Cells 0 h	4.37825	25.9592	24.5636	1
295121	cg19366458				0.000275554	0.973266	-0.0276084	0.0011426	-0.0338023	-0.0276084	Aged Adult Cells 72 h down vs Aged Adult Cells 0 h	-0.00480114	Aged Adult Cells 72 h down vs Aged Adult Cells 0 h	6.67982e-05	-4.10338	21.6345	-4.65129	-4.10338	Aged Adult Cells 7 d down vs Aged Adult Cells 0 h	-0.33447	Aged Adult Cells 7 d down vs Aged Adult Cells 0 h	0.892725	-0.111117	0.0185085	-0.136046	-0.111117	Aged Adult Cells 10 d down vs Aged Adult Cells 0 h	-0.0187028	Aged Adult Cells 10 d down vs Aged Adult Cells 0 h	5.82928	54.4418	38.6917	1
493614	cg19525269		Unclassified		0.00114827	0.697418	0.19274	0.154207	0.392692	0.19274	Aged Adult Cells 72 h up vs Aged Adult Cells 0 h	0.0291908	Aged Adult Cells 72 h up vs Aged Adult Cells 0 h	3.03312e-05	2.61662	24.361	4.93569	2.61662	Aged Adult Cells 7 d up vs Aged Adult Cells 0 h	0.379466	Aged Adult Cells 7 d up vs Aged Adult Cells 0 h	0.802652	0.123793	0.0636139	0.252218	0.123793	Aged Adult Cells 10 d up vs Aged Adult Cells 0 h	0.0182717	Aged Adult Cells 10 d up vs Aged Adult Cells 0 h	4.7744	16.1022	13.9723	1
36539	cg19678392	PON1	Unclassified_Cell_type_specific	Island	8.43709e-05	0.982482	0.0144849	0.000490534	0.022148	0.0144849	Aged Adult Cells 72 h up vs Aged Adult Cells 0 h	0.00265062	Aged Adult Cells 72 h up vs Aged Adult Cells 0 h	1.28253e-05	3.70535	27.5139	5.24537	3.70535	Aged Adult Cells 7 d up vs Aged Adult Cells 0 h	0.331167	Aged Adult Cells 7 d up vs Aged Adult Cells 0 h	0.871967	0.106336	0.0264364	0.162593	0.106336	Aged Adult Cells 10 d up vs Aged Adult Cells 0 h	0.017636	Aged Adult Cells 10 d up vs Aged Adult Cells 0 h	6.77749	40.5841	24.8078	1
218340	cg19770741	GNS			0.00621053	0.839921	-0.119214	0.0415406	-0.203815	-0.119214	Aged Adult Cells 72 h down vs Aged Adult Cells 0 h	-0.0119487	Aged Adult Cells 72 h down vs Aged Adult Cells 0 h	0.000148054	-2.75663	19.0383	-4.36329	-2.75663	Aged Adult Cells 7 d down vs Aged Adult Cells 0 h	-0.400608	Aged Adult Cells 7 d down vs Aged Adult Cells 0 h	0.7372	-0.19817	0.114787	-0.338802	-0.19817	Aged Adult Cells 10 d down vs Aged Adult Cells 0 h	-0.0193193	Aged Adult Cells 10 d down vs Aged Adult Cells 0 h	3.63419	17.4068	19.8432	1
522533	cg20073808	UBASH3B			0.000269759	0.965508	0.0245942	0.00190251	0.0436177	0.0245942	Aged Adult Cells 72 h up vs Aged Adult Cells 0 h	0.0033053	Aged Adult Cells 72 h up vs Aged Adult Cells 0 h	1.87819e-05	-3.11103	26.0928	-5.10811	-3.11103	Aged Adult Cells 7 d down vs Aged Adult Cells 0 h	-0.297655	Aged Adult Cells 7 d down vs Aged Adult Cells 0 h	0.954799	-0.0322379	0.00326883	-0.0571737	-0.0322379	Aged Adult Cells 10 d down vs Aged Adult Cells 0 h	-0.00616741	Aged Adult Cells 10 d down vs Aged Adult Cells 0 h	5.84569	26.0199	18.4403	1
447714	cg20126376	LUZP2			6.68709e-05	0.867239	0.127671	0.0284444	0.168655	0.127671	Aged Adult Cells 72 h up vs Aged Adult Cells 0 h	0.0201613	Aged Adult Cells 72 h up vs Aged Adult Cells 0 h	4.20914e-06	-4.61746	31.8913	-5.64724	-4.61746	Aged Adult Cells 7 d down vs Aged Adult Cells 0 h	-0.506728	Aged Adult Cells 7 d down vs Aged Adult Cells 0 h	0.971734	0.0270555	0.00127739	0.0357406	0.0270555	Aged Adult Cells 10 d up vs Aged Adult Cells 0 h	0.00494249	Aged Adult Cells 10 d up vs Aged Adult Cells 0 h	6.97224	55.9356	33.2366	1
676263	cg20150887	PLCD3	Promoter_Associated	Island	0.000689743	0.349401	0.439904	0.904638	0.951125	0.439904	Aged Adult Cells 72 h up vs Aged Adult Cells 0 h	0.0263923	Aged Adult Cells 72 h up vs Aged Adult Cells 0 h	9.21329e-05	2.26561	20.5676	4.53515	2.26561	Aged Adult Cells 7 d up vs Aged Adult Cells 0 h	0.237973	Aged Adult Cells 7 d up vs Aged Adult Cells 0 h	0.821151	0.105509	0.0520402	0.228123	0.105509	Aged Adult Cells 10 d up vs Aged Adult Cells 0 h	0.00903595	Aged Adult Cells 10 d up vs Aged Adult Cells 0 h	5.14075	15.3956	12.4071	1
645568	cg20214305	RPS6KA2		S_Shore	0.00037941	0.894787	0.0776463	0.0177994	0.133414	0.0776463	Aged Adult Cells 72 h up vs Aged Adult Cells 0 h	0.014575	Aged Adult Cells 72 h up vs Aged Adult Cells 0 h	9.45752e-05	2.84496	20.4818	4.52569	2.84496	Aged Adult Cells 7 d up vs Aged Adult Cells 0 h	0.33755	Aged Adult Cells 7 d up vs Aged Adult Cells 0 h	0.915654	0.0621781	0.011414	0.106836	0.0621781	Aged Adult Cells 10 d up vs Aged Adult Cells 0 h	0.0107485	Aged Adult Cells 10 d up vs Aged Adult Cells 0 h	5.58487	26.4837	19.6456	1
526041	cg20379153	GALNT16	Unclassified	N_Shore	0.00266689	0.679098	0.211135	0.17464	0.4179	0.211135	Aged Adult Cells 72 h up vs Aged Adult Cells 0 h	0.0322095	Aged Adult Cells 72 h up vs Aged Adult Cells 0 h	0.000109169	2.44137	20.0145	4.47376	2.44137	Aged Adult Cells 7 d up vs Aged Adult Cells 0 h	0.271346	Aged Adult Cells 7 d up vs Aged Adult Cells 0 h	0.594344	0.272063	0.289978	0.538496	0.272063	Aged Adult Cells 10 d up vs Aged Adult Cells 0 h	0.0397309	Aged Adult Cells 10 d up vs Aged Adult Cells 0 h	4.192	14.9804	14.8048	1
117534	cg20471413	TNXB		Island	0.000229756	0.79518	-0.121358	0.0686393	-0.261991	-0.121358	Aged Adult Cells 72 h down vs Aged Adult Cells 0 h	-0.0188407	Aged Adult Cells 72 h down vs Aged Adult Cells 0 h	8.63615e-05	2.28077	20.7802	4.55853	2.28077	Aged Adult Cells 7 d up vs Aged Adult Cells 0 h	0.242739	Aged Adult Cells 7 d up vs Aged Adult Cells 0 h	0.858463	-0.0833436	0.0323728	-0.179924	-0.0833436	Aged Adult Cells 10 d down vs Aged Adult Cells 0 h	-0.0129209	Aged Adult Cells 10 d down vs Aged Adult Cells 0 h	5.97036	17.9346	12.4449	1
218092	cg20570841	C22orf23		N_Shore	0.00246684	0.980871	-0.0128416	0.00058488	-0.0241843	-0.0128416	Aged Adult Cells 72 h down vs Aged Adult Cells 0 h	-0.0064402	Aged Adult Cells 72 h down vs Aged Adult Cells 0 h	9.68891e-05	2.59061	20.4028	4.51694	2.59061	Aged Adult Cells 7 d up vs Aged Adult Cells 0 h	0.351616	Aged Adult Cells 7 d up vs Aged Adult Cells 0 h	0.955184	-0.0300998	0.00321335	-0.0566864	-0.0300998	Aged Adult Cells 10 d down vs Aged Adult Cells 0 h	-0.0115939	Aged Adult Cells 10 d down vs Aged Adult Cells 0 h	4.24473	16.7551	16.3529	1
641217	cg20721135	RASA3		N_Shore	0.00219529	0.758677	-0.197959	0.0961829	-0.310134	-0.197959	Aged Adult Cells 72 h down vs Aged Adult Cells 0 h	-0.0264103	Aged Adult Cells 72 h down vs Aged Adult Cells 0 h	9.58312e-05	-3.11692	20.4387	-4.52092	-3.11692	Aged Adult Cells 7 d down vs Aged Adult Cells 0 h	-0.448324	Aged Adult Cells 7 d down vs Aged Adult Cells 0 h	0.939174	0.0491316	0.00592475	0.0769724	0.0491316	Aged Adult Cells 10 d up vs Aged Adult Cells 0 h	0.00580493	Aged Adult Cells 10 d up vs Aged Adult Cells 0 h	4.32404	24.6644	23.6309	1
35163	cg20788612		Unclassified	Island	0.000521131	0.971701	0.0229612	0.00128041	0.0357828	0.0229612	Aged Adult Cells 72 h up vs Aged Adult Cells 0 h	0.00542365	Aged Adult Cells 72 h up vs Aged Adult Cells 0 h	3.3861e-05	3.39346	23.9715	4.89607	3.39346	Aged Adult Cells 7 d up vs Aged Adult Cells 0 h	0.345039	Aged Adult Cells 7 d up vs Aged Adult Cells 0 h	0.906495	0.0760343	0.0140403	0.118492	0.0760343	Aged Adult Cells 10 d up vs Aged Adult Cells 0 h	0.0128647	Aged Adult Cells 10 d up vs Aged Adult Cells 0 h	5.34703	30.8236	23.882	1
598335	cg21117808		Unclassified	S_Shelf	0.00368557	0.617196	0.319906	0.255286	0.505258	0.319906	Aged Adult Cells 72 h up vs Aged Adult Cells 0 h	0.0548198	Aged Adult Cells 72 h up vs Aged Adult Cells 0 h	0.000100908	3.07901	20.2702	4.50224	3.07901	Aged Adult Cells 7 d up vs Aged Adult Cells 0 h	0.398769	Aged Adult Cells 7 d up vs Aged Adult Cells 0 h	0.747612	0.205692	0.10554	0.324869	0.205692	Aged Adult Cells 10 d up vs Aged Adult Cells 0 h	0.0354216	Aged Adult Cells 10 d up vs Aged Adult Cells 0 h	3.97557	22.3123	23.2512	1
307192	cg21478047	LOC644145			0.00269457	0.963926	0.0245214	0.0020812	0.0456202	0.0245214	Aged Adult Cells 72 h up vs Aged Adult Cells 0 h	0.0013116	Aged Adult Cells 72 h up vs Aged Adult Cells 0 h	0.000132695	2.55631	19.3867	4.40304	2.55631	Aged Adult Cells 7 d up vs Aged Adult Cells 0 h	0.312128	Aged Adult Cells 7 d up vs Aged Adult Cells 0 h	0.757081	0.16784	0.0975028	0.312254	0.16784	Aged Adult Cells 10 d up vs Aged Adult Cells 0 h	0.00905587	Aged Adult Cells 10 d up vs Aged Adult Cells 0 h	4.18503	16.9278	16.7572	1
427555	cg21538645	CDH4			6.95584e-05	0.948227	0.025192	0.00428991	0.0654974	0.025192	Aged Adult Cells 72 h up vs Aged Adult Cells 0 h	0.00449848	Aged Adult Cells 72 h up vs Aged Adult Cells 0 h	4.97986e-06	2.32085	31.2084	5.58645	2.32085	Aged Adult Cells 7 d up vs Aged Adult Cells 0 h	0.314536	Aged Adult Cells 7 d up vs Aged Adult Cells 0 h	0.93835	-0.0300076	0.00608676	-0.0780177	-0.0300076	Aged Adult Cells 10 d down vs Aged Adult Cells 0 h	-0.00501829	Aged Adult Cells 10 d down vs Aged Adult Cells 0 h	6.93903	14.3716	8.58035	1
224529	cg21914635	ENTPD1			0.00139492	0.921083	-0.06804	0.00998709	-0.0999354	-0.06804	Aged Adult Cells 72 h down vs Aged Adult Cells 0 h	-0.0216677	Aged Adult Cells 72 h down vs Aged Adult Cells 0 h	8.7745e-05	3.34808	20.7279	4.55279	3.34808	Aged Adult Cells 7 d up vs Aged Adult Cells 0 h	0.464183	Aged Adult Cells 7 d up vs Aged Adult Cells 0 h	0.693289	-0.271214	0.158684	-0.398352	-0.271214	Aged Adult Cells 10 d down vs Aged Adult Cells 0 h	-0.0492441	Aged Adult Cells 10 d down vs Aged Adult Cells 0 h	4.63741	30.095	26.8855	1
362479	cg21916566				3.99277e-05	0.838643	0.103923	0.0422164	0.205466	0.103923	Aged Adult Cells 72 h up vs Aged Adult Cells 0 h	0.0124479	Aged Adult Cells 72 h up vs Aged Adult Cells 0 h	1.70947e-06	-3.26384	35.6915	-5.97424	-3.26384	Aged Adult Cells 7 d down vs Aged Adult Cells 0 h	-0.318926	Aged Adult Cells 7 d down vs Aged Adult Cells 0 h	0.942991	0.0364844	0.00520318	0.0721331	0.0364844	Aged Adult Cells 10 d up vs Aged Adult Cells 0 h	0.000109009	Aged Adult Cells 10 d up vs Aged Adult Cells 0 h	7.41483	26.5567	14.8379	1
29189	cg21918786			Island	9.56387e-05	0.954089	-0.03154	0.00337251	-0.0580733	-0.03154	Aged Adult Cells 72 h down vs Aged Adult Cells 0 h	-0.00306106	Aged Adult Cells 72 h down vs Aged Adult Cells 0 h	0.000101476	2.63993	20.2519	4.50021	2.63993	Aged Adult Cells 7 d up vs Aged Adult Cells 0 h	0.27715	Aged Adult Cells 7 d up vs Aged Adult Cells 0 h	0.984465	0.0106669	0.000385748	0.0196405	0.0106669	Aged Adult Cells 10 d up vs Aged Adult Cells 0 h	0.00702831	Aged Adult Cells 10 d up vs Aged Adult Cells 0 h	6.67366	27.559	17.108	1
654786	cg21928393	VWA5B2		S_Shelf	0.000323467	0.883284	0.100029	0.0219354	0.148106	0.100029	Aged Adult Cells 72 h up vs Aged Adult Cells 0 h	0.0165828	Aged Adult Cells 72 h up vs Aged Adult Cells 0 h	0.000126215	-3.22526	19.5469	-4.42119	-3.22526	Aged Adult Cells 7 d down vs Aged Adult Cells 0 h	-0.317328	Aged Adult Cells 7 d down vs Aged Adult Cells 0 h	0.81658	0.158083	0.0547861	0.234064	0.158083	Aged Adult Cells 10 d up vs Aged Adult Cells 0 h	0.0261049	Aged Adult Cells 10 d up vs Aged Adult Cells 0 h	5.70617	36.4398	26.4564	1
396416	cg22010617			S_Shelf	0.000166943	0.7666	0.183647	0.0897754	0.299625	0.183647	Aged Adult Cells 72 h up vs Aged Adult Cells 0 h	0.0189251	Aged Adult Cells 72 h up vs Aged Adult Cells 0 h	3.45465e-05	-3.23658	23.901	-4.88886	-3.23658	Aged Adult Cells 7 d down vs Aged Adult Cells 0 h	-0.456485	Aged Adult Cells 7 d down vs Aged Adult Cells 0 h	0.551112	0.369671	0.363764	0.603128	0.369671	Aged Adult Cells 10 d up vs Aged Adult Cells 0 h	0.0440178	Aged Adult Cells 10 d up vs Aged Adult Cells 0 h	6.22214	32.725	21.7891	1
552806	cg22084515	SUB1		S_Shelf	0.000695854	0.713677	0.214721	0.137296	0.370535	0.214721	Aged Adult Cells 72 h up vs Aged Adult Cells 0 h	0.0263298	Aged Adult Cells 72 h up vs Aged Adult Cells 0 h	8.98045e-05	-2.84444	20.6516	-4.5444	-2.84444	Aged Adult Cells 7 d down vs Aged Adult Cells 0 h	-0.424219	Aged Adult Cells 7 d down vs Aged Adult Cells 0 h	0.503762	0.392323	0.458349	0.677015	0.392323	Aged Adult Cells 10 d up vs Aged Adult Cells 0 h	0.0454206	Aged Adult Cells 10 d up vs Aged Adult Cells 0 h	5.13431	24.1381	19.4769	1
312087	cg22089922				0.000347555	0.864912	-0.117117	0.0294605	-0.171641	-0.117117	Aged Adult Cells 72 h down vs Aged Adult Cells 0 h	-0.022837	Aged Adult Cells 72 h down vs Aged Adult Cells 0 h	1.43101e-05	-3.83683	27.1019	-5.20595	-3.83683	Aged Adult Cells 7 d down vs Aged Adult Cells 0 h	-0.441816	Aged Adult Cells 7 d down vs Aged Adult Cells 0 h	0.949098	0.0439384	0.00414659	0.064394	0.0439384	Aged Adult Cells 10 d up vs Aged Adult Cells 0 h	0.00757189	Aged Adult Cells 10 d up vs Aged Adult Cells 0 h	5.65141	36.8368	27.0038	1
489905	cg22232915	USP45			8.8076e-07	0.385005	-0.437473	0.778004	-0.882045	-0.437473	Aged Adult Cells 72 h down vs Aged Adult Cells 0 h	-0.0735698	Aged Adult Cells 72 h down vs Aged Adult Cells 0 h	1.20043e-06	3.26959	37.2493	6.10322	3.26959	Aged Adult Cells 7 d up vs Aged Adult Cells 0 h	0.394251	Aged Adult Cells 7 d up vs Aged Adult Cells 0 h	0.419011	-0.406607	0.672092	-0.819812	-0.406607	Aged Adult Cells 10 d down vs Aged Adult Cells 0 h	-0.0688822	Aged Adult Cells 10 d down vs Aged Adult Cells 0 h	11.1981	38.5652	14.2676	1
58163	cg22254463	EXPH5			0.00101192	0.73443	0.232599	0.11732	0.342519	0.232599	Aged Adult Cells 72 h up vs Aged Adult Cells 0 h	0.0202685	Aged Adult Cells 72 h up vs Aged Adult Cells 0 h	3.05895e-05	3.61805	24.3309	4.93264	3.61805	Aged Adult Cells 7 d up vs Aged Adult Cells 0 h	0.423057	Aged Adult Cells 7 d up vs Aged Adult Cells 0 h	0.885862	-0.0983384	0.0209701	-0.144811	-0.0983384	Aged Adult Cells 10 d down vs Aged Adult Cells 0 h	-0.00333905	Aged Adult Cells 10 d down vs Aged Adult Cells 0 h	4.86423	31.4042	26.7469	1
776785	cg22418908	BRE			1.28639e-05	0.890366	0.0766075	0.0193368	0.139057	0.0766075	Aged Adult Cells 72 h up vs Aged Adult Cells 0 h	0.0048591	Aged Adult Cells 72 h up vs Aged Adult Cells 0 h	9.95879e-07	-3.67238	38.0883	-6.17157	-3.67238	Aged Adult Cells 7 d down vs Aged Adult Cells 0 h	-0.502507	Aged Adult Cells 7 d down vs Aged Adult Cells 0 h	0.916529	0.0582446	0.0111778	0.105725	0.0582446	Aged Adult Cells 10 d up vs Aged Adult Cells 0 h	0.00421685	Aged Adult Cells 10 d up vs Aged Adult Cells 0 h	8.44059	35.8639	17.6029	1
598553	cg22422972				9.31409e-05	0.973416	-0.0135375	0.00112985	-0.0336133	-0.0135375	Aged Adult Cells 72 h down vs Aged Adult Cells 0 h	-0.0015889	Aged Adult Cells 72 h down vs Aged Adult Cells 0 h	4.42587e-05	2.08792	23.0368	4.79967	2.08792	Aged Adult Cells 7 d up vs Aged Adult Cells 0 h	0.248214	Aged Adult Cells 7 d up vs Aged Adult Cells 0 h	0.729695	0.140512	0.121722	0.348887	0.140512	Aged Adult Cells 10 d up vs Aged Adult Cells 0 h	0.0223692	Aged Adult Cells 10 d up vs Aged Adult Cells 0 h	6.69551	15.2044	9.40775	1
203481	cg22462983	EYA4		N_Shore	0.00266417	0.883241	0.125404	0.0219519	0.148162	0.125404	Aged Adult Cells 72 h up vs Aged Adult Cells 0 h	0.0211454	Aged Adult Cells 72 h up vs Aged Adult Cells 0 h	0.000114048	-4.07552	19.8731	-4.45793	-4.07552	Aged Adult Cells 7 d down vs Aged Adult Cells 0 h	-0.476731	Aged Adult Cells 7 d down vs Aged Adult Cells 0 h	0.952351	0.0510154	0.00363288	0.0602733	0.0510154	Aged Adult Cells 10 d up vs Aged Adult Cells 0 h	0.0112158	Aged Adult Cells 10 d up vs Aged Adult Cells 0 h	4.19268	42.0507	41.5509	1
212716	cg22556577			S_Shore	6.69194e-05	0.797559	-0.121981	0.067017	-0.258876	-0.121981	Aged Adult Cells 72 h down vs Aged Adult Cells 0 h	-0.0198856	Aged Adult Cells 72 h down vs Aged Adult Cells 0 h	1.67146e-05	-2.62111	26.5231	-5.15006	-2.62111	Aged Adult Cells 7 d down vs Aged Adult Cells 0 h	-0.293065	Aged Adult Cells 7 d down vs Aged Adult Cells 0 h	0.998791	-0.000720136	2.33576e-06	-0.00152832	-0.000720136	Aged Adult Cells 10 d down vs Aged Adult Cells 0 h	-0.00134824	Aged Adult Cells 10 d down vs Aged Adult Cells 0 h	6.97163	21.6702	12.8774	1
75689	cg22595460			S_Shore	6.04242e-06	0.746234	-0.138384	0.106739	-0.326709	-0.138384	Aged Adult Cells 72 h down vs Aged Adult Cells 0 h	-0.0208942	Aged Adult Cells 72 h down vs Aged Adult Cells 0 h	6.12436e-07	2.90521	40.3237	6.3501	2.90521	Aged Adult Cells 7 d up vs Aged Adult Cells 0 h	0.426414	Aged Adult Cells 7 d up vs Aged Adult Cells 0 h	0.681601	-0.175544	0.171761	-0.414441	-0.175544	Aged Adult Cells 10 d down vs Aged Adult Cells 0 h	-0.0270207	Aged Adult Cells 10 d down vs Aged Adult Cells 0 h	9.16859	23.0292	10.4058	1
677257	cg22832802	RRAD		Island	7.82133e-05	0.736721	-0.142353	0.115223	-0.339445	-0.142353	Aged Adult Cells 72 h down vs Aged Adult Cells 0 h	-0.0235678	Aged Adult Cells 72 h down vs Aged Adult Cells 0 h	2.88956e-06	2.61975	33.4485	5.78347	2.61975	Aged Adult Cells 7 d up vs Aged Adult Cells 0 h	0.297743	Aged Adult Cells 7 d up vs Aged Adult Cells 0 h	0.741719	0.139544	0.11072	0.332747	0.139544	Aged Adult Cells 10 d up vs Aged Adult Cells 0 h	0.022012	Aged Adult Cells 10 d up vs Aged Adult Cells 0 h	6.84066	16.8431	10.2006	1
308716	cg22925712	FMO1			0.000573935	0.954698	0.0302663	0.00328351	0.0573019	0.0302663	Aged Adult Cells 72 h up vs Aged Adult Cells 0 h	0.00431928	Aged Adult Cells 72 h up vs Aged Adult Cells 0 h	2.57644e-05	-2.84936	24.944	-4.9944	-2.84936	Aged Adult Cells 7 d down vs Aged Adult Cells 0 h	-0.423895	Aged Adult Cells 7 d down vs Aged Adult Cells 0 h	0.954999	0.0300645	0.00323988	0.0569199	0.0300645	Aged Adult Cells 10 d up vs Aged Adult Cells 0 h	0.00114873	Aged Adult Cells 10 d up vs Aged Adult Cells 0 h	5.27561	20.6054	16.1811	1
423295	cg23105697	HOXD10		S_Shore	0.00062285	0.962844	-0.0263745	0.00220797	-0.0469891	-0.0263745	Aged Adult Cells 72 h down vs Aged Adult Cells 0 h	-0.00107057	Aged Adult Cells 72 h down vs Aged Adult Cells 0 h	2.78227e-05	-3.01116	24.6686	-4.96675	-3.01116	Aged Adult Cells 7 d down vs Aged Adult Cells 0 h	-0.441784	Aged Adult Cells 7 d down vs Aged Adult Cells 0 h	0.9089	0.0647895	0.013324	0.11543	0.0647895	Aged Adult Cells 10 d up vs Aged Adult Cells 0 h	0.0100557	Aged Adult Cells 10 d up vs Aged Adult Cells 0 h	5.21541	23.0034	18.2727	1
555234	cg23178069	NELL1			0.00125152	0.87781	-0.0947978	0.0240586	-0.155108	-0.0947978	Aged Adult Cells 72 h down vs Aged Adult Cells 0 h	-0.0150123	Aged Adult Cells 72 h down vs Aged Adult Cells 0 h	5.77089e-05	-3.10533	22.128	-4.70405	-3.10533	Aged Adult Cells 7 d down vs Aged Adult Cells 0 h	-0.371571	Aged Adult Cells 7 d down vs Aged Adult Cells 0 h	0.99731	0.00207848	1.15656e-05	0.00340082	0.00207848	Aged Adult Cells 10 d up vs Aged Adult Cells 0 h	0.00217365	Aged Adult Cells 10 d up vs Aged Adult Cells 0 h	4.71359	24.6494	21.6647	1
262056	cg23266069	PARK2			0.000416179	0.928737	0.0614383	0.00813871	0.0902148	0.0614383	Aged Adult Cells 72 h up vs Aged Adult Cells 0 h	0.00300245	Aged Adult Cells 72 h up vs Aged Adult Cells 0 h	2.29476e-05	-3.70446	25.3618	-5.03605	-3.70446	Aged Adult Cells 7 d down vs Aged Adult Cells 0 h	-0.52161	Aged Adult Cells 7 d down vs Aged Adult Cells 0 h	0.690554	0.273844	0.16169	0.402107	0.273844	Aged Adult Cells 10 d up vs Aged Adult Cells 0 h	0.0319402	Aged Adult Cells 10 d up vs Aged Adult Cells 0 h	5.51508	35.8098	26.8999	1
4057	cg23371746	TBX15		S_Shore	0.00352257	0.870958	0.144208	0.0268583	0.163885	0.144208	Aged Adult Cells 72 h up vs Aged Adult Cells 0 h	0.0198181	Aged Adult Cells 72 h up vs Aged Adult Cells 0 h	0.000154914	4.13141	18.895	4.34683	4.13141	Aged Adult Cells 7 d up vs Aged Adult Cells 0 h	0.461899	Aged Adult Cells 7 d up vs Aged Adult Cells 0 h	0.998664	-0.00148667	2.85446e-06	-0.00168952	-0.00148667	Aged Adult Cells 10 d down vs Aged Adult Cells 0 h	-0.00301948	Aged Adult Cells 10 d down vs Aged Adult Cells 0 h	4.0056	43.4209	44.9087	1
162935	cg23520255	SIPA1L3			0.000614178	0.80792	0.133735	0.0601925	0.245342	0.133735	Aged Adult Cells 72 h up vs Aged Adult Cells 0 h	0.0211681	Aged Adult Cells 72 h up vs Aged Adult Cells 0 h	2.79747e-05	2.92313	24.6491	4.96479	2.92313	Aged Adult Cells 7 d up vs Aged Adult Cells 0 h	0.426371	Aged Adult Cells 7 d up vs Aged Adult Cells 0 h	0.984077	-0.010973	0.000405232	-0.0201304	-0.010973	Aged Adult Cells 10 d down vs Aged Adult Cells 0 h	-0.0001508	Aged Adult Cells 10 d down vs Aged Adult Cells 0 h	5.22571	21.7381	17.2336	1
473140	cg23542455	MIPEP	Unclassified_Cell_type_specific		1.71772e-06	0.730289	0.187976	0.121164	0.348086	0.187976	Aged Adult Cells 72 h up vs Aged Adult Cells 0 h	0.0239752	Aged Adult Cells 72 h up vs Aged Adult Cells 0 h	1.89323e-07	-3.95805	46.0454	-6.78567	-3.95805	Aged Adult Cells 7 d down vs Aged Adult Cells 0 h	-0.56329	Aged Adult Cells 7 d down vs Aged Adult Cells 0 h	0.423868	0.438061	0.65802	0.811184	0.438061	Aged Adult Cells 10 d up vs Aged Adult Cells 0 h	0.0535667	Aged Adult Cells 10 d up vs Aged Adult Cells 0 h	10.4644	42.7241	16.9145	1
133834	cg23587025				0.00179408	0.857355	0.139654	0.0328877	0.18135	0.139654	Aged Adult Cells 72 h up vs Aged Adult Cells 0 h	0.0201368	Aged Adult Cells 72 h up vs Aged Adult Cells 0 h	8.1717e-05	-3.80832	20.9627	-4.57851	-3.80832	Aged Adult Cells 7 d down vs Aged Adult Cells 0 h	-0.4509	Aged Adult Cells 7 d down vs Aged Adult Cells 0 h	0.947716	-0.0509376	0.00437527	-0.0661459	-0.0509376	Aged Adult Cells 10 d down vs Aged Adult Cells 0 h	-0.0118055	Aged Adult Cells 10 d down vs Aged Adult Cells 0 h	4.46251	37.0493	34.3954	1
346124	cg23644935				0.0017088	0.41047	-0.372872	0.697449	-0.835134	-0.372872	Aged Adult Cells 72 h down vs Aged Adult Cells 0 h	-0.0565463	Aged Adult Cells 72 h down vs Aged Adult Cells 0 h	2.54707e-05	-2.41057	24.9852	-4.99852	-2.41057	Aged Adult Cells 7 d down vs Aged Adult Cells 0 h	-0.382271	Aged Adult Cells 7 d down vs Aged Adult Cells 0 h	0.514345	-0.29476	0.435843	-0.660184	-0.29476	Aged Adult Cells 10 d down vs Aged Adult Cells 0 h	-0.0448253	Aged Adult Cells 10 d down vs Aged Adult Cells 0 h	4.49616	12.5481	11.5621	1
325057	cg23679384				0.00304094	0.90082	0.0973926	0.0158057	0.125721	0.0973926	Aged Adult Cells 72 h up vs Aged Adult Cells 0 h	0.0151716	Aged Adult Cells 72 h up vs Aged Adult Cells 0 h	0.000120788	-3.71273	19.688	-4.43712	-3.71273	Aged Adult Cells 7 d down vs Aged Adult Cells 0 h	-0.511482	Aged Adult Cells 7 d down vs Aged Adult Cells 0 h	0.990648	-0.0091587	0.000139775	-0.0118227	-0.0091587	Aged Adult Cells 10 d down vs Aged Adult Cells 0 h	-0.00189711	Aged Adult Cells 10 d down vs Aged Adult Cells 0 h	4.10373	34.4781	34.8069	1
4745	cg23764603				7.30376e-05	0.707861	0.209951	0.143216	0.378439	0.209951	Aged Adult Cells 72 h up vs Aged Adult Cells 0 h	0.0236158	Aged Adult Cells 72 h up vs Aged Adult Cells 0 h	3.02575e-06	3.45563	33.2556	5.76677	3.45563	Aged Adult Cells 7 d up vs Aged Adult Cells 0 h	0.49729	Aged Adult Cells 7 d up vs Aged Adult Cells 0 h	0.83133	0.119236	0.0461929	0.214925	0.119236	Aged Adult Cells 10 d up vs Aged Adult Cells 0 h	0.0136792	Aged Adult Cells 10 d up vs Aged Adult Cells 0 h	6.898	29.7231	17.8513	1
24652	cg23781334			Island	0.00434548	0.925273	0.0508006	0.00895149	0.0946123	0.0508006	Aged Adult Cells 72 h up vs Aged Adult Cells 0 h	0.00888593	Aged Adult Cells 72 h up vs Aged Adult Cells 0 h	0.000104704	2.60335	20.15	4.48888	2.60335	Aged Adult Cells 7 d up vs Aged Adult Cells 0 h	0.302591	Aged Adult Cells 7 d up vs Aged Adult Cells 0 h	0.694956	0.212661	0.156867	0.396065	0.212661	Aged Adult Cells 10 d up vs Aged Adult Cells 0 h	0.0348798	Aged Adult Cells 10 d up vs Aged Adult Cells 0 h	3.86681	15.6071	16.7213	1
477686	cg23791803	ZMIZ1-AS1			6.9206e-06	0.624691	0.230107	0.244512	0.494482	0.230107	Aged Adult Cells 72 h up vs Aged Adult Cells 0 h	0.0356434	Aged Adult Cells 72 h up vs Aged Adult Cells 0 h	4.76745e-07	-3.23821	41.5054	-6.44247	-3.23821	Aged Adult Cells 7 d down vs Aged Adult Cells 0 h	-0.322233	Aged Adult Cells 7 d down vs Aged Adult Cells 0 h	0.860156	0.0827152	0.0315944	0.177748	0.0827152	Aged Adult Cells 10 d up vs Aged Adult Cells 0 h	0.0112507	Aged Adult Cells 10 d up vs Aged Adult Cells 0 h	9.03516	27.392	12.56	1
534024	cg24004327				0.00217708	0.71254	0.169859	0.138442	0.372078	0.169859	Aged Adult Cells 72 h up vs Aged Adult Cells 0 h	0.0268007	Aged Adult Cells 72 h up vs Aged Adult Cells 0 h	9.89607e-05	2.2235	20.3337	4.50929	2.2235	Aged Adult Cells 7 d up vs Aged Adult Cells 0 h	0.356398	Aged Adult Cells 7 d up vs Aged Adult Cells 0 h	0.873146	0.0735363	0.0259473	0.161082	0.0735363	Aged Adult Cells 10 d up vs Aged Adult Cells 0 h	0.0115559	Aged Adult Cells 10 d up vs Aged Adult Cells 0 h	4.32972	12.6328	12.0876	1
631924	cg24042502		Unclassified_Cell_type_specific		0.00102754	0.893833	-0.0707223	0.0181258	-0.134632	-0.0707223	Aged Adult Cells 72 h down vs Aged Adult Cells 0 h	-0.0114994	Aged Adult Cells 72 h down vs Aged Adult Cells 0 h	3.32899e-05	-2.78145	24.0315	-4.90219	-2.78145	Aged Adult Cells 7 d down vs Aged Adult Cells 0 h	-0.361239	Aged Adult Cells 7 d down vs Aged Adult Cells 0 h	0.863781	-0.090926	0.0299613	-0.173093	-0.090926	Aged Adult Cells 10 d down vs Aged Adult Cells 0 h	-0.0152543	Aged Adult Cells 10 d down vs Aged Adult Cells 0 h	4.85331	18.7492	16.0045	1
351176	cg24191816	RGL2		N_Shore	0.000281045	0.792043	0.112161	0.0708105	0.266102	0.112161	Aged Adult Cells 72 h up vs Aged Adult Cells 0 h	0.0193172	Aged Adult Cells 72 h up vs Aged Adult Cells 0 h	1.00482e-05	2.42804	28.4434	5.33324	2.42804	Aged Adult Cells 7 d up vs Aged Adult Cells 0 h	0.340401	Aged Adult Cells 7 d up vs Aged Adult Cells 0 h	0.97893	-0.0112283	0.000709657	-0.0266394	-0.0112283	Aged Adult Cells 10 d down vs Aged Adult Cells 0 h	-0.00199217	Aged Adult Cells 10 d down vs Aged Adult Cells 0 h	5.81406	14.4607	10.3041	1
11895	cg24245418	NPY		Island	5.88404e-06	0.7742	-0.131037	0.0838548	-0.289577	-0.131037	Aged Adult Cells 72 h down vs Aged Adult Cells 0 h	-0.0040042	Aged Adult Cells 72 h down vs Aged Adult Cells 0 h	1.24412e-06	2.97667	37.09	6.09016	2.97667	Aged Adult Cells 7 d up vs Aged Adult Cells 0 h	0.178835	Aged Adult Cells 7 d up vs Aged Adult Cells 0 h	0.877025	-0.0706428	0.0243713	-0.156113	-0.0706428	Aged Adult Cells 10 d down vs Aged Adult Cells 0 h	0.00282509	Aged Adult Cells 10 d up vs Aged Adult Cells 0 h	9.19485	26.359	11.8764	1
335575	cg24278870	FADS1		S_Shore	0.000219524	0.962169	-0.0214087	0.00228898	-0.0478433	-0.0214087	Aged Adult Cells 72 h down vs Aged Adult Cells 0 h	-0.000780359	Aged Adult Cells 72 h down vs Aged Adult Cells 0 h	3.09326e-05	-2.38215	24.2913	-4.92862	-2.38215	Aged Adult Cells 7 d down vs Aged Adult Cells 0 h	-0.298603	Aged Adult Cells 7 d down vs Aged Adult Cells 0 h	0.474943	0.323916	0.523992	0.723873	0.323916	Aged Adult Cells 10 d up vs Aged Adult Cells 0 h	0.0249006	Aged Adult Cells 10 d up vs Aged Adult Cells 0 h	6.00597	16.8365	11.6136	1
524156	cg24374740	MYADM	Promoter_Associated	S_Shore	2.74568e-05	0.889658	-0.0565998	0.0195891	-0.139961	-0.0565998	Aged Adult Cells 72 h down vs Aged Adult Cells 0 h	-0.00948171	Aged Adult Cells 72 h down vs Aged Adult Cells 0 h	9.26765e-06	2.34228	28.755	5.36237	2.34228	Aged Adult Cells 7 d up vs Aged Adult Cells 0 h	0.344401	Aged Adult Cells 7 d up vs Aged Adult Cells 0 h	0.812685	-0.0967046	0.0571844	-0.239133	-0.0967046	Aged Adult Cells 10 d down vs Aged Adult Cells 0 h	-0.0157162	Aged Adult Cells 10 d down vs Aged Adult Cells 0 h	7.74559	17.7337	9.48515	1
540205	cg24394833	IGSF3			0.000565387	0.920677	-0.0617395	0.0100904	-0.100451	-0.0617395	Aged Adult Cells 72 h down vs Aged Adult Cells 0 h	-0.0088114	Aged Adult Cells 72 h down vs Aged Adult Cells 0 h	1.44793e-05	-3.45326	27.0579	-5.20172	-3.45326	Aged Adult Cells 7 d down vs Aged Adult Cells 0 h	-0.515351	Aged Adult Cells 7 d down vs Aged Adult Cells 0 h	0.725114	-0.218228	0.126068	-0.35506	-0.218228	Aged Adult Cells 10 d down vs Aged Adult Cells 0 h	-0.0352141	Aged Adult Cells 10 d down vs Aged Adult Cells 0 h	5.28669	27.9595	21.9101	1
140636	cg24517325		Unclassified_Cell_type_specific		0.00149352	0.823401	-0.115425	0.050716	-0.225202	-0.115425	Aged Adult Cells 72 h down vs Aged Adult Cells 0 h	-0.00265945	Aged Adult Cells 72 h down vs Aged Adult Cells 0 h	0.000155438	2.40574	18.8843	4.34561	2.40574	Aged Adult Cells 7 d up vs Aged Adult Cells 0 h	0.189134	Aged Adult Cells 7 d up vs Aged Adult Cells 0 h	0.537507	-0.319823	0.389374	-0.623999	-0.319823	Aged Adult Cells 10 d down vs Aged Adult Cells 0 h	-0.00779198	Aged Adult Cells 10 d down vs Aged Adult Cells 0 h	4.5897	16.8796	15.2363	1
150378	cg24565143	UBXN11	Promoter_Associated	S_Shore	0.00249723	0.806465	0.163414	0.0611273	0.247239	0.163414	Aged Adult Cells 72 h up vs Aged Adult Cells 0 h	0.00484439	Aged Adult Cells 72 h up vs Aged Adult Cells 0 h	0.000110444	3.19088	19.9769	4.46956	3.19088	Aged Adult Cells 7 d up vs Aged Adult Cells 0 h	0.297174	Aged Adult Cells 7 d up vs Aged Adult Cells 0 h	0.945706	0.0454023	0.00471857	0.0686919	0.0454023	Aged Adult Cells 10 d up vs Aged Adult Cells 0 h	0.00100515	Aged Adult Cells 10 d up vs Aged Adult Cells 0 h	4.23644	25.9104	25.338	1
657046	cg24600621	SLC16A12			0.00122176	0.821742	0.138225	0.0516907	0.227356	0.138225	Aged Adult Cells 72 h up vs Aged Adult Cells 0 h	0.0127105	Aged Adult Cells 72 h up vs Aged Adult Cells 0 h	0.000171418	-2.83032	18.5764	-4.31004	-2.83032	Aged Adult Cells 7 d down vs Aged Adult Cells 0 h	-0.411596	Aged Adult Cells 7 d down vs Aged Adult Cells 0 h	0.372433	0.550785	0.82073	0.905942	0.550785	Aged Adult Cells 10 d up vs Aged Adult Cells 0 h	0.0465827	Aged Adult Cells 10 d up vs Aged Adult Cells 0 h	4.73056	24.4796	21.4383	1
679636	cg24774346				0.000352867	0.958107	-0.0223154	0.00280745	-0.0529854	-0.0223154	Aged Adult Cells 72 h down vs Aged Adult Cells 0 h	-0.00229222	Aged Adult Cells 72 h down vs Aged Adult Cells 0 h	6.26066e-05	2.12654	21.8525	4.67467	2.12654	Aged Adult Cells 7 d up vs Aged Adult Cells 0 h	0.20976	Aged Adult Cells 7 d up vs Aged Adult Cells 0 h	0.859775	-0.0750673	0.0317689	-0.178238	-0.0750673	Aged Adult Cells 10 d down vs Aged Adult Cells 0 h	-0.00419283	Aged Adult Cells 10 d down vs Aged Adult Cells 0 h	5.63987	14.0054	10.2879	1
504779	cg24908603	FOXF1	Unclassified_Cell_type_specific	Island	0.000139236	0.907248	-0.0862087	0.0138139	-0.117532	-0.0862087	Aged Adult Cells 72 h down vs Aged Adult Cells 0 h	-0.0117677	Aged Adult Cells 72 h down vs Aged Adult Cells 0 h	4.96444e-06	-4.4268	31.221	-5.58757	-4.4268	Aged Adult Cells 7 d down vs Aged Adult Cells 0 h	-0.56521	Aged Adult Cells 7 d down vs Aged Adult Cells 0 h	0.948876	-0.0474384	0.00418286	-0.0646751	-0.0474384	Aged Adult Cells 10 d down vs Aged Adult Cells 0 h	-0.009712	Aged Adult Cells 10 d down vs Aged Adult Cells 0 h	6.36749	47.9605	31.2043	1
542753	cg25023841				0.000182712	0.893365	-0.0664601	0.018287	-0.135229	-0.0664601	Aged Adult Cells 72 h down vs Aged Adult Cells 0 h	-0.0118858	Aged Adult Cells 72 h down vs Aged Adult Cells 0 h	7.69855e-06	2.88205	29.4765	5.42922	2.88205	Aged Adult Cells 7 d up vs Aged Adult Cells 0 h	0.325624	Aged Adult Cells 7 d up vs Aged Adult Cells 0 h	0.997303	0.0016757	1.16255e-05	0.00340962	0.0016757	Aged Adult Cells 10 d up vs Aged Adult Cells 0 h	-0.000195064	Aged Adult Cells 10 d down vs Aged Adult Cells 0 h	6.15047	20.7978	14.009	1
783988	cg25325125	TSPAN15			0.00239603	0.881041	-0.0857214	0.0227934	-0.150975	-0.0857214	Aged Adult Cells 72 h down vs Aged Adult Cells 0 h	-0.0128134	Aged Adult Cells 72 h down vs Aged Adult Cells 0 h	8.39324e-05	-2.80198	20.8743	-4.56884	-2.80198	Aged Adult Cells 7 d down vs Aged Adult Cells 0 h	-0.430926	Aged Adult Cells 7 d down vs Aged Adult Cells 0 h	0.937796	0.0446959	0.00619678	0.0787196	0.0446959	Aged Adult Cells 10 d up vs Aged Adult Cells 0 h	0.00537831	Aged Adult Cells 10 d up vs Aged Adult Cells 0 h	4.26449	19.2471	18.6981	1
662291	cg25416336	C5orf66		Island	0.000176616	0.973061	0.0152622	0.00116027	0.0340627	0.0152622	Aged Adult Cells 72 h up vs Aged Adult Cells 0 h	-0.000209898	Aged Adult Cells 72 h down vs Aged Adult Cells 0 h	7.61172e-05	2.22823	21.1982	4.60415	2.22823	Aged Adult Cells 7 d up vs Aged Adult Cells 0 h	0.212085	Aged Adult Cells 7 d up vs Aged Adult Cells 0 h	0.976042	0.0135722	0.000917548	0.030291	0.0135722	Aged Adult Cells 10 d up vs Aged Adult Cells 0 h	0.00346197	Aged Adult Cells 10 d up vs Aged Adult Cells 0 h	6.17737	17.3622	11.644	1
374147	cg25462095			N_Shelf	0.000506648	0.696254	0.215772	0.155462	0.394286	0.215772	Aged Adult Cells 72 h up vs Aged Adult Cells 0 h	0.0331667	Aged Adult Cells 72 h up vs Aged Adult Cells 0 h	5.11412e-05	-2.80628	22.5397	-4.7476	-2.80628	Aged Adult Cells 7 d down vs Aged Adult Cells 0 h	-0.308417	Aged Adult Cells 7 d down vs Aged Adult Cells 0 h	0.579896	0.306365	0.313408	0.559828	0.306365	Aged Adult Cells 10 d up vs Aged Adult Cells 0 h	0.047107	Aged Adult Cells 10 d up vs Aged Adult Cells 0 h	5.36797	22.5064	17.3699	1
1133	cg25594486	SHANK1		Island	2.19775e-05	0.719324	0.127998	0.131684	0.362883	0.127998	Aged Adult Cells 72 h up vs Aged Adult Cells 0 h	0.0217386	Aged Adult Cells 72 h up vs Aged Adult Cells 0 h	8.12381e-06	2.06108	29.2664	5.40984	2.06108	Aged Adult Cells 7 d up vs Aged Adult Cells 0 h	0.250677	Aged Adult Cells 7 d up vs Aged Adult Cells 0 h	0.986451	0.00604169	0.000293388	0.0171286	0.00604169	Aged Adult Cells 10 d up vs Aged Adult Cells 0 h	0.00230363	Aged Adult Cells 10 d up vs Aged Adult Cells 0 h	7.94607	13.8406	7.21608	1
260940	cg26318111	PMEPA1	Unclassified_Cell_type_specific		0.00196952	0.853863	-0.0940035	0.034537	-0.185841	-0.0940035	Aged Adult Cells 72 h down vs Aged Adult Cells 0 h	-0.0162112	Aged Adult Cells 72 h down vs Aged Adult Cells 0 h	9.65691e-05	2.46851	20.4136	4.51814	2.46851	Aged Adult Cells 7 d up vs Aged Adult Cells 0 h	0.353968	Aged Adult Cells 7 d up vs Aged Adult Cells 0 h	0.995525	-0.00286155	3.20037e-05	-0.00565718	-0.00286155	Aged Adult Cells 10 d down vs Aged Adult Cells 0 h	0.000563335	Aged Adult Cells 10 d up vs Aged Adult Cells 0 h	4.3983	15.7549	14.8399	1
56252	cg26320244		Unclassified	Island	0.00214926	0.714919	0.223607	0.13605	0.368849	0.223607	Aged Adult Cells 72 h up vs Aged Adult Cells 0 h	0.0355895	Aged Adult Cells 72 h up vs Aged Adult Cells 0 h	0.000157288	-2.84269	18.847	-4.34131	-2.84269	Aged Adult Cells 7 d down vs Aged Adult Cells 0 h	-0.330151	Aged Adult Cells 7 d down vs Aged Adult Cells 0 h	0.719648	0.219724	0.131366	0.362444	0.219724	Aged Adult Cells 10 d up vs Aged Adult Cells 0 h	0.0347263	Aged Adult Cells 10 d up vs Aged Adult Cells 0 h	4.3385	22.3224	21.3157	1
50897	cg26348348	LYPD1		S_Shore	0.0012612	0.74547	-0.186906	0.107407	-0.32773	-0.186906	Aged Adult Cells 72 h down vs Aged Adult Cells 0 h	-0.0241807	Aged Adult Cells 72 h down vs Aged Adult Cells 0 h	0.000132709	2.71225	19.3864	4.403	2.71225	Aged Adult Cells 7 d up vs Aged Adult Cells 0 h	0.395867	Aged Adult Cells 7 d up vs Aged Adult Cells 0 h	0.726204	-0.201654	0.125026	-0.35359	-0.201654	Aged Adult Cells 10 d down vs Aged Adult Cells 0 h	-0.0240463	Aged Adult Cells 10 d down vs Aged Adult Cells 0 h	4.70817	21.4385	18.8644	1
103960	cg26352088	INPP5F	Unclassified_Cell_type_specific	Island	0.000440117	0.840982	0.0870442	0.0409843	0.202446	0.0870442	Aged Adult Cells 72 h up vs Aged Adult Cells 0 h	0.0156674	Aged Adult Cells 72 h up vs Aged Adult Cells 0 h	8.13069e-05	2.12716	20.9794	4.58033	2.12716	Aged Adult Cells 7 d up vs Aged Adult Cells 0 h	0.257305	Aged Adult Cells 7 d up vs Aged Adult Cells 0 h	0.61322	0.219711	0.261121	0.511	0.219711	Aged Adult Cells 10 d up vs Aged Adult Cells 0 h	0.0378947	Aged Adult Cells 10 d up vs Aged Adult Cells 0 h	5.47307	14.1652	10.7224	1
165282	cg26483274			N_Shore	0.000127527	0.830877	0.131885	0.0464453	0.215512	0.131885	Aged Adult Cells 72 h up vs Aged Adult Cells 0 h	0.0178497	Aged Adult Cells 72 h up vs Aged Adult Cells 0 h	1.35456e-05	-3.45417	27.308	-5.22571	-3.45417	Aged Adult Cells 7 d down vs Aged Adult Cells 0 h	-0.494652	Aged Adult Cells 7 d down vs Aged Adult Cells 0 h	0.98103	-0.0146774	0.00057524	-0.0239842	-0.0146774	Aged Adult Cells 10 d down vs Aged Adult Cells 0 h	-0.00267237	Aged Adult Cells 10 d down vs Aged Adult Cells 0 h	6.43844	33.7566	21.7209	1
95074	cg26505691	IL21R	Unclassified		0.00134814	0.963568	0.0416961	0.00212275	0.0460733	0.0416961	Aged Adult Cells 72 h up vs Aged Adult Cells 0 h	-0.0075242	Aged Adult Cells 72 h down vs Aged Adult Cells 0 h	4.63012e-05	4.67581	22.8811	4.78342	4.67581	Aged Adult Cells 7 d up vs Aged Adult Cells 0 h	0.596312	Aged Adult Cells 7 d up vs Aged Adult Cells 0 h	0.920166	0.0914962	0.0102215	0.101102	0.0914962	Aged Adult Cells 10 d up vs Aged Adult Cells 0 h	0.000989324	Aged Adult Cells 10 d up vs Aged Adult Cells 0 h	4.66132	53.4476	47.5028	1
357249	cg26539631	ATF6B		N_Shore	6.8739e-06	0.856372	-0.0583673	0.0333479	-0.182614	-0.0583673	Aged Adult Cells 72 h down vs Aged Adult Cells 0 h	-0.00352315	Aged Adult Cells 72 h down vs Aged Adult Cells 0 h	5.90181e-07	2.19695	40.4971	6.36373	2.19695	Aged Adult Cells 7 d up vs Aged Adult Cells 0 h	0.282232	Aged Adult Cells 7 d up vs Aged Adult Cells 0 h	0.627222	-0.156888	0.24094	-0.490856	-0.156888	Aged Adult Cells 10 d down vs Aged Adult Cells 0 h	-0.0102584	Aged Adult Cells 10 d down vs Aged Adult Cells 0 h	9.04178	12.9316	5.92515	1
311487	cg26674546	2009-09-01	Unclassified_Cell_type_specific		0.00340734	0.84973	-0.130527	0.0365434	-0.191163	-0.130527	Aged Adult Cells 72 h down vs Aged Adult Cells 0 h	-0.0207243	Aged Adult Cells 72 h down vs Aged Adult Cells 0 h	0.000114213	-3.2874	19.8684	-4.4574	-3.2874	Aged Adult Cells 7 d down vs Aged Adult Cells 0 h	-0.411613	Aged Adult Cells 7 d down vs Aged Adult Cells 0 h	0.892996	-0.0926566	0.0184144	-0.1357	-0.0926566	Aged Adult Cells 10 d down vs Aged Adult Cells 0 h	-0.0139812	Aged Adult Cells 10 d down vs Aged Adult Cells 0 h	4.02773	26.2895	27.0409	1
611829	cg26704915	TRIM45	Promoter_Associated	S_Shore	0.00378383	0.908799	0.0681626	0.0133538	0.115559	0.0681626	Aged Adult Cells 72 h up vs Aged Adult Cells 0 h	0.0126395	Aged Adult Cells 72 h up vs Aged Adult Cells 0 h	0.000165484	-2.75414	18.687	-4.32285	-2.75414	Aged Adult Cells 7 d down vs Aged Adult Cells 0 h	-0.384272	Aged Adult Cells 7 d down vs Aged Adult Cells 0 h	0.958614	-0.0308747	0.0027398	-0.0523431	-0.0308747	Aged Adult Cells 10 d down vs Aged Adult Cells 0 h	-0.0049071	Aged Adult Cells 10 d down vs Aged Adult Cells 0 h	3.95813	19.2799	20.1797	1
771932	cg26810022	MTMR12			0.000275634	0.845437	0.152558	0.0386897	0.196697	0.152558	Aged Adult Cells 72 h up vs Aged Adult Cells 0 h	0.0263119	Aged Adult Cells 72 h up vs Aged Adult Cells 0 h	3.9637e-05	4.05415	23.4196	4.83938	4.05415	Aged Adult Cells 7 d up vs Aged Adult Cells 0 h	0.345093	Aged Adult Cells 7 d up vs Aged Adult Cells 0 h	0.172153	1.08575	1.9597	1.39989	1.08575	Aged Adult Cells 10 d up vs Aged Adult Cells 0 h	0.175862	Aged Adult Cells 10 d up vs Aged Adult Cells 0 h	5.82906	49.0907	34.89	1
172327	cg26943808		Promoter_Associated_Cell_type_specific		0.000143028	0.877334	0.0782528	0.024248	0.155718	0.0782528	Aged Adult Cells 72 h up vs Aged Adult Cells 0 h	0.0122143	Aged Adult Cells 72 h up vs Aged Adult Cells 0 h	8.2907e-06	-2.93245	29.1871	-5.40251	-2.93245	Aged Adult Cells 7 d down vs Aged Adult Cells 0 h	-0.297373	Aged Adult Cells 7 d down vs Aged Adult Cells 0 h	0.687835	0.203949	0.16471	0.405845	0.203949	Aged Adult Cells 10 d up vs Aged Adult Cells 0 h	0.030977	Aged Adult Cells 10 d up vs Aged Adult Cells 0 h	6.34587	22.4359	14.6471	1
761224	cg27052772	CC2D2A			0.00133914	0.556585	0.305064	0.353797	0.594808	0.305064	Aged Adult Cells 72 h up vs Aged Adult Cells 0 h	0.0524315	Aged Adult Cells 72 h up vs Aged Adult Cells 0 h	0.000122921	2.45452	19.6318	4.43078	2.45452	Aged Adult Cells 7 d up vs Aged Adult Cells 0 h	0.332823	Aged Adult Cells 7 d up vs Aged Adult Cells 0 h	0.985364	-0.00949025	0.000342396	-0.0185039	-0.00949025	Aged Adult Cells 10 d down vs Aged Adult Cells 0 h	-0.00132262	Aged Adult Cells 10 d down vs Aged Adult Cells 0 h	4.66602	17.1831	15.2565	1
25565	cg27136844			Island	0.000546857	0.947808	0.0481202	0.00435988	0.0660294	0.0481202	Aged Adult Cells 72 h up vs Aged Adult Cells 0 h	0.00891427	Aged Adult Cells 72 h up vs Aged Adult Cells 0 h	2.61078e-05	3.92765	24.8965	4.98963	3.92765	Aged Adult Cells 7 d up vs Aged Adult Cells 0 h	0.402357	Aged Adult Cells 7 d up vs Aged Adult Cells 0 h	0.986105	-0.0128019	0.000308582	-0.0175665	-0.0128019	Aged Adult Cells 10 d down vs Aged Adult Cells 0 h	-0.00135631	Aged Adult Cells 10 d down vs Aged Adult Cells 0 h	5.31132	39.4922	30.8041	1
11310	cg27179622	LEFTY2		Island	1.11092e-08	0.95049	-0.0256326	0.00392269	-0.0626313	-0.0256326	Aged Adult Cells 72 h down vs Aged Adult Cells 0 h	-0.0032877	Aged Adult Cells 72 h down vs Aged Adult Cells 0 h	2.30695e-06	2.59273	34.4006	5.8652	2.59273	Aged Adult Cells 7 d up vs Aged Adult Cells 0 h	0.221459	Aged Adult Cells 7 d up vs Aged Adult Cells 0 h	0.476376	0.295284	0.520569	0.721505	0.295284	Aged Adult Cells 10 d up vs Aged Adult Cells 0 h	0.0412725	Aged Adult Cells 10 d up vs Aged Adult Cells 0 h	16.9138	39.6616	9.71468	1
341120	cg27231068	SLC47A2		S_Shelf	6.35807e-07	0.905293	-0.0372183	0.0144055	-0.120023	-0.0372183	Aged Adult Cells 72 h down vs Aged Adult Cells 0 h	-0.00663697	Aged Adult Cells 72 h down vs Aged Adult Cells 0 h	6.25487e-08	-2.41271	51.8894	-7.20343	-2.41271	Aged Adult Cells 7 d down vs Aged Adult Cells 0 h	-0.233125	Aged Adult Cells 7 d down vs Aged Adult Cells 0 h	0.987738	0.00480691	0.000240296	0.0155015	0.00480691	Aged Adult Cells 10 d up vs Aged Adult Cells 0 h	0.00136239	Aged Adult Cells 10 d up vs Aged Adult Cells 0 h	11.5683	15.5733	5.57716	1
86350	cg27344587	LOC100132215	Unclassified_Cell_type_specific	Island	5.71775e-06	0.899632	0.0472156	0.016189	0.127236	0.0472156	Aged Adult Cells 72 h up vs Aged Adult Cells 0 h	0.00820363	Aged Adult Cells 72 h up vs Aged Adult Cells 0 h	5.57386e-07	2.55915	40.7657	6.3848	2.55915	Aged Adult Cells 7 d up vs Aged Adult Cells 0 h	0.329177	Aged Adult Cells 7 d up vs Aged Adult Cells 0 h	0.621164	0.185375	0.249546	0.499546	0.185375	Aged Adult Cells 10 d up vs Aged Adult Cells 0 h	0.0318198	Aged Adult Cells 10 d up vs Aged Adult Cells 0 h	9.22324	17.7813	7.98692	1
333182	cg27349333	UCN3			0.00180642	0.956142	-0.0399868	0.00307731	-0.0554735	-0.0399868	Aged Adult Cells 72 h down vs Aged Adult Cells 0 h	-0.00436918	Aged Adult Cells 72 h down vs Aged Adult Cells 0 h	0.000108707	-3.48439	20.0283	-4.47529	-3.48439	Aged Adult Cells 7 d down vs Aged Adult Cells 0 h	-0.428374	Aged Adult Cells 7 d down vs Aged Adult Cells 0 h	0.921648	0.0715188	0.00984414	0.0992177	0.0715188	Aged Adult Cells 10 d up vs Aged Adult Cells 0 h	0.0126317	Aged Adult Cells 10 d up vs Aged Adult Cells 0 h	4.45778	32.4272	30.1364	1
69097	cg27387888			Island	0.000993003	0.837229	-0.153072	0.042971	-0.207294	-0.153072	Aged Adult Cells 72 h down vs Aged Adult Cells 0 h	-0.0155479	Aged Adult Cells 72 h down vs Aged Adult Cells 0 h	6.09992e-05	3.73596	21.9403	4.68405	3.73596	Aged Adult Cells 7 d up vs Aged Adult Cells 0 h	0.418704	Aged Adult Cells 7 d up vs Aged Adult Cells 0 h	0.715288	-0.271999	0.135681	-0.36835	-0.271999	Aged Adult Cells 10 d down vs Aged Adult Cells 0 h	-0.044092	Aged Adult Cells 10 d down vs Aged Adult Cells 0 h	4.8777	37.2356	31.6259	1
10375	cg27519622	CCDC64B	Unclassified	Island	0.0001244	0.206237	0.485812	1.6717	1.29294	0.485812	Aged Adult Cells 72 h up vs Aged Adult Cells 0 h	0.0193489	Aged Adult Cells 72 h up vs Aged Adult Cells 0 h	3.31926e-06	2.32681	32.8698	5.73322	2.32681	Aged Adult Cells 7 d up vs Aged Adult Cells 0 h	0.189818	Aged Adult Cells 7 d up vs Aged Adult Cells 0 h	0.543475	0.231009	0.37799	0.614809	0.231009	Aged Adult Cells 10 d up vs Aged Adult Cells 0 h	0.00861085	Aged Adult Cells 10 d up vs Aged Adult Cells 0 h	6.45857	12.7656	8.18853	1
774158	cg27627246	SATB2			0.0003608	0.441931	-0.390209	0.607808	-0.779621	-0.390209	Aged Adult Cells 72 h down vs Aged Adult Cells 0 h	-0.0644225	Aged Adult Cells 72 h down vs Aged Adult Cells 0 h	4.78505e-05	2.57957	22.7678	4.77156	2.57957	Aged Adult Cells 7 d up vs Aged Adult Cells 0 h	0.322392	Aged Adult Cells 7 d up vs Aged Adult Cells 0 h	0.58575	-0.275858	0.30377	-0.551153	-0.275858	Aged Adult Cells 10 d down vs Aged Adult Cells 0 h	-0.0450711	Aged Adult Cells 10 d down vs Aged Adult Cells 0 h	5.62299	19.7207	14.5297	1
628810	cg27652350	ALDH1A3	Unclassified_Cell_type_specific	Island	0.000198604	0.966812	-0.0308811	0.00176132	-0.0419681	-0.0308811	Aged Adult Cells 72 h down vs Aged Adult Cells 0 h	-0.00201672	Aged Adult Cells 72 h down vs Aged Adult Cells 0 h	5.86693e-05	3.73396	22.0721	4.6981	3.73396	Aged Adult Cells 7 d up vs Aged Adult Cells 0 h	0.50848	Aged Adult Cells 7 d up vs Aged Adult Cells 0 h	0.910678	-0.0832708	0.0128067	-0.113167	-0.0832708	Aged Adult Cells 10 d down vs Aged Adult Cells 0 h	-0.0128918	Aged Adult Cells 10 d down vs Aged Adult Cells 0 h	6.0846	46.1221	31.4034	1
394678	ch.2.140225334F				7.06869e-05	0.10099	-0.698791	2.86948	-1.69395	-0.698791	Aged Adult Cells 72 h down vs Aged Adult Cells 0 h	-0.0667848	Aged Adult Cells 72 h down vs Aged Adult Cells 0 h	2.23713e-06	-2.61835	34.5317	-5.87637	-2.61835	Aged Adult Cells 7 d down vs Aged Adult Cells 0 h	-0.167672	Aged Adult Cells 7 d down vs Aged Adult Cells 0 h	0.251241	-0.482947	1.37059	-1.17072	-0.482947	Aged Adult Cells 10 d down vs Aged Adult Cells 0 h	-0.0385915	Aged Adult Cells 10 d down vs Aged Adult Cells 0 h	6.92548	16.4995	9.87005	1

## Sheet: 8b
Aged cells 0 h v 7d (1,229 list) minus the 334 CpG overlapp from tab 8a. Demonstrating those CpG changes that were differentiation specific to aged cells at 7 d: 895 CpG list
Column #	Probeset ID	Gene Symbol	Regulatory_Feature_Group	Relation_to_UCSC_CpG_Island	p-value(Attribute)	p-value(Aged Adult Cells 72 h vs. Aged Adult Cells 0 h)	Estimate(Aged Adult Cells 72 h vs. Aged Adult Cells 0 h)	F(Aged Adult Cells 72 h vs. Aged Adult Cells 0 h)	T(Aged Adult Cells 72 h vs. Aged Adult Cells 0 h)	Difference(Aged Adult Cells 72 h vs. Aged Adult Cells 0 h)	Difference(Aged Adult Cells 72 h vs. Aged Adult Cells 0 h) (Description)	Beta Difference(Aged Adult Cells 72 h vs. Aged Adult Cells 0 h)	Beta Difference(Aged Adult Cells 72 h vs. Aged Adult Cells 0 h) (Description)	p-value(Aged Adult Cells 7 d vs. Aged Adult Cells 0 h)	Estimate(Aged Adult Cells 7 d vs. Aged Adult Cells 0 h)	F(Aged Adult Cells 7 d vs. Aged Adult Cells 0 h)	T(Aged Adult Cells 7 d vs. Aged Adult Cells 0 h)	Difference(Aged Adult Cells 7 d vs. Aged Adult Cells 0 h)	Difference(Aged Adult Cells 7 d vs. Aged Adult Cells 0 h) (Description)	Beta Difference(Aged Adult Cells 7 d vs. Aged Adult Cells 0 h)	Beta Difference(Aged Adult Cells 7 d vs. Aged Adult Cells 0 h) (Description)	p-value(Aged Adult Cells 10 d vs. Aged Adult Cells 0 h)	Estimate(Aged Adult Cells 10 d vs. Aged Adult Cells 0 h)	F(Aged Adult Cells 10 d vs. Aged Adult Cells 0 h)	T(Aged Adult Cells 10 d vs. Aged Adult Cells 0 h)	Difference(Aged Adult Cells 10 d vs. Aged Adult Cells 0 h)	Difference(Aged Adult Cells 10 d vs. Aged Adult Cells 0 h) (Description)	Beta Difference(Aged Adult Cells 10 d vs. Aged Adult Cells 0 h)	Beta Difference(Aged Adult Cells 10 d vs. Aged Adult Cells 0 h) (Description)	F(Attribute)	SS(Attribute)	SS(Error)	F(Error)
718874	cg00025405			N_Shore	7.76737e-05	0.738917	-0.148177	0.113232	-0.3365	-0.148177	Aged Adult Cells 72 h down vs Aged Adult Cells 0 h	-0.0263111	Aged Adult Cells 72 h down vs Aged Adult Cells 0 h	2.35319e-05	-2.39099	25.2708	-5.027	-2.39099	Aged Adult Cells 7 d down vs Aged Adult Cells 0 h	-0.280203	Aged Adult Cells 7 d down vs Aged Adult Cells 0 h	0.981384	-0.0103637	0.000553911	-0.0235353	-0.0103637	Aged Adult Cells 10 d down vs Aged Adult Cells 0 h	-0.00512926	Aged Adult Cells 10 d down vs Aged Adult Cells 0 h	6.84645	18.5859	11.2465	1
704266	cg00055369	DDX10			0.000696349	0.831471	0.106806	0.0461141	0.214742	0.106806	Aged Adult Cells 72 h up vs Aged Adult Cells 0 h	0.016166	Aged Adult Cells 72 h up vs Aged Adult Cells 0 h	4.71002e-05	-2.56643	22.8221	-4.77725	-2.56643	Aged Adult Cells 7 d down vs Aged Adult Cells 0 h	-0.395936	Aged Adult Cells 7 d down vs Aged Adult Cells 0 h	0.740514	0.1663	0.111797	0.33436	0.1663	Aged Adult Cells 10 d up vs Aged Adult Cells 0 h	0.023226	Aged Adult Cells 10 d up vs Aged Adult Cells 0 h	5.13379	17.7796	14.3477	1
130527	cg00092623				9.42401e-11	0.747978	-0.150899	0.105223	-0.324381	-0.150899	Aged Adult Cells 72 h down vs Aged Adult Cells 0 h	-0.0272267	Aged Adult Cells 72 h down vs Aged Adult Cells 0 h	0.000160197	-2.17801	18.7892	-4.33465	-2.17801	Aged Adult Cells 7 d down vs Aged Adult Cells 0 h	-0.279714	Aged Adult Cells 7 d down vs Aged Adult Cells 0 h	0.833312	-0.0987879	0.0450965	-0.212359	-0.0987879	Aged Adult Cells 10 d down vs Aged Adult Cells 0 h	-0.0173683	Aged Adult Cells 10 d down vs Aged Adult Cells 0 h	25.4342	77.0568	12.5514	1
704983	cg00094585				1.54689e-07	0.946837	0.0281033	0.00452377	0.067259	0.0281033	Aged Adult Cells 72 h up vs Aged Adult Cells 0 h	0.00236297	Aged Adult Cells 72 h up vs Aged Adult Cells 0 h	9.15177e-06	2.42217	28.8036	5.3669	2.42217	Aged Adult Cells 7 d up vs Aged Adult Cells 0 h	0.268488	Aged Adult Cells 7 d up vs Aged Adult Cells 0 h	0.828352	-0.0914157	0.0478659	-0.218783	-0.0914157	Aged Adult Cells 10 d down vs Aged Adult Cells 0 h	-0.0125902	Aged Adult Cells 10 d down vs Aged Adult Cells 0 h	13.2711	32.4376	10.1261	1
355400	cg00095930				0.000858969	0.938614	-0.0363823	0.00603467	-0.0776831	-0.0363823	Aged Adult Cells 72 h down vs Aged Adult Cells 0 h	-0.000944875	Aged Adult Cells 72 h down vs Aged Adult Cells 0 h	5.79703e-05	-2.3788	22.1127	-4.70242	-2.3788	Aged Adult Cells 7 d down vs Aged Adult Cells 0 h	-0.170621	Aged Adult Cells 7 d down vs Aged Adult Cells 0 h	0.926096	0.0438218	0.00875497	0.093568	0.0438218	Aged Adult Cells 10 d up vs Aged Adult Cells 0 h	0.00163795	Aged Adult Cells 10 d up vs Aged Adult Cells 0 h	4.98168	15.2979	12.722	1
549779	cg00105640	LOC388588	Unclassified	S_Shelf	4.19835e-05	0.754085	0.104159	0.100008	0.316241	0.104159	Aged Adult Cells 72 h up vs Aged Adult Cells 0 h	0.0157924	Aged Adult Cells 72 h up vs Aged Adult Cells 0 h	4.2503e-06	2.00779	31.8516	5.64372	2.00779	Aged Adult Cells 7 d up vs Aged Adult Cells 0 h	0.310609	Aged Adult Cells 7 d up vs Aged Adult Cells 0 h	0.955225	-0.0186534	0.00320741	-0.056634	-0.0186534	Aged Adult Cells 10 d down vs Aged Adult Cells 0 h	-0.00342666	Aged Adult Cells 10 d down vs Aged Adult Cells 0 h	7.37109	11.1949	6.292	1
187883	cg00106657	WDR20			0.000182932	0.962219	0.0281966	0.00228292	0.04778	0.0281966	Aged Adult Cells 72 h up vs Aged Adult Cells 0 h	0.00507613	Aged Adult Cells 72 h up vs Aged Adult Cells 0 h	3.63221e-05	-3.10475	23.7249	-4.87082	-3.10475	Aged Adult Cells 7 d down vs Aged Adult Cells 0 h	-0.419449	Aged Adult Cells 7 d down vs Aged Adult Cells 0 h	0.572347	0.337012	0.32613	0.571078	0.337012	Aged Adult Cells 10 d up vs Aged Adult Cells 0 h	0.0557739	Aged Adult Cells 10 d up vs Aged Adult Cells 0 h	6.14952	29.9827	20.199	1
210075	cg00180865	FSTL5			2.44057e-11	0.961719	0.0156027	0.00234382	0.048413	0.0156027	Aged Adult Cells 72 h up vs Aged Adult Cells 0 h	0.00289429	Aged Adult Cells 72 h up vs Aged Adult Cells 0 h	2.79357e-06	-2.01753	33.5904	-5.79572	-2.01753	Aged Adult Cells 7 d down vs Aged Adult Cells 0 h	-0.21068	Aged Adult Cells 7 d down vs Aged Adult Cells 0 h	0.875222	-0.051057	0.0250976	-0.158422	-0.051057	Aged Adult Cells 10 d down vs Aged Adult Cells 0 h	-0.00374143	Aged Adult Cells 10 d down vs Aged Adult Cells 0 h	28.3989	41.2959	6.02428	1
135673	cg00296578	CRIM1			3.26307e-14	0.637263	-0.182157	0.227088	-0.476537	-0.182157	Aged Adult Cells 72 h down vs Aged Adult Cells 0 h	-0.0306384	Aged Adult Cells 72 h down vs Aged Adult Cells 0 h	5.15303e-07	-2.6481	41.1362	-6.41375	-2.6481	Aged Adult Cells 7 d down vs Aged Adult Cells 0 h	-0.383326	Aged Adult Cells 7 d down vs Aged Adult Cells 0 h	0.889989	-0.0533388	0.019471	-0.139538	-0.0533388	Aged Adult Cells 10 d down vs Aged Adult Cells 0 h	-0.00812547	Aged Adult Cells 10 d down vs Aged Adult Cells 0 h	47.6545	97.4835	8.47474	1
575012	cg00310588	HTR3C			0.000213831	0.375736	0.47902	0.809305	0.899614	0.47902	Aged Adult Cells 72 h up vs Aged Adult Cells 0 h	0.0174065	Aged Adult Cells 72 h up vs Aged Adult Cells 0 h	4.86072e-05	2.74105	22.7139	4.76591	2.74105	Aged Adult Cells 7 d up vs Aged Adult Cells 0 h	0.182933	Aged Adult Cells 7 d up vs Aged Adult Cells 0 h	0.339109	0.517542	0.944703	0.971958	0.517542	Aged Adult Cells 10 d up vs Aged Adult Cells 0 h	0.0171848	Aged Adult Cells 10 d up vs Aged Adult Cells 0 h	6.02655	23.9217	16.4446	1
410145	cg00354775				1.55234e-05	0.90833	-0.050082	0.0134921	-0.116155	-0.050082	Aged Adult Cells 72 h down vs Aged Adult Cells 0 h	-0.00833188	Aged Adult Cells 72 h down vs Aged Adult Cells 0 h	1.50379e-05	-2.41615	26.9163	-5.1881	-2.41615	Aged Adult Cells 7 d down vs Aged Adult Cells 0 h	-0.304841	Aged Adult Cells 7 d down vs Aged Adult Cells 0 h	0.754799	0.135942	0.0994075	0.31529	0.135942	Aged Adult Cells 10 d up vs Aged Adult Cells 0 h	0.0220969	Aged Adult Cells 10 d up vs Aged Adult Cells 0 h	8.2651	21.511	10.7823	1
694884	cg00357221	TECTB			1.33847e-06	0.612123	0.233596	0.262744	0.512586	0.233596	Aged Adult Cells 72 h up vs Aged Adult Cells 0 h	0.0389269	Aged Adult Cells 72 h up vs Aged Adult Cells 0 h	0.000149626	2.14587	19.0048	4.35945	2.14587	Aged Adult Cells 7 d up vs Aged Adult Cells 0 h	0.341509	Aged Adult Cells 7 d up vs Aged Adult Cells 0 h	0.818137	0.105745	0.0538421	0.232039	0.105745	Aged Adult Cells 10 d up vs Aged Adult Cells 0 h	0.0123129	Aged Adult Cells 10 d up vs Aged Adult Cells 0 h	10.7346	31.2112	12.0455	1
74179	cg00364339	CHCHD6			4.02575e-06	0.810494	-0.174325	0.0585574	-0.241986	-0.174325	Aged Adult Cells 72 h down vs Aged Adult Cells 0 h	-0.0295211	Aged Adult Cells 72 h down vs Aged Adult Cells 0 h	6.89357e-05	3.61039	21.5289	4.63992	3.61039	Aged Adult Cells 7 d up vs Aged Adult Cells 0 h	0.364045	Aged Adult Cells 7 d up vs Aged Adult Cells 0 h	0.841435	-0.145419	0.0407478	-0.201861	-0.145419	Aged Adult Cells 10 d down vs Aged Adult Cells 0 h	-0.0246537	Aged Adult Cells 10 d down vs Aged Adult Cells 0 h	9.57515	69.5685	30.1	1
705828	cg00382185	GGT6			0.00326789	0.96399	0.0188356	0.00207383	0.0455393	0.0188356	Aged Adult Cells 72 h up vs Aged Adult Cells 0 h	0.00361999	Aged Adult Cells 72 h up vs Aged Adult Cells 0 h	8.44918e-05	2.04007	20.8524	4.56644	2.04007	Aged Adult Cells 7 d up vs Aged Adult Cells 0 h	0.293676	Aged Adult Cells 7 d up vs Aged Adult Cells 0 h	0.715837	0.152046	0.135134	0.367605	0.152046	Aged Adult Cells 10 d up vs Aged Adult Cells 0 h	0.0267917	Aged Adult Cells 10 d up vs Aged Adult Cells 0 h	4.05559	9.71336	9.92236	1
163515	cg00415011		Unclassified		0.00362266	0.732472	0.161694	0.119129	0.345151	0.161694	Aged Adult Cells 72 h up vs Aged Adult Cells 0 h	0.0171522	Aged Adult Cells 72 h up vs Aged Adult Cells 0 h	0.000112994	2.25745	19.9031	4.46129	2.25745	Aged Adult Cells 7 d up vs Aged Adult Cells 0 h	0.164472	Aged Adult Cells 7 d up vs Aged Adult Cells 0 h	0.291741	0.503072	1.15317	1.07386	0.503072	Aged Adult Cells 10 d up vs Aged Adult Cells 0 h	0.0517685	Aged Adult Cells 10 d up vs Aged Adult Cells 0 h	3.98699	12.2501	12.729	1
447845	cg00480381	A2BP1			0.000513638	0.801862	-0.117567	0.0641357	-0.25325	-0.117567	Aged Adult Cells 72 h down vs Aged Adult Cells 0 h	-0.0232339	Aged Adult Cells 72 h down vs Aged Adult Cells 0 h	0.000129948	-2.21161	19.4536	-4.41062	-2.21161	Aged Adult Cells 7 d down vs Aged Adult Cells 0 h	-0.239584	Aged Adult Cells 7 d down vs Aged Adult Cells 0 h	0.801606	-0.117722	0.0643049	-0.253584	-0.117722	Aged Adult Cells 10 d down vs Aged Adult Cells 0 h	-0.0212877	Aged Adult Cells 10 d down vs Aged Adult Cells 0 h	5.35778	16.1654	12.4997	1
161041	cg00526772	CASC2			4.10621e-07	0.720455	0.160859	0.130576	0.361352	0.160859	Aged Adult Cells 72 h up vs Aged Adult Cells 0 h	0.0256648	Aged Adult Cells 72 h up vs Aged Adult Cells 0 h	8.04064e-08	-3.41773	50.5244	-7.10805	-3.41773	Aged Adult Cells 7 d down vs Aged Adult Cells 0 h	-0.454149	Aged Adult Cells 7 d down vs Aged Adult Cells 0 h	0.755387	0.140006	0.0989156	0.314508	0.140006	Aged Adult Cells 10 d up vs Aged Adult Cells 0 h	0.0188524	Aged Adult Cells 10 d up vs Aged Adult Cells 0 h	12.0777	33.5075	11.4936	1
785363	cg00527908	MC2R	Unclassified_Cell_type_specific		0.000237076	0.978251	0.0123602	0.000756107	0.0274974	0.0123602	Aged Adult Cells 72 h up vs Aged Adult Cells 0 h	-0.000681087	Aged Adult Cells 72 h down vs Aged Adult Cells 0 h	2.03111e-05	-2.46641	25.8059	-5.07995	-2.46641	Aged Adult Cells 7 d down vs Aged Adult Cells 0 h	-0.293748	Aged Adult Cells 7 d down vs Aged Adult Cells 0 h	0.833332	0.0954446	0.0450855	0.212334	0.0954446	Aged Adult Cells 10 d up vs Aged Adult Cells 0 h	0.012945	Aged Adult Cells 10 d up vs Aged Adult Cells 0 h	5.9459	16.8194	11.7191	1
295780	cg00575501				1.16223e-05	0.97573	-0.0114277	0.000941669	-0.0306866	-0.0114277	Aged Adult Cells 72 h down vs Aged Adult Cells 0 h	-0.00118576	Aged Adult Cells 72 h down vs Aged Adult Cells 0 h	1.19045e-05	2.12069	27.796	5.27219	2.12069	Aged Adult Cells 7 d up vs Aged Adult Cells 0 h	0.281912	Aged Adult Cells 7 d up vs Aged Adult Cells 0 h	0.790733	0.099737	0.0717281	0.267821	0.099737	Aged Adult Cells 10 d up vs Aged Adult Cells 0 h	0.0168428	Aged Adult Cells 10 d up vs Aged Adult Cells 0 h	8.53628	16.5737	8.04361	1
714727	cg00586123	LY86-AS1			0.000152852	0.885276	0.0682517	0.0211876	0.14556	0.0682517	Aged Adult Cells 72 h up vs Aged Adult Cells 0 h	0.0098166	Aged Adult Cells 72 h up vs Aged Adult Cells 0 h	6.71358e-06	-2.7747	30.015	-5.4786	-2.7747	Aged Adult Cells 7 d down vs Aged Adult Cells 0 h	-0.19936	Aged Adult Cells 7 d down vs Aged Adult Cells 0 h	0.904509	-0.0567459	0.0146461	-0.121021	-0.0567459	Aged Adult Cells 10 d down vs Aged Adult Cells 0 h	-0.0100211	Aged Adult Cells 10 d down vs Aged Adult Cells 0 h	6.29256	19.3687	12.7519	1
483249	cg00605777	SEMA4C		N_Shore	0.00027871	0.810128	0.112746	0.0587883	0.242463	0.112746	Aged Adult Cells 72 h up vs Aged Adult Cells 0 h	0.016584	Aged Adult Cells 72 h up vs Aged Adult Cells 0 h	0.000166178	-2.17042	18.6738	-4.32132	-2.17042	Aged Adult Cells 7 d down vs Aged Adult Cells 0 h	-0.198019	Aged Adult Cells 7 d down vs Aged Adult Cells 0 h	0.846229	0.0909894	0.038289	0.195676	0.0909894	Aged Adult Cells 10 d up vs Aged Adult Cells 0 h	0.0136551	Aged Adult Cells 10 d up vs Aged Adult Cells 0 h	5.82049	17.6196	12.5411	1
129802	cg00606952	AQP5		S_Shore	0.00139589	0.938179	-0.0339177	0.00612059	-0.0782342	-0.0339177	Aged Adult Cells 72 h down vs Aged Adult Cells 0 h	-0.00700589	Aged Adult Cells 72 h down vs Aged Adult Cells 0 h	0.000144823	-2.04698	19.1082	-4.3713	-2.04698	Aged Adult Cells 7 d down vs Aged Adult Cells 0 h	-0.197909	Aged Adult Cells 7 d down vs Aged Adult Cells 0 h	0.807113	0.106822	0.0607098	0.246394	0.106822	Aged Adult Cells 10 d up vs Aged Adult Cells 0 h	0.0129538	Aged Adult Cells 10 d up vs Aged Adult Cells 0 h	4.63693	12.2017	10.9015	1
595424	cg00612985				0.000738042	0.861455	-0.0930489	0.0310043	-0.17608	-0.0930489	Aged Adult Cells 72 h down vs Aged Adult Cells 0 h	-0.013857	Aged Adult Cells 72 h down vs Aged Adult Cells 0 h	3.72379e-05	2.77508	23.6376	4.86186	2.77508	Aged Adult Cells 7 d up vs Aged Adult Cells 0 h	0.397017	Aged Adult Cells 7 d up vs Aged Adult Cells 0 h	0.821058	0.120615	0.0520955	0.228244	0.120615	Aged Adult Cells 10 d up vs Aged Adult Cells 0 h	0.0204325	Aged Adult Cells 10 d up vs Aged Adult Cells 0 h	5.09146	19.9054	16.1968	1
221484	cg00617590	COL6A3			7.5809e-06	0.807404	0.104629	0.0605233	0.246015	0.104629	Aged Adult Cells 72 h up vs Aged Adult Cells 0 h	0.0180653	Aged Adult Cells 72 h up vs Aged Adult Cells 0 h	2.9789e-05	2.2703	24.4251	4.94218	2.2703	Aged Adult Cells 7 d up vs Aged Adult Cells 0 h	0.315748	Aged Adult Cells 7 d up vs Aged Adult Cells 0 h	0.759302	0.131545	0.0956685	0.309303	0.131545	Aged Adult Cells 10 d up vs Aged Adult Cells 0 h	0.0227283	Aged Adult Cells 10 d up vs Aged Adult Cells 0 h	8.94622	22.6542	10.4908	1
627549	cg00647859				2.07136e-05	0.89285	-0.0815494	0.0184652	-0.135887	-0.0815494	Aged Adult Cells 72 h down vs Aged Adult Cells 0 h	-0.0172362	Aged Adult Cells 72 h down vs Aged Adult Cells 0 h	6.83714e-06	-3.54703	29.943	-5.47202	-3.54703	Aged Adult Cells 7 d down vs Aged Adult Cells 0 h	-0.493152	Aged Adult Cells 7 d down vs Aged Adult Cells 0 h	0.979716	-0.0153903	0.000657664	-0.025645	-0.0153903	Aged Adult Cells 10 d down vs Aged Adult Cells 0 h	-0.0114552	Aged Adult Cells 10 d down vs Aged Adult Cells 0 h	7.99991	40.3367	20.8889	1
231088	cg00670891	FAM107A	Promoter_Associated	N_Shore	4.47562e-07	0.507521	-0.273325	0.45026	-0.671014	-0.273325	Aged Adult Cells 72 h down vs Aged Adult Cells 0 h	-0.0406324	Aged Adult Cells 72 h down vs Aged Adult Cells 0 h	3.69097e-06	2.50552	32.4305	5.69477	2.50552	Aged Adult Cells 7 d up vs Aged Adult Cells 0 h	0.369952	Aged Adult Cells 7 d up vs Aged Adult Cells 0 h	0.327477	-0.405712	0.992063	-0.996023	-0.405712	Aged Adult Cells 10 d down vs Aged Adult Cells 0 h	-0.0619551	Aged Adult Cells 10 d down vs Aged Adult Cells 0 h	11.9762	27.819	9.6233	1
533288	cg00735578	IPO5			3.05318e-06	0.983811	-0.0058246	0.00041888	-0.0204665	-0.0058246	Aged Adult Cells 72 h down vs Aged Adult Cells 0 h	-0.00138924	Aged Adult Cells 72 h down vs Aged Adult Cells 0 h	2.01408e-07	2.07876	45.7319	6.76254	2.07876	Aged Adult Cells 7 d up vs Aged Adult Cells 0 h	0.241013	Aged Adult Cells 7 d up vs Aged Adult Cells 0 h	0.704701	-0.108925	0.146493	-0.382744	-0.108925	Aged Adult Cells 10 d down vs Aged Adult Cells 0 h	-0.0174976	Aged Adult Cells 10 d down vs Aged Adult Cells 0 h	9.85834	11.1783	4.69754	1
321402	cg00791412				3.96348e-05	0.707669	0.1992	0.143414	0.3787	0.1992	Aged Adult Cells 72 h up vs Aged Adult Cells 0 h	0.0299738	Aged Adult Cells 72 h up vs Aged Adult Cells 0 h	1.27613e-05	-2.98121	27.5328	-5.24717	-2.98121	Aged Adult Cells 7 d down vs Aged Adult Cells 0 h	-0.424381	Aged Adult Cells 7 d down vs Aged Adult Cells 0 h	0.853516	0.0979894	0.0347032	0.186288	0.0979894	Aged Adult Cells 10 d up vs Aged Adult Cells 0 h	0.0180633	Aged Adult Cells 10 d up vs Aged Adult Cells 0 h	7.42126	28.7471	16.0478	1
397898	cg00830604	FSIP1			3.11088e-05	0.975917	0.0192868	0.000927217	0.0304502	0.0192868	Aged Adult Cells 72 h up vs Aged Adult Cells 0 h	0.00573889	Aged Adult Cells 72 h up vs Aged Adult Cells 0 h	7.78227e-06	3.71166	29.4341	5.42532	3.71166	Aged Adult Cells 7 d up vs Aged Adult Cells 0 h	0.499055	Aged Adult Cells 7 d up vs Aged Adult Cells 0 h	0.880469	0.0960889	0.0230148	0.151706	0.0960889	Aged Adult Cells 10 d up vs Aged Adult Cells 0 h	0.0165584	Aged Adult Cells 10 d up vs Aged Adult Cells 0 h	7.63439	42.8787	23.2684	1
737422	cg00838440	NEK1			1.16864e-06	0.563883	0.257667	0.340798	0.583779	0.257667	Aged Adult Cells 72 h up vs Aged Adult Cells 0 h	0.0388605	Aged Adult Cells 72 h up vs Aged Adult Cells 0 h	4.06358e-06	-2.69835	32.0352	-5.65997	-2.69835	Aged Adult Cells 7 d down vs Aged Adult Cells 0 h	-0.398283	Aged Adult Cells 7 d down vs Aged Adult Cells 0 h	0.29096	0.47476	1.15698	1.07563	0.47476	Aged Adult Cells 10 d up vs Aged Adult Cells 0 h	0.070182	Aged Adult Cells 10 d up vs Aged Adult Cells 0 h	10.8835	29.6836	11.2992	1
694596	cg00855703	GREB1			0.000523705	0.96365	0.0219535	0.00211318	0.0459694	0.0219535	Aged Adult Cells 72 h up vs Aged Adult Cells 0 h	0.0046347	Aged Adult Cells 72 h up vs Aged Adult Cells 0 h	9.31062e-05	-2.33742	20.5331	-4.53135	-2.33742	Aged Adult Cells 7 d down vs Aged Adult Cells 0 h	-0.347265	Aged Adult Cells 7 d down vs Aged Adult Cells 0 h	0.970139	-0.0180322	0.00142568	-0.0377582	-0.0180322	Aged Adult Cells 10 d down vs Aged Adult Cells 0 h	-0.00239557	Aged Adult Cells 10 d down vs Aged Adult Cells 0 h	5.34338	17.0615	13.2282	1
685874	cg00901554			N_Shore	1.17979e-08	0.625635	0.186579	0.243176	0.493129	0.186579	Aged Adult Cells 72 h up vs Aged Adult Cells 0 h	0.0304217	Aged Adult Cells 72 h up vs Aged Adult Cells 0 h	6.7156e-07	2.58125	39.8941	6.31618	2.58125	Aged Adult Cells 7 d up vs Aged Adult Cells 0 h	0.285151	Aged Adult Cells 7 d up vs Aged Adult Cells 0 h	0.234598	0.45927	1.47343	1.21385	0.45927	Aged Adult Cells 10 d up vs Aged Adult Cells 0 h	0.07201	Aged Adult Cells 10 d up vs Aged Adult Cells 0 h	16.8231	33.7163	8.30295	1
593663	cg00986520	PRM1			0.000283111	0.564467	0.283131	0.33977	0.582898	0.283131	Aged Adult Cells 72 h up vs Aged Adult Cells 0 h	0.046974	Aged Adult Cells 72 h up vs Aged Adult Cells 0 h	4.06802e-05	-2.53406	23.3292	-4.83003	-2.53406	Aged Adult Cells 7 d down vs Aged Adult Cells 0 h	-0.326885	Aged Adult Cells 7 d down vs Aged Adult Cells 0 h	0.426099	0.392101	0.65164	0.807242	0.392101	Aged Adult Cells 10 d up vs Aged Adult Cells 0 h	0.0641694	Aged Adult Cells 10 d up vs Aged Adult Cells 0 h	5.80842	19.1856	13.6841	1
466717	cg00996050				0.00116764	0.909097	-0.0676916	0.0132664	-0.11518	-0.0676916	Aged Adult Cells 72 h down vs Aged Adult Cells 0 h	-0.00961839	Aged Adult Cells 72 h down vs Aged Adult Cells 0 h	0.000107653	-2.84313	20.0599	-4.47882	-2.84313	Aged Adult Cells 7 d down vs Aged Adult Cells 0 h	-0.386471	Aged Adult Cells 7 d down vs Aged Adult Cells 0 h	0.804511	0.146803	0.0623949	0.24979	0.146803	Aged Adult Cells 10 d up vs Aged Adult Cells 0 h	0.026037	Aged Adult Cells 10 d up vs Aged Adult Cells 0 h	4.76256	23.0296	20.033	1
411370	cg01027553	SDK1			0.000144462	0.821831	-0.112022	0.0516385	-0.227241	-0.112022	Aged Adult Cells 72 h down vs Aged Adult Cells 0 h	-0.0162854	Aged Adult Cells 72 h down vs Aged Adult Cells 0 h	2.24306e-05	-2.68589	25.4444	-5.04425	-2.68589	Aged Adult Cells 7 d down vs Aged Adult Cells 0 h	-0.383326	Aged Adult Cells 7 d down vs Aged Adult Cells 0 h	0.803194	0.123986	0.0632571	0.25151	0.123986	Aged Adult Cells 10 d up vs Aged Adult Cells 0 h	0.0183514	Aged Adult Cells 10 d up vs Aged Adult Cells 0 h	6.33785	21.5629	14.095	1
759419	cg01033844	CDC25B		S_Shelf	0.000803318	0.929408	0.035911	0.0079858	0.0893633	0.035911	Aged Adult Cells 72 h up vs Aged Adult Cells 0 h	0.00611281	Aged Adult Cells 72 h up vs Aged Adult Cells 0 h	3.77037e-05	-2.10835	23.5942	-4.85738	-2.10835	Aged Adult Cells 7 d down vs Aged Adult Cells 0 h	-0.310283	Aged Adult Cells 7 d down vs Aged Adult Cells 0 h	0.818493	0.0930599	0.0536277	0.231577	0.0930599	Aged Adult Cells 10 d up vs Aged Adult Cells 0 h	0.0157026	Aged Adult Cells 10 d up vs Aged Adult Cells 0 h	5.03002	11.3719	9.36621	1
324636	cg01056637	ATP8A2			3.91458e-05	0.779167	-0.122395	0.0801037	-0.283026	-0.122395	Aged Adult Cells 72 h down vs Aged Adult Cells 0 h	-0.0149215	Aged Adult Cells 72 h down vs Aged Adult Cells 0 h	7.43698e-05	-2.15452	21.2755	-4.61254	-2.15452	Aged Adult Cells 7 d down vs Aged Adult Cells 0 h	-0.345863	Aged Adult Cells 7 d down vs Aged Adult Cells 0 h	0.737123	-0.14656	0.114856	-0.338905	-0.14656	Aged Adult Cells 10 d down vs Aged Adult Cells 0 h	-0.0222135	Aged Adult Cells 10 d down vs Aged Adult Cells 0 h	7.4321	19.4587	10.8468	1
219581	cg01068808	GLT25D2	Promoter_Associated_Cell_type_specific	S_Shore	5.16808e-06	0.73014	0.223717	0.121304	0.348287	0.223717	Aged Adult Cells 72 h up vs Aged Adult Cells 0 h	0.0304763	Aged Adult Cells 72 h up vs Aged Adult Cells 0 h	5.5791e-05	3.27212	22.2428	4.71623	3.27212	Aged Adult Cells 7 d up vs Aged Adult Cells 0 h	0.451059	Aged Adult Cells 7 d up vs Aged Adult Cells 0 h	0.870579	0.105581	0.027018	0.164372	0.105581	Aged Adult Cells 10 d up vs Aged Adult Cells 0 h	0.012343	Aged Adult Cells 10 d up vs Aged Adult Cells 0 h	9.32377	53.8568	23.9303	1
255910	cg01086644				2.15177e-06	0.821158	0.0975339	0.052036	0.228114	0.0975339	Aged Adult Cells 72 h up vs Aged Adult Cells 0 h	0.00909422	Aged Adult Cells 72 h up vs Aged Adult Cells 0 h	0.000110277	2.0644	19.9818	4.4701	2.0644	Aged Adult Cells 7 d up vs Aged Adult Cells 0 h	0.204736	Aged Adult Cells 7 d up vs Aged Adult Cells 0 h	0.911789	-0.047782	0.0124888	-0.111753	-0.047782	Aged Adult Cells 10 d down vs Aged Adult Cells 0 h	-0.00797674	Aged Adult Cells 10 d down vs Aged Adult Cells 0 h	10.2242	26.1677	10.6031	1
357586	cg01093786	MAML2			2.15892e-10	0.867092	-0.0614006	0.0285082	-0.168844	-0.0614006	Aged Adult Cells 72 h down vs Aged Adult Cells 0 h	-0.00535322	Aged Adult Cells 72 h down vs Aged Adult Cells 0 h	2.10399e-06	-2.31694	34.7943	-5.89867	-2.31694	Aged Adult Cells 7 d down vs Aged Adult Cells 0 h	-0.146212	Aged Adult Cells 7 d down vs Aged Adult Cells 0 h	0.648078	0.167726	0.212728	0.461225	0.167726	Aged Adult Cells 10 d up vs Aged Adult Cells 0 h	0.0182809	Aged Adult Cells 10 d up vs Aged Adult Cells 0 h	23.7468	43.9651	7.67014	1
190622	cg01103321	THSD7B			9.00272e-05	0.824077	-0.10026	0.0503218	-0.224325	-0.10026	Aged Adult Cells 72 h down vs Aged Adult Cells 0 h	-0.0156494	Aged Adult Cells 72 h down vs Aged Adult Cells 0 h	1.80768e-05	2.47258	26.2336	5.12188	2.47258	Aged Adult Cells 7 d up vs Aged Adult Cells 0 h	0.368418	Aged Adult Cells 7 d up vs Aged Adult Cells 0 h	0.824902	-0.0997817	0.0498431	-0.223256	-0.0997817	Aged Adult Cells 10 d down vs Aged Adult Cells 0 h	-0.0155208	Aged Adult Cells 10 d down vs Aged Adult Cells 0 h	6.72364	18.8031	11.5858	1
279990	cg01109643			N_Shore	0.000235823	0.877386	-0.0711845	0.0242275	-0.155652	-0.0711845	Aged Adult Cells 72 h down vs Aged Adult Cells 0 h	-0.00686439	Aged Adult Cells 72 h down vs Aged Adult Cells 0 h	6.52451e-05	2.30181	21.7135	4.65978	2.30181	Aged Adult Cells 7 d up vs Aged Adult Cells 0 h	0.36941	Aged Adult Cells 7 d up vs Aged Adult Cells 0 h	0.918089	-0.0474438	0.0107621	-0.103741	-0.0474438	Aged Adult Cells 10 d down vs Aged Adult Cells 0 h	-0.00595913	Aged Adult Cells 10 d down vs Aged Adult Cells 0 h	5.95003	17.4225	12.1308	1
402796	cg01142837	WSCD2			5.75116e-05	0.735582	-0.197711	0.116263	-0.340973	-0.197711	Aged Adult Cells 72 h down vs Aged Adult Cells 0 h	-0.0335316	Aged Adult Cells 72 h down vs Aged Adult Cells 0 h	5.00148e-05	-2.97846	22.6159	-4.75562	-2.97846	Aged Adult Cells 7 d down vs Aged Adult Cells 0 h	-0.313618	Aged Adult Cells 7 d down vs Aged Adult Cells 0 h	0.806224	-0.143542	0.0612827	-0.247554	-0.143542	Aged Adult Cells 10 d down vs Aged Adult Cells 0 h	-0.0237616	Aged Adult Cells 10 d down vs Aged Adult Cells 0 h	7.10013	33.4207	19.5006	1
764418	cg01186551	FOXP1			2.50637e-13	0.594699	-0.171009	0.289418	-0.537976	-0.171009	Aged Adult Cells 72 h down vs Aged Adult Cells 0 h	-0.0279338	Aged Adult Cells 72 h down vs Aged Adult Cells 0 h	2.59892e-09	2.90131	71.4052	8.45016	2.90131	Aged Adult Cells 7 d up vs Aged Adult Cells 0 h	0.323772	Aged Adult Cells 7 d up vs Aged Adult Cells 0 h	0.559246	-0.187794	0.349019	-0.590778	-0.187794	Aged Adult Cells 10 d down vs Aged Adult Cells 0 h	-0.0314438	Aged Adult Cells 10 d down vs Aged Adult Cells 0 h	40.7637	57.6653	5.86058	1
296384	cg01218835	GRID1-AS1			2.5972e-05	0.860351	-0.113315	0.0315056	-0.177498	-0.113315	Aged Adult Cells 72 h down vs Aged Adult Cells 0 h	-0.0176016	Aged Adult Cells 72 h down vs Aged Adult Cells 0 h	1.41282e-05	-3.59294	27.1499	-5.21055	-3.59294	Aged Adult Cells 7 d down vs Aged Adult Cells 0 h	-0.413401	Aged Adult Cells 7 d down vs Aged Adult Cells 0 h	0.825917	-0.141686	0.0492569	-0.221939	-0.141686	Aged Adult Cells 10 d down vs Aged Adult Cells 0 h	-0.0242091	Aged Adult Cells 10 d down vs Aged Adult Cells 0 h	7.79539	44.4786	23.6381	1
671130	cg01227696	CCDC88B		S_Shore	8.69359e-07	0.704768	0.131591	0.146423	0.382652	0.131591	Aged Adult Cells 72 h up vs Aged Adult Cells 0 h	0.0219971	Aged Adult Cells 72 h up vs Aged Adult Cells 0 h	1.83587e-06	2.20945	35.3818	5.94826	2.20945	Aged Adult Cells 7 d up vs Aged Adult Cells 0 h	0.258992	Aged Adult Cells 7 d up vs Aged Adult Cells 0 h	0.775231	0.0991153	0.0830691	0.288217	0.0991153	Aged Adult Cells 10 d up vs Aged Adult Cells 0 h	0.0175007	Aged Adult Cells 10 d up vs Aged Adult Cells 0 h	11.2128	18.5645	6.85914	1
488080	cg01242833	NOD2			0.00204883	0.763555	-0.135606	0.0922096	-0.30366	-0.135606	Aged Adult Cells 72 h down vs Aged Adult Cells 0 h	-0.0216783	Aged Adult Cells 72 h down vs Aged Adult Cells 0 h	0.000135907	-2.11963	19.3104	-4.39436	-2.11963	Aged Adult Cells 7 d down vs Aged Adult Cells 0 h	-0.307234	Aged Adult Cells 7 d down vs Aged Adult Cells 0 h	0.844361	0.088459	0.0392376	0.198085	0.088459	Aged Adult Cells 10 d up vs Aged Adult Cells 0 h	0.0147758	Aged Adult Cells 10 d up vs Aged Adult Cells 0 h	4.37123	12.2043	11.5667	1
460048	cg01272629	MIR1268A			0.000578018	0.71743	-0.242403	0.133551	-0.365447	-0.242403	Aged Adult Cells 72 h down vs Aged Adult Cells 0 h	-0.0312671	Aged Adult Cells 72 h down vs Aged Adult Cells 0 h	0.000110311	-3.20254	19.9808	-4.46999	-3.20254	Aged Adult Cells 7 d down vs Aged Adult Cells 0 h	-0.462939	Aged Adult Cells 7 d down vs Aged Adult Cells 0 h	0.835844	0.138687	0.0437165	0.209085	0.138687	Aged Adult Cells 10 d up vs Aged Adult Cells 0 h	0.00865437	Aged Adult Cells 10 d up vs Aged Adult Cells 0 h	5.27038	32.4638	25.5186	1
291888	cg01284406	PTH2R		N_Shore	6.40426e-05	0.562665	-0.204506	0.342943	-0.585613	-0.204506	Aged Adult Cells 72 h down vs Aged Adult Cells 0 h	-0.0323886	Aged Adult Cells 72 h down vs Aged Adult Cells 0 h	9.77335e-06	2.01545	28.5501	5.34323	2.01545	Aged Adult Cells 7 d up vs Aged Adult Cells 0 h	0.228517	Aged Adult Cells 7 d up vs Aged Adult Cells 0 h	0.767322	-0.1043	0.0892031	-0.298669	-0.1043	Aged Adult Cells 10 d down vs Aged Adult Cells 0 h	-0.0176007	Aged Adult Cells 10 d down vs Aged Adult Cells 0 h	7.00877	11.9663	7.07323	1
424615	cg01301992	SHD			8.6365e-05	0.910428	0.0501387	0.0128789	0.113485	0.0501387	Aged Adult Cells 72 h up vs Aged Adult Cells 0 h	0.00887402	Aged Adult Cells 72 h up vs Aged Adult Cells 0 h	6.81989e-06	2.61172	29.953	5.47293	2.61172	Aged Adult Cells 7 d up vs Aged Adult Cells 0 h	0.352044	Aged Adult Cells 7 d up vs Aged Adult Cells 0 h	0.895819	0.0583618	0.0174497	0.132097	0.0583618	Aged Adult Cells 10 d up vs Aged Adult Cells 0 h	0.0100619	Aged Adult Cells 10 d up vs Aged Adult Cells 0 h	6.75808	18.468	11.3213	1
666069	cg01322848	ESRRG			3.50679e-11	0.297276	-0.342322	1.12653	-1.06138	-0.342322	Aged Adult Cells 72 h down vs Aged Adult Cells 0 h	-0.0435924	Aged Adult Cells 72 h down vs Aged Adult Cells 0 h	2.11327e-06	-2.05434	34.7755	-5.89707	-2.05434	Aged Adult Cells 7 d down vs Aged Adult Cells 0 h	-0.1948	Aged Adult Cells 7 d down vs Aged Adult Cells 0 h	0.198337	-0.424585	1.73301	-1.31644	-0.424585	Aged Adult Cells 10 d down vs Aged Adult Cells 0 h	-0.0551489	Aged Adult Cells 10 d down vs Aged Adult Cells 0 h	27.5763	40.1598	6.03329	1
138986	cg01339753	DROSHA			2.40401e-05	0.842627	-0.114907	0.0401287	-0.200321	-0.114907	Aged Adult Cells 72 h down vs Aged Adult Cells 0 h	-0.0191433	Aged Adult Cells 72 h down vs Aged Adult Cells 0 h	4.35936e-05	2.97711	23.0892	4.80512	2.97711	Aged Adult Cells 7 d up vs Aged Adult Cells 0 h	0.384166	Aged Adult Cells 7 d up vs Aged Adult Cells 0 h	0.590593	-0.31205	0.295947	-0.54401	-0.31205	Aged Adult Cells 10 d down vs Aged Adult Cells 0 h	-0.0505799	Aged Adult Cells 10 d down vs Aged Adult Cells 0 h	7.86493	36.2291	19.0837	1
632913	cg01446731	ARNT2			1.92538e-05	0.897117	-0.0597224	0.0170154	-0.130443	-0.0597224	Aged Adult Cells 72 h down vs Aged Adult Cells 0 h	-0.00498066	Aged Adult Cells 72 h down vs Aged Adult Cells 0 h	0.00016501	-2.13828	18.696	-4.32389	-2.13828	Aged Adult Cells 7 d down vs Aged Adult Cells 0 h	-0.211122	Aged Adult Cells 7 d down vs Aged Adult Cells 0 h	0.86635	-0.0777397	0.0288305	-0.169796	-0.0777397	Aged Adult Cells 10 d down vs Aged Adult Cells 0 h	-0.0122859	Aged Adult Cells 10 d down vs Aged Adult Cells 0 h	8.06662	23.673	12.158	1
143881	cg01486321				1.64734e-11	0.921536	0.0328871	0.00987232	0.0993595	0.0328871	Aged Adult Cells 72 h up vs Aged Adult Cells 0 h	0.00397219	Aged Adult Cells 72 h up vs Aged Adult Cells 0 h	4.70797e-08	2.61405	53.4626	7.31181	2.61405	Aged Adult Cells 7 d up vs Aged Adult Cells 0 h	0.239001	Aged Adult Cells 7 d up vs Aged Adult Cells 0 h	0.898648	-0.0425291	0.0165097	-0.12849	-0.0425291	Aged Adult Cells 10 d down vs Aged Adult Cells 0 h	-0.00376956	Aged Adult Cells 10 d down vs Aged Adult Cells 0 h	29.3144	44.9616	6.35419	1
416985	cg01490091	TPD52			0.0015899	0.847891	-0.115546	0.037455	-0.193533	-0.115546	Aged Adult Cells 72 h down vs Aged Adult Cells 0 h	-0.0163455	Aged Adult Cells 72 h down vs Aged Adult Cells 0 h	7.17795e-05	-2.98274	21.3937	-4.62533	-2.98274	Aged Adult Cells 7 d down vs Aged Adult Cells 0 h	-0.412398	Aged Adult Cells 7 d down vs Aged Adult Cells 0 h	0.997396	-0.00196532	1.08361e-05	-0.00329182	-0.00196532	Aged Adult Cells 10 d down vs Aged Adult Cells 0 h	0.0017948	Aged Adult Cells 10 d up vs Aged Adult Cells 0 h	4.54617	22.6866	20.674	1
486100	cg01492523	DCHS2		S_Shore	0.000194191	0.513398	-0.30371	0.437825	-0.661684	-0.30371	Aged Adult Cells 72 h down vs Aged Adult Cells 0 h	-0.0345752	Aged Adult Cells 72 h down vs Aged Adult Cells 0 h	9.21058e-05	-2.24845	20.5685	-4.53526	-2.24845	Aged Adult Cells 7 d down vs Aged Adult Cells 0 h	-0.337693	Aged Adult Cells 7 d down vs Aged Adult Cells 0 h	0.953318	-0.0271033	0.0034868	-0.0590491	-0.0271033	Aged Adult Cells 10 d down vs Aged Adult Cells 0 h	-0.00526877	Aged Adult Cells 10 d down vs Aged Adult Cells 0 h	6.10232	17.9987	12.2193	1
418572	cg01495918		Unclassified_Cell_type_specific		5.2116e-08	0.78948	0.158392	0.0726112	0.269465	0.158392	Aged Adult Cells 72 h up vs Aged Adult Cells 0 h	0.0218913	Aged Adult Cells 72 h up vs Aged Adult Cells 0 h	1.29653e-05	-3.32781	27.473	-5.24147	-3.32781	Aged Adult Cells 7 d down vs Aged Adult Cells 0 h	-0.222108	Aged Adult Cells 7 d down vs Aged Adult Cells 0 h	0.756288	0.184165	0.0981629	0.31331	0.184165	Aged Adult Cells 10 d up vs Aged Adult Cells 0 h	0.0214208	Aged Adult Cells 10 d up vs Aged Adult Cells 0 h	14.6973	71.0936	20.0398	1
617213	cg01538979	COL12A1			0.000848137	0.854662	0.105977	0.0341558	0.184813	0.105977	Aged Adult Cells 72 h up vs Aged Adult Cells 0 h	0.0184532	Aged Adult Cells 72 h up vs Aged Adult Cells 0 h	0.000102493	2.78509	20.2194	4.4966	2.78509	Aged Adult Cells 7 d up vs Aged Adult Cells 0 h	0.349372	Aged Adult Cells 7 d up vs Aged Adult Cells 0 h	0.862913	0.0998961	0.0303483	0.174208	0.0998961	Aged Adult Cells 10 d up vs Aged Adult Cells 0 h	0.0174839	Aged Adult Cells 10 d up vs Aged Adult Cells 0 h	4.99083	22.9754	19.0718	1
281260	cg01544075	IFI27			3.31835e-05	0.583692	-0.225515	0.307135	-0.554198	-0.225515	Aged Adult Cells 72 h down vs Aged Adult Cells 0 h	-0.0278542	Aged Adult Cells 72 h down vs Aged Adult Cells 0 h	8.69118e-05	2.00258	20.7593	4.55624	2.00258	Aged Adult Cells 7 d up vs Aged Adult Cells 0 h	0.17198	Aged Adult Cells 7 d up vs Aged Adult Cells 0 h	0.736565	-0.138213	0.115365	-0.339654	-0.138213	Aged Adult Cells 10 d down vs Aged Adult Cells 0 h	-0.0177072	Aged Adult Cells 10 d down vs Aged Adult Cells 0 h	7.57725	17.5655	9.60395	1
230670	cg01573501	HADH	Promoter_Associated	N_Shore	0.000513884	0.88704	0.0703859	0.0205365	0.143306	0.0703859	Aged Adult Cells 72 h up vs Aged Adult Cells 0 h	0.00831289	Aged Adult Cells 72 h up vs Aged Adult Cells 0 h	0.000100297	-2.38966	20.29	-4.50444	-2.38966	Aged Adult Cells 7 d down vs Aged Adult Cells 0 h	-0.360052	Aged Adult Cells 7 d down vs Aged Adult Cells 0 h	0.664909	0.214938	0.191505	0.437613	0.214938	Aged Adult Cells 10 d up vs Aged Adult Cells 0 h	0.031506	Aged Adult Cells 10 d up vs Aged Adult Cells 0 h	5.35743	18.0938	13.9918	1
350131	cg01577609	KIF6			4.01958e-06	0.954333	0.0270453	0.0033366	0.0577634	0.0270453	Aged Adult Cells 72 h up vs Aged Adult Cells 0 h	0.0056932	Aged Adult Cells 72 h up vs Aged Adult Cells 0 h	5.14368e-05	-2.39992	22.5199	-4.74552	-2.39992	Aged Adult Cells 7 d down vs Aged Adult Cells 0 h	-0.364193	Aged Adult Cells 7 d down vs Aged Adult Cells 0 h	0.918163	0.0485287	0.0107428	0.103648	0.0485287	Aged Adult Cells 10 d up vs Aged Adult Cells 0 h	0.00834062	Aged Adult Cells 10 d up vs Aged Adult Cells 0 h	9.5767	29.3917	12.7148	1
663742	cg01588961				0.000712771	0.79227	0.118487	0.070652	0.265804	0.118487	Aged Adult Cells 72 h up vs Aged Adult Cells 0 h	0.0192868	Aged Adult Cells 72 h up vs Aged Adult Cells 0 h	0.000130808	-2.12249	19.4325	-4.40823	-2.12249	Aged Adult Cells 7 d down vs Aged Adult Cells 0 h	-0.322639	Aged Adult Cells 7 d down vs Aged Adult Cells 0 h	0.65432	0.201682	0.2047	0.452438	0.201682	Aged Adult Cells 10 d up vs Aged Adult Cells 0 h	0.0336482	Aged Adult Cells 10 d up vs Aged Adult Cells 0 h	5.11681	14.2346	11.5251	1
452587	cg01692613				2.61564e-05	0.975928	-0.00988606	0.00092631	-0.0304353	-0.00988606	Aged Adult Cells 72 h down vs Aged Adult Cells 0 h	-0.00189311	Aged Adult Cells 72 h down vs Aged Adult Cells 0 h	1.17397e-06	2.14416	37.3488	6.11137	2.14416	Aged Adult Cells 7 d up vs Aged Adult Cells 0 h	0.315484	Aged Adult Cells 7 d up vs Aged Adult Cells 0 h	0.820439	-0.0743998	0.0524631	-0.229048	-0.0743998	Aged Adult Cells 10 d down vs Aged Adult Cells 0 h	-0.0127673	Aged Adult Cells 10 d down vs Aged Adult Cells 0 h	7.78904	11.5054	6.11952	1
277469	cg01716683	BRD2			0.000433445	0.862044	0.0727327	0.0307382	0.175323	0.0727327	Aged Adult Cells 72 h up vs Aged Adult Cells 0 h	0.0114312	Aged Adult Cells 72 h up vs Aged Adult Cells 0 h	1.49965e-05	2.32517	26.9267	5.18909	2.32517	Aged Adult Cells 7 d up vs Aged Adult Cells 0 h	0.259887	Aged Adult Cells 7 d up vs Aged Adult Cells 0 h	0.695718	0.163874	0.156042	0.395021	0.163874	Aged Adult Cells 10 d up vs Aged Adult Cells 0 h	0.0262521	Aged Adult Cells 10 d up vs Aged Adult Cells 0 h	5.48453	13.2144	9.9818	1
134424	cg01746550				0.00172771	0.877806	-0.072299	0.0240605	-0.155114	-0.072299	Aged Adult Cells 72 h down vs Aged Adult Cells 0 h	-0.00983741	Aged Adult Cells 72 h down vs Aged Adult Cells 0 h	3.92845e-05	-2.43799	23.4507	-4.8426	-2.43799	Aged Adult Cells 7 d down vs Aged Adult Cells 0 h	-0.228019	Aged Adult Cells 7 d down vs Aged Adult Cells 0 h	0.705398	-0.177954	0.145766	-0.381794	-0.177954	Aged Adult Cells 10 d down vs Aged Adult Cells 0 h	-0.0260255	Aged Adult Cells 10 d down vs Aged Adult Cells 0 h	4.48855	13.6519	12.6005	1
441470	cg01756827				8.45214e-06	0.878301	0.059418	0.0238643	0.154481	0.059418	Aged Adult Cells 72 h up vs Aged Adult Cells 0 h	0.0129721	Aged Adult Cells 72 h up vs Aged Adult Cells 0 h	9.52074e-06	2.22375	28.651	5.35266	2.22375	Aged Adult Cells 7 d up vs Aged Adult Cells 0 h	0.238199	Aged Adult Cells 7 d up vs Aged Adult Cells 0 h	0.859477	-0.068703	0.0319054	-0.178621	-0.068703	Aged Adult Cells 10 d down vs Aged Adult Cells 0 h	-0.00474699	Aged Adult Cells 10 d down vs Aged Adult Cells 0 h	8.84075	18.3106	8.58053	1
394590	cg01757745	C10orf93		N_Shore	0.000297787	0.996044	-0.0019446	2.50095e-05	-0.00500095	-0.0019446	Aged Adult Cells 72 h down vs Aged Adult Cells 0 h	-0.000272926	Aged Adult Cells 72 h down vs Aged Adult Cells 0 h	3.85697e-05	2.03668	23.5148	4.84921	2.03668	Aged Adult Cells 7 d up vs Aged Adult Cells 0 h	0.324699	Aged Adult Cells 7 d up vs Aged Adult Cells 0 h	0.654454	-0.175856	0.20453	-0.45225	-0.175856	Aged Adult Cells 10 d down vs Aged Adult Cells 0 h	-0.0252558	Aged Adult Cells 10 d down vs Aged Adult Cells 0 h	5.76954	12.2131	8.76968	1
509864	cg01802593	ST8SIA1			0.000949817	0.909049	0.0719406	0.0132803	0.11524	0.0719406	Aged Adult Cells 72 h up vs Aged Adult Cells 0 h	0.0100376	Aged Adult Cells 72 h up vs Aged Adult Cells 0 h	0.000128805	-2.97617	19.4819	-4.41383	-2.97617	Aged Adult Cells 7 d down vs Aged Adult Cells 0 h	-0.390003	Aged Adult Cells 7 d down vs Aged Adult Cells 0 h	0.773341	0.181481	0.084513	0.290711	0.181481	Aged Adult Cells 10 d up vs Aged Adult Cells 0 h	0.0305104	Aged Adult Cells 10 d up vs Aged Adult Cells 0 h	4.90949	26.7858	22.6031	1
362529	cg01848650				0.00797607	0.389912	-0.376071	0.761876	-0.872855	-0.376071	Aged Adult Cells 72 h down vs Aged Adult Cells 0 h	-0.0532542	Aged Adult Cells 72 h down vs Aged Adult Cells 0 h	0.000163768	-2.0135	18.7198	-4.32664	-2.0135	Aged Adult Cells 7 d down vs Aged Adult Cells 0 h	-0.313597	Aged Adult Cells 7 d down vs Aged Adult Cells 0 h	0.801757	-0.109172	0.064205	-0.253387	-0.109172	Aged Adult Cells 10 d down vs Aged Adult Cells 0 h	-0.017654	Aged Adult Cells 10 d down vs Aged Adult Cells 0 h	3.47368	9.02761	10.7667	1
555814	cg01858668	MAST3			0.000857737	0.384565	-0.34508	0.779465	-0.882873	-0.34508	Aged Adult Cells 72 h down vs Aged Adult Cells 0 h	-0.0589012	Aged Adult Cells 72 h down vs Aged Adult Cells 0 h	2.28827e-05	-2.12654	25.372	-5.03707	-2.12654	Aged Adult Cells 7 d down vs Aged Adult Cells 0 h	-0.293388	Aged Adult Cells 7 d down vs Aged Adult Cells 0 h	0.824105	-0.0876657	0.0503055	-0.224289	-0.0876657	Aged Adult Cells 10 d down vs Aged Adult Cells 0 h	-0.0144747	Aged Adult Cells 10 d down vs Aged Adult Cells 0 h	4.98272	10.6571	8.86077	1
611658	cg01919509				2.24518e-06	0.527515	0.229608	0.408966	0.639505	0.229608	Aged Adult Cells 72 h up vs Aged Adult Cells 0 h	0.03881	Aged Adult Cells 72 h up vs Aged Adult Cells 0 h	6.94419e-07	-2.44469	39.7388	-6.30387	-2.44469	Aged Adult Cells 7 d down vs Aged Adult Cells 0 h	-0.333174	Aged Adult Cells 7 d down vs Aged Adult Cells 0 h	0.602305	0.18916	0.277571	0.52685	0.18916	Aged Adult Cells 10 d up vs Aged Adult Cells 0 h	0.0316361	Aged Adult Cells 10 d up vs Aged Adult Cells 0 h	10.1793	18.3711	7.47678	1
444612	cg02073736				0.00308305	0.364728	-0.461025	0.847959	-0.920847	-0.461025	Aged Adult Cells 72 h down vs Aged Adult Cells 0 h	-0.0736887	Aged Adult Cells 72 h down vs Aged Adult Cells 0 h	4.03426e-05	-2.61354	23.3581	-4.83303	-2.61354	Aged Adult Cells 7 d down vs Aged Adult Cells 0 h	-0.370913	Aged Adult Cells 7 d down vs Aged Adult Cells 0 h	0.375821	-0.450314	0.809013	-0.899451	-0.450314	Aged Adult Cells 10 d down vs Aged Adult Cells 0 h	-0.0722184	Aged Adult Cells 10 d down vs Aged Adult Cells 0 h	4.09452	14.3683	14.5379	1
78168	cg02144874	KLHL30		N_Shore	8.12907e-07	0.643274	0.201144	0.219036	0.468013	0.201144	Aged Adult Cells 72 h up vs Aged Adult Cells 0 h	0.0331406	Aged Adult Cells 72 h up vs Aged Adult Cells 0 h	2.81086e-05	-2.30395	24.6321	-4.96307	-2.30395	Aged Adult Cells 7 d down vs Aged Adult Cells 0 h	-0.303847	Aged Adult Cells 7 d down vs Aged Adult Cells 0 h	0.514693	0.283501	0.435119	0.659635	0.283501	Aged Adult Cells 10 d up vs Aged Adult Cells 0 h	0.0471694	Aged Adult Cells 10 d up vs Aged Adult Cells 0 h	11.2884	29.1919	10.7134	1
106620	cg02168303			Island	0.00177769	0.589259	0.29129	0.298088	0.545975	0.29129	Aged Adult Cells 72 h up vs Aged Adult Cells 0 h	0.0364748	Aged Adult Cells 72 h up vs Aged Adult Cells 0 h	0.000173778	-2.48088	18.5336	-4.30506	-2.48088	Aged Adult Cells 7 d down vs Aged Adult Cells 0 h	-0.179474	Aged Adult Cells 7 d down vs Aged Adult Cells 0 h	0.702419	0.205863	0.148885	0.385856	0.205863	Aged Adult Cells 10 d up vs Aged Adult Cells 0 h	0.0269196	Aged Adult Cells 10 d up vs Aged Adult Cells 0 h	4.46884	17.8086	16.5095	1
230019	cg02175679				5.61524e-06	0.936819	-0.0436317	0.00639341	-0.0799588	-0.0436317	Aged Adult Cells 72 h down vs Aged Adult Cells 0 h	-0.00697014	Aged Adult Cells 72 h down vs Aged Adult Cells 0 h	4.32043e-05	2.83403	23.1202	4.80835	2.83403	Aged Adult Cells 7 d up vs Aged Adult Cells 0 h	0.33043	Aged Adult Cells 7 d up vs Aged Adult Cells 0 h	0.933479	-0.0459441	0.00708905	-0.0841965	-0.0459441	Aged Adult Cells 10 d down vs Aged Adult Cells 0 h	-0.00712977	Aged Adult Cells 10 d down vs Aged Adult Cells 0 h	9.24118	38.5236	17.2703	1
283336	cg02231211				2.16622e-08	0.83872	-0.085031	0.0421756	-0.205367	-0.085031	Aged Adult Cells 72 h down vs Aged Adult Cells 0 h	-0.00963834	Aged Adult Cells 72 h down vs Aged Adult Cells 0 h	4.81456e-05	-2.13294	22.7466	-4.76934	-2.13294	Aged Adult Cells 7 d down vs Aged Adult Cells 0 h	-0.158334	Aged Adult Cells 7 d down vs Aged Adult Cells 0 h	0.825432	0.092153	0.0495366	0.222568	0.092153	Aged Adult Cells 10 d up vs Aged Adult Cells 0 h	0.0100126	Aged Adult Cells 10 d up vs Aged Adult Cells 0 h	15.9275	38.2269	9.94308	1
427184	cg02294687				0.000500923	0.945697	-0.0338175	0.00472024	-0.068704	-0.0338175	Aged Adult Cells 72 h down vs Aged Adult Cells 0 h	-0.00292952	Aged Adult Cells 72 h down vs Aged Adult Cells 0 h	0.000157714	-2.30757	18.8384	-4.34033	-2.30757	Aged Adult Cells 7 d down vs Aged Adult Cells 0 h	-0.347422	Aged Adult Cells 7 d down vs Aged Adult Cells 0 h	0.368865	0.449307	0.833237	0.912818	0.449307	Aged Adult Cells 10 d up vs Aged Adult Cells 0 h	0.0573059	Aged Adult Cells 10 d up vs Aged Adult Cells 0 h	5.37642	18.2364	14.0523	1
353733	cg02305556				2.82724e-06	0.845572	0.0756332	0.0386211	0.196522	0.0756332	Aged Adult Cells 72 h up vs Aged Adult Cells 0 h	0.012587	Aged Adult Cells 72 h up vs Aged Adult Cells 0 h	9.72173e-07	-2.56915	38.1972	-6.18039	-2.56915	Aged Adult Cells 7 d down vs Aged Adult Cells 0 h	-0.373458	Aged Adult Cells 7 d down vs Aged Adult Cells 0 h	0.774536	0.111275	0.0835981	0.289133	0.111275	Aged Adult Cells 10 d up vs Aged Adult Cells 0 h	0.0186319	Aged Adult Cells 10 d up vs Aged Adult Cells 0 h	9.93801	20.6076	8.59071	1
767481	cg02340223	ZNF536		N_Shelf	0.000212813	0.988214	-0.00908668	0.000222016	-0.0149002	-0.00908668	Aged Adult Cells 72 h down vs Aged Adult Cells 0 h	-0.00483407	Aged Adult Cells 72 h down vs Aged Adult Cells 0 h	8.04222e-05	-3.01965	21.0156	-4.58428	-3.01965	Aged Adult Cells 7 d down vs Aged Adult Cells 0 h	-0.4531	Aged Adult Cells 7 d down vs Aged Adult Cells 0 h	0.917347	0.0638402	0.0109588	0.104684	0.0638402	Aged Adult Cells 10 d up vs Aged Adult Cells 0 h	0.00261739	Aged Adult Cells 10 d up vs Aged Adult Cells 0 h	6.03029	31.3973	21.5702	1
239466	cg02396110	ARHGAP15			0.000275931	0.738136	-0.153305	0.113938	-0.337546	-0.153305	Aged Adult Cells 72 h down vs Aged Adult Cells 0 h	-0.0264041	Aged Adult Cells 72 h down vs Aged Adult Cells 0 h	0.000113357	2.18799	19.8927	4.46013	2.18799	Aged Adult Cells 7 d up vs Aged Adult Cells 0 h	0.287507	Aged Adult Cells 7 d up vs Aged Adult Cells 0 h	0.884423	0.0666049	0.0215062	0.14665	0.0666049	Aged Adult Cells 10 d up vs Aged Adult Cells 0 h	0.0111823	Aged Adult Cells 10 d up vs Aged Adult Cells 0 h	5.82822	16.8311	11.964	1
464428	cg02408845			S_Shore	6.23672e-05	0.894613	0.0516925	0.0178588	0.133637	0.0516925	Aged Adult Cells 72 h up vs Aged Adult Cells 0 h	0.0077732	Aged Adult Cells 72 h up vs Aged Adult Cells 0 h	1.00624e-05	-2.22805	28.438	-5.33273	-2.22805	Aged Adult Cells 7 d down vs Aged Adult Cells 0 h	-0.182393	Aged Adult Cells 7 d down vs Aged Adult Cells 0 h	0.849195	-0.074211	0.0368072	-0.191852	-0.074211	Aged Adult Cells 10 d down vs Aged Adult Cells 0 h	-0.007697	Aged Adult Cells 10 d down vs Aged Adult Cells 0 h	7.03123	14.7286	8.67823	1
776418	cg02456621	RNASE8			0.000118747	0.662347	-0.283085	0.19465	-0.441191	-0.283085	Aged Adult Cells 72 h down vs Aged Adult Cells 0 h	-0.043681	Aged Adult Cells 72 h down vs Aged Adult Cells 0 h	4.12701e-05	3.34385	23.2791	4.82484	3.34385	Aged Adult Cells 7 d up vs Aged Adult Cells 0 h	0.472267	Aged Adult Cells 7 d up vs Aged Adult Cells 0 h	0.675583	-0.271264	0.178733	-0.422768	-0.271264	Aged Adult Cells 10 d down vs Aged Adult Cells 0 h	-0.037409	Aged Adult Cells 10 d down vs Aged Adult Cells 0 h	6.49635	37.4436	23.8786	1
287024	cg02463513				6.00084e-08	0.93042	0.0417167	0.00775779	0.0880783	0.0417167	Aged Adult Cells 72 h up vs Aged Adult Cells 0 h	0.0064076	Aged Adult Cells 72 h up vs Aged Adult Cells 0 h	4.44074e-06	2.87911	31.6729	5.62787	2.87911	Aged Adult Cells 7 d up vs Aged Adult Cells 0 h	0.397847	Aged Adult Cells 7 d up vs Aged Adult Cells 0 h	0.914039	-0.0515744	0.0118573	-0.108891	-0.0515744	Aged Adult Cells 10 d down vs Aged Adult Cells 0 h	-0.0111233	Aged Adult Cells 10 d down vs Aged Adult Cells 0 h	14.5064	45.5585	13.011	1
463282	cg02516189	CARD9	Unclassified	S_Shelf	0.00011495	0.710827	0.136608	0.140178	0.374404	0.136608	Aged Adult Cells 72 h up vs Aged Adult Cells 0 h	0.0231815	Aged Adult Cells 72 h up vs Aged Adult Cells 0 h	3.72653e-06	2.24296	32.3909	5.6913	2.24296	Aged Adult Cells 7 d up vs Aged Adult Cells 0 h	0.31485	Aged Adult Cells 7 d up vs Aged Adult Cells 0 h	0.663556	0.16036	0.193161	0.439501	0.16036	Aged Adult Cells 10 d up vs Aged Adult Cells 0 h	0.0269059	Aged Adult Cells 10 d up vs Aged Adult Cells 0 h	6.52283	12.1573	7.72147	1
191350	cg02518555				5.56351e-05	0.989436	-0.00470016	0.000178354	-0.0133549	-0.00470016	Aged Adult Cells 72 h down vs Aged Adult Cells 0 h	-0.000562541	Aged Adult Cells 72 h down vs Aged Adult Cells 0 h	1.09434e-05	2.0157	28.1165	5.3025	2.0157	Aged Adult Cells 7 d up vs Aged Adult Cells 0 h	0.267759	Aged Adult Cells 7 d up vs Aged Adult Cells 0 h	0.86242	0.0615339	0.0305692	0.174841	0.0615339	Aged Adult Cells 10 d up vs Aged Adult Cells 0 h	0.0106119	Aged Adult Cells 10 d up vs Aged Adult Cells 0 h	7.12843	12.3614	7.1841	1
660244	cg02528012				0.00106366	0.869602	-0.0924998	0.0274313	-0.165624	-0.0924998	Aged Adult Cells 72 h down vs Aged Adult Cells 0 h	-0.0136725	Aged Adult Cells 72 h down vs Aged Adult Cells 0 h	9.24884e-05	-2.73495	20.5549	-4.53376	-2.73495	Aged Adult Cells 7 d down vs Aged Adult Cells 0 h	-0.374438	Aged Adult Cells 7 d down vs Aged Adult Cells 0 h	0.714167	0.20657	0.136804	0.36987	0.20657	Aged Adult Cells 10 d up vs Aged Adult Cells 0 h	0.0345405	Aged Adult Cells 10 d up vs Aged Adult Cells 0 h	4.82872	21.0861	18.0911	1
106596	cg02556649	TNNT3		N_Shore	1.00943e-09	0.829748	0.10384	0.0470775	0.216973	0.10384	Aged Adult Cells 72 h up vs Aged Adult Cells 0 h	0.0112101	Aged Adult Cells 72 h up vs Aged Adult Cells 0 h	2.15672e-06	3.04455	34.6882	5.88967	3.04455	Aged Adult Cells 7 d up vs Aged Adult Cells 0 h	0.185931	Aged Adult Cells 7 d up vs Aged Adult Cells 0 h	0.914805	0.0516471	0.011646	0.107916	0.0516471	Aged Adult Cells 10 d up vs Aged Adult Cells 0 h	0.00287287	Aged Adult Cells 10 d up vs Aged Adult Cells 0 h	20.8511	66.8611	13.2845	1
76427	cg02564272	MAN1A1			1.23759e-07	0.83552	-0.124181	0.0438919	-0.209504	-0.124181	Aged Adult Cells 72 h down vs Aged Adult Cells 0 h	-0.0126478	Aged Adult Cells 72 h down vs Aged Adult Cells 0 h	7.07478e-05	2.96462	21.4421	4.63056	2.96462	Aged Adult Cells 7 d up vs Aged Adult Cells 0 h	0.438459	Aged Adult Cells 7 d up vs Aged Adult Cells 0 h	0.85937	0.105957	0.0319549	0.178759	0.105957	Aged Adult Cells 10 d up vs Aged Adult Cells 0 h	0.0192873	Aged Adult Cells 10 d up vs Aged Adult Cells 0 h	13.555	66.6734	20.3776	1
398076	cg02590747	DUSP2	Promoter_Associated	S_Shore	5.7395e-08	0.908821	0.040891	0.0133474	0.115531	0.040891	Aged Adult Cells 72 h up vs Aged Adult Cells 0 h	0.00622924	Aged Adult Cells 72 h up vs Aged Adult Cells 0 h	1.96611e-08	2.92394	58.4968	7.64832	2.92394	Aged Adult Cells 7 d up vs Aged Adult Cells 0 h	0.437043	Aged Adult Cells 7 d up vs Aged Adult Cells 0 h	0.832468	0.0755489	0.0455616	0.213452	0.0755489	Aged Adult Cells 10 d up vs Aged Adult Cells 0 h	0.0115982	Aged Adult Cells 10 d up vs Aged Adult Cells 0 h	14.5665	25.547	7.26583	1
659901	cg02613747	SHANK2			0.000283778	0.749106	0.161104	0.104248	0.322875	0.161104	Aged Adult Cells 72 h up vs Aged Adult Cells 0 h	0.0217699	Aged Adult Cells 72 h up vs Aged Adult Cells 0 h	3.48996e-05	-2.63286	23.8652	-4.8852	-2.63286	Aged Adult Cells 7 d down vs Aged Adult Cells 0 h	-0.28184	Aged Adult Cells 7 d down vs Aged Adult Cells 0 h	0.585225	0.275395	0.304626	0.551929	0.275395	Aged Adult Cells 10 d up vs Aged Adult Cells 0 h	0.0383557	Aged Adult Cells 10 d up vs Aged Adult Cells 0 h	5.80661	20.2392	14.4402	1
342161	cg02690807				1.29625e-08	0.898589	-0.0534093	0.016529	-0.128565	-0.0534093	Aged Adult Cells 72 h down vs Aged Adult Cells 0 h	-0.00935006	Aged Adult Cells 72 h down vs Aged Adult Cells 0 h	3.47585e-05	2.1927	23.8794	4.88666	2.1927	Aged Adult Cells 7 d up vs Aged Adult Cells 0 h	0.231219	Aged Adult Cells 7 d up vs Aged Adult Cells 0 h	0.89581	0.0548816	0.0174528	0.132109	0.0548816	Aged Adult Cells 10 d up vs Aged Adult Cells 0 h	0.00479257	Aged Adult Cells 10 d up vs Aged Adult Cells 0 h	16.6819	40.3052	10.0096	1
704366	cg02704480	UNC5D			1.67399e-06	0.763071	-0.146011	0.0925995	-0.304302	-0.146011	Aged Adult Cells 72 h down vs Aged Adult Cells 0 h	-0.0250461	Aged Adult Cells 72 h down vs Aged Adult Cells 0 h	4.48348e-06	-2.91495	31.6339	-5.6244	-2.91495	Aged Adult Cells 7 d down vs Aged Adult Cells 0 h	-0.355719	Aged Adult Cells 7 d down vs Aged Adult Cells 0 h	0.798626	0.123545	0.0662963	0.257481	0.123545	Aged Adult Cells 10 d up vs Aged Adult Cells 0 h	0.0195514	Aged Adult Cells 10 d up vs Aged Adult Cells 0 h	10.4921	33.8185	13.3534	1
605002	cg02706919				0.000297266	0.892425	0.0550317	0.0186127	0.136428	0.0550317	Aged Adult Cells 72 h up vs Aged Adult Cells 0 h	0.00846757	Aged Adult Cells 72 h up vs Aged Adult Cells 0 h	3.80101e-05	2.11506	23.5659	4.85447	2.11506	Aged Adult Cells 7 d up vs Aged Adult Cells 0 h	0.319657	Aged Adult Cells 7 d up vs Aged Adult Cells 0 h	0.696768	0.158761	0.154907	0.393582	0.158761	Aged Adult Cells 10 d up vs Aged Adult Cells 0 h	0.0271106	Aged Adult Cells 10 d up vs Aged Adult Cells 0 h	5.77088	13.1458	9.43724	1
418987	cg02720941		Unclassified_Cell_type_specific		6.50807e-08	0.701469	-0.105134	0.149888	-0.387154	-0.105134	Aged Adult Cells 72 h down vs Aged Adult Cells 0 h	-0.0156361	Aged Adult Cells 72 h down vs Aged Adult Cells 0 h	1.25653e-07	2.03545	48.1561	6.93946	2.03545	Aged Adult Cells 7 d up vs Aged Adult Cells 0 h	0.181502	Aged Adult Cells 7 d up vs Aged Adult Cells 0 h	0.447249	0.209228	0.593635	0.770477	0.209228	Aged Adult Cells 10 d up vs Aged Adult Cells 0 h	0.0248375	Aged Adult Cells 10 d up vs Aged Adult Cells 0 h	14.3974	14.8639	4.2771	1
701798	cg02762945	CAMK2G			2.80673e-11	0.901973	-0.0520844	0.0154386	-0.124252	-0.0520844	Aged Adult Cells 72 h down vs Aged Adult Cells 0 h	-0.00812048	Aged Adult Cells 72 h down vs Aged Adult Cells 0 h	1.54671e-06	2.72146	36.1285	6.0107	2.72146	Aged Adult Cells 7 d up vs Aged Adult Cells 0 h	0.357284	Aged Adult Cells 7 d up vs Aged Adult Cells 0 h	0.776468	-0.120131	0.0821305	-0.286584	-0.120131	Aged Adult Cells 10 d down vs Aged Adult Cells 0 h	-0.0189301	Aged Adult Cells 10 d down vs Aged Adult Cells 0 h	28.0793	69.075	10.1914	1
697649	cg02797271	GPR132	Promoter_Associated		2.63482e-05	0.99571	-0.00227776	2.94114e-05	-0.00542322	-0.00227776	Aged Adult Cells 72 h down vs Aged Adult Cells 0 h	-0.00267398	Aged Adult Cells 72 h down vs Aged Adult Cells 0 h	0.000105857	2.0346	20.1144	4.48491	2.0346	Aged Adult Cells 7 d up vs Aged Adult Cells 0 h	0.240093	Aged Adult Cells 7 d up vs Aged Adult Cells 0 h	0.693915	0.166948	0.158	0.397492	0.166948	Aged Adult Cells 10 d up vs Aged Adult Cells 0 h	0.0221094	Aged Adult Cells 10 d up vs Aged Adult Cells 0 h	7.78249	19.2198	10.2313	1
745711	cg02856377	GATA2		S_Shore	4.11576e-06	0.651557	0.197237	0.20823	0.456323	0.197237	Aged Adult Cells 72 h up vs Aged Adult Cells 0 h	0.0153704	Aged Adult Cells 72 h up vs Aged Adult Cells 0 h	0.000101618	2.10075	20.2473	4.4997	2.10075	Aged Adult Cells 7 d up vs Aged Adult Cells 0 h	0.243345	Aged Adult Cells 7 d up vs Aged Adult Cells 0 h	0.984233	-0.00861573	0.00039733	-0.0199331	-0.00861573	Aged Adult Cells 10 d down vs Aged Adult Cells 0 h	0.00210594	Aged Adult Cells 10 d up vs Aged Adult Cells 0 h	9.55273	24.9855	10.8358	1
571171	cg02878043				1.97389e-05	0.741682	0.16357	0.110753	0.332796	0.16357	Aged Adult Cells 72 h up vs Aged Adult Cells 0 h	0.0277167	Aged Adult Cells 72 h up vs Aged Adult Cells 0 h	9.99782e-05	-2.39194	20.3003	-4.50559	-2.39194	Aged Adult Cells 7 d down vs Aged Adult Cells 0 h	-0.306102	Aged Adult Cells 7 d down vs Aged Adult Cells 0 h	0.493346	0.340989	0.481318	0.693771	0.340989	Aged Adult Cells 10 d up vs Aged Adult Cells 0 h	0.0576296	Aged Adult Cells 10 d up vs Aged Adult Cells 0 h	8.04387	27.2046	14.0112	1
710900	cg02965283				7.3484e-06	0.913458	0.0647951	0.0120187	0.10963	0.0647951	Aged Adult Cells 72 h up vs Aged Adult Cells 0 h	0.0111232	Aged Adult Cells 72 h up vs Aged Adult Cells 0 h	1.29922e-05	3.34564	27.4652	5.24072	3.34564	Aged Adult Cells 7 d up vs Aged Adult Cells 0 h	0.488662	Aged Adult Cells 7 d up vs Aged Adult Cells 0 h	0.973379	0.0198939	0.00113295	0.0336593	0.0198939	Aged Adult Cells 10 d up vs Aged Adult Cells 0 h	0.0015553	Aged Adult Cells 10 d up vs Aged Adult Cells 0 h	8.97656	43.9002	20.2608	1
520621	cg03003988			S_Shelf	0.00335672	0.854189	0.0843453	0.0343814	0.185422	0.0843453	Aged Adult Cells 72 h up vs Aged Adult Cells 0 h	0.0124776	Aged Adult Cells 72 h up vs Aged Adult Cells 0 h	0.000108963	2.19842	20.0206	4.47444	2.19842	Aged Adult Cells 7 d up vs Aged Adult Cells 0 h	0.27643	Aged Adult Cells 7 d up vs Aged Adult Cells 0 h	0.871912	0.0739922	0.0264591	0.162662	0.0739922	Aged Adult Cells 10 d up vs Aged Adult Cells 0 h	0.011566	Aged Adult Cells 10 d up vs Aged Adult Cells 0 h	4.0377	11.6966	12.0012	1
515281	cg03004750				1.3373e-05	0.878142	-0.0726826	0.0239273	-0.154685	-0.0726826	Aged Adult Cells 72 h down vs Aged Adult Cells 0 h	-0.0110171	Aged Adult Cells 72 h down vs Aged Adult Cells 0 h	3.9395e-05	-2.45722	23.4409	-4.84159	-2.45722	Aged Adult Cells 7 d down vs Aged Adult Cells 0 h	-0.318005	Aged Adult Cells 7 d down vs Aged Adult Cells 0 h	0.748764	-0.151926	0.104544	-0.323332	-0.151926	Aged Adult Cells 10 d down vs Aged Adult Cells 0 h	-0.0247466	Aged Adult Cells 10 d down vs Aged Adult Cells 0 h	8.40416	25.977	12.8054	1
172894	cg03019000	TEX264	Promoter_Associated	N_Shore	6.50565e-06	0.709559	-0.13335	0.141472	-0.376128	-0.13335	Aged Adult Cells 72 h down vs Aged Adult Cells 0 h	-0.0219368	Aged Adult Cells 72 h down vs Aged Adult Cells 0 h	3.62851e-06	2.18312	32.5009	5.70095	2.18312	Aged Adult Cells 7 d up vs Aged Adult Cells 0 h	0.238506	Aged Adult Cells 7 d up vs Aged Adult Cells 0 h	0.704216	0.13593	0.147	0.383405	0.13593	Aged Adult Cells 10 d up vs Aged Adult Cells 0 h	0.0215258	Aged Adult Cells 10 d up vs Aged Adult Cells 0 h	9.09581	16.0059	7.29021	1
189210	cg03024076	GMCL1		N_Shore	7.74901e-06	0.72053	-0.152546	0.130503	-0.361252	-0.152546	Aged Adult Cells 72 h down vs Aged Adult Cells 0 h	-0.023086	Aged Adult Cells 72 h down vs Aged Adult Cells 0 h	8.23875e-05	2.08693	20.9357	4.57556	2.08693	Aged Adult Cells 7 d up vs Aged Adult Cells 0 h	0.234658	Aged Adult Cells 7 d up vs Aged Adult Cells 0 h	0.890042	-0.0588944	0.0194521	-0.139471	-0.0588944	Aged Adult Cells 10 d down vs Aged Adult Cells 0 h	-0.00899661	Aged Adult Cells 10 d down vs Aged Adult Cells 0 h	8.92489	22.2798	10.3421	1
99646	cg03051374			Island	3.47653e-05	0.86812	0.0574473	0.0280644	0.167524	0.0574473	Aged Adult Cells 72 h up vs Aged Adult Cells 0 h	0.00990807	Aged Adult Cells 72 h up vs Aged Adult Cells 0 h	7.10948e-06	-2.02159	29.789	-5.45793	-2.02159	Aged Adult Cells 7 d down vs Aged Adult Cells 0 h	-0.312963	Aged Adult Cells 7 d down vs Aged Adult Cells 0 h	0.801647	0.0869408	0.0642781	0.253531	0.0869408	Aged Adult Cells 10 d up vs Aged Adult Cells 0 h	0.0145971	Aged Adult Cells 10 d up vs Aged Adult Cells 0 h	7.53619	12.4069	6.82043	1
338017	cg03073189				0.00113463	0.859438	-0.0805227	0.0319235	-0.178672	-0.0805227	Aged Adult Cells 72 h down vs Aged Adult Cells 0 h	-0.00951776	Aged Adult Cells 72 h down vs Aged Adult Cells 0 h	0.000122406	2.15757	19.6453	4.4323	2.15757	Aged Adult Cells 7 d up vs Aged Adult Cells 0 h	0.218015	Aged Adult Cells 7 d up vs Aged Adult Cells 0 h	0.624767	0.222801	0.244405	0.494373	0.222801	Aged Adult Cells 10 d up vs Aged Adult Cells 0 h	0.0305379	Aged Adult Cells 10 d up vs Aged Adult Cells 0 h	4.78287	13.6001	11.7802	1
313925	cg03076338	ASAP1			0.000205144	0.691507	0.190619	0.160639	0.400798	0.190619	Aged Adult Cells 72 h up vs Aged Adult Cells 0 h	0.0299415	Aged Adult Cells 72 h up vs Aged Adult Cells 0 h	3.34465e-05	2.51742	24.015	4.90051	2.51742	Aged Adult Cells 7 d up vs Aged Adult Cells 0 h	0.369273	Aged Adult Cells 7 d up vs Aged Adult Cells 0 h	0.713226	0.176517	0.13775	0.371147	0.176517	Aged Adult Cells 10 d up vs Aged Adult Cells 0 h	0.0254481	Aged Adult Cells 10 d up vs Aged Adult Cells 0 h	6.05911	19.1875	13.1193	1
219589	cg03104937				0.000243421	0.997311	-0.00196883	1.1554e-05	-0.00339911	-0.00196883	Aged Adult Cells 72 h down vs Aged Adult Cells 0 h	0.00383663	Aged Adult Cells 72 h up vs Aged Adult Cells 0 h	2.66996e-05	-3.11661	24.816	-4.98157	-3.11661	Aged Adult Cells 7 d down vs Aged Adult Cells 0 h	-0.42978	Aged Adult Cells 7 d down vs Aged Adult Cells 0 h	0.762514	0.176685	0.0930499	0.305041	0.176685	Aged Adult Cells 10 d up vs Aged Adult Cells 0 h	0.0321591	Aged Adult Cells 10 d up vs Aged Adult Cells 0 h	5.92534	27.8309	19.4587	1
315601	cg03114059	NMT2			1.26015e-10	0.992984	-0.0032113	7.866e-05	-0.00886905	-0.0032113	Aged Adult Cells 72 h down vs Aged Adult Cells 0 h	-0.000749543	Aged Adult Cells 72 h down vs Aged Adult Cells 0 h	8.48339e-07	2.43663	38.8171	6.23034	2.43663	Aged Adult Cells 7 d up vs Aged Adult Cells 0 h	0.317306	Aged Adult Cells 7 d up vs Aged Adult Cells 0 h	0.99285	0.0032728	8.17016e-05	0.0090389	0.0032728	Aged Adult Cells 10 d up vs Aged Adult Cells 0 h	0.00043048	Aged Adult Cells 10 d up vs Aged Adult Cells 0 h	24.8318	45.5768	7.60388	1
695787	cg03194484	EPHA6			0.000112348	0.810425	0.0844718	0.0586006	0.242076	0.0844718	Aged Adult Cells 72 h up vs Aged Adult Cells 0 h	0.0138142	Aged Adult Cells 72 h up vs Aged Adult Cells 0 h	5.39042e-06	-2.09479	30.8895	-5.55783	-2.09479	Aged Adult Cells 7 d down vs Aged Adult Cells 0 h	-0.285989	Aged Adult Cells 7 d down vs Aged Adult Cells 0 h	0.89321	0.0472571	0.0183406	0.135427	0.0472571	Aged Adult Cells 10 d up vs Aged Adult Cells 0 h	0.00717022	Aged Adult Cells 10 d up vs Aged Adult Cells 0 h	6.54151	11.1514	7.06236	1
268532	cg03195826			N_Shore	0.00037262	0.97272	-0.0179956	0.00118982	-0.0344938	-0.0179956	Aged Adult Cells 72 h down vs Aged Adult Cells 0 h	0.0013673	Aged Adult Cells 72 h up vs Aged Adult Cells 0 h	2.81684e-05	-2.79629	24.6245	-4.9623	-2.79629	Aged Adult Cells 7 d down vs Aged Adult Cells 0 h	-0.4098	Aged Adult Cells 7 d down vs Aged Adult Cells 0 h	0.884607	-0.0763852	0.0214372	-0.146414	-0.0763852	Aged Adult Cells 10 d down vs Aged Adult Cells 0 h	-0.00523411	Aged Adult Cells 10 d down vs Aged Adult Cells 0 h	5.59854	21.3331	15.7862	1
246004	cg03218093	UNQ6494			0.000890012	0.972826	-0.0210398	0.00118053	-0.0343588	-0.0210398	Aged Adult Cells 72 h down vs Aged Adult Cells 0 h	0.00122371	Aged Adult Cells 72 h up vs Aged Adult Cells 0 h	0.000172978	-2.84856	18.548	-4.30674	-2.84856	Aged Adult Cells 7 d down vs Aged Adult Cells 0 h	-0.410351	Aged Adult Cells 7 d down vs Aged Adult Cells 0 h	0.673729	0.260458	0.180913	0.425339	0.260458	Aged Adult Cells 10 d up vs Aged Adult Cells 0 h	0.0383051	Aged Adult Cells 10 d up vs Aged Adult Cells 0 h	4.95614	26.0182	21.7487	1
370509	cg03224627				1.26233e-08	0.833385	-0.103243	0.0450565	-0.212265	-0.103243	Aged Adult Cells 72 h down vs Aged Adult Cells 0 h	-0.00982764	Aged Adult Cells 72 h down vs Aged Adult Cells 0 h	7.34204e-05	-2.42568	21.3183	-4.61717	-2.42568	Aged Adult Cells 7 d down vs Aged Adult Cells 0 h	-0.160476	Aged Adult Cells 7 d down vs Aged Adult Cells 0 h	0.861214	0.0857936	0.0311131	0.176389	0.0857936	Aged Adult Cells 10 d up vs Aged Adult Cells 0 h	0.00707053	Aged Adult Cells 10 d up vs Aged Adult Cells 0 h	16.7216	55.3825	13.7213	1
722404	cg03230435	CDH23			1.69104e-06	0.854507	0.0867926	0.0342298	0.185013	0.0867926	Aged Adult Cells 72 h up vs Aged Adult Cells 0 h	0.00590812	Aged Adult Cells 72 h up vs Aged Adult Cells 0 h	9.79891e-05	-2.28668	20.3659	-4.51286	-2.28668	Aged Adult Cells 7 d down vs Aged Adult Cells 0 h	-0.15772	Aged Adult Cells 7 d down vs Aged Adult Cells 0 h	0.911382	0.0526683	0.0126048	0.112271	0.0526683	Aged Adult Cells 10 d up vs Aged Adult Cells 0 h	-0.000710484	Aged Adult Cells 10 d down vs Aged Adult Cells 0 h	10.4812	32.2925	12.7641	1
559422	cg03262802				0.000140923	0.985264	-0.00777081	0.000347081	-0.0186301	-0.00777081	Aged Adult Cells 72 h down vs Aged Adult Cells 0 h	-0.00179788	Aged Adult Cells 72 h down vs Aged Adult Cells 0 h	4.97713e-05	2.14334	22.6327	4.75738	2.14334	Aged Adult Cells 7 d up vs Aged Adult Cells 0 h	0.243668	Aged Adult Cells 7 d up vs Aged Adult Cells 0 h	0.62327	0.207104	0.246532	0.49652	0.207104	Aged Adult Cells 10 d up vs Aged Adult Cells 0 h	0.0322971	Aged Adult Cells 10 d up vs Aged Adult Cells 0 h	6.3578	15.4859	10.0909	1
640912	cg03277268				0.000910959	0.622834	-0.289111	0.247155	-0.497147	-0.289111	Aged Adult Cells 72 h down vs Aged Adult Cells 0 h	-0.0290661	Aged Adult Cells 72 h down vs Aged Adult Cells 0 h	7.26545e-05	-2.90258	21.3533	-4.62096	-2.90258	Aged Adult Cells 7 d down vs Aged Adult Cells 0 h	-0.427049	Aged Adult Cells 7 d down vs Aged Adult Cells 0 h	0.924712	-0.0554357	0.009087	-0.0953257	-0.0554357	Aged Adult Cells 10 d down vs Aged Adult Cells 0 h	-0.00666982	Aged Adult Cells 10 d down vs Aged Adult Cells 0 h	4.93944	23.3864	19.6149	1
351187	cg03321133	HOXD8		Island	2.01414e-09	0.691263	-0.142241	0.160907	-0.401132	-0.142241	Aged Adult Cells 72 h down vs Aged Adult Cells 0 h	-0.0237061	Aged Adult Cells 72 h down vs Aged Adult Cells 0 h	1.03825e-07	2.68543	49.1594	7.01138	2.68543	Aged Adult Cells 7 d up vs Aged Adult Cells 0 h	0.396218	Aged Adult Cells 7 d up vs Aged Adult Cells 0 h	0.982857	0.00768542	0.000469745	0.0216736	0.00768542	Aged Adult Cells 10 d up vs Aged Adult Cells 0 h	0.000590123	Aged Adult Cells 10 d up vs Aged Adult Cells 0 h	19.6501	34.5913	7.29292	1
524206	cg03339947				0.000242824	0.790939	-0.136164	0.0715832	-0.26755	-0.136164	Aged Adult Cells 72 h down vs Aged Adult Cells 0 h	-0.021878	Aged Adult Cells 72 h down vs Aged Adult Cells 0 h	1.23487e-05	-2.8909	27.6572	-5.25901	-2.8909	Aged Adult Cells 7 d down vs Aged Adult Cells 0 h	-0.404421	Aged Adult Cells 7 d down vs Aged Adult Cells 0 h	0.899094	0.0651025	0.0163638	0.127921	0.0651025	Aged Adult Cells 10 d up vs Aged Adult Cells 0 h	0.0108585	Aged Adult Cells 10 d up vs Aged Adult Cells 0 h	5.92725	21.4928	15.0224	1
703260	cg03352158				1.38519e-07	0.913726	-0.0433541	0.0119441	-0.109289	-0.0433541	Aged Adult Cells 72 h down vs Aged Adult Cells 0 h	-0.00490157	Aged Adult Cells 72 h down vs Aged Adult Cells 0 h	1.93052e-05	-2.18447	25.9919	-5.09822	-2.18447	Aged Adult Cells 7 d down vs Aged Adult Cells 0 h	-0.296272	Aged Adult Cells 7 d down vs Aged Adult Cells 0 h	0.384363	0.350379	0.780136	0.883253	0.350379	Aged Adult Cells 10 d up vs Aged Adult Cells 0 h	0.0591177	Aged Adult Cells 10 d up vs Aged Adult Cells 0 h	13.411	29.5459	9.12713	1
143182	cg03395247	HNF4A			0.000319312	0.611287	0.232104	0.263987	0.513797	0.232104	Aged Adult Cells 72 h up vs Aged Adult Cells 0 h	0.0346691	Aged Adult Cells 72 h up vs Aged Adult Cells 0 h	7.62118e-05	-2.24632	21.1941	-4.6037	-2.24632	Aged Adult Cells 7 d down vs Aged Adult Cells 0 h	-0.346111	Aged Adult Cells 7 d down vs Aged Adult Cells 0 h	0.654833	0.20406	0.204049	0.451718	0.20406	Aged Adult Cells 10 d up vs Aged Adult Cells 0 h	0.0296236	Aged Adult Cells 10 d up vs Aged Adult Cells 0 h	5.71605	16.3308	11.8361	1
615950	cg03418847	FBXL2	Unclassified		0.00176275	0.685548	-0.195173	0.167277	-0.408995	-0.195173	Aged Adult Cells 72 h down vs Aged Adult Cells 0 h	-0.0129369	Aged Adult Cells 72 h down vs Aged Adult Cells 0 h	0.000114596	2.29688	19.8576	4.45619	2.29688	Aged Adult Cells 7 d up vs Aged Adult Cells 0 h	0.317734	Aged Adult Cells 7 d up vs Aged Adult Cells 0 h	0.881954	0.071488	0.022442	0.149807	0.071488	Aged Adult Cells 10 d up vs Aged Adult Cells 0 h	0.00983591	Aged Adult Cells 10 d up vs Aged Adult Cells 0 h	4.47467	14.2657	13.2079	1
288275	cg03431521	TRPS1			1.89852e-09	0.680104	0.272569	0.17348	0.416509	0.272569	Aged Adult Cells 72 h up vs Aged Adult Cells 0 h	0.0279242	Aged Adult Cells 72 h up vs Aged Adult Cells 0 h	3.73619e-05	3.43574	23.626	4.86066	3.43574	Aged Adult Cells 7 d up vs Aged Adult Cells 0 h	0.481603	Aged Adult Cells 7 d up vs Aged Adult Cells 0 h	0.737802	0.221188	0.114241	0.337995	0.221188	Aged Adult Cells 10 d up vs Aged Adult Cells 0 h	0.0297199	Aged Adult Cells 10 d up vs Aged Adult Cells 0 h	19.7507	118.417	24.8389	1
767853	cg03433728	APBA2		S_Shore	0.00157549	0.36857	-0.385672	0.834277	-0.913388	-0.385672	Aged Adult Cells 72 h down vs Aged Adult Cells 0 h	-0.0643751	Aged Adult Cells 72 h down vs Aged Adult Cells 0 h	0.000125008	-2.01798	19.5777	-4.42467	-2.01798	Aged Adult Cells 7 d down vs Aged Adult Cells 0 h	-0.310828	Aged Adult Cells 7 d down vs Aged Adult Cells 0 h	0.605424	0.22054	0.272805	0.522307	0.22054	Aged Adult Cells 10 d up vs Aged Adult Cells 0 h	0.0351364	Aged Adult Cells 10 d up vs Aged Adult Cells 0 h	4.55249	11.3632	10.3408	1
7337	cg03436208	PCSK6			0.000353556	0.934189	0.0470671	0.00693821	0.0832959	0.0470671	Aged Adult Cells 72 h up vs Aged Adult Cells 0 h	0.00741269	Aged Adult Cells 72 h up vs Aged Adult Cells 0 h	3.41867e-05	2.98613	23.9378	4.89263	2.98613	Aged Adult Cells 7 d up vs Aged Adult Cells 0 h	0.30311	Aged Adult Cells 7 d up vs Aged Adult Cells 0 h	0.929878	-0.0501582	0.00787947	-0.0887664	-0.0501582	Aged Adult Cells 10 d down vs Aged Adult Cells 0 h	-0.00516336	Aged Adult Cells 10 d down vs Aged Adult Cells 0 h	5.63839	25.204	18.5189	1
724347	cg03441171			N_Shore	0.00160088	0.864869	-0.07543	0.0294796	-0.171696	-0.07543	Aged Adult Cells 72 h down vs Aged Adult Cells 0 h	-0.00829425	Aged Adult Cells 72 h down vs Aged Adult Cells 0 h	9.43643e-05	2.14792	20.4892	4.52649	2.14792	Aged Adult Cells 7 d up vs Aged Adult Cells 0 h	0.345149	Aged Adult Cells 7 d up vs Aged Adult Cells 0 h	0.970508	-0.0163829	0.00139064	-0.0372912	-0.0163829	Aged Adult Cells 10 d down vs Aged Adult Cells 0 h	-0.00248413	Aged Adult Cells 10 d down vs Aged Adult Cells 0 h	4.54139	12.2711	11.1942	1
613404	cg03454585				0.000510188	0.627633	-0.178542	0.240363	-0.490268	-0.178542	Aged Adult Cells 72 h down vs Aged Adult Cells 0 h	-0.0281788	Aged Adult Cells 72 h down vs Aged Adult Cells 0 h	1.75602e-05	-2.0188	26.3406	-5.13231	-2.0188	Aged Adult Cells 7 d down vs Aged Adult Cells 0 h	-0.237699	Aged Adult Cells 7 d down vs Aged Adult Cells 0 h	0.689778	-0.146824	0.162548	-0.403173	-0.146824	Aged Adult Cells 10 d down vs Aged Adult Cells 0 h	-0.0232249	Aged Adult Cells 10 d down vs Aged Adult Cells 0 h	5.36279	9.9571	7.69204	1
447726	cg03461013	CYP1B1-AS1	Unclassified_Cell_type_specific		1.95655e-10	0.96348	-0.0170491	0.00213301	-0.0461845	-0.0170491	Aged Adult Cells 72 h down vs Aged Adult Cells 0 h	-0.00325522	Aged Adult Cells 72 h down vs Aged Adult Cells 0 h	6.8571e-06	2.18143	29.9315	5.47097	2.18143	Aged Adult Cells 7 d up vs Aged Adult Cells 0 h	0.345104	Aged Adult Cells 7 d up vs Aged Adult Cells 0 h	0.691274	-0.148073	0.160896	-0.401118	-0.148073	Aged Adult Cells 10 d down vs Aged Adult Cells 0 h	-0.0219513	Aged Adult Cells 10 d down vs Aged Adult Cells 0 h	23.9421	45.6771	7.9038	1
592499	cg03592759				0.000887277	0.923275	0.0453329	0.00943831	0.097151	0.0453329	Aged Adult Cells 72 h up vs Aged Adult Cells 0 h	0.0070505	Aged Adult Cells 72 h up vs Aged Adult Cells 0 h	5.41597e-05	2.38242	22.3439	4.72693	2.38242	Aged Adult Cells 7 d up vs Aged Adult Cells 0 h	0.353056	Aged Adult Cells 7 d up vs Aged Adult Cells 0 h	0.98703	0.00765126	0.000268864	0.0163971	0.00765126	Aged Adult Cells 10 d up vs Aged Adult Cells 0 h	0.0026292	Aged Adult Cells 10 d up vs Aged Adult Cells 0 h	4.95835	15.1147	12.6288	1
309516	cg03598297	BHLHE40		Island	1.65408e-06	0.570809	0.297778	0.328763	0.573378	0.297778	Aged Adult Cells 72 h up vs Aged Adult Cells 0 h	0.0344685	Aged Adult Cells 72 h up vs Aged Adult Cells 0 h	6.49986e-05	2.61467	21.7263	4.66114	2.61467	Aged Adult Cells 7 d up vs Aged Adult Cells 0 h	0.398446	Aged Adult Cells 7 d up vs Aged Adult Cells 0 h	0.825045	0.115849	0.0497603	0.22307	0.115849	Aged Adult Cells 10 d up vs Aged Adult Cells 0 h	0.0170754	Aged Adult Cells 10 d up vs Aged Adult Cells 0 h	10.505	39.6668	15.6434	1
142678	cg03600395		Unclassified_Cell_type_specific		1.30584e-09	0.881722	-0.0488945	0.0225311	-0.150104	-0.0488945	Aged Adult Cells 72 h down vs Aged Adult Cells 0 h	-0.00499621	Aged Adult Cells 72 h down vs Aged Adult Cells 0 h	1.78264e-07	-2.39538	46.3515	-6.80819	-2.39538	Aged Adult Cells 7 d down vs Aged Adult Cells 0 h	-0.223013	Aged Adult Cells 7 d down vs Aged Adult Cells 0 h	0.739065	-0.109546	0.113099	-0.336302	-0.109546	Aged Adult Cells 10 d down vs Aged Adult Cells 0 h	-0.0110554	Aged Adult Cells 10 d down vs Aged Adult Cells 0 h	20.3968	30.299	6.1541	1
568710	cg03611078	C6orf201			1.00641e-09	0.503409	0.223709	0.459113	0.677579	0.223709	Aged Adult Cells 72 h up vs Aged Adult Cells 0 h	0.0333408	Aged Adult Cells 72 h up vs Aged Adult Cells 0 h	1.78892e-06	2.12459	35.4941	5.9577	2.12459	Aged Adult Cells 7 d up vs Aged Adult Cells 0 h	0.231522	Aged Adult Cells 7 d up vs Aged Adult Cells 0 h	0.887645	-0.0470587	0.0203157	-0.142533	-0.0470587	Aged Adult Cells 10 d down vs Aged Adult Cells 0 h	-0.0103748	Aged Adult Cells 10 d down vs Aged Adult Cells 0 h	20.8564	31.8284	6.3223	1
53879	cg03614954	MYOM3			2.70388e-06	0.994336	0.00319806	5.12697e-05	0.00716029	0.00319806	Aged Adult Cells 72 h up vs Aged Adult Cells 0 h	-0.000428706	Aged Adult Cells 72 h down vs Aged Adult Cells 0 h	1.24374e-05	2.53583	27.63	5.25643	2.53583	Aged Adult Cells 7 d up vs Aged Adult Cells 0 h	0.319333	Aged Adult Cells 7 d up vs Aged Adult Cells 0 h	0.871035	0.0731538	0.0268264	0.163788	0.0731538	Aged Adult Cells 10 d up vs Aged Adult Cells 0 h	0.0124663	Aged Adult Cells 10 d up vs Aged Adult Cells 0 h	9.98443	27.8845	11.5702	1
458370	cg03738656		Promoter_Associated	N_Shore	1.19066e-06	0.5205	0.352599	0.42313	0.650484	0.352599	Aged Adult Cells 72 h up vs Aged Adult Cells 0 h	0.0584872	Aged Adult Cells 72 h up vs Aged Adult Cells 0 h	0.000153656	-2.54675	18.9207	-4.3498	-2.54675	Aged Adult Cells 7 d down vs Aged Adult Cells 0 h	-0.277631	Aged Adult Cells 7 d down vs Aged Adult Cells 0 h	0.255399	0.628935	1.34624	1.16028	0.628935	Aged Adult Cells 10 d up vs Aged Adult Cells 0 h	0.105317	Aged Adult Cells 10 d up vs Aged Adult Cells 0 h	10.8629	44.685	17.0418	1
583105	cg03831312	DIRC3			5.84166e-07	0.816579	-0.116131	0.0547863	-0.234065	-0.116131	Aged Adult Cells 72 h down vs Aged Adult Cells 0 h	-0.0166714	Aged Adult Cells 72 h down vs Aged Adult Cells 0 h	1.00597e-05	-2.85788	28.439	-5.33283	-2.85788	Aged Adult Cells 7 d down vs Aged Adult Cells 0 h	-0.323571	Aged Adult Cells 7 d down vs Aged Adult Cells 0 h	0.943077	-0.035735	0.00518754	-0.0720246	-0.035735	Aged Adult Cells 10 d down vs Aged Adult Cells 0 h	-0.00623026	Aged Adult Cells 10 d down vs Aged Adult Cells 0 h	11.6658	40.2038	14.2775	1
558765	cg03839477			S_Shelf	3.43194e-05	0.589601	-0.271506	0.297539	-0.545471	-0.271506	Aged Adult Cells 72 h down vs Aged Adult Cells 0 h	-0.0411276	Aged Adult Cells 72 h down vs Aged Adult Cells 0 h	4.27066e-05	2.58734	23.1604	4.81252	2.58734	Aged Adult Cells 7 d up vs Aged Adult Cells 0 h	0.3643	Aged Adult Cells 7 d up vs Aged Adult Cells 0 h	0.549451	-0.301466	0.366826	-0.605662	-0.301466	Aged Adult Cells 10 d down vs Aged Adult Cells 0 h	-0.0470536	Aged Adult Cells 10 d down vs Aged Adult Cells 0 h	7.54756	26.1788	14.3695	1
473301	cg03850805	B4GALT1	Unclassified_Cell_type_specific		0.000156447	0.962771	0.0252586	0.0022167	0.0470819	0.0252586	Aged Adult Cells 72 h up vs Aged Adult Cells 0 h	0.00408311	Aged Adult Cells 72 h up vs Aged Adult Cells 0 h	1.82819e-05	2.96561	26.1921	5.11782	2.96561	Aged Adult Cells 7 d up vs Aged Adult Cells 0 h	0.406074	Aged Adult Cells 7 d up vs Aged Adult Cells 0 h	0.855686	-0.0984424	0.0336707	-0.183496	-0.0984424	Aged Adult Cells 10 d down vs Aged Adult Cells 0 h	-0.0165098	Aged Adult Cells 10 d down vs Aged Adult Cells 0 h	6.27396	25.2803	16.6932	1
229186	cg03889939			N_Shore	0.0023185	0.988377	0.00660681	0.000215914	0.014694	0.00660681	Aged Adult Cells 72 h up vs Aged Adult Cells 0 h	0.00178269	Aged Adult Cells 72 h up vs Aged Adult Cells 0 h	0.000117019	2.16048	19.7901	4.44861	2.16048	Aged Adult Cells 7 d up vs Aged Adult Cells 0 h	0.301772	Aged Adult Cells 7 d up vs Aged Adult Cells 0 h	0.8084	0.110031	0.0598858	0.244716	0.110031	Aged Adult Cells 10 d up vs Aged Adult Cells 0 h	0.0200836	Aged Adult Cells 10 d up vs Aged Adult Cells 0 h	4.28684	12.133	11.7255	1
267603	cg03922340	GPX1		S_Shore	0.000662737	0.84419	-0.0927968	0.0393251	-0.198306	-0.0927968	Aged Adult Cells 72 h down vs Aged Adult Cells 0 h	-0.0199931	Aged Adult Cells 72 h down vs Aged Adult Cells 0 h	0.000145278	-2.20886	19.0983	-4.37016	-2.20886	Aged Adult Cells 7 d down vs Aged Adult Cells 0 h	-0.309611	Aged Adult Cells 7 d down vs Aged Adult Cells 0 h	0.680322	0.194764	0.173229	0.416208	0.194764	Aged Adult Cells 10 d up vs Aged Adult Cells 0 h	0.0266901	Aged Adult Cells 10 d up vs Aged Adult Cells 0 h	5.16993	15.8492	12.7006	1
394486	cg03926767				0.00161551	0.977724	-0.0196629	0.000793249	-0.0281647	-0.0196629	Aged Adult Cells 72 h down vs Aged Adult Cells 0 h	-0.0037688	Aged Adult Cells 72 h down vs Aged Adult Cells 0 h	0.000122353	-3.34242	19.6467	-4.43246	-3.34242	Aged Adult Cells 7 d down vs Aged Adult Cells 0 h	-0.408009	Aged Adult Cells 7 d down vs Aged Adult Cells 0 h	0.902005	0.0867171	0.0154285	0.124212	0.0867171	Aged Adult Cells 10 d up vs Aged Adult Cells 0 h	0.0119612	Aged Adult Cells 10 d up vs Aged Adult Cells 0 h	4.53507	30.9455	28.2692	1
216776	cg04024417				8.8263e-06	0.729576	0.152182	0.121834	0.349047	0.152182	Aged Adult Cells 72 h up vs Aged Adult Cells 0 h	0.0256307	Aged Adult Cells 72 h up vs Aged Adult Cells 0 h	3.60673e-06	2.68576	32.5257	5.70313	2.68576	Aged Adult Cells 7 d up vs Aged Adult Cells 0 h	0.373186	Aged Adult Cells 7 d up vs Aged Adult Cells 0 h	0.721257	0.157075	0.129794	0.360269	0.157075	Aged Adult Cells 10 d up vs Aged Adult Cells 0 h	0.0268462	Aged Adult Cells 10 d up vs Aged Adult Cells 0 h	8.79897	23.4163	11.0252	1
139216	cg04026356	ASAP1			7.45555e-06	0.93032	0.0601476	0.00778005	0.0882046	0.0601476	Aged Adult Cells 72 h up vs Aged Adult Cells 0 h	0.0107621	Aged Adult Cells 72 h up vs Aged Adult Cells 0 h	9.81565e-05	3.32348	20.3603	4.51224	3.32348	Aged Adult Cells 7 d up vs Aged Adult Cells 0 h	0.411874	Aged Adult Cells 7 d up vs Aged Adult Cells 0 h	0.871106	-0.111626	0.0267964	-0.163696	-0.111626	Aged Adult Cells 10 d down vs Aged Adult Cells 0 h	-0.018613	Aged Adult Cells 10 d down vs Aged Adult Cells 0 h	8.96245	58.3457	26.9701	1
605578	cg04120400	LYPD1		N_Shore	3.64763e-06	0.819449	-0.107494	0.053054	-0.230335	-0.107494	Aged Adult Cells 72 h down vs Aged Adult Cells 0 h	-0.0194823	Aged Adult Cells 72 h down vs Aged Adult Cells 0 h	0.000162472	2.18243	18.7448	4.32952	2.18243	Aged Adult Cells 7 d up vs Aged Adult Cells 0 h	0.258379	Aged Adult Cells 7 d up vs Aged Adult Cells 0 h	0.980452	-0.0115339	0.000610801	-0.0247144	-0.0115339	Aged Adult Cells 10 d down vs Aged Adult Cells 0 h	-0.00237573	Aged Adult Cells 10 d down vs Aged Adult Cells 0 h	9.67556	29.5024	12.6323	1
673554	cg04124636	SOX8		Island	6.15516e-06	0.814961	-0.126938	0.0557761	-0.23617	-0.126938	Aged Adult Cells 72 h down vs Aged Adult Cells 0 h	-0.0188696	Aged Adult Cells 72 h down vs Aged Adult Cells 0 h	5.31311e-05	-2.74825	22.4092	-4.73384	-2.74825	Aged Adult Cells 7 d down vs Aged Adult Cells 0 h	-0.407058	Aged Adult Cells 7 d down vs Aged Adult Cells 0 h	0.836406	0.11199	0.0434128	0.208357	0.11199	Aged Adult Cells 10 d up vs Aged Adult Cells 0 h	0.0193112	Aged Adult Cells 10 d up vs Aged Adult Cells 0 h	9.15034	37.0086	16.7558	1
49546	cg04136748			S_Shelf	0.00334451	0.769132	0.13483	0.0877785	0.296274	0.13483	Aged Adult Cells 72 h up vs Aged Adult Cells 0 h	0.0233327	Aged Adult Cells 72 h up vs Aged Adult Cells 0 h	9.4197e-05	2.2253	20.495	4.52714	2.2253	Aged Adult Cells 7 d up vs Aged Adult Cells 0 h	0.317817	Aged Adult Cells 7 d up vs Aged Adult Cells 0 h	0.829272	0.099022	0.0473456	0.21759	0.099022	Aged Adult Cells 10 d up vs Aged Adult Cells 0 h	0.0171117	Aged Adult Cells 10 d up vs Aged Adult Cells 0 h	4.04013	11.7141	12.0119	1
728054	cg04143120				5.67723e-05	0.99462	0.00355339	4.62568e-05	0.00680124	0.00355339	Aged Adult Cells 72 h up vs Aged Adult Cells 0 h	0.00260661	Aged Adult Cells 72 h up vs Aged Adult Cells 0 h	0.000163267	-2.44225	18.7294	-4.32775	-2.44225	Aged Adult Cells 7 d down vs Aged Adult Cells 0 h	-0.12835	Aged Adult Cells 7 d down vs Aged Adult Cells 0 h	0.392842	-0.453185	0.752388	-0.867403	-0.453185	Aged Adult Cells 10 d down vs Aged Adult Cells 0 h	-0.0354999	Aged Adult Cells 10 d down vs Aged Adult Cells 0 h	7.11116	27.1756	15.8321	1
638993	cg04144025	LOC100507557			2.16261e-06	0.735473	-0.125184	0.116363	-0.34112	-0.125184	Aged Adult Cells 72 h down vs Aged Adult Cells 0 h	-0.0216565	Aged Adult Cells 72 h down vs Aged Adult Cells 0 h	2.24457e-06	-2.32882	34.5175	-5.87516	-2.32882	Aged Adult Cells 7 d down vs Aged Adult Cells 0 h	-0.27424	Aged Adult Cells 7 d down vs Aged Adult Cells 0 h	0.4246	-0.297213	0.65592	-0.809889	-0.297213	Aged Adult Cells 10 d down vs Aged Adult Cells 0 h	-0.0485223	Aged Adult Cells 10 d down vs Aged Adult Cells 0 h	10.2189	19.2672	7.81112	1
271021	cg04218962	ALPK2			4.84778e-18	0.602077	0.140264	0.277921	0.527182	0.140264	Aged Adult Cells 72 h up vs Aged Adult Cells 0 h	0.0218062	Aged Adult Cells 72 h up vs Aged Adult Cells 0 h	5.07847e-10	-2.62169	83.2231	-9.12267	-2.62169	Aged Adult Cells 7 d down vs Aged Adult Cells 0 h	-0.296118	Aged Adult Cells 7 d down vs Aged Adult Cells 0 h	0.347781	0.253925	0.910836	0.954378	0.253925	Aged Adult Cells 10 d up vs Aged Adult Cells 0 h	0.0409583	Aged Adult Cells 10 d up vs Aged Adult Cells 0 h	91.5856	90.7668	4.10582	1
575611	cg04225775	HMHB1			0.00393422	0.846749	0.0826047	0.0380267	0.195004	0.0826047	Aged Adult Cells 72 h up vs Aged Adult Cells 0 h	0.0112747	Aged Adult Cells 72 h up vs Aged Adult Cells 0 h	0.00011903	2.03262	19.7352	4.44244	2.03262	Aged Adult Cells 7 d up vs Aged Adult Cells 0 h	0.32693	Aged Adult Cells 7 d up vs Aged Adult Cells 0 h	0.894148	0.0568605	0.0180177	0.13423	0.0568605	Aged Adult Cells 10 d up vs Aged Adult Cells 0 h	0.0069051	Aged Adult Cells 10 d up vs Aged Adult Cells 0 h	3.93235	9.87874	10.4076	1
529095	cg04235624	EFNA5			9.06174e-07	0.931769	-0.0406024	0.00745904	-0.0863657	-0.0406024	Aged Adult Cells 72 h down vs Aged Adult Cells 0 h	-0.00601727	Aged Adult Cells 72 h down vs Aged Adult Cells 0 h	5.69509e-07	-3.2381	40.6644	-6.37687	-3.2381	Aged Adult Cells 7 d down vs Aged Adult Cells 0 h	-0.484457	Aged Adult Cells 7 d down vs Aged Adult Cells 0 h	0.935151	0.038585	0.00673623	0.0820745	0.038585	Aged Adult Cells 10 d up vs Aged Adult Cells 0 h	-0.00320625	Aged Adult Cells 10 d down vs Aged Adult Cells 0 h	11.1662	34.5505	12.8188	1
758430	cg04423820			S_Shelf	0.000647734	0.885784	0.0576857	0.020999	0.14491	0.0576857	Aged Adult Cells 72 h up vs Aged Adult Cells 0 h	0.00645016	Aged Adult Cells 72 h up vs Aged Adult Cells 0 h	2.90338e-05	2.12898	24.5165	4.95142	2.12898	Aged Adult Cells 7 d up vs Aged Adult Cells 0 h	0.246031	Aged Adult Cells 7 d up vs Aged Adult Cells 0 h	0.849241	0.0763489	0.0367848	0.191794	0.0763489	Aged Adult Cells 10 d up vs Aged Adult Cells 0 h	0.0120828	Aged Adult Cells 10 d up vs Aged Adult Cells 0 h	5.18669	11.5068	9.19106	1
539040	cg04486382	MSI2			0.000585433	0.791753	-0.112835	0.0710131	-0.266483	-0.112835	Aged Adult Cells 72 h down vs Aged Adult Cells 0 h	-0.00288481	Aged Adult Cells 72 h down vs Aged Adult Cells 0 h	7.55465e-05	-2.10695	21.2232	-4.60687	-2.10695	Aged Adult Cells 7 d down vs Aged Adult Cells 0 h	-0.225675	Aged Adult Cells 7 d down vs Aged Adult Cells 0 h	0.898028	0.0547403	0.0167134	0.12928	0.0547403	Aged Adult Cells 10 d up vs Aged Adult Cells 0 h	0.00767294	Aged Adult Cells 10 d up vs Aged Adult Cells 0 h	5.26099	13.2052	10.3987	1
519622	cg04526449	MAST2			6.03927e-08	0.809225	0.0959573	0.0593601	0.243639	0.0959573	Aged Adult Cells 72 h up vs Aged Adult Cells 0 h	0.00809558	Aged Adult Cells 72 h up vs Aged Adult Cells 0 h	1.00596e-05	2.26862	28.4391	5.33283	2.26862	Aged Adult Cells 7 d up vs Aged Adult Cells 0 h	0.197959	Aged Adult Cells 7 d up vs Aged Adult Cells 0 h	0.685194	0.161275	0.167677	0.409484	0.161275	Aged Adult Cells 10 d up vs Aged Adult Cells 0 h	0.0113685	Aged Adult Cells 10 d up vs Aged Adult Cells 0 h	14.4978	31.4842	8.99683	1
703470	cg04564998				2.11399e-16	0.733749	0.151651	0.117947	0.343434	0.151651	Aged Adult Cells 72 h up vs Aged Adult Cells 0 h	0.0244865	Aged Adult Cells 72 h up vs Aged Adult Cells 0 h	2.82434e-08	-3.581	56.3714	-7.50809	-3.581	Aged Adult Cells 7 d down vs Aged Adult Cells 0 h	-0.460647	Aged Adult Cells 7 d down vs Aged Adult Cells 0 h	0.786532	0.120698	0.0747126	0.273336	0.120698	Aged Adult Cells 10 d up vs Aged Adult Cells 0 h	0.0164834	Aged Adult Cells 10 d up vs Aged Adult Cells 0 h	69.4802	189.667	11.3092	1
221725	cg04587192	SRGAP3			0.000452227	0.886018	-0.0890168	0.0209126	-0.144612	-0.0890168	Aged Adult Cells 72 h down vs Aged Adult Cells 0 h	-0.0149105	Aged Adult Cells 72 h down vs Aged Adult Cells 0 h	6.6259e-05	-3.09448	21.6617	-4.65422	-3.09448	Aged Adult Cells 7 d down vs Aged Adult Cells 0 h	-0.369437	Aged Adult Cells 7 d down vs Aged Adult Cells 0 h	0.695416	0.243412	0.156368	0.395434	0.243412	Aged Adult Cells 10 d up vs Aged Adult Cells 0 h	0.0377913	Aged Adult Cells 10 d up vs Aged Adult Cells 0 h	5.45274	28.9254	21.9768	1
445393	cg04587424				5.2836e-06	0.299755	-0.406857	1.11481	-1.05585	-0.406857	Aged Adult Cells 72 h down vs Aged Adult Cells 0 h	-0.0676736	Aged Adult Cells 72 h down vs Aged Adult Cells 0 h	2.10096e-06	-2.45531	34.8005	-5.8992	-2.45531	Aged Adult Cells 7 d down vs Aged Adult Cells 0 h	-0.291067	Aged Adult Cells 7 d down vs Aged Adult Cells 0 h	0.163778	-0.550526	2.04114	-1.42869	-0.550526	Aged Adult Cells 10 d down vs Aged Adult Cells 0 h	-0.0847524	Aged Adult Cells 10 d down vs Aged Adult Cells 0 h	9.30173	19.3363	8.61211	1
244887	cg04640076			S_Shelf	1.14222e-05	0.828722	-0.116359	0.0476563	-0.218303	-0.116359	Aged Adult Cells 72 h down vs Aged Adult Cells 0 h	-0.0158435	Aged Adult Cells 72 h down vs Aged Adult Cells 0 h	9.12032e-06	-3.09056	28.8169	-5.36814	-3.09056	Aged Adult Cells 7 d down vs Aged Adult Cells 0 h	-0.320137	Aged Adult Cells 7 d down vs Aged Adult Cells 0 h	0.848101	-0.103012	0.0373504	-0.193263	-0.103012	Aged Adult Cells 10 d down vs Aged Adult Cells 0 h	-0.015181	Aged Adult Cells 10 d down vs Aged Adult Cells 0 h	8.55272	34.0183	16.4781	1
158724	cg04655959	DNAJB6			2.6304e-08	0.819538	0.0907529	0.053001	0.230219	0.0907529	Aged Adult Cells 72 h up vs Aged Adult Cells 0 h	0.0154534	Aged Adult Cells 72 h up vs Aged Adult Cells 0 h	1.30883e-06	2.58522	36.8648	6.07164	2.58522	Aged Adult Cells 7 d up vs Aged Adult Cells 0 h	0.34462	Aged Adult Cells 7 d up vs Aged Adult Cells 0 h	0.740616	0.131751	0.111705	0.334223	0.131751	Aged Adult Cells 10 d up vs Aged Adult Cells 0 h	0.0220173	Aged Adult Cells 10 d up vs Aged Adult Cells 0 h	15.6491	34.045	9.01291	1
245326	cg04690994				2.14079e-06	0.898835	0.0585867	0.0164486	0.128252	0.0585867	Aged Adult Cells 72 h up vs Aged Adult Cells 0 h	0.00804557	Aged Adult Cells 72 h up vs Aged Adult Cells 0 h	1.5443e-06	-2.96602	36.1354	-6.01127	-2.96602	Aged Adult Cells 7 d down vs Aged Adult Cells 0 h	-0.302824	Aged Adult Cells 7 d down vs Aged Adult Cells 0 h	0.710655	0.171138	0.140354	0.374638	0.171138	Aged Adult Cells 10 d up vs Aged Adult Cells 0 h	0.0274667	Aged Adult Cells 10 d up vs Aged Adult Cells 0 h	10.2297	29.8852	12.1031	1
672172	cg04730794	DOCK2			2.66482e-05	0.854016	-0.087999	0.0344641	-0.185645	-0.087999	Aged Adult Cells 72 h down vs Aged Adult Cells 0 h	-0.0147821	Aged Adult Cells 72 h down vs Aged Adult Cells 0 h	8.97328e-05	2.32687	20.6542	4.54469	2.32687	Aged Adult Cells 7 d up vs Aged Adult Cells 0 h	0.333199	Aged Adult Cells 7 d up vs Aged Adult Cells 0 h	0.705042	-0.181207	0.146137	-0.382279	-0.181207	Aged Adult Cells 10 d down vs Aged Adult Cells 0 h	-0.031083	Aged Adult Cells 10 d down vs Aged Adult Cells 0 h	7.77235	24.4494	13.0322	1
145489	cg04821534				0.000165192	0.836304	0.0930065	0.043468	0.20849	0.0930065	Aged Adult Cells 72 h up vs Aged Adult Cells 0 h	0.0159121	Aged Adult Cells 72 h up vs Aged Adult Cells 0 h	2.38846e-05	-2.41963	25.217	-5.02165	-2.41963	Aged Adult Cells 7 d down vs Aged Adult Cells 0 h	-0.305915	Aged Adult Cells 7 d down vs Aged Adult Cells 0 h	0.841558	0.0899783	0.0406836	0.201702	0.0899783	Aged Adult Cells 10 d up vs Aged Adult Cells 0 h	0.0153156	Aged Adult Cells 10 d up vs Aged Adult Cells 0 h	6.23054	17.3584	11.5421	1
420579	cg04841607	C7orf33			0.00345356	0.673361	0.180088	0.181348	0.42585	0.180088	Aged Adult Cells 72 h up vs Aged Adult Cells 0 h	0.0251236	Aged Adult Cells 72 h up vs Aged Adult Cells 0 h	8.80889e-05	2.07895	20.715	4.55138	2.07895	Aged Adult Cells 7 d up vs Aged Adult Cells 0 h	0.332092	Aged Adult Cells 7 d up vs Aged Adult Cells 0 h	0.812801	0.101063	0.0571118	0.238981	0.101063	Aged Adult Cells 10 d up vs Aged Adult Cells 0 h	0.0124927	Aged Adult Cells 10 d up vs Aged Adult Cells 0 h	4.01876	10.0618	10.3725	1
187403	cg04851662	HYDIN			6.80875e-08	0.643846	0.254892	0.218279	0.467204	0.254892	Aged Adult Cells 72 h up vs Aged Adult Cells 0 h	0.0442828	Aged Adult Cells 72 h up vs Aged Adult Cells 0 h	1.08576e-06	-3.61816	37.6988	-6.13994	-3.61816	Aged Adult Cells 7 d down vs Aged Adult Cells 0 h	-0.481498	Aged Adult Cells 7 d down vs Aged Adult Cells 0 h	0.987759	0.00844286	0.000239485	0.0154753	0.00844286	Aged Adult Cells 10 d up vs Aged Adult Cells 0 h	0.00383516	Aged Adult Cells 10 d up vs Aged Adult Cells 0 h	14.337	59.743	17.2635	1
304896	cg04894981				0.000253064	0.867473	-0.0696876	0.0283432	-0.168355	-0.0696876	Aged Adult Cells 72 h down vs Aged Adult Cells 0 h	-0.0107298	Aged Adult Cells 72 h down vs Aged Adult Cells 0 h	1.04456e-05	-2.37824	28.2946	-5.31927	-2.37824	Aged Adult Cells 7 d down vs Aged Adult Cells 0 h	-0.364911	Aged Adult Cells 7 d down vs Aged Adult Cells 0 h	0.868502	0.0691414	0.0279007	0.167035	0.0691414	Aged Adult Cells 10 d up vs Aged Adult Cells 0 h	0.00708401	Aged Adult Cells 10 d up vs Aged Adult Cells 0 h	5.89516	14.1412	9.93779	1
576938	cg04903870	MAP1B			1.02624e-05	0.972509	-0.0169368	0.00120831	-0.0347608	-0.0169368	Aged Adult Cells 72 h down vs Aged Adult Cells 0 h	-0.00478059	Aged Adult Cells 72 h down vs Aged Adult Cells 0 h	4.52534e-05	2.52175	22.96	4.79166	2.52175	Aged Adult Cells 7 d up vs Aged Adult Cells 0 h	0.37281	Aged Adult Cells 7 d up vs Aged Adult Cells 0 h	0.925169	-0.0461636	0.00897664	-0.0947452	-0.0461636	Aged Adult Cells 10 d down vs Aged Adult Cells 0 h	-0.00929829	Aged Adult Cells 10 d down vs Aged Adult Cells 0 h	8.65448	28.7643	13.7693	1
382083	cg04938329	TBC1D28		S_Shore	2.18941e-06	0.814516	-0.107719	0.0560501	-0.236749	-0.107719	Aged Adult Cells 72 h down vs Aged Adult Cells 0 h	-0.00807868	Aged Adult Cells 72 h down vs Aged Adult Cells 0 h	7.06812e-07	3.09483	39.6568	6.29737	3.09483	Aged Adult Cells 7 d up vs Aged Adult Cells 0 h	0.458306	Aged Adult Cells 7 d up vs Aged Adult Cells 0 h	0.882328	-0.0679436	0.0222992	-0.149329	-0.0679436	Aged Adult Cells 10 d down vs Aged Adult Cells 0 h	-0.00807337	Aged Adult Cells 10 d down vs Aged Adult Cells 0 h	10.2059	29.5793	12.007	1
460329	cg04957384				1.3497e-06	0.763903	0.164664	0.0919295	0.303199	0.164664	Aged Adult Cells 72 h up vs Aged Adult Cells 0 h	0.0170387	Aged Adult Cells 72 h up vs Aged Adult Cells 0 h	4.69237e-05	-2.80315	22.8351	-4.7786	-2.80315	Aged Adult Cells 7 d down vs Aged Adult Cells 0 h	-0.403859	Aged Adult Cells 7 d down vs Aged Adult Cells 0 h	0.850175	0.103507	0.0363244	0.19059	0.103507	Aged Adult Cells 10 d up vs Aged Adult Cells 0 h	0.00464045	Aged Adult Cells 10 d up vs Aged Adult Cells 0 h	10.7255	44.2882	17.1069	1
302065	cg04989213	GRID1			0.00150005	0.755548	0.136725	0.0987801	0.314293	0.136725	Aged Adult Cells 72 h up vs Aged Adult Cells 0 h	0.023324	Aged Adult Cells 72 h up vs Aged Adult Cells 0 h	0.000141633	-2.05778	19.179	-4.37938	-2.05778	Aged Adult Cells 7 d down vs Aged Adult Cells 0 h	-0.297499	Aged Adult Cells 7 d down vs Aged Adult Cells 0 h	0.557833	0.257932	0.351549	0.592916	0.257932	Aged Adult Cells 10 d up vs Aged Adult Cells 0 h	0.0437741	Aged Adult Cells 10 d up vs Aged Adult Cells 0 h	4.58666	12.152	10.9762	1
271197	cg04992771	ZNF341-AS1			8.46457e-09	0.903651	-0.053184	0.0149119	-0.122114	-0.053184	Aged Adult Cells 72 h down vs Aged Adult Cells 0 h	-0.00872139	Aged Adult Cells 72 h down vs Aged Adult Cells 0 h	5.3536e-05	-2.22562	22.3833	-4.7311	-2.22562	Aged Adult Cells 7 d down vs Aged Adult Cells 0 h	-0.197544	Aged Adult Cells 7 d down vs Aged Adult Cells 0 h	0.756629	-0.136257	0.0978785	-0.312855	-0.136257	Aged Adult Cells 10 d down vs Aged Adult Cells 0 h	-0.0232181	Aged Adult Cells 10 d down vs Aged Adult Cells 0 h	17.3284	46.0168	11.0016	1
140418	cg05025007				3.3596e-05	0.668693	0.189517	0.186917	0.432339	0.189517	Aged Adult Cells 72 h up vs Aged Adult Cells 0 h	0.0254927	Aged Adult Cells 72 h up vs Aged Adult Cells 0 h	7.45942e-05	-2.18341	21.2654	-4.61145	-2.18341	Aged Adult Cells 7 d down vs Aged Adult Cells 0 h	-0.332443	Aged Adult Cells 7 d down vs Aged Adult Cells 0 h	0.52418	0.282613	0.415656	0.644714	0.282613	Aged Adult Cells 10 d up vs Aged Adult Cells 0 h	0.0358634	Aged Adult Cells 10 d up vs Aged Adult Cells 0 h	7.56635	20.3547	11.145	1
288023	cg05044291	LGR6			2.04704e-07	0.878141	-0.0672212	0.0239276	-0.154685	-0.0672212	Aged Adult Cells 72 h down vs Aged Adult Cells 0 h	-0.011229	Aged Adult Cells 72 h down vs Aged Adult Cells 0 h	6.36005e-08	3.37821	51.7981	7.19709	3.37821	Aged Adult Cells 7 d up vs Aged Adult Cells 0 h	0.415551	Aged Adult Cells 7 d up vs Aged Adult Cells 0 h	0.801533	-0.110241	0.0643532	-0.253679	-0.110241	Aged Adult Cells 10 d down vs Aged Adult Cells 0 h	-0.0186893	Aged Adult Cells 10 d down vs Aged Adult Cells 0 h	12.9205	34.1603	10.9532	1
596539	cg05066153				3.85439e-09	0.596022	-0.174534	0.287334	-0.536035	-0.174534	Aged Adult Cells 72 h down vs Aged Adult Cells 0 h	-0.0292058	Aged Adult Cells 72 h down vs Aged Adult Cells 0 h	5.19362e-08	2.55831	52.9155	7.2743	2.55831	Aged Adult Cells 7 d up vs Aged Adult Cells 0 h	0.300184	Aged Adult Cells 7 d up vs Aged Adult Cells 0 h	0.704474	-0.124723	0.14673	-0.383053	-0.124723	Aged Adult Cells 10 d down vs Aged Adult Cells 0 h	-0.0205963	Aged Adult Cells 10 d down vs Aged Adult Cells 0 h	18.5723	27.5657	6.14899	1
576430	cg05092362				0.000452002	0.864708	0.0732908	0.0295505	0.171903	0.0732908	Aged Adult Cells 72 h up vs Aged Adult Cells 0 h	0.0104739	Aged Adult Cells 72 h up vs Aged Adult Cells 0 h	2.23104e-05	-2.32382	25.4639	-5.04618	-2.32382	Aged Adult Cells 7 d down vs Aged Adult Cells 0 h	-0.187679	Aged Adult Cells 7 d down vs Aged Adult Cells 0 h	0.991542	0.00455874	0.000114329	0.0106925	0.00455874	Aged Adult Cells 10 d up vs Aged Adult Cells 0 h	0.00141486	Aged Adult Cells 10 d up vs Aged Adult Cells 0 h	5.45311	13.8773	10.5429	1
705631	cg05144620			N_Shelf	4.06736e-05	0.646337	0.227659	0.215001	0.463682	0.227659	Aged Adult Cells 72 h up vs Aged Adult Cells 0 h	0.0304041	Aged Adult Cells 72 h up vs Aged Adult Cells 0 h	6.83496e-05	-2.46228	21.5575	-4.64301	-2.46228	Aged Adult Cells 7 d down vs Aged Adult Cells 0 h	-0.229623	Aged Adult Cells 7 d down vs Aged Adult Cells 0 h	0.74904	0.158569	0.104305	0.322964	0.158569	Aged Adult Cells 10 d up vs Aged Adult Cells 0 h	0.0191929	Aged Adult Cells 10 d up vs Aged Adult Cells 0 h	7.39869	24.9696	13.9816	1
44087	cg05153748				1.59929e-05	0.864023	0.0969425	0.0298538	0.172783	0.0969425	Aged Adult Cells 72 h up vs Aged Adult Cells 0 h	0.0124355	Aged Adult Cells 72 h up vs Aged Adult Cells 0 h	2.88885e-05	3.00176	24.5344	4.95322	3.00176	Aged Adult Cells 7 d up vs Aged Adult Cells 0 h	0.265793	Aged Adult Cells 7 d up vs Aged Adult Cells 0 h	0.568936	0.323278	0.331989	0.576185	0.323278	Aged Adult Cells 10 d up vs Aged Adult Cells 0 h	0.0410876	Aged Adult Cells 10 d up vs Aged Adult Cells 0 h	8.23747	36.3037	18.2582	1
207109	cg05191919				2.41494e-12	0.345297	0.362979	0.920414	0.959382	0.362979	Aged Adult Cells 72 h up vs Aged Adult Cells 0 h	0.0458147	Aged Adult Cells 72 h up vs Aged Adult Cells 0 h	5.92652e-06	-2.25728	30.5101	-5.5236	-2.25728	Aged Adult Cells 7 d down vs Aged Adult Cells 0 h	-0.183221	Aged Adult Cells 7 d down vs Aged Adult Cells 0 h	0.579804	0.211861	0.31356	0.559964	0.211861	Aged Adult Cells 10 d up vs Aged Adult Cells 0 h	0.0238499	Aged Adult Cells 10 d up vs Aged Adult Cells 0 h	34.1598	68.4579	8.30248	1
391682	cg05195563				0.000382058	0.980882	0.00922567	0.000584253	0.0241713	0.00922567	Aged Adult Cells 72 h up vs Aged Adult Cells 0 h	0.000341378	Aged Adult Cells 72 h up vs Aged Adult Cells 0 h	1.97259e-05	-2.0986	25.9129	-5.09047	-2.0986	Aged Adult Cells 7 d down vs Aged Adult Cells 0 h	-0.252404	Aged Adult Cells 7 d down vs Aged Adult Cells 0 h	0.837771	0.0788525	0.0426811	0.206594	0.0788525	Aged Adult Cells 10 d up vs Aged Adult Cells 0 h	0.0116734	Aged Adult Cells 10 d up vs Aged Adult Cells 0 h	5.57961	11.3796	8.44936	1
275059	cg05268623	PRKCSH		N_Shore	8.28825e-05	0.930087	-0.0349454	0.00783243	-0.088501	-0.0349454	Aged Adult Cells 72 h down vs Aged Adult Cells 0 h	-0.00586435	Aged Adult Cells 72 h down vs Aged Adult Cells 0 h	1.87408e-05	2.17892	26.1008	5.1089	2.17892	Aged Adult Cells 7 d up vs Aged Adult Cells 0 h	0.273091	Aged Adult Cells 7 d up vs Aged Adult Cells 0 h	0.980106	-0.00993132	0.000632602	-0.0251516	-0.00993132	Aged Adult Cells 10 d down vs Aged Adult Cells 0 h	-0.00163344	Aged Adult Cells 10 d down vs Aged Adult Cells 0 h	6.7923	14.8261	9.04297	1
558173	cg05269845			S_Shore	0.000589502	0.938065	-0.0370201	0.00614316	-0.0783783	-0.0370201	Aged Adult Cells 72 h down vs Aged Adult Cells 0 h	-0.00687779	Aged Adult Cells 72 h down vs Aged Adult Cells 0 h	8.05848e-05	-2.33839	21.0089	-4.58355	-2.33839	Aged Adult Cells 7 d down vs Aged Adult Cells 0 h	-0.284417	Aged Adult Cells 7 d down vs Aged Adult Cells 0 h	0.98279	-0.0102769	0.000473413	-0.0217581	-0.0102769	Aged Adult Cells 10 d down vs Aged Adult Cells 0 h	-0.00231288	Aged Adult Cells 10 d down vs Aged Adult Cells 0 h	5.25588	16.4156	12.9393	1
538253	cg05283119				0.000311045	0.925491	0.0376732	0.00889926	0.0943359	0.0376732	Aged Adult Cells 72 h up vs Aged Adult Cells 0 h	0.000830308	Aged Adult Cells 72 h up vs Aged Adult Cells 0 h	3.33883e-05	-2.1141	24.0211	-4.90113	-2.1141	Aged Adult Cells 7 d down vs Aged Adult Cells 0 h	-0.245234	Aged Adult Cells 7 d down vs Aged Adult Cells 0 h	0.455464	0.302102	0.572262	0.75648	0.302102	Aged Adult Cells 10 d up vs Aged Adult Cells 0 h	0.0150575	Aged Adult Cells 10 d up vs Aged Adult Cells 0 h	5.73613	12.8073	9.24996	1
226876	cg05355157	C4BPB			3.41807e-05	0.786428	0.148619	0.0747873	0.273473	0.148619	Aged Adult Cells 72 h up vs Aged Adult Cells 0 h	0.0242287	Aged Adult Cells 72 h up vs Aged Adult Cells 0 h	9.25574e-05	2.66112	20.5525	4.53349	2.66112	Aged Adult Cells 7 d up vs Aged Adult Cells 0 h	0.404612	Aged Adult Cells 7 d up vs Aged Adult Cells 0 h	0.957983	-0.02888	0.00282407	-0.053142	-0.02888	Aged Adult Cells 10 d down vs Aged Adult Cells 0 h	0.00321933	Aged Adult Cells 10 d up vs Aged Adult Cells 0 h	7.55113	31.2218	17.1296	1
268270	cg05356121	KIAA1324L			3.76018e-06	0.659589	-0.142055	0.198068	-0.445048	-0.142055	Aged Adult Cells 72 h down vs Aged Adult Cells 0 h	-0.0152052	Aged Adult Cells 72 h down vs Aged Adult Cells 0 h	2.59988e-06	-2.00716	33.8933	-5.82179	-2.00716	Aged Adult Cells 7 d down vs Aged Adult Cells 0 h	-0.275062	Aged Adult Cells 7 d down vs Aged Adult Cells 0 h	0.764517	0.0965187	0.0914367	0.302385	0.0965187	Aged Adult Cells 10 d up vs Aged Adult Cells 0 h	0.00476213	Aged Adult Cells 10 d up vs Aged Adult Cells 0 h	9.64455	13.7567	5.90923	1
279068	cg05380503	HECW1		N_Shore	1.18498e-08	0.681362	0.154146	0.172035	0.414771	0.154146	Aged Adult Cells 72 h up vs Aged Adult Cells 0 h	0.0169414	Aged Adult Cells 72 h up vs Aged Adult Cells 0 h	2.83357e-06	-2.32444	33.5306	-5.79056	-2.32444	Aged Adult Cells 7 d down vs Aged Adult Cells 0 h	-0.118369	Aged Adult Cells 7 d down vs Aged Adult Cells 0 h	0.98444	-0.00731078	0.00038697	-0.0196716	-0.00731078	Aged Adult Cells 10 d down vs Aged Adult Cells 0 h	0.00552609	Aged Adult Cells 10 d up vs Aged Adult Cells 0 h	16.8165	32.5173	8.01084	1
720219	cg05419581	TIAM2	Promoter_Associated_Cell_type_specific		0.00156605	0.846827	0.0803148	0.0379878	0.194905	0.0803148	Aged Adult Cells 72 h up vs Aged Adult Cells 0 h	0.00184234	Aged Adult Cells 72 h up vs Aged Adult Cells 0 h	8.54178e-05	2.03072	20.8165	4.5625	2.03072	Aged Adult Cells 7 d up vs Aged Adult Cells 0 h	0.135745	Aged Adult Cells 7 d up vs Aged Adult Cells 0 h	0.906564	-0.0487911	0.0140195	-0.118404	-0.0487911	Aged Adult Cells 10 d down vs Aged Adult Cells 0 h	-0.00190596	Aged Adult Cells 10 d down vs Aged Adult Cells 0 h	4.55668	10.8324	9.84862	1
33409	cg05425936	STK32C		N_Shelf	0.00013497	0.973718	0.0187132	0.00110431	0.0332311	0.0187132	Aged Adult Cells 72 h up vs Aged Adult Cells 0 h	0.00211366	Aged Adult Cells 72 h up vs Aged Adult Cells 0 h	0.000139478	2.66711	19.2278	4.38495	2.66711	Aged Adult Cells 7 d up vs Aged Adult Cells 0 h	0.321934	Aged Adult Cells 7 d up vs Aged Adult Cells 0 h	0.976465	0.0167569	0.000885484	0.0297571	0.0167569	Aged Adult Cells 10 d up vs Aged Adult Cells 0 h	-0.00226571	Aged Adult Cells 10 d down vs Aged Adult Cells 0 h	6.39258	28.3798	18.3922	1
611764	cg05458851				4.592e-13	0.833906	-0.0537923	0.0447706	-0.211591	-0.0537923	Aged Adult Cells 72 h down vs Aged Adult Cells 0 h	0.000616783	Aged Adult Cells 72 h up vs Aged Adult Cells 0 h	7.63536e-09	-2.20202	64.3055	-8.01907	-2.20202	Aged Adult Cells 7 d down vs Aged Adult Cells 0 h	-0.0911957	Aged Adult Cells 7 d down vs Aged Adult Cells 0 h	0.996425	-0.00114894	2.04243e-05	-0.00451932	-0.00114894	Aged Adult Cells 10 d down vs Aged Adult Cells 0 h	-0.00207489	Aged Adult Cells 10 d down vs Aged Adult Cells 0 h	38.8967	35.1956	3.74866	1
779353	cg05502439	AQP6	Unclassified_Cell_type_specific		4.00993e-05	0.975614	-0.0124362	0.000950677	-0.030833	-0.0124362	Aged Adult Cells 72 h down vs Aged Adult Cells 0 h	0.00103095	Aged Adult Cells 72 h up vs Aged Adult Cells 0 h	5.08028e-05	2.06936	22.5624	4.74999	2.06936	Aged Adult Cells 7 d up vs Aged Adult Cells 0 h	0.200062	Aged Adult Cells 7 d up vs Aged Adult Cells 0 h	0.945201	0.0279644	0.00480697	0.0693323	0.0279644	Aged Adult Cells 10 d up vs Aged Adult Cells 0 h	0.00347978	Aged Adult Cells 10 d up vs Aged Adult Cells 0 h	7.41109	16.8791	9.43555	1
725761	cg05506011	C3orf30	Unclassified		0.00128762	0.883062	0.0870267	0.0220194	0.148389	0.0870267	Aged Adult Cells 72 h up vs Aged Adult Cells 0 h	0.0153355	Aged Adult Cells 72 h up vs Aged Adult Cells 0 h	0.000122819	2.80693	19.6345	4.43108	2.80693	Aged Adult Cells 7 d up vs Aged Adult Cells 0 h	0.415112	Aged Adult Cells 7 d up vs Aged Adult Cells 0 h	0.990638	0.00694151	0.000140091	0.011836	0.00694151	Aged Adult Cells 10 d up vs Aged Adult Cells 0 h	0.000823781	Aged Adult Cells 10 d up vs Aged Adult Cells 0 h	4.69358	22.6011	19.9492	1
583486	cg05538161	SDK1			0.000618143	0.799746	-0.167926	0.0655443	-0.256016	-0.167926	Aged Adult Cells 72 h down vs Aged Adult Cells 0 h	-0.0255398	Aged Adult Cells 72 h down vs Aged Adult Cells 0 h	0.000138719	-3.10803	19.2451	-4.38693	-3.10803	Aged Adult Cells 7 d down vs Aged Adult Cells 0 h	-0.402696	Aged Adult Cells 7 d down vs Aged Adult Cells 0 h	0.815114	-0.154778	0.0556822	-0.235971	-0.154778	Aged Adult Cells 10 d down vs Aged Adult Cells 0 h	-0.0249158	Aged Adult Cells 10 d down vs Aged Adult Cells 0 h	5.22099	31.4473	24.9534	1
198669	cg05620676	DOK7	Unclassified_Cell_type_specific	S_Shelf	4.38154e-06	0.949575	0.0209164	0.00406912	0.0637896	0.0209164	Aged Adult Cells 72 h up vs Aged Adult Cells 0 h	0.00523993	Aged Adult Cells 72 h up vs Aged Adult Cells 0 h	3.18206e-06	2.03594	33.0454	5.74851	2.03594	Aged Adult Cells 7 d up vs Aged Adult Cells 0 h	0.204161	Aged Adult Cells 7 d up vs Aged Adult Cells 0 h	0.481652	0.233732	0.508116	0.712823	0.233732	Aged Adult Cells 10 d up vs Aged Adult Cells 0 h	0.0339195	Aged Adult Cells 10 d up vs Aged Adult Cells 0 h	9.48945	14.2837	6.23592	1
678308	cg05631332				3.60911e-05	0.85496	-0.0794641	0.0340145	-0.18443	-0.0794641	Aged Adult Cells 72 h down vs Aged Adult Cells 0 h	-0.011001	Aged Adult Cells 72 h down vs Aged Adult Cells 0 h	0.000109815	-2.08103	19.9954	-4.47162	-2.08103	Aged Adult Cells 7 d down vs Aged Adult Cells 0 h	-0.314846	Aged Adult Cells 7 d down vs Aged Adult Cells 0 h	0.967687	-0.0176051	0.00166955	-0.0408601	-0.0176051	Aged Adult Cells 10 d down vs Aged Adult Cells 0 h	-0.00177212	Aged Adult Cells 10 d down vs Aged Adult Cells 0 h	7.50327	19.501	10.7673	1
505132	cg05701037	ABLIM1			1.03786e-07	0.622615	-0.21829	0.247467	-0.497461	-0.21829	Aged Adult Cells 72 h down vs Aged Adult Cells 0 h	-0.0282902	Aged Adult Cells 72 h down vs Aged Adult Cells 0 h	7.72391e-05	2.17971	21.1496	4.59887	2.17971	Aged Adult Cells 7 d up vs Aged Adult Cells 0 h	0.206622	Aged Adult Cells 7 d up vs Aged Adult Cells 0 h	0.991952	-0.00446475	0.000103525	-0.0101747	-0.00446475	Aged Adult Cells 10 d down vs Aged Adult Cells 0 h	-0.0080578	Aged Adult Cells 10 d down vs Aged Adult Cells 0 h	13.7821	37.1527	11.168	1
655274	cg05718311				3.40481e-05	0.764383	-0.12293	0.0915443	-0.302563	-0.12293	Aged Adult Cells 72 h down vs Aged Adult Cells 0 h	-0.0157422	Aged Adult Cells 72 h down vs Aged Adult Cells 0 h	5.35137e-05	2.0763	22.3848	4.73125	2.0763	Aged Adult Cells 7 d up vs Aged Adult Cells 0 h	0.283362	Aged Adult Cells 7 d up vs Aged Adult Cells 0 h	0.222378	-0.506646	1.55499	-1.24699	-0.506646	Aged Adult Cells 10 d down vs Aged Adult Cells 0 h	-0.0449894	Aged Adult Cells 10 d down vs Aged Adult Cells 0 h	7.55456	17.459	9.57435	1
340473	cg05719392	SMYD3			4.35099e-07	0.95583	-0.0261066	0.00312129	-0.0558685	-0.0261066	Aged Adult Cells 72 h down vs Aged Adult Cells 0 h	-0.00437449	Aged Adult Cells 72 h down vs Aged Adult Cells 0 h	1.45204e-05	2.62493	27.0473	5.2007	2.62493	Aged Adult Cells 7 d up vs Aged Adult Cells 0 h	0.322889	Aged Adult Cells 7 d up vs Aged Adult Cells 0 h	0.881984	-0.0699846	0.0224305	-0.149768	-0.0699846	Aged Adult Cells 10 d down vs Aged Adult Cells 0 h	-0.0117361	Aged Adult Cells 10 d down vs Aged Adult Cells 0 h	12.0094	36.7126	12.6647	1
352697	cg05798059	MPPED2			7.67393e-06	0.970329	0.0190023	0.00140762	0.0375183	0.0190023	Aged Adult Cells 72 h up vs Aged Adult Cells 0 h	0.00556003	Aged Adult Cells 72 h up vs Aged Adult Cells 0 h	4.19548e-06	-3.09003	31.9046	-5.64841	-3.09003	Aged Adult Cells 7 d down vs Aged Adult Cells 0 h	-0.30746	Aged Adult Cells 7 d down vs Aged Adult Cells 0 h	0.998736	0.000809143	2.55226e-06	0.00159758	0.000809143	Aged Adult Cells 10 d up vs Aged Adult Cells 0 h	-0.000106491	Aged Adult Cells 10 d down vs Aged Adult Cells 0 h	8.93436	32.0862	14.8783	1
620600	cg05800779	C22orf34			0.00317434	0.834721	-0.114902	0.0443259	-0.210537	-0.114902	Aged Adult Cells 72 h down vs Aged Adult Cells 0 h	-0.0193662	Aged Adult Cells 72 h down vs Aged Adult Cells 0 h	0.00017334	-2.53829	18.5415	-4.30598	-2.53829	Aged Adult Cells 7 d down vs Aged Adult Cells 0 h	-0.353439	Aged Adult Cells 7 d down vs Aged Adult Cells 0 h	0.810855	0.131808	0.0583301	0.241516	0.131808	Aged Adult Cells 10 d up vs Aged Adult Cells 0 h	0.0217518	Aged Adult Cells 10 d up vs Aged Adult Cells 0 h	4.07499	16.9922	17.2751	1
205644	cg05883149	ROBO2			8.23617e-07	0.567067	0.300381	0.335229	0.57899	0.300381	Aged Adult Cells 72 h up vs Aged Adult Cells 0 h	0.0458985	Aged Adult Cells 72 h up vs Aged Adult Cells 0 h	7.15384e-05	-2.59258	21.4049	-4.62655	-2.59258	Aged Adult Cells 7 d down vs Aged Adult Cells 0 h	-0.387708	Aged Adult Cells 7 d down vs Aged Adult Cells 0 h	0.552637	0.311699	0.360967	0.600805	0.311699	Aged Adult Cells 10 d up vs Aged Adult Cells 0 h	0.0493088	Aged Adult Cells 10 d up vs Aged Adult Cells 0 h	11.2737	42.4812	15.611	1
335781	cg05907995	ZBTB39			0.00143977	0.619456	-0.275836	0.252006	-0.502002	-0.275836	Aged Adult Cells 72 h down vs Aged Adult Cells 0 h	-0.045718	Aged Adult Cells 72 h down vs Aged Adult Cells 0 h	0.000107782	2.65791	20.056	4.47839	2.65791	Aged Adult Cells 7 d up vs Aged Adult Cells 0 h	0.373407	Aged Adult Cells 7 d up vs Aged Adult Cells 0 h	0.951744	-0.0335415	0.00372627	-0.0610432	-0.0335415	Aged Adult Cells 10 d down vs Aged Adult Cells 0 h	-0.00542054	Aged Adult Cells 10 d down vs Aged Adult Cells 0 h	4.61528	19.5082	17.5113	1
316352	cg05966753	EIF2D			1.05792e-05	0.990053	0.00516909	0.00015812	0.0125746	0.00516909	Aged Adult Cells 72 h up vs Aged Adult Cells 0 h	0.00079301	Aged Adult Cells 72 h up vs Aged Adult Cells 0 h	7.13755e-05	2.05461	21.4126	4.62737	2.05461	Aged Adult Cells 7 d up vs Aged Adult Cells 0 h	0.185638	Aged Adult Cells 7 d up vs Aged Adult Cells 0 h	0.956206	0.0227703	0.00306829	0.0553922	0.0227703	Aged Adult Cells 10 d up vs Aged Adult Cells 0 h	-0.00235558	Aged Adult Cells 10 d down vs Aged Adult Cells 0 h	8.6255	20.4059	9.801	1
330752	cg06076901				0.000356608	0.888191	0.0744686	0.0201171	0.141835	0.0744686	Aged Adult Cells 72 h up vs Aged Adult Cells 0 h	0.0120341	Aged Adult Cells 72 h up vs Aged Adult Cells 0 h	0.000135008	-2.49343	19.3316	-4.39677	-2.49343	Aged Adult Cells 7 d down vs Aged Adult Cells 0 h	-0.35403	Aged Adult Cells 7 d down vs Aged Adult Cells 0 h	0.867261	0.088535	0.0284348	0.168626	0.088535	Aged Adult Cells 10 d up vs Aged Adult Cells 0 h	0.0148649	Aged Adult Cells 10 d up vs Aged Adult Cells 0 h	5.63186	21.735	15.9885	1
585711	cg06130252				0.000547791	0.788937	0.109504	0.0729959	0.270178	0.109504	Aged Adult Cells 72 h up vs Aged Adult Cells 0 h	0.0180612	Aged Adult Cells 72 h up vs Aged Adult Cells 0 h	5.04914e-05	-2.08041	22.5834	-4.7522	-2.08041	Aged Adult Cells 7 d down vs Aged Adult Cells 0 h	-0.312837	Aged Adult Cells 7 d down vs Aged Adult Cells 0 h	0.608615	0.209814	0.267983	0.517671	0.209814	Aged Adult Cells 10 d up vs Aged Adult Cells 0 h	0.0345879	Aged Adult Cells 10 d up vs Aged Adult Cells 0 h	5.31006	12.212	9.52771	1
683288	cg06196252				4.56174e-05	0.849003	-0.0818835	0.0369022	-0.1921	-0.0818835	Aged Adult Cells 72 h down vs Aged Adult Cells 0 h	-0.011535	Aged Adult Cells 72 h down vs Aged Adult Cells 0 h	1.2218e-05	2.42305	27.6974	5.26284	2.42305	Aged Adult Cells 7 d up vs Aged Adult Cells 0 h	0.268229	Aged Adult Cells 7 d up vs Aged Adult Cells 0 h	0.779559	0.120421	0.0798118	0.28251	0.120421	Aged Adult Cells 10 d up vs Aged Adult Cells 0 h	0.0172208	Aged Adult Cells 10 d up vs Aged Adult Cells 0 h	7.29908	18.5668	10.5382	1
223231	cg06243115	LOC643542			0.000434141	0.743642	-0.137989	0.109015	-0.330174	-0.137989	Aged Adult Cells 72 h down vs Aged Adult Cells 0 h	-0.0123748	Aged Adult Cells 72 h down vs Aged Adult Cells 0 h	2.0299e-05	2.29326	25.8081	5.08017	2.29326	Aged Adult Cells 7 d up vs Aged Adult Cells 0 h	0.351128	Aged Adult Cells 7 d up vs Aged Adult Cells 0 h	0.834529	0.088093	0.0444303	0.210785	0.088093	Aged Adult Cells 10 d up vs Aged Adult Cells 0 h	0.0186058	Aged Adult Cells 10 d up vs Aged Adult Cells 0 h	5.48333	13.4084	10.1305	1
182037	cg06261429	DSCAML1			0.00041685	0.854845	0.0867025	0.0340689	0.184578	0.0867025	Aged Adult Cells 72 h up vs Aged Adult Cells 0 h	0.014484	Aged Adult Cells 72 h up vs Aged Adult Cells 0 h	3.4007e-05	-2.48334	23.9564	-4.89452	-2.48334	Aged Adult Cells 7 d down vs Aged Adult Cells 0 h	-0.282204	Aged Adult Cells 7 d down vs Aged Adult Cells 0 h	0.914162	0.0510762	0.0118231	0.108734	0.0510762	Aged Adult Cells 10 d up vs Aged Adult Cells 0 h	0.00850996	Aged Adult Cells 10 d up vs Aged Adult Cells 0 h	5.51387	17.0329	12.7977	1
20821	cg06382028				3.48091e-05	0.612895	0.310099	0.261601	0.511469	0.310099	Aged Adult Cells 72 h up vs Aged Adult Cells 0 h	0.037362	Aged Adult Cells 72 h up vs Aged Adult Cells 0 h	7.6606e-05	-3.0136	21.1769	-4.60184	-3.0136	Aged Adult Cells 7 d down vs Aged Adult Cells 0 h	-0.429971	Aged Adult Cells 7 d down vs Aged Adult Cells 0 h	0.553275	0.363674	0.359801	0.599834	0.363674	Aged Adult Cells 10 d up vs Aged Adult Cells 0 h	0.0461005	Aged Adult Cells 10 d up vs Aged Adult Cells 0 h	7.53508	38.7774	21.3202	1
671839	cg06416841		Unclassified_Cell_type_specific		0.000383324	0.695851	-0.211528	0.155898	-0.394839	-0.211528	Aged Adult Cells 72 h down vs Aged Adult Cells 0 h	-0.0279387	Aged Adult Cells 72 h down vs Aged Adult Cells 0 h	0.000111717	2.58394	19.9398	4.46541	2.58394	Aged Adult Cells 7 d up vs Aged Adult Cells 0 h	0.402025	Aged Adult Cells 7 d up vs Aged Adult Cells 0 h	0.935956	0.0434232	0.00656974	0.0810539	0.0434232	Aged Adult Cells 10 d up vs Aged Adult Cells 0 h	0.013138	Aged Adult Cells 10 d up vs Aged Adult Cells 0 h	5.57711	22.4095	16.6465	1
215553	cg06530347	C12orf77			1.38606e-05	0.801176	-0.0834743	0.0645902	-0.254146	-0.0834743	Aged Adult Cells 72 h down vs Aged Adult Cells 0 h	-0.0150481	Aged Adult Cells 72 h down vs Aged Adult Cells 0 h	2.8198e-06	2.05493	33.5511	5.79233	2.05493	Aged Adult Cells 7 d up vs Aged Adult Cells 0 h	0.249799	Aged Adult Cells 7 d up vs Aged Adult Cells 0 h	0.529213	0.209176	0.405588	0.636858	0.209176	Aged Adult Cells 10 d up vs Aged Adult Cells 0 h	0.0328694	Aged Adult Cells 10 d up vs Aged Adult Cells 0 h	8.37064	12.6423	6.25701	1
191568	cg06567042	LRCH3			0.00208232	0.264343	0.47092	1.29556	1.13822	0.47092	Aged Adult Cells 72 h up vs Aged Adult Cells 0 h	0.0798551	Aged Adult Cells 72 h up vs Aged Adult Cells 0 h	7.03232e-05	2.07028	21.4622	4.63273	2.07028	Aged Adult Cells 7 d up vs Aged Adult Cells 0 h	0.325903	Aged Adult Cells 7 d up vs Aged Adult Cells 0 h	0.0421202	0.87969	4.52086	2.12623	0.87969	Aged Adult Cells 10 d up vs Aged Adult Cells 0 h	0.143506	Aged Adult Cells 10 d up vs Aged Adult Cells 0 h	4.36013	10.4488	9.9281	1
431039	cg06601098		Unclassified		1.40995e-08	0.701035	-0.194858	0.150347	-0.387746	-0.194858	Aged Adult Cells 72 h down vs Aged Adult Cells 0 h	-0.0308455	Aged Adult Cells 72 h down vs Aged Adult Cells 0 h	4.10155e-05	2.62015	23.3006	4.82707	2.62015	Aged Adult Cells 7 d up vs Aged Adult Cells 0 h	0.335302	Aged Adult Cells 7 d up vs Aged Adult Cells 0 h	0.952791	0.0300098	0.00356604	0.0597163	0.0300098	Aged Adult Cells 10 d up vs Aged Adult Cells 0 h	0.00476328	Aged Adult Cells 10 d up vs Aged Adult Cells 0 h	16.5566	58.5381	14.6476	1
641287	cg06615209				1.23345e-08	0.960249	0.0167301	0.00252746	0.0502738	0.0167301	Aged Adult Cells 72 h up vs Aged Adult Cells 0 h	0.00332251	Aged Adult Cells 72 h up vs Aged Adult Cells 0 h	2.22666e-06	-2.11283	34.5517	-5.87807	-2.11283	Aged Adult Cells 7 d down vs Aged Adult Cells 0 h	-0.340524	Aged Adult Cells 7 d down vs Aged Adult Cells 0 h	0.918676	-0.0342744	0.0106078	-0.102994	-0.0342744	Aged Adult Cells 10 d down vs Aged Adult Cells 0 h	-0.00289075	Aged Adult Cells 10 d down vs Aged Adult Cells 0 h	16.7563	25.9788	6.42305	1
132229	cg06620529	TRIM9			3.21878e-05	0.853627	0.0934089	0.0346501	0.186145	0.0934089	Aged Adult Cells 72 h up vs Aged Adult Cells 0 h	0.0152396	Aged Adult Cells 72 h up vs Aged Adult Cells 0 h	8.81962e-05	-2.46667	20.711	-4.55094	-2.46667	Aged Adult Cells 7 d down vs Aged Adult Cells 0 h	-0.369639	Aged Adult Cells 7 d down vs Aged Adult Cells 0 h	0.307506	0.52125	1.079	1.03875	0.52125	Aged Adult Cells 10 d up vs Aged Adult Cells 0 h	0.084189	Aged Adult Cells 10 d up vs Aged Adult Cells 0 h	7.60419	26.8073	14.605	1
438814	cg06715322				0.00281877	0.990247	0.00527599	0.000152015	0.0123294	0.00527599	Aged Adult Cells 72 h up vs Aged Adult Cells 0 h	-0.000107527	Aged Adult Cells 72 h down vs Aged Adult Cells 0 h	0.000162054	-2.00156	18.7529	-4.33046	-2.00156	Aged Adult Cells 7 d down vs Aged Adult Cells 0 h	-0.300997	Aged Adult Cells 7 d down vs Aged Adult Cells 0 h	0.588204	0.234298	0.29979	0.54753	0.234298	Aged Adult Cells 10 d up vs Aged Adult Cells 0 h	0.0260839	Aged Adult Cells 10 d up vs Aged Adult Cells 0 h	4.15467	10.6509	10.6206	1
701315	cg06750596	SLC14A2			7.45227e-10	0.938356	-0.0431984	0.00608557	-0.07801	-0.0431984	Aged Adult Cells 72 h down vs Aged Adult Cells 0 h	-0.00914283	Aged Adult Cells 72 h down vs Aged Adult Cells 0 h	2.29566e-05	3.0121	25.3604	5.03591	3.0121	Aged Adult Cells 7 d up vs Aged Adult Cells 0 h	0.421656	Aged Adult Cells 7 d up vs Aged Adult Cells 0 h	0.699981	-0.215514	0.151467	-0.389187	-0.215514	Aged Adult Cells 10 d down vs Aged Adult Cells 0 h	-0.0314114	Aged Adult Cells 10 d down vs Aged Adult Cells 0 h	21.3969	91.8573	17.7854	1
542814	cg06788764	CAPZB	Promoter_Associated_Cell_type_specific		4.73646e-07	0.72165	-0.140564	0.129411	-0.359737	-0.140564	Aged Adult Cells 72 h down vs Aged Adult Cells 0 h	-0.0241446	Aged Adult Cells 72 h down vs Aged Adult Cells 0 h	6.97865e-06	2.30633	29.8622	5.46463	2.30633	Aged Adult Cells 7 d up vs Aged Adult Cells 0 h	0.32385	Aged Adult Cells 7 d up vs Aged Adult Cells 0 h	0.657006	-0.175312	0.201303	-0.448668	-0.175312	Aged Adult Cells 10 d down vs Aged Adult Cells 0 h	-0.029233	Aged Adult Cells 10 d down vs Aged Adult Cells 0 h	11.9097	25.4568	8.85529	1
135126	cg06842049				3.10596e-14	0.799702	0.0776346	0.0655732	0.256073	0.0776346	Aged Adult Cells 72 h up vs Aged Adult Cells 0 h	0.00894906	Aged Adult Cells 72 h up vs Aged Adult Cells 0 h	7.56113e-08	-2.33528	50.8564	-7.13137	-2.33528	Aged Adult Cells 7 d down vs Aged Adult Cells 0 h	-0.183768	Aged Adult Cells 7 d down vs Aged Adult Cells 0 h	0.529354	0.193012	0.405308	0.636638	0.193012	Aged Adult Cells 10 d up vs Aged Adult Cells 0 h	0.0265927	Aged Adult Cells 10 d up vs Aged Adult Cells 0 h	47.8336	61.5524	5.33104	1
681720	cg06905789	BCL11B	Unclassified_Cell_type_specific	S_Shore	4.72754e-05	0.72436	-0.139521	0.126791	-0.356077	-0.139521	Aged Adult Cells 72 h down vs Aged Adult Cells 0 h	-0.0240961	Aged Adult Cells 72 h down vs Aged Adult Cells 0 h	3.41613e-06	-2.42202	32.7504	-5.7228	-2.42202	Aged Adult Cells 7 d down vs Aged Adult Cells 0 h	-0.317453	Aged Adult Cells 7 d down vs Aged Adult Cells 0 h	0.944087	-0.0277194	0.00500466	-0.0707436	-0.0277194	Aged Adult Cells 10 d down vs Aged Adult Cells 0 h	-0.00455351	Aged Adult Cells 10 d down vs Aged Adult Cells 0 h	7.26823	15.6225	8.90475	1
674413	cg06913365	LRRC38			0.00338257	0.823106	-0.10195	0.0508887	-0.225585	-0.10195	Aged Adult Cells 72 h down vs Aged Adult Cells 0 h	-0.017596	Aged Adult Cells 72 h down vs Aged Adult Cells 0 h	5.81996e-05	-2.29478	22.0993	-4.70099	-2.29478	Aged Adult Cells 7 d down vs Aged Adult Cells 0 h	-0.219255	Aged Adult Cells 7 d down vs Aged Adult Cells 0 h	0.591347	-0.245357	0.294741	-0.542901	-0.245357	Aged Adult Cells 10 d down vs Aged Adult Cells 0 h	-0.0348733	Aged Adult Cells 10 d down vs Aged Adult Cells 0 h	4.03259	11.531	11.8463	1
200550	cg06930314		Unclassified_Cell_type_specific		5.03747e-18	0.386144	0.262628	0.774236	0.879907	0.262628	Aged Adult Cells 72 h up vs Aged Adult Cells 0 h	0.0370786	Aged Adult Cells 72 h up vs Aged Adult Cells 0 h	1.31508e-09	-2.81372	76.1741	-8.72778	-2.81372	Aged Adult Cells 7 d down vs Aged Adult Cells 0 h	-0.252075	Aged Adult Cells 7 d down vs Aged Adult Cells 0 h	0.463696	0.221646	0.551457	0.742601	0.221646	Aged Adult Cells 10 d up vs Aged Adult Cells 0 h	0.0319293	Aged Adult Cells 10 d up vs Aged Adult Cells 0 h	91.3307	113.908	5.16696	1
790744	cg06932760	SSH1	Gene_Associated_Cell_type_specific		2.73918e-09	0.971796	-0.0139482	0.00127178	-0.035662	-0.0139482	Aged Adult Cells 72 h down vs Aged Adult Cells 0 h	-0.00147502	Aged Adult Cells 72 h down vs Aged Adult Cells 0 h	3.97419e-07	2.75011	42.377	6.50976	2.75011	Aged Adult Cells 7 d up vs Aged Adult Cells 0 h	0.28243	Aged Adult Cells 7 d up vs Aged Adult Cells 0 h	0.834326	0.0825452	0.0445411	0.211048	0.0825452	Aged Adult Cells 10 d up vs Aged Adult Cells 0 h	0.0145937	Aged Adult Cells 10 d up vs Aged Adult Cells 0 h	19.1336	40.9775	8.87258	1
786014	cg06971227	AATK	Unclassified_Cell_type_specific	Island	0.000582625	0.827854	0.0963284	0.0481483	0.219427	0.0963284	Aged Adult Cells 72 h up vs Aged Adult Cells 0 h	0.0167952	Aged Adult Cells 72 h up vs Aged Adult Cells 0 h	1.8295e-05	2.42661	26.1894	5.11756	2.42661	Aged Adult Cells 7 d up vs Aged Adult Cells 0 h	0.332057	Aged Adult Cells 7 d up vs Aged Adult Cells 0 h	0.863791	0.075982	0.0299567	0.17308	0.075982	Aged Adult Cells 10 d up vs Aged Adult Cells 0 h	0.0120929	Aged Adult Cells 10 d up vs Aged Adult Cells 0 h	5.26453	14.2041	11.1778	1
37095	cg06984903			Island	2.91138e-06	0.969466	0.0130819	0.00149071	0.0386097	0.0130819	Aged Adult Cells 72 h up vs Aged Adult Cells 0 h	0.00240535	Aged Adult Cells 72 h up vs Aged Adult Cells 0 h	1.99014e-07	2.47653	45.7924	6.76701	2.47653	Aged Adult Cells 7 d up vs Aged Adult Cells 0 h	0.320587	Aged Adult Cells 7 d up vs Aged Adult Cells 0 h	0.872063	-0.0550483	0.0263962	-0.162469	-0.0550483	Aged Adult Cells 10 d down vs Aged Adult Cells 0 h	-0.0096302	Aged Adult Cells 10 d down vs Aged Adult Cells 0 h	9.90758	15.9236	6.65847	1
90711	cg06997118				5.8179e-05	0.939979	0.0441286	0.00576868	0.0759518	0.0441286	Aged Adult Cells 72 h up vs Aged Adult Cells 0 h	0.00680993	Aged Adult Cells 72 h up vs Aged Adult Cells 0 h	4.49944e-05	-3.00835	22.9798	-4.79373	-3.00835	Aged Adult Cells 7 d down vs Aged Adult Cells 0 h	-0.343378	Aged Adult Cells 7 d down vs Aged Adult Cells 0 h	0.836901	0.120686	0.0431468	0.207718	0.120686	Aged Adult Cells 10 d up vs Aged Adult Cells 0 h	0.020198	Aged Adult Cells 10 d up vs Aged Adult Cells 0 h	7.0903	33.5086	19.579	1
256958	cg07080309				2.22411e-09	0.861859	-0.105023	0.0308216	-0.175561	-0.105023	Aged Adult Cells 72 h down vs Aged Adult Cells 0 h	-0.0184297	Aged Adult Cells 72 h down vs Aged Adult Cells 0 h	0.000111872	-2.88498	19.9353	-4.4649	-2.88498	Aged Adult Cells 7 d down vs Aged Adult Cells 0 h	-0.423152	Aged Adult Cells 7 d down vs Aged Adult Cells 0 h	0.968057	0.0241632	0.00163152	0.0403921	0.0241632	Aged Adult Cells 10 d up vs Aged Adult Cells 0 h	0.00338348	Aged Adult Cells 10 d up vs Aged Adult Cells 0 h	19.4823	97.6079	20.756	1
613221	cg07093570		Unclassified_Cell_type_specific		2.31637e-06	0.784457	0.150264	0.0762111	0.276064	0.150264	Aged Adult Cells 72 h up vs Aged Adult Cells 0 h	0.0241246	Aged Adult Cells 72 h up vs Aged Adult Cells 0 h	9.15022e-06	3.15535	28.8043	5.36696	3.15535	Aged Adult Cells 7 d up vs Aged Adult Cells 0 h	0.384974	Aged Adult Cells 7 d up vs Aged Adult Cells 0 h	0.992301	-0.00529788	9.47356e-05	-0.00973322	-0.00529788	Aged Adult Cells 10 d down vs Aged Adult Cells 0 h	-0.00233731	Aged Adult Cells 10 d down vs Aged Adult Cells 0 h	10.1464	42.0856	17.1838	1
150763	cg07143586	BFSP2			7.73036e-09	0.628961	0.147834	0.238505	0.48837	0.147834	Aged Adult Cells 72 h up vs Aged Adult Cells 0 h	0.023946	Aged Adult Cells 72 h up vs Aged Adult Cells 0 h	3.11606e-08	2.44248	55.8038	7.47019	2.44248	Aged Adult Cells 7 d up vs Aged Adult Cells 0 h	0.366829	Aged Adult Cells 7 d up vs Aged Adult Cells 0 h	0.818764	-0.0699938	0.0534647	-0.231224	-0.0699938	Aged Adult Cells 10 d down vs Aged Adult Cells 0 h	-0.0116755	Aged Adult Cells 10 d down vs Aged Adult Cells 0 h	17.4685	22.4097	5.31472	1
605932	cg07176561	PTPRN2			0.000406594	0.988264	-0.00692315	0.000220134	-0.0148369	-0.00692315	Aged Adult Cells 72 h down vs Aged Adult Cells 0 h	-0.00107421	Aged Adult Cells 72 h down vs Aged Adult Cells 0 h	5.47654e-05	-2.38036	22.306	-4.72292	-2.38036	Aged Adult Cells 7 d down vs Aged Adult Cells 0 h	-0.324742	Aged Adult Cells 7 d down vs Aged Adult Cells 0 h	0.55813	0.276455	0.351017	0.592467	0.276455	Aged Adult Cells 10 d up vs Aged Adult Cells 0 h	0.0452846	Aged Adult Cells 10 d up vs Aged Adult Cells 0 h	5.53262	16.8647	12.6284	1
221104	cg07204707	MIR6796		S_Shelf	1.94273e-07	0.653222	-0.143922	0.206099	-0.453981	-0.143922	Aged Adult Cells 72 h down vs Aged Adult Cells 0 h	-0.0147948	Aged Adult Cells 72 h down vs Aged Adult Cells 0 h	1.00882e-06	2.11167	38.0299	6.16684	2.11167	Aged Adult Cells 7 d up vs Aged Adult Cells 0 h	0.163742	Aged Adult Cells 7 d up vs Aged Adult Cells 0 h	0.765332	-0.0955205	0.0907848	-0.301305	-0.0955205	Aged Adult Cells 10 d down vs Aged Adult Cells 0 h	-0.00623335	Aged Adult Cells 10 d down vs Aged Adult Cells 0 h	12.9855	18.2711	5.82919	1
329819	cg07208667			S_Shore	2.58936e-05	0.700988	-0.137164	0.150398	-0.387811	-0.137164	Aged Adult Cells 72 h down vs Aged Adult Cells 0 h	-0.0223226	Aged Adult Cells 72 h down vs Aged Adult Cells 0 h	3.28672e-06	2.1916	32.9107	5.73679	2.1916	Aged Adult Cells 7 d up vs Aged Adult Cells 0 h	0.2655	Aged Adult Cells 7 d up vs Aged Adult Cells 0 h	0.858161	-0.0637742	0.0325126	-0.180313	-0.0637742	Aged Adult Cells 10 d down vs Aged Adult Cells 0 h	-0.010204	Aged Adult Cells 10 d down vs Aged Adult Cells 0 h	7.79811	13.657	7.25547	1
470304	cg07240116				7.0257e-06	0.973853	0.0151495	0.00109299	0.0330604	0.0151495	Aged Adult Cells 72 h up vs Aged Adult Cells 0 h	0.0019317	Aged Adult Cells 72 h up vs Aged Adult Cells 0 h	2.30511e-05	-2.49181	25.3455	-5.03443	-2.49181	Aged Adult Cells 7 d down vs Aged Adult Cells 0 h	-0.379114	Aged Adult Cells 7 d down vs Aged Adult Cells 0 h	0.863601	0.0794236	0.0300411	0.173324	0.0794236	Aged Adult Cells 10 d up vs Aged Adult Cells 0 h	0.0126781	Aged Adult Cells 10 d up vs Aged Adult Cells 0 h	9.02041	26.5178	12.179	1
696296	cg07245356	PCDH15			5.20155e-07	0.641573	-0.211242	0.221296	-0.470421	-0.211242	Aged Adult Cells 72 h down vs Aged Adult Cells 0 h	-0.0238596	Aged Adult Cells 72 h down vs Aged Adult Cells 0 h	3.39345e-05	-2.37436	23.9639	-4.89529	-2.37436	Aged Adult Cells 7 d down vs Aged Adult Cells 0 h	-0.163444	Aged Adult Cells 7 d down vs Aged Adult Cells 0 h	0.85522	-0.0826677	0.033891	-0.184095	-0.0826677	Aged Adult Cells 10 d down vs Aged Adult Cells 0 h	-0.010059	Aged Adult Cells 10 d down vs Aged Adult Cells 0 h	11.8003	33.3127	11.6954	1
401224	cg07249730	MSI2			0.000301401	0.784046	-0.173662	0.07651	-0.276604	-0.173662	Aged Adult Cells 72 h down vs Aged Adult Cells 0 h	-0.0170906	Aged Adult Cells 72 h down vs Aged Adult Cells 0 h	0.000158182	-2.94262	18.8291	-4.33925	-2.94262	Aged Adult Cells 7 d down vs Aged Adult Cells 0 h	-0.423472	Aged Adult Cells 7 d down vs Aged Adult Cells 0 h	0.862718	-0.109531	0.0304357	-0.174458	-0.109531	Aged Adult Cells 10 d down vs Aged Adult Cells 0 h	-0.00341158	Aged Adult Cells 10 d down vs Aged Adult Cells 0 h	5.76028	31.7881	22.8624	1
494057	cg07270645	PLEKHH1		S_Shore	7.14143e-05	0.862193	-0.0665481	0.030671	-0.175131	-0.0665481	Aged Adult Cells 72 h down vs Aged Adult Cells 0 h	-0.0115527	Aged Adult Cells 72 h down vs Aged Adult Cells 0 h	3.40988e-06	2.34911	32.758	5.72346	2.34911	Aged Adult Cells 7 d up vs Aged Adult Cells 0 h	0.313766	Aged Adult Cells 7 d up vs Aged Adult Cells 0 h	0.906425	0.0450595	0.0140614	0.118581	0.0450595	Aged Adult Cells 10 d up vs Aged Adult Cells 0 h	0.00783401	Aged Adult Cells 10 d up vs Aged Adult Cells 0 h	6.91688	13.9824	8.37473	1
527771	cg07278443				7.44485e-06	0.751694	-0.148716	0.102032	-0.319425	-0.148716	Aged Adult Cells 72 h down vs Aged Adult Cells 0 h	-0.0221032	Aged Adult Cells 72 h down vs Aged Adult Cells 0 h	3.9544e-05	-2.43403	23.4278	-4.84023	-2.43403	Aged Adult Cells 7 d down vs Aged Adult Cells 0 h	-0.276872	Aged Adult Cells 7 d down vs Aged Adult Cells 0 h	0.666996	-0.202386	0.188966	-0.434703	-0.202386	Aged Adult Cells 10 d down vs Aged Adult Cells 0 h	-0.0286198	Aged Adult Cells 10 d down vs Aged Adult Cells 0 h	8.96385	27.2018	12.5719	1
604991	cg07284379	ADAMTS17			0.000424089	0.664255	0.25454	0.192305	0.438526	0.25454	Aged Adult Cells 72 h up vs Aged Adult Cells 0 h	0.0421432	Aged Adult Cells 72 h up vs Aged Adult Cells 0 h	0.000141556	-2.74579	19.1807	-4.37958	-2.74579	Aged Adult Cells 7 d down vs Aged Adult Cells 0 h	-0.330523	Aged Adult Cells 7 d down vs Aged Adult Cells 0 h	0.552505	0.348852	0.361209	0.601007	0.348852	Aged Adult Cells 10 d up vs Aged Adult Cells 0 h	0.0578344	Aged Adult Cells 10 d up vs Aged Adult Cells 0 h	5.50092	25.947	19.5412	1
15671	cg07305723	COL9A3		S_Shelf	0.000140886	0.720585	-0.175737	0.130449	-0.361177	-0.175737	Aged Adult Cells 72 h down vs Aged Adult Cells 0 h	-0.0276398	Aged Adult Cells 72 h down vs Aged Adult Cells 0 h	1.30586e-05	2.75331	27.4459	5.23888	2.75331	Aged Adult Cells 7 d up vs Aged Adult Cells 0 h	0.270109	Aged Adult Cells 7 d up vs Aged Adult Cells 0 h	0.734869	-0.166372	0.116916	-0.34193	-0.166372	Aged Adult Cells 10 d down vs Aged Adult Cells 0 h	-0.0266217	Aged Adult Cells 10 d down vs Aged Adult Cells 0 h	6.35801	21.0733	13.7313	1
321825	cg07319320			N_Shelf	9.43232e-06	0.958604	-0.0330759	0.00274117	-0.0523562	-0.0330759	Aged Adult Cells 72 h down vs Aged Adult Cells 0 h	-0.00625698	Aged Adult Cells 72 h down vs Aged Adult Cells 0 h	9.45449e-05	-3.08826	20.4829	-4.5258	-3.08826	Aged Adult Cells 7 d down vs Aged Adult Cells 0 h	-0.455884	Aged Adult Cells 7 d down vs Aged Adult Cells 0 h	0.792815	-0.167471	0.0702731	-0.265091	-0.167471	Aged Adult Cells 10 d down vs Aged Adult Cells 0 h	-0.0263033	Aged Adult Cells 10 d down vs Aged Adult Cells 0 h	8.73514	48.8075	23.1482	1
158626	cg07344690				0.000977244	0.743196	-0.141681	0.109409	-0.33077	-0.141681	Aged Adult Cells 72 h down vs Aged Adult Cells 0 h	-0.0217144	Aged Adult Cells 72 h down vs Aged Adult Cells 0 h	0.000143148	2.02437	19.1452	4.37552	2.02437	Aged Adult Cells 7 d up vs Aged Adult Cells 0 h	0.309695	Aged Adult Cells 7 d up vs Aged Adult Cells 0 h	0.824512	-0.0958456	0.0500694	-0.223762	-0.0958456	Aged Adult Cells 10 d down vs Aged Adult Cells 0 h	-0.0163826	Aged Adult Cells 10 d down vs Aged Adult Cells 0 h	4.88913	12.5583	10.6414	1
683572	cg07355157	MSRB2		S_Shore	0.0014051	0.726344	-0.161657	0.124892	-0.353401	-0.161657	Aged Adult Cells 72 h down vs Aged Adult Cells 0 h	-0.0279317	Aged Adult Cells 72 h down vs Aged Adult Cells 0 h	0.000144914	2.15967	19.1063	4.37107	2.15967	Aged Adult Cells 7 d up vs Aged Adult Cells 0 h	0.288753	Aged Adult Cells 7 d up vs Aged Adult Cells 0 h	0.810126	-0.110912	0.0587897	-0.242466	-0.110912	Aged Adult Cells 10 d down vs Aged Adult Cells 0 h	-0.0189652	Aged Adult Cells 10 d down vs Aged Adult Cells 0 h	4.63233	13.57	12.1361	1
520625	cg07363131			N_Shore	7.60926e-11	0.762347	0.106281	0.0931851	0.305262	0.106281	Aged Adult Cells 72 h up vs Aged Adult Cells 0 h	0.0146487	Aged Adult Cells 72 h up vs Aged Adult Cells 0 h	2.18437e-06	-2.21312	34.6337	-5.88504	-2.21312	Aged Adult Cells 7 d down vs Aged Adult Cells 0 h	-0.154277	Aged Adult Cells 7 d down vs Aged Adult Cells 0 h	0.926122	0.0325654	0.00874885	0.0935353	0.0325654	Aged Adult Cells 10 d up vs Aged Adult Cells 0 h	0.00969735	Aged Adult Cells 10 d up vs Aged Adult Cells 0 h	25.8855	43.9285	7.03057	1
415281	cg07391373				0.000309889	0.708837	-0.154684	0.142212	-0.37711	-0.154684	Aged Adult Cells 72 h down vs Aged Adult Cells 0 h	-0.0164827	Aged Adult Cells 72 h down vs Aged Adult Cells 0 h	9.65283e-06	-2.36928	28.5979	-5.3477	-2.36928	Aged Adult Cells 7 d down vs Aged Adult Cells 0 h	-0.353554	Aged Adult Cells 7 d down vs Aged Adult Cells 0 h	0.993472	-0.00338501	6.81028e-05	-0.00825244	-0.00338501	Aged Adult Cells 10 d down vs Aged Adult Cells 0 h	-0.000404477	Aged Adult Cells 10 d down vs Aged Adult Cells 0 h	5.73898	13.5181	9.75848	1
214084	cg07454297		Unclassified_Cell_type_specific		6.9395e-12	0.573209	-0.157835	0.324659	-0.569789	-0.157835	Aged Adult Cells 72 h down vs Aged Adult Cells 0 h	-0.0270266	Aged Adult Cells 72 h down vs Aged Adult Cells 0 h	8.81862e-10	2.66067	79.0782	8.8926	2.66067	Aged Adult Cells 7 d up vs Aged Adult Cells 0 h	0.351129	Aged Adult Cells 7 d up vs Aged Adult Cells 0 h	0.452246	-0.211063	0.580559	-0.761944	-0.211063	Aged Adult Cells 10 d down vs Aged Adult Cells 0 h	-0.0359537	Aged Adult Cells 10 d down vs Aged Adult Cells 0 h	31.4171	33.75	4.45048	1
396736	cg07492660				0.000260982	0.65401	0.26053	0.205095	0.452874	0.26053	Aged Adult Cells 72 h up vs Aged Adult Cells 0 h	0.0411203	Aged Adult Cells 72 h up vs Aged Adult Cells 0 h	0.000120107	-2.75839	19.7062	-4.43917	-2.75839	Aged Adult Cells 7 d down vs Aged Adult Cells 0 h	-0.379569	Aged Adult Cells 7 d down vs Aged Adult Cells 0 h	0.600558	0.304554	0.280264	0.5294	0.304554	Aged Adult Cells 10 d up vs Aged Adult Cells 0 h	0.048618	Aged Adult Cells 10 d up vs Aged Adult Cells 0 h	5.87128	27.2033	19.195	1
634960	cg07493463				3.41067e-05	0.899008	-0.0718171	0.0163919	-0.128031	-0.0718171	Aged Adult Cells 72 h down vs Aged Adult Cells 0 h	-0.00646324	Aged Adult Cells 72 h down vs Aged Adult Cells 0 h	1.01915e-05	-3.22821	28.389	-5.32814	-3.22821	Aged Adult Cells 7 d down vs Aged Adult Cells 0 h	-0.475215	Aged Adult Cells 7 d down vs Aged Adult Cells 0 h	0.857898	-0.101334	0.0326348	-0.180651	-0.101334	Aged Adult Cells 10 d down vs Aged Adult Cells 0 h	-0.0126453	Aged Adult Cells 10 d down vs Aged Adult Cells 0 h	7.55304	33.2717	18.2496	1
666198	cg07500170				0.000491477	0.906081	-0.0573608	0.0141656	-0.11902	-0.0573608	Aged Adult Cells 72 h down vs Aged Adult Cells 0 h	-0.00934117	Aged Adult Cells 72 h down vs Aged Adult Cells 0 h	2.56761e-05	-2.60052	24.9563	-4.99563	-2.60052	Aged Adult Cells 7 d down vs Aged Adult Cells 0 h	-0.379111	Aged Adult Cells 7 d down vs Aged Adult Cells 0 h	0.630051	-0.234616	0.236986	-0.486812	-0.234616	Aged Adult Cells 10 d down vs Aged Adult Cells 0 h	-0.0359361	Aged Adult Cells 10 d down vs Aged Adult Cells 0 h	5.39059	17.529	13.4717	1
570309	cg07546334			S_Shelf	5.41217e-07	0.664591	-0.195432	0.191893	-0.438056	-0.195432	Aged Adult Cells 72 h down vs Aged Adult Cells 0 h	-0.0239824	Aged Adult Cells 72 h down vs Aged Adult Cells 0 h	0.000165206	-2.08339	18.6923	-4.32346	-2.08339	Aged Adult Cells 7 d down vs Aged Adult Cells 0 h	-0.245288	Aged Adult Cells 7 d down vs Aged Adult Cells 0 h	0.517461	-0.292337	0.429373	-0.655266	-0.292337	Aged Adult Cells 10 d down vs Aged Adult Cells 0 h	-0.0452873	Aged Adult Cells 10 d down vs Aged Adult Cells 0 h	11.7542	32.7532	11.5441	1
442977	cg07576614				0.000963175	0.811601	-0.147144	0.0578612	-0.240544	-0.147144	Aged Adult Cells 72 h down vs Aged Adult Cells 0 h	-0.0203417	Aged Adult Cells 72 h down vs Aged Adult Cells 0 h	0.000129768	-2.91455	19.458	-4.41112	-2.91455	Aged Adult Cells 7 d down vs Aged Adult Cells 0 h	-0.405266	Aged Adult Cells 7 d down vs Aged Adult Cells 0 h	0.852305	0.114908	0.0352862	0.187846	0.114908	Aged Adult Cells 10 d up vs Aged Adult Cells 0 h	0.0111222	Aged Adult Cells 10 d up vs Aged Adult Cells 0 h	4.8995	25.6671	21.7032	1
688826	cg07600621			S_Shelf	7.233e-06	0.806001	0.11084	0.061427	0.247845	0.11084	Aged Adult Cells 72 h up vs Aged Adult Cells 0 h	0.0168401	Aged Adult Cells 72 h up vs Aged Adult Cells 0 h	4.36323e-05	2.32095	23.0861	4.8048	2.32095	Aged Adult Cells 7 d up vs Aged Adult Cells 0 h	0.224016	Aged Adult Cells 7 d up vs Aged Adult Cells 0 h	0.537585	0.279008	0.389223	0.623877	0.279008	Aged Adult Cells 10 d up vs Aged Adult Cells 0 h	0.041906	Aged Adult Cells 10 d up vs Aged Adult Cells 0 h	8.992	25.1779	11.6001	1
458371	cg07676894	PTPRS		S_Shore	0.00756873	0.853529	0.0825157	0.0346969	0.186271	0.0825157	Aged Adult Cells 72 h up vs Aged Adult Cells 0 h	0.0139775	Aged Adult Cells 72 h up vs Aged Adult Cells 0 h	0.000169968	2.06375	18.603	4.31312	2.06375	Aged Adult Cells 7 d up vs Aged Adult Cells 0 h	0.294694	Aged Adult Cells 7 d up vs Aged Adult Cells 0 h	0.485243	0.313167	0.499771	0.706945	0.313167	Aged Adult Cells 10 d up vs Aged Adult Cells 0 h	0.0516194	Aged Adult Cells 10 d up vs Aged Adult Cells 0 h	3.50715	9.63527	11.3818	1
33422	cg07735777	MRPS33	Promoter_Associated	S_Shore	7.88139e-09	0.64534	-0.177285	0.216309	-0.46509	-0.177285	Aged Adult Cells 72 h down vs Aged Adult Cells 0 h	-0.0052527	Aged Adult Cells 72 h down vs Aged Adult Cells 0 h	2.00552e-05	-2.09342	25.8523	-5.08451	-2.09342	Aged Adult Cells 7 d down vs Aged Adult Cells 0 h	-0.136428	Aged Adult Cells 7 d down vs Aged Adult Cells 0 h	0.651496	0.173976	0.208309	0.456409	0.173976	Aged Adult Cells 10 d up vs Aged Adult Cells 0 h	0.0221725	Aged Adult Cells 10 d up vs Aged Adult Cells 0 h	17.4386	35.4738	8.42746	1
228267	cg07747306	SIX6		S_Shore	8.62773e-07	0.73131	0.128291	0.12021	0.346713	0.128291	Aged Adult Cells 72 h up vs Aged Adult Cells 0 h	0.0219674	Aged Adult Cells 72 h up vs Aged Adult Cells 0 h	1.75493e-05	-2.05131	26.3429	-5.13253	-2.05131	Aged Adult Cells 7 d down vs Aged Adult Cells 0 h	-0.308991	Aged Adult Cells 7 d down vs Aged Adult Cells 0 h	0.513646	0.244692	0.437306	0.661291	0.244692	Aged Adult Cells 10 d up vs Aged Adult Cells 0 h	0.0413251	Aged Adult Cells 10 d up vs Aged Adult Cells 0 h	11.2213	21.5093	7.94113	1
673158	cg07748754				0.000330078	0.94276	0.0356977	0.00524548	0.0724257	0.0356977	Aged Adult Cells 72 h up vs Aged Adult Cells 0 h	0.00555359	Aged Adult Cells 72 h up vs Aged Adult Cells 0 h	3.97884e-05	-2.57566	23.4063	-4.83801	-2.57566	Aged Adult Cells 7 d down vs Aged Adult Cells 0 h	-0.393236	Aged Adult Cells 7 d down vs Aged Adult Cells 0 h	0.854183	0.0913958	0.034384	0.185429	0.0913958	Aged Adult Cells 10 d up vs Aged Adult Cells 0 h	0.0156765	Aged Adult Cells 10 d up vs Aged Adult Cells 0 h	5.69072	19.3549	14.0904	1
703067	cg07769015	SLC45A4		S_Shore	0.00168225	0.793962	-0.145601	0.0694781	-0.263587	-0.145601	Aged Adult Cells 72 h down vs Aged Adult Cells 0 h	-0.0239546	Aged Adult Cells 72 h down vs Aged Adult Cells 0 h	8.62303e-05	-2.72015	20.7852	-4.55908	-2.72015	Aged Adult Cells 7 d down vs Aged Adult Cells 0 h	-0.401624	Aged Adult Cells 7 d down vs Aged Adult Cells 0 h	0.794686	-0.145077	0.0689788	-0.262638	-0.145077	Aged Adult Cells 10 d down vs Aged Adult Cells 0 h	-0.0246359	Aged Adult Cells 10 d down vs Aged Adult Cells 0 h	4.507	19.2531	17.6975	1
516321	cg07783477				0.000478182	0.902559	-0.081832	0.0152536	-0.123505	-0.081832	Aged Adult Cells 72 h down vs Aged Adult Cells 0 h	-0.0147688	Aged Adult Cells 72 h down vs Aged Adult Cells 0 h	4.31224e-05	-3.44166	23.1268	-4.80903	-3.44166	Aged Adult Cells 7 d down vs Aged Adult Cells 0 h	-0.327466	Aged Adult Cells 7 d down vs Aged Adult Cells 0 h	0.889038	0.0932601	0.0198115	0.140753	0.0932601	Aged Adult Cells 10 d up vs Aged Adult Cells 0 h	0.0111783	Aged Adult Cells 10 d up vs Aged Adult Cells 0 h	5.41103	33.257	25.4626	1
588472	cg07805058		Unclassified		1.41566e-14	0.636477	0.202236	0.228154	0.477654	0.202236	Aged Adult Cells 72 h up vs Aged Adult Cells 0 h	0.0306498	Aged Adult Cells 72 h up vs Aged Adult Cells 0 h	8.947e-09	-3.63862	63.3051	-7.95645	-3.63862	Aged Adult Cells 7 d down vs Aged Adult Cells 0 h	-0.340479	Aged Adult Cells 7 d down vs Aged Adult Cells 0 h	0.320506	0.427935	1.02157	1.01073	0.427935	Aged Adult Cells 10 d up vs Aged Adult Cells 0 h	0.0652633	Aged Adult Cells 10 d up vs Aged Adult Cells 0 h	50.7685	127.412	10.3972	1
451581	cg07813299		Unclassified		0.000374214	0.92706	0.0447466	0.00852731	0.0923435	0.0447466	Aged Adult Cells 72 h up vs Aged Adult Cells 0 h	0.007634	Aged Adult Cells 72 h up vs Aged Adult Cells 0 h	4.81964e-05	-2.49604	22.743	-4.76896	-2.49604	Aged Adult Cells 7 d down vs Aged Adult Cells 0 h	-0.359506	Aged Adult Cells 7 d down vs Aged Adult Cells 0 h	0.747244	0.157659	0.10586	0.325361	0.157659	Aged Adult Cells 10 d up vs Aged Adult Cells 0 h	0.0261448	Aged Adult Cells 10 d up vs Aged Adult Cells 0 h	5.59531	18.3933	13.6187	1
449477	cg07833951				5.9869e-08	0.514428	0.231333	0.435671	0.660054	0.231333	Aged Adult Cells 72 h up vs Aged Adult Cells 0 h	0.0320904	Aged Adult Cells 72 h up vs Aged Adult Cells 0 h	1.13213e-05	-2.00268	27.9871	-5.29028	-2.00268	Aged Adult Cells 7 d down vs Aged Adult Cells 0 h	-0.191723	Aged Adult Cells 7 d down vs Aged Adult Cells 0 h	0.320992	0.353875	1.01949	1.0097	0.353875	Aged Adult Cells 10 d up vs Aged Adult Cells 0 h	0.0503897	Aged Adult Cells 10 d up vs Aged Adult Cells 0 h	14.5095	24.9517	7.12435	1
726287	cg07836022				0.0010257	0.78515	0.198086	0.0757088	0.275152	0.198086	Aged Adult Cells 72 h up vs Aged Adult Cells 0 h	0.0311553	Aged Adult Cells 72 h up vs Aged Adult Cells 0 h	0.000152649	-3.38425	18.9415	-4.35218	-3.38425	Aged Adult Cells 7 d down vs Aged Adult Cells 0 h	-0.413063	Aged Adult Cells 7 d down vs Aged Adult Cells 0 h	0.706792	0.273491	0.144319	0.379894	0.273491	Aged Adult Cells 10 d up vs Aged Adult Cells 0 h	0.0419418	Aged Adult Cells 10 d up vs Aged Adult Cells 0 h	4.85459	35.2244	30.0601	1
104517	cg07839926			Island	3.5698e-05	0.977843	0.0124069	0.000784743	0.0280133	0.0124069	Aged Adult Cells 72 h up vs Aged Adult Cells 0 h	0.00235003	Aged Adult Cells 72 h up vs Aged Adult Cells 0 h	0.000157509	-2.07655	18.8425	-4.3408	-2.07655	Aged Adult Cells 7 d down vs Aged Adult Cells 0 h	-0.302666	Aged Adult Cells 7 d down vs Aged Adult Cells 0 h	0.999022	0.000547761	1.52963e-06	0.00123678	0.000547761	Aged Adult Cells 10 d up vs Aged Adult Cells 0 h	-0.000144459	Aged Adult Cells 10 d down vs Aged Adult Cells 0 h	7.5129	20.6316	11.3769	1
618093	cg07854113	ERGIC1			4.9228e-08	0.956175	0.0259911	0.00307262	0.0554312	0.0259911	Aged Adult Cells 72 h up vs Aged Adult Cells 0 h	0.00125958	Aged Adult Cells 72 h up vs Aged Adult Cells 0 h	1.86154e-07	-3.43986	46.1311	-6.79199	-3.43986	Aged Adult Cells 7 d down vs Aged Adult Cells 0 h	-0.354894	Aged Adult Cells 7 d down vs Aged Adult Cells 0 h	0.973276	-0.0158439	0.00114179	-0.0337903	-0.0158439	Aged Adult Cells 10 d down vs Aged Adult Cells 0 h	-0.00391196	Aged Adult Cells 10 d down vs Aged Adult Cells 0 h	14.7749	45.4773	12.7517	1
519333	cg07904568				3.186e-07	0.955599	-0.0266654	0.00315396	-0.0561601	-0.0266654	Aged Adult Cells 72 h down vs Aged Adult Cells 0 h	-0.00629383	Aged Adult Cells 72 h down vs Aged Adult Cells 0 h	8.0193e-06	-2.77685	29.3169	-5.41451	-2.77685	Aged Adult Cells 7 d down vs Aged Adult Cells 0 h	-0.30554	Aged Adult Cells 7 d down vs Aged Adult Cells 0 h	0.981937	-0.0108433	0.000521533	-0.0228371	-0.0108433	Aged Adult Cells 10 d down vs Aged Adult Cells 0 h	-0.0032069	Aged Adult Cells 10 d down vs Aged Adult Cells 0 h	12.3804	39.0752	13.0758	1
191959	cg07914267				6.69527e-05	0.752812	-0.142814	0.101083	-0.317936	-0.142814	Aged Adult Cells 72 h down vs Aged Adult Cells 0 h	-0.023606	Aged Adult Cells 72 h down vs Aged Adult Cells 0 h	5.18704e-05	2.30097	22.4912	4.74249	2.30097	Aged Adult Cells 7 d up vs Aged Adult Cells 0 h	0.22093	Aged Adult Cells 7 d up vs Aged Adult Cells 0 h	0.854053	0.0833687	0.0344464	0.185597	0.0833687	Aged Adult Cells 10 d up vs Aged Adult Cells 0 h	0.00316474	Aged Adult Cells 10 d up vs Aged Adult Cells 0 h	6.97121	19.6924	11.7028	1
252906	cg07954671	CADM1			1.7026e-06	0.67027	-0.211626	0.185025	-0.430145	-0.211626	Aged Adult Cells 72 h down vs Aged Adult Cells 0 h	-0.0287553	Aged Adult Cells 72 h down vs Aged Adult Cells 0 h	9.77464e-06	-2.83941	28.5496	-5.34318	-2.83941	Aged Adult Cells 7 d down vs Aged Adult Cells 0 h	-0.413473	Aged Adult Cells 7 d down vs Aged Adult Cells 0 h	0.870232	0.0810874	0.0271643	0.164816	0.0810874	Aged Adult Cells 10 d up vs Aged Adult Cells 0 h	0.0118369	Aged Adult Cells 10 d up vs Aged Adult Cells 0 h	10.4739	35.4932	14.039	1
706715	cg08008144				0.000849912	0.680756	0.193016	0.17273	0.415608	0.193016	Aged Adult Cells 72 h up vs Aged Adult Cells 0 h	0.0261577	Aged Adult Cells 72 h up vs Aged Adult Cells 0 h	8.35851e-05	-2.29262	20.888	-4.57034	-2.29262	Aged Adult Cells 7 d down vs Aged Adult Cells 0 h	-0.270541	Aged Adult Cells 7 d down vs Aged Adult Cells 0 h	0.522281	0.300799	0.4195	0.647689	0.300799	Aged Adult Cells 10 d up vs Aged Adult Cells 0 h	0.044771	Aged Adult Cells 10 d up vs Aged Adult Cells 0 h	4.98932	15.0657	12.5097	1
212433	cg08050057				0.000103536	0.96236	-0.0401529	0.00226586	-0.0476011	-0.0401529	Aged Adult Cells 72 h down vs Aged Adult Cells 0 h	-0.00691412	Aged Adult Cells 72 h down vs Aged Adult Cells 0 h	0.000112214	-4.06703	19.9255	-4.4638	-4.06703	Aged Adult Cells 7 d down vs Aged Adult Cells 0 h	-0.446118	Aged Adult Cells 7 d down vs Aged Adult Cells 0 h	0.915677	0.0900959	0.011408	0.106808	0.0900959	Aged Adult Cells 10 d up vs Aged Adult Cells 0 h	0.0154386	Aged Adult Cells 10 d up vs Aged Adult Cells 0 h	6.60837	65.8298	41.2693	1
736118	cg08088984	GRAMD1A		Island	5.95153e-06	0.349204	-0.40511	0.905391	-0.95152	-0.40511	Aged Adult Cells 72 h down vs Aged Adult Cells 0 h	-0.0507139	Aged Adult Cells 72 h down vs Aged Adult Cells 0 h	9.07727e-05	2.08802	20.6164	4.54053	2.08802	Aged Adult Cells 7 d up vs Aged Adult Cells 0 h	0.193068	Aged Adult Cells 7 d up vs Aged Adult Cells 0 h	0.709654	-0.160082	0.141376	-0.376	-0.160082	Aged Adult Cells 10 d down vs Aged Adult Cells 0 h	-0.0206025	Aged Adult Cells 10 d down vs Aged Adult Cells 0 h	9.18356	23.305	10.5132	1
648321	cg08104736	PAK2			4.67956e-10	0.725975	0.162597	0.125244	0.353899	0.162597	Aged Adult Cells 72 h up vs Aged Adult Cells 0 h	0.018848	Aged Adult Cells 72 h up vs Aged Adult Cells 0 h	5.63764e-05	-2.33859	22.2074	-4.71247	-2.33859	Aged Adult Cells 7 d down vs Aged Adult Cells 0 h	-0.197484	Aged Adult Cells 7 d down vs Aged Adult Cells 0 h	0.629036	0.224329	0.2384	0.488262	0.224329	Aged Adult Cells 10 d up vs Aged Adult Cells 0 h	0.030855	Aged Adult Cells 10 d up vs Aged Adult Cells 0 h	22.2561	65.7723	12.2432	1
347851	cg08134316				0.000673498	0.942318	-0.0307013	0.00532694	-0.0729859	-0.0307013	Aged Adult Cells 72 h down vs Aged Adult Cells 0 h	-0.00601199	Aged Adult Cells 72 h down vs Aged Adult Cells 0 h	5.25823e-05	-2.15253	22.4447	-4.73758	-2.15253	Aged Adult Cells 7 d down vs Aged Adult Cells 0 h	-0.312542	Aged Adult Cells 7 d down vs Aged Adult Cells 0 h	0.929636	0.0374687	0.00793413	0.0890738	0.0374687	Aged Adult Cells 10 d up vs Aged Adult Cells 0 h	0.00580633	Aged Adult Cells 10 d up vs Aged Adult Cells 0 h	5.15815	12.7779	10.2628	1
747903	cg08169266	NUCB1			7.61083e-07	0.74027	-0.134308	0.112016	-0.334688	-0.134308	Aged Adult Cells 72 h down vs Aged Adult Cells 0 h	-0.0158979	Aged Adult Cells 72 h down vs Aged Adult Cells 0 h	3.74913e-06	2.46592	32.366	5.68911	2.46592	Aged Adult Cells 7 d up vs Aged Adult Cells 0 h	0.251092	Aged Adult Cells 7 d up vs Aged Adult Cells 0 h	0.944939	-0.0279556	0.00485305	-0.0696638	-0.0279556	Aged Adult Cells 10 d down vs Aged Adult Cells 0 h	-0.00200664	Aged Adult Cells 10 d down vs Aged Adult Cells 0 h	11.363	25.6179	9.34006	1
666015	cg08182501		Unclassified_Cell_type_specific	N_Shore	2.40228e-05	0.480534	0.336292	0.510737	0.714658	0.336292	Aged Adult Cells 72 h up vs Aged Adult Cells 0 h	0.0556561	Aged Adult Cells 72 h up vs Aged Adult Cells 0 h	0.000102785	2.28494	20.2102	4.49557	2.28494	Aged Adult Cells 7 d up vs Aged Adult Cells 0 h	0.300211	Aged Adult Cells 7 d up vs Aged Adult Cells 0 h	0.812801	0.112455	0.0571119	0.238981	0.112455	Aged Adult Cells 10 d up vs Aged Adult Cells 0 h	0.0198328	Aged Adult Cells 10 d up vs Aged Adult Cells 0 h	7.86558	24.3834	12.8429	1
780956	cg08202300	EXT1			7.80052e-06	0.876091	0.0683826	0.0247462	0.157309	0.0683826	Aged Adult Cells 72 h up vs Aged Adult Cells 0 h	0.0113462	Aged Adult Cells 72 h up vs Aged Adult Cells 0 h	1.15655e-05	-2.48035	27.9058	-5.28259	-2.48035	Aged Adult Cells 7 d down vs Aged Adult Cells 0 h	-0.35467	Aged Adult Cells 7 d down vs Aged Adult Cells 0 h	0.666005	0.189567	0.190169	0.436084	0.189567	Aged Adult Cells 10 d up vs Aged Adult Cells 0 h	0.0312788	Aged Adult Cells 10 d up vs Aged Adult Cells 0 h	8.91846	23.594	10.96	1
221690	cg08216131	NOP56		S_Shelf	8.87862e-07	0.775776	0.114126	0.082655	0.287498	0.114126	Aged Adult Cells 72 h up vs Aged Adult Cells 0 h	0.015975	Aged Adult Cells 72 h up vs Aged Adult Cells 0 h	6.72393e-06	2.34881	30.0089	5.47804	2.34881	Aged Adult Cells 7 d up vs Aged Adult Cells 0 h	0.207859	Aged Adult Cells 7 d up vs Aged Adult Cells 0 h	0.538039	0.247377	0.388348	0.623176	0.247377	Aged Adult Cells 10 d up vs Aged Adult Cells 0 h	0.0296984	Aged Adult Cells 10 d up vs Aged Adult Cells 0 h	11.1891	24.6843	9.13955	1
257884	cg08256536	FAM83A			4.35918e-08	0.78883	-0.137849	0.0730722	-0.270319	-0.137849	Aged Adult Cells 72 h down vs Aged Adult Cells 0 h	-0.0218717	Aged Adult Cells 72 h down vs Aged Adult Cells 0 h	1.56859e-06	-3.30793	36.067	-6.00558	-3.30793	Aged Adult Cells 7 d down vs Aged Adult Cells 0 h	-0.450341	Aged Adult Cells 7 d down vs Aged Adult Cells 0 h	0.85769	0.0922593	0.0327313	0.180918	0.0922593	Aged Adult Cells 10 d up vs Aged Adult Cells 0 h	0.0141322	Aged Adult Cells 10 d up vs Aged Adult Cells 0 h	14.9416	54.398	15.0829	1
445010	cg08260413				8.0994e-05	0.870818	0.0851998	0.0269174	0.164065	0.0851998	Aged Adult Cells 72 h up vs Aged Adult Cells 0 h	0.0153479	Aged Adult Cells 72 h up vs Aged Adult Cells 0 h	2.11893e-05	-2.84087	25.6514	-5.06473	-2.84087	Aged Adult Cells 7 d down vs Aged Adult Cells 0 h	-0.397249	Aged Adult Cells 7 d down vs Aged Adult Cells 0 h	0.858717	0.0932664	0.0322557	0.179599	0.0932664	Aged Adult Cells 10 d up vs Aged Adult Cells 0 h	0.0162816	Aged Adult Cells 10 d up vs Aged Adult Cells 0 h	6.8115	25.7167	15.6413	1
581136	cg08281618	ENTPD1			2.10449e-06	0.828704	-0.102194	0.0476664	-0.218326	-0.102194	Aged Adult Cells 72 h down vs Aged Adult Cells 0 h	-0.0163934	Aged Adult Cells 72 h down vs Aged Adult Cells 0 h	5.79752e-05	2.37745	22.1124	4.70239	2.37745	Aged Adult Cells 7 d up vs Aged Adult Cells 0 h	0.303702	Aged Adult Cells 7 d up vs Aged Adult Cells 0 h	0.890502	-0.0650085	0.0192886	-0.138883	-0.0650085	Aged Adult Cells 10 d down vs Aged Adult Cells 0 h	-0.0105493	Aged Adult Cells 10 d down vs Aged Adult Cells 0 h	10.2478	31.4338	12.7077	1
630534	cg08303283		Promoter_Associated	N_Shore	6.11055e-05	0.565074	0.260226	0.338706	0.581985	0.260226	Aged Adult Cells 72 h up vs Aged Adult Cells 0 h	0.0363638	Aged Adult Cells 72 h up vs Aged Adult Cells 0 h	9.96106e-05	2.17667	20.3124	4.50692	2.17667	Aged Adult Cells 7 d up vs Aged Adult Cells 0 h	0.27001	Aged Adult Cells 7 d up vs Aged Adult Cells 0 h	0.559178	0.264204	0.349139	0.59088	0.264204	Aged Adult Cells 10 d up vs Aged Adult Cells 0 h	0.0384369	Aged Adult Cells 10 d up vs Aged Adult Cells 0 h	7.04857	19.7291	11.596	1
417185	cg08324157				1.99544e-11	0.737981	-0.13326	0.114078	-0.337755	-0.13326	Aged Adult Cells 72 h down vs Aged Adult Cells 0 h	-0.0209375	Aged Adult Cells 72 h down vs Aged Adult Cells 0 h	8.26828e-09	-3.40398	63.8016	-7.98759	-3.40398	Aged Adult Cells 7 d down vs Aged Adult Cells 0 h	-0.469155	Aged Adult Cells 7 d down vs Aged Adult Cells 0 h	0.960982	0.0194694	0.00243506	0.0493463	0.0194694	Aged Adult Cells 10 d up vs Aged Adult Cells 0 h	0.00241756	Aged Adult Cells 10 d up vs Aged Adult Cells 0 h	28.8648	62.906	9.02865	1
346889	cg08378913				1.43328e-05	0.747975	-0.130373	0.105226	-0.324385	-0.130373	Aged Adult Cells 72 h down vs Aged Adult Cells 0 h	-0.0213219	Aged Adult Cells 72 h down vs Aged Adult Cells 0 h	9.19368e-07	-2.69185	38.4506	-6.20086	-2.69185	Aged Adult Cells 7 d down vs Aged Adult Cells 0 h	-0.306819	Aged Adult Cells 7 d down vs Aged Adult Cells 0 h	0.777039	-0.114878	0.0816996	-0.285831	-0.114878	Aged Adult Cells 10 d down vs Aged Adult Cells 0 h	-0.0176462	Aged Adult Cells 10 d down vs Aged Adult Cells 0 h	8.33935	18.8587	9.3687	1
315171	cg08468689	GHDC	Promoter_Associated		0.000202096	0.896735	0.057132	0.0171427	0.13093	0.057132	Aged Adult Cells 72 h up vs Aged Adult Cells 0 h	0.00883037	Aged Adult Cells 72 h up vs Aged Adult Cells 0 h	4.91944e-05	-2.24422	22.6726	-4.76158	-2.24422	Aged Adult Cells 7 d down vs Aged Adult Cells 0 h	-0.160392	Aged Adult Cells 7 d down vs Aged Adult Cells 0 h	0.891044	-0.0603009	0.0190971	-0.138192	-0.0603009	Aged Adult Cells 10 d down vs Aged Adult Cells 0 h	-0.00460035	Aged Adult Cells 10 d down vs Aged Adult Cells 0 h	6.07088	16.1831	11.0435	1
759966	cg08470863	ROBO2			3.86562e-07	0.997835	-0.00134674	7.49181e-06	-0.00273712	-0.00134674	Aged Adult Cells 72 h down vs Aged Adult Cells 0 h	-0.00119107	Aged Adult Cells 72 h down vs Aged Adult Cells 0 h	1.00344e-06	-3.27841	38.0541	-6.1688	-3.27841	Aged Adult Cells 7 d down vs Aged Adult Cells 0 h	-0.464725	Aged Adult Cells 7 d down vs Aged Adult Cells 0 h	0.724229	0.175287	0.126917	0.356254	0.175287	Aged Adult Cells 10 d up vs Aged Adult Cells 0 h	0.0273585	Aged Adult Cells 10 d up vs Aged Adult Cells 0 h	12.1493	41.1771	14.0413	1
667304	cg08505133	LEMD1			0.000151719	0.708689	-0.188202	0.142365	-0.377312	-0.188202	Aged Adult Cells 72 h down vs Aged Adult Cells 0 h	-0.0295333	Aged Adult Cells 72 h down vs Aged Adult Cells 0 h	0.00010639	-2.41531	20.0981	-4.48309	-2.41531	Aged Adult Cells 7 d down vs Aged Adult Cells 0 h	-0.249383	Aged Adult Cells 7 d down vs Aged Adult Cells 0 h	0.730995	-0.17315	0.120504	-0.347137	-0.17315	Aged Adult Cells 10 d down vs Aged Adult Cells 0 h	-0.0239321	Aged Adult Cells 10 d down vs Aged Adult Cells 0 h	6.29852	21.9387	14.4302	1
224338	cg08508845	LOC101928791	Unclassified_Cell_type_specific		9.4145e-07	0.966376	-0.0142377	0.00180792	-0.0425196	-0.0142377	Aged Adult Cells 72 h down vs Aged Adult Cells 0 h	-0.00125387	Aged Adult Cells 72 h down vs Aged Adult Cells 0 h	3.6166e-07	-2.36709	42.833	-6.54469	-2.36709	Aged Adult Cells 7 d down vs Aged Adult Cells 0 h	-0.37284	Aged Adult Cells 7 d down vs Aged Adult Cells 0 h	0.973208	-0.0113437	0.00114763	-0.0338768	-0.0113437	Aged Adult Cells 10 d down vs Aged Adult Cells 0 h	-0.000722572	Aged Adult Cells 10 d down vs Aged Adult Cells 0 h	11.1235	17.4611	6.50328	1
566044	cg08538549	UPK1B			3.82925e-08	0.65765	-0.216692	0.200494	-0.447765	-0.216692	Aged Adult Cells 72 h down vs Aged Adult Cells 0 h	-0.0320395	Aged Adult Cells 72 h down vs Aged Adult Cells 0 h	2.62635e-05	2.60705	24.8751	4.9875	2.60705	Aged Adult Cells 7 d up vs Aged Adult Cells 0 h	0.292591	Aged Adult Cells 7 d up vs Aged Adult Cells 0 h	0.565318	-0.281469	0.338279	-0.581617	-0.281469	Aged Adult Cells 10 d down vs Aged Adult Cells 0 h	-0.0455626	Aged Adult Cells 10 d down vs Aged Adult Cells 0 h	15.1208	49.5781	13.5836	1
24879	cg08607018			Island	4.19734e-09	0.703317	0.21051	0.147941	0.384631	0.21051	Aged Adult Cells 72 h up vs Aged Adult Cells 0 h	0.0254794	Aged Adult Cells 72 h up vs Aged Adult Cells 0 h	5.31776e-06	-3.28845	30.944	-5.56273	-3.28845	Aged Adult Cells 7 d down vs Aged Adult Cells 0 h	-0.241679	Aged Adult Cells 7 d down vs Aged Adult Cells 0 h	0.484513	0.387567	0.501459	0.708138	0.387567	Aged Adult Cells 10 d up vs Aged Adult Cells 0 h	0.0499689	Aged Adult Cells 10 d up vs Aged Adult Cells 0 h	18.4343	77.3059	17.3735	1
528920	cg08644371				0.00171718	0.926216	0.0647403	0.00872635	0.0934149	0.0647403	Aged Adult Cells 72 h up vs Aged Adult Cells 0 h	0.00635573	Aged Adult Cells 72 h up vs Aged Adult Cells 0 h	0.000160584	-3.24413	18.7816	-4.33377	-3.24413	Aged Adult Cells 7 d down vs Aged Adult Cells 0 h	-0.466641	Aged Adult Cells 7 d down vs Aged Adult Cells 0 h	0.832701	0.147722	0.0454332	0.213151	0.147722	Aged Adult Cells 10 d up vs Aged Adult Cells 0 h	0.0202985	Aged Adult Cells 10 d up vs Aged Adult Cells 0 h	4.49278	30.2106	27.8576	1
268255	cg08661117	RYR3			0.000140038	0.984664	-0.0102716	0.000375895	-0.019388	-0.0102716	Aged Adult Cells 72 h down vs Aged Adult Cells 0 h	-0.00150123	Aged Adult Cells 72 h down vs Aged Adult Cells 0 h	7.62576e-05	-2.6343	21.1921	-4.60348	-2.6343	Aged Adult Cells 7 d down vs Aged Adult Cells 0 h	-0.37549	Aged Adult Cells 7 d down vs Aged Adult Cells 0 h	0.647804	0.244558	0.213086	0.461612	0.244558	Aged Adult Cells 10 d up vs Aged Adult Cells 0 h	0.0368563	Aged Adult Cells 10 d up vs Aged Adult Cells 0 h	6.36287	25.0029	16.2794	1
601945	cg08662325				6.2787e-06	0.878908	-0.0535054	0.0236248	-0.153704	-0.0535054	Aged Adult Cells 72 h down vs Aged Adult Cells 0 h	-0.0096963	Aged Adult Cells 72 h down vs Aged Adult Cells 0 h	6.76496e-06	-2.05891	29.9849	-5.47585	-2.05891	Aged Adult Cells 7 d down vs Aged Adult Cells 0 h	-0.264475	Aged Adult Cells 7 d down vs Aged Adult Cells 0 h	0.663508	-0.153017	0.193221	-0.439569	-0.153017	Aged Adult Cells 10 d down vs Aged Adult Cells 0 h	-0.0249386	Aged Adult Cells 10 d down vs Aged Adult Cells 0 h	9.13075	15.4903	7.02836	1
536193	cg08687948	CYTH3		S_Shore	2.7019e-06	0.976273	0.0104511	0.000899994	0.0299999	0.0104511	Aged Adult Cells 72 h up vs Aged Adult Cells 0 h	0.00127406	Aged Adult Cells 72 h up vs Aged Adult Cells 0 h	4.78746e-06	2.10746	31.3677	5.60069	2.10746	Aged Adult Cells 7 d up vs Aged Adult Cells 0 h	0.229665	Aged Adult Cells 7 d up vs Aged Adult Cells 0 h	0.837096	-0.0722754	0.0430422	-0.207466	-0.0722754	Aged Adult Cells 10 d down vs Aged Adult Cells 0 h	-0.0120455	Aged Adult Cells 10 d down vs Aged Adult Cells 0 h	9.98519	16.9657	7.03907	1
328311	cg08697163			N_Shore	0.000274185	0.61279	-0.202001	0.261757	-0.511622	-0.202001	Aged Adult Cells 72 h down vs Aged Adult Cells 0 h	-0.0186399	Aged Adult Cells 72 h down vs Aged Adult Cells 0 h	1.03266e-05	-2.27022	28.3385	-5.3234	-2.27022	Aged Adult Cells 7 d down vs Aged Adult Cells 0 h	-0.318855	Aged Adult Cells 7 d down vs Aged Adult Cells 0 h	0.274	-0.440236	1.24325	-1.11501	-0.440236	Aged Adult Cells 10 d down vs Aged Adult Cells 0 h	-0.0472653	Aged Adult Cells 10 d down vs Aged Adult Cells 0 h	5.83312	12.7303	9.04147	1
196732	cg08705329	VPS25		N_Shore	0.00476988	0.882611	0.0790768	0.0221911	0.148967	0.0790768	Aged Adult Cells 72 h up vs Aged Adult Cells 0 h	0.0114837	Aged Adult Cells 72 h up vs Aged Adult Cells 0 h	0.000155562	2.49147	18.8818	4.34532	2.49147	Aged Adult Cells 7 d up vs Aged Adult Cells 0 h	0.305438	Aged Adult Cells 7 d up vs Aged Adult Cells 0 h	0.914178	0.0577091	0.0118186	0.108714	0.0577091	Aged Adult Cells 10 d up vs Aged Adult Cells 0 h	0.0075436	Aged Adult Cells 10 d up vs Aged Adult Cells 0 h	3.8057	15.0135	16.3436	1
135453	cg08707253	ATF7			0.00151627	0.834405	-0.0861539	0.0444981	-0.210946	-0.0861539	Aged Adult Cells 72 h down vs Aged Adult Cells 0 h	-0.0147182	Aged Adult Cells 72 h down vs Aged Adult Cells 0 h	7.96385e-05	2.02388	21.0481	4.58782	2.02388	Aged Adult Cells 7 d up vs Aged Adult Cells 0 h	0.328605	Aged Adult Cells 7 d up vs Aged Adult Cells 0 h	0.832549	-0.0871346	0.0455169	-0.213347	-0.0871346	Aged Adult Cells 10 d down vs Aged Adult Cells 0 h	-0.0139274	Aged Adult Cells 10 d down vs Aged Adult Cells 0 h	4.57916	10.6936	9.67468	1
346795	cg08712631	MAD1L1	Promoter_Associated		5.66864e-05	0.923777	0.0411987	0.00931469	0.0965126	0.0411987	Aged Adult Cells 72 h up vs Aged Adult Cells 0 h	0.00684725	Aged Adult Cells 72 h up vs Aged Adult Cells 0 h	6.81961e-05	2.14116	21.565	4.64382	2.14116	Aged Adult Cells 7 d up vs Aged Adult Cells 0 h	0.23219	Aged Adult Cells 7 d up vs Aged Adult Cells 0 h	0.976392	0.012742	0.000890993	0.0298495	0.012742	Aged Adult Cells 10 d up vs Aged Adult Cells 0 h	0.0022321	Aged Adult Cells 10 d up vs Aged Adult Cells 0 h	7.11245	18.1446	10.5688	1
293907	cg08762229	LINC00670			2.58964e-09	0.529156	-0.270179	0.405701	-0.636947	-0.270179	Aged Adult Cells 72 h down vs Aged Adult Cells 0 h	-0.0461112	Aged Adult Cells 72 h down vs Aged Adult Cells 0 h	2.6699e-05	-2.28238	24.8161	-4.98158	-2.28238	Aged Adult Cells 7 d down vs Aged Adult Cells 0 h	-0.327142	Aged Adult Cells 7 d down vs Aged Adult Cells 0 h	0.662364	-0.187133	0.194628	-0.441166	-0.187133	Aged Adult Cells 10 d down vs Aged Adult Cells 0 h	-0.0316621	Aged Adult Cells 10 d down vs Aged Adult Cells 0 h	19.2271	48.4324	10.4357	1
142514	cg08771678	NUAK1			7.17166e-10	0.853411	-0.0850068	0.0347533	-0.186422	-0.0850068	Aged Adult Cells 72 h down vs Aged Adult Cells 0 h	-0.013676	Aged Adult Cells 72 h down vs Aged Adult Cells 0 h	5.72518e-07	3.13981	40.6397	6.37493	3.13981	Aged Adult Cells 7 d up vs Aged Adult Cells 0 h	0.367653	Aged Adult Cells 7 d up vs Aged Adult Cells 0 h	0.630884	-0.221439	0.235829	-0.485623	-0.221439	Aged Adult Cells 10 d down vs Aged Adult Cells 0 h	-0.0372638	Aged Adult Cells 10 d down vs Aged Adult Cells 0 h	21.4667	62.4892	12.0598	1
701918	cg08841613				2.95648e-07	0.990923	0.00493971	0.000131666	0.0114746	0.00493971	Aged Adult Cells 72 h up vs Aged Adult Cells 0 h	-0.00848456	Aged Adult Cells 72 h down vs Aged Adult Cells 0 h	5.53787e-05	-2.19422	22.2681	-4.71891	-2.19422	Aged Adult Cells 7 d down vs Aged Adult Cells 0 h	-0.242183	Aged Adult Cells 7 d down vs Aged Adult Cells 0 h	0.575312	0.243938	0.321092	0.56665	0.243938	Aged Adult Cells 10 d up vs Aged Adult Cells 0 h	0.0276656	Aged Adult Cells 10 d up vs Aged Adult Cells 0 h	12.4705	32.355	10.7487	1
46366	cg08854185	DBNDD1			0.00182572	0.611269	0.228626	0.264014	0.513823	0.228626	Aged Adult Cells 72 h up vs Aged Adult Cells 0 h	0.0258562	Aged Adult Cells 72 h up vs Aged Adult Cells 0 h	6.96574e-05	2.22815	21.494	4.63617	2.22815	Aged Adult Cells 7 d up vs Aged Adult Cells 0 h	0.324117	Aged Adult Cells 7 d up vs Aged Adult Cells 0 h	0.518059	0.291142	0.428139	0.654323	0.291142	Aged Adult Cells 10 d up vs Aged Adult Cells 0 h	0.0269033	Aged Adult Cells 10 d up vs Aged Adult Cells 0 h	4.45045	12.3355	11.4829	1
748980	cg08877957				0.000276581	0.808703	-0.0931285	0.0596923	-0.24432	-0.0931285	Aged Adult Cells 72 h down vs Aged Adult Cells 0 h	-0.0152936	Aged Adult Cells 72 h down vs Aged Adult Cells 0 h	7.09074e-06	-2.2475	29.7994	-5.45888	-2.2475	Aged Adult Cells 7 d down vs Aged Adult Cells 0 h	-0.285355	Aged Adult Cells 7 d down vs Aged Adult Cells 0 h	0.845953	-0.0747221	0.0384283	-0.196031	-0.0747221	Aged Adult Cells 10 d down vs Aged Adult Cells 0 h	-0.0127671	Aged Adult Cells 10 d down vs Aged Adult Cells 0 h	5.82641	11.8516	8.42704	1
342588	cg08955107	KLHL29			1.26756e-07	0.827701	-0.104354	0.0482359	-0.219627	-0.104354	Aged Adult Cells 72 h down vs Aged Adult Cells 0 h	-0.0166577	Aged Adult Cells 72 h down vs Aged Adult Cells 0 h	3.25994e-05	2.51975	24.1055	4.90974	2.51975	Aged Adult Cells 7 d up vs Aged Adult Cells 0 h	0.272758	Aged Adult Cells 7 d up vs Aged Adult Cells 0 h	0.716404	-0.1743	0.134569	-0.366836	-0.1743	Aged Adult Cells 10 d down vs Aged Adult Cells 0 h	-0.0251055	Aged Adult Cells 10 d down vs Aged Adult Cells 0 h	13.5243	42.746	13.0942	1
699152	cg09015976	DIP2A	Unclassified_Cell_type_specific		3.28927e-06	0.675533	-0.21596	0.178791	-0.422837	-0.21596	Aged Adult Cells 72 h down vs Aged Adult Cells 0 h	-0.0351425	Aged Adult Cells 72 h down vs Aged Adult Cells 0 h	3.86438e-05	2.67475	23.5081	4.84852	2.67475	Aged Adult Cells 7 d up vs Aged Adult Cells 0 h	0.292296	Aged Adult Cells 7 d up vs Aged Adult Cells 0 h	0.570666	-0.292957	0.329008	-0.573592	-0.292957	Aged Adult Cells 10 d down vs Aged Adult Cells 0 h	-0.0477902	Aged Adult Cells 10 d down vs Aged Adult Cells 0 h	9.78155	35.722	15.1296	1
245192	cg09059042	RING1		S_Shore	0.00173235	0.859351	0.0861714	0.0319637	0.178784	0.0861714	Aged Adult Cells 72 h up vs Aged Adult Cells 0 h	0.00583957	Aged Adult Cells 72 h up vs Aged Adult Cells 0 h	0.000164463	2.25166	18.7065	4.3251	2.25166	Aged Adult Cells 7 d up vs Aged Adult Cells 0 h	0.205266	Aged Adult Cells 7 d up vs Aged Adult Cells 0 h	0.980172	0.0120828	0.000628439	0.0250687	0.0120828	Aged Adult Cells 10 d up vs Aged Adult Cells 0 h	0.00303555	Aged Adult Cells 10 d up vs Aged Adult Cells 0 h	4.4867	14.5923	13.474	1
741100	cg09089913				3.44702e-08	0.680376	0.179051	0.173167	0.416133	0.179051	Aged Adult Cells 72 h up vs Aged Adult Cells 0 h	0.030073	Aged Adult Cells 72 h up vs Aged Adult Cells 0 h	1.83467e-05	-2.37791	26.179	-5.11654	-2.37791	Aged Adult Cells 7 d down vs Aged Adult Cells 0 h	-0.322684	Aged Adult Cells 7 d down vs Aged Adult Cells 0 h	0.686299	0.175535	0.166432	0.407961	0.175535	Aged Adult Cells 10 d up vs Aged Adult Cells 0 h	0.0297364	Aged Adult Cells 10 d up vs Aged Adult Cells 0 h	15.2674	39.5715	10.7378	1
293128	cg09130312				8.19179e-05	0.923543	0.0504682	0.00937216	0.0968099	0.0504682	Aged Adult Cells 72 h up vs Aged Adult Cells 0 h	0.00852622	Aged Adult Cells 72 h up vs Aged Adult Cells 0 h	3.91413e-05	-2.72752	23.4635	-4.84391	-2.72752	Aged Adult Cells 7 d down vs Aged Adult Cells 0 h	-0.206235	Aged Adult Cells 7 d down vs Aged Adult Cells 0 h	0.982135	-0.0117747	0.000510155	-0.0225866	-0.0117747	Aged Adult Cells 10 d down vs Aged Adult Cells 0 h	-0.00332415	Aged Adult Cells 10 d down vs Aged Adult Cells 0 h	6.80205	25.88	15.7625	1
269023	cg09143850	ODZ4		N_Shore	0.000387228	0.989527	-0.00662031	0.00017528	-0.0132393	-0.00662031	Aged Adult Cells 72 h down vs Aged Adult Cells 0 h	-0.000677817	Aged Adult Cells 72 h down vs Aged Adult Cells 0 h	3.87099e-05	2.61842	23.5021	4.8479	2.61842	Aged Adult Cells 7 d up vs Aged Adult Cells 0 h	0.337681	Aged Adult Cells 7 d up vs Aged Adult Cells 0 h	0.929822	-0.0444227	0.00789199	-0.0888369	-0.0444227	Aged Adult Cells 10 d down vs Aged Adult Cells 0 h	-0.00693883	Aged Adult Cells 10 d down vs Aged Adult Cells 0 h	5.56945	19.4968	14.5028	1
199171	cg09148216				2.08127e-05	0.777159	-0.129981	0.0816091	-0.285673	-0.129981	Aged Adult Cells 72 h down vs Aged Adult Cells 0 h	-0.0235237	Aged Adult Cells 72 h down vs Aged Adult Cells 0 h	0.000145573	-2.14737	19.0919	-4.36942	-2.14737	Aged Adult Cells 7 d down vs Aged Adult Cells 0 h	-0.341678	Aged Adult Cells 7 d down vs Aged Adult Cells 0 h	0.928406	0.0412387	0.0082147	0.090635	0.0412387	Aged Adult Cells 10 d up vs Aged Adult Cells 0 h	0.00459783	Aged Adult Cells 10 d up vs Aged Adult Cells 0 h	7.99556	23.1737	12.0073	1
515207	cg09212398				4.89896e-09	0.674962	-0.149818	0.179461	-0.423628	-0.149818	Aged Adult Cells 72 h down vs Aged Adult Cells 0 h	-0.0219956	Aged Adult Cells 72 h down vs Aged Adult Cells 0 h	2.24337e-06	2.24434	34.5198	5.87536	2.24434	Aged Adult Cells 7 d up vs Aged Adult Cells 0 h	0.239123	Aged Adult Cells 7 d up vs Aged Adult Cells 0 h	0.758457	-0.109784	0.0963646	-0.310426	-0.109784	Aged Adult Cells 10 d down vs Aged Adult Cells 0 h	-0.0146455	Aged Adult Cells 10 d down vs Aged Adult Cells 0 h	18.186	31.8439	7.25418	1
476198	cg09247362	VWA5A	Unclassified_Cell_type_specific		0.00103121	0.794921	0.109779	0.0688177	0.262331	0.109779	Aged Adult Cells 72 h up vs Aged Adult Cells 0 h	0.0121532	Aged Adult Cells 72 h up vs Aged Adult Cells 0 h	7.11426e-05	-2.09213	21.4235	-4.62855	-2.09213	Aged Adult Cells 7 d down vs Aged Adult Cells 0 h	-0.318061	Aged Adult Cells 7 d down vs Aged Adult Cells 0 h	0.760557	0.128738	0.0946404	0.307637	0.128738	Aged Adult Cells 10 d up vs Aged Adult Cells 0 h	0.017261	Aged Adult Cells 10 d up vs Aged Adult Cells 0 h	4.85077	11.8926	10.157	1
331453	cg09276573	PLCH1			1.04782e-11	0.713764	0.144576	0.137208	0.370416	0.144576	Aged Adult Cells 72 h up vs Aged Adult Cells 0 h	0.0219012	Aged Adult Cells 72 h up vs Aged Adult Cells 0 h	2.26769e-08	-3.20105	57.6531	-7.59296	-3.20105	Aged Adult Cells 7 d down vs Aged Adult Cells 0 h	-0.26545	Aged Adult Cells 7 d down vs Aged Adult Cells 0 h	0.581651	0.217488	0.310497	0.557222	0.217488	Aged Adult Cells 10 d up vs Aged Adult Cells 0 h	0.0338226	Aged Adult Cells 10 d up vs Aged Adult Cells 0 h	30.3993	64.8346	8.83575	1
453336	cg09287495	CELF4		S_Shelf	3.18072e-06	0.69488	-0.122539	0.15695	-0.39617	-0.122539	Aged Adult Cells 72 h down vs Aged Adult Cells 0 h	-0.0207693	Aged Adult Cells 72 h down vs Aged Adult Cells 0 h	8.71346e-07	-2.07824	38.6949	-6.22053	-2.07824	Aged Adult Cells 7 d down vs Aged Adult Cells 0 h	-0.309556	Aged Adult Cells 7 d down vs Aged Adult Cells 0 h	0.939585	-0.0236473	0.00584487	-0.0764517	-0.0236473	Aged Adult Cells 10 d down vs Aged Adult Cells 0 h	-0.00368933	Aged Adult Cells 10 d down vs Aged Adult Cells 0 h	9.8161	13.1479	5.54902	1
695257	cg09302031	DCDC2			6.70647e-09	0.352611	0.41953	0.892481	0.944712	0.41953	Aged Adult Cells 72 h up vs Aged Adult Cells 0 h	0.069043	Aged Adult Cells 72 h up vs Aged Adult Cells 0 h	2.72912e-06	-2.78406	33.6886	-5.80419	-2.78406	Aged Adult Cells 7 d down vs Aged Adult Cells 0 h	-0.353359	Aged Adult Cells 7 d down vs Aged Adult Cells 0 h	0.450658	0.339567	0.58469	0.76465	0.339567	Aged Adult Cells 10 d up vs Aged Adult Cells 0 h	0.0580589	Aged Adult Cells 10 d up vs Aged Adult Cells 0 h	17.6896	48.8397	11.4381	1
252539	cg09462274				5.58678e-07	0.9614	0.0203451	0.00238306	0.0488166	0.0203451	Aged Adult Cells 72 h up vs Aged Adult Cells 0 h	0.00772007	Aged Adult Cells 72 h up vs Aged Adult Cells 0 h	7.08566e-06	-2.45749	29.8022	-5.45914	-2.45749	Aged Adult Cells 7 d down vs Aged Adult Cells 0 h	-0.37878	Aged Adult Cells 7 d down vs Aged Adult Cells 0 h	0.777078	0.119104	0.08167	0.28578	0.119104	Aged Adult Cells 10 d up vs Aged Adult Cells 0 h	0.0206133	Aged Adult Cells 10 d up vs Aged Adult Cells 0 h	11.7174	28.4935	10.0743	1
398819	cg09484678			S_Shore	8.51147e-07	0.688436	-0.158923	0.16404	-0.405019	-0.158923	Aged Adult Cells 72 h down vs Aged Adult Cells 0 h	-0.0255279	Aged Adult Cells 72 h down vs Aged Adult Cells 0 h	3.87567e-07	2.76293	42.4981	6.51906	2.76293	Aged Adult Cells 7 d up vs Aged Adult Cells 0 h	0.349409	Aged Adult Cells 7 d up vs Aged Adult Cells 0 h	0.802224	-0.0991853	0.0638957	-0.252776	-0.0991853	Aged Adult Cells 10 d down vs Aged Adult Cells 0 h	-0.0160223	Aged Adult Cells 10 d down vs Aged Adult Cells 0 h	11.2366	24.2207	8.92998	1
719230	cg09511467				0.000598498	0.612051	-0.286611	0.262852	-0.512691	-0.286611	Aged Adult Cells 72 h down vs Aged Adult Cells 0 h	-0.0403802	Aged Adult Cells 72 h down vs Aged Adult Cells 0 h	8.93103e-05	-2.74523	20.6697	-4.5464	-2.74523	Aged Adult Cells 7 d down vs Aged Adult Cells 0 h	-0.395944	Aged Adult Cells 7 d down vs Aged Adult Cells 0 h	0.556091	-0.332936	0.354688	-0.595557	-0.332936	Aged Adult Cells 10 d down vs Aged Adult Cells 0 h	-0.0472657	Aged Adult Cells 10 d down vs Aged Adult Cells 0 h	5.24473	22.9471	18.1261	1
428943	cg09539496			S_Shelf	1.00123e-05	0.7907	-0.15959	0.071751	-0.267864	-0.15959	Aged Adult Cells 72 h down vs Aged Adult Cells 0 h	-0.0286321	Aged Adult Cells 72 h down vs Aged Adult Cells 0 h	2.6036e-05	-3.21159	24.9063	-4.99063	-3.21159	Aged Adult Cells 7 d down vs Aged Adult Cells 0 h	-0.297701	Aged Adult Cells 7 d down vs Aged Adult Cells 0 h	0.594228	-0.320931	0.290162	-0.538667	-0.320931	Aged Adult Cells 10 d down vs Aged Adult Cells 0 h	-0.0509626	Aged Adult Cells 10 d down vs Aged Adult Cells 0 h	8.67802	43.1253	20.5879	1
662515	cg09557462	ADRA1A		Island	4.74765e-05	0.868916	0.103712	0.0277233	0.166503	0.103712	Aged Adult Cells 72 h up vs Aged Adult Cells 0 h	0.0184436	Aged Adult Cells 72 h up vs Aged Adult Cells 0 h	6.33493e-05	-3.14221	21.8128	-4.67042	-3.14221	Aged Adult Cells 7 d down vs Aged Adult Cells 0 h	-0.441445	Aged Adult Cells 7 d down vs Aged Adult Cells 0 h	0.799056	0.16003	0.0660069	0.256918	0.16003	Aged Adult Cells 10 d up vs Aged Adult Cells 0 h	0.0261555	Aged Adult Cells 10 d up vs Aged Adult Cells 0 h	7.26457	39.4594	22.503	1
301718	cg09587557	KIAA1407			0.000904122	0.788684	-0.113763	0.0731753	-0.270509	-0.113763	Aged Adult Cells 72 h down vs Aged Adult Cells 0 h	-0.0189404	Aged Adult Cells 72 h down vs Aged Adult Cells 0 h	5.93211e-05	2.13229	22.0347	4.69411	2.13229	Aged Adult Cells 7 d up vs Aged Adult Cells 0 h	0.238343	Aged Adult Cells 7 d up vs Aged Adult Cells 0 h	0.601928	-0.221799	0.278151	-0.5274	-0.221799	Aged Adult Cells 10 d down vs Aged Adult Cells 0 h	-0.0302057	Aged Adult Cells 10 d down vs Aged Adult Cells 0 h	4.94484	12.2439	10.2581	1
376061	cg09602988		Unclassified_Cell_type_specific		6.1579e-05	0.686254	0.197661	0.166482	0.408022	0.197661	Aged Adult Cells 72 h up vs Aged Adult Cells 0 h	0.0255149	Aged Adult Cells 72 h up vs Aged Adult Cells 0 h	3.34573e-05	-2.56414	24.0138	-4.90039	-2.56414	Aged Adult Cells 7 d down vs Aged Adult Cells 0 h	-0.181195	Aged Adult Cells 7 d down vs Aged Adult Cells 0 h	0.855293	0.0891372	0.0338566	0.184002	0.0891372	Aged Adult Cells 10 d up vs Aged Adult Cells 0 h	0.012231	Aged Adult Cells 10 d up vs Aged Adult Cells 0 h	7.04201	23.1366	13.6114	1
35070	cg09614721	SH2B3	Promoter_Associated_Cell_type_specific		0.000787654	0.900527	0.0617289	0.0159	0.126095	0.0617289	Aged Adult Cells 72 h up vs Aged Adult Cells 0 h	0.0113093	Aged Adult Cells 72 h up vs Aged Adult Cells 0 h	9.13723e-05	2.39962	20.5948	4.53815	2.39962	Aged Adult Cells 7 d up vs Aged Adult Cells 0 h	0.210218	Aged Adult Cells 7 d up vs Aged Adult Cells 0 h	0.999608	0.000242619	2.45622e-07	0.000495603	0.000242619	Aged Adult Cells 10 d up vs Aged Adult Cells 0 h	0.00297631	Aged Adult Cells 10 d up vs Aged Adult Cells 0 h	5.04427	16.9242	13.8998	1
129474	cg09623845	LRRN1		S_Shore	9.5601e-05	0.796345	-0.13462	0.0678425	-0.260466	-0.13462	Aged Adult Cells 72 h down vs Aged Adult Cells 0 h	-0.011219	Aged Adult Cells 72 h down vs Aged Adult Cells 0 h	5.11377e-05	-2.65038	22.5399	-4.74762	-2.65038	Aged Adult Cells 7 d down vs Aged Adult Cells 0 h	-0.406551	Aged Adult Cells 7 d down vs Aged Adult Cells 0 h	0.856303	0.0944288	0.0333803	0.182703	0.0944288	Aged Adult Cells 10 d up vs Aged Adult Cells 0 h	0.0216404	Aged Adult Cells 10 d up vs Aged Adult Cells 0 h	6.67399	24.9593	15.4934	1
130566	cg09677663	SAMD3			0.000652443	0.897515	0.0930556	0.0168831	0.129935	0.0930556	Aged Adult Cells 72 h up vs Aged Adult Cells 0 h	0.0146685	Aged Adult Cells 72 h up vs Aged Adult Cells 0 h	7.75238e-05	-3.55644	21.1373	-4.59754	-3.55644	Aged Adult Cells 7 d down vs Aged Adult Cells 0 h	-0.533073	Aged Adult Cells 7 d down vs Aged Adult Cells 0 h	0.771855	0.209605	0.0856586	0.292675	0.209605	Aged Adult Cells 10 d up vs Aged Adult Cells 0 h	0.0287517	Aged Adult Cells 10 d up vs Aged Adult Cells 0 h	5.18138	37.2054	29.7482	1
181827	cg09696120	ZAP70		N_Shore	0.000289199	0.759542	0.113178	0.0954719	0.308985	0.113178	Aged Adult Cells 72 h up vs Aged Adult Cells 0 h	0.0185697	Aged Adult Cells 72 h up vs Aged Adult Cells 0 h	1.79486e-05	-2.02742	26.2598	-5.12444	-2.02742	Aged Adult Cells 7 d down vs Aged Adult Cells 0 h	-0.265343	Aged Adult Cells 7 d down vs Aged Adult Cells 0 h	0.761327	0.11231	0.094013	0.306615	0.11231	Aged Adult Cells 10 d up vs Aged Adult Cells 0 h	0.0188454	Aged Adult Cells 10 d up vs Aged Adult Cells 0 h	5.79203	10.8794	7.7817	1
120984	cg09734394			S_Shore	0.00248222	0.883233	-0.0847745	0.0219549	-0.148172	-0.0847745	Aged Adult Cells 72 h down vs Aged Adult Cells 0 h	-0.0116261	Aged Adult Cells 72 h down vs Aged Adult Cells 0 h	0.000173928	2.66024	18.5309	4.30475	2.66024	Aged Adult Cells 7 d up vs Aged Adult Cells 0 h	0.376015	Aged Adult Cells 7 d up vs Aged Adult Cells 0 h	0.720252	-0.2069	0.130774	-0.361627	-0.2069	Aged Adult Cells 10 d down vs Aged Adult Cells 0 h	-0.0268689	Aged Adult Cells 10 d down vs Aged Adult Cells 0 h	4.24052	19.4333	18.9857	1
420702	cg09828027	FLYWCH1			6.80703e-05	0.834024	0.0891711	0.0447065	0.211439	0.0891711	Aged Adult Cells 72 h up vs Aged Adult Cells 0 h	0.0155086	Aged Adult Cells 72 h up vs Aged Adult Cells 0 h	4.20619e-05	2.19472	23.2131	4.818	2.19472	Aged Adult Cells 7 d up vs Aged Adult Cells 0 h	0.290624	Aged Adult Cells 7 d up vs Aged Adult Cells 0 h	0.814206	0.100015	0.0562414	0.237153	0.100015	Aged Adult Cells 10 d up vs Aged Adult Cells 0 h	0.0168985	Aged Adult Cells 10 d up vs Aged Adult Cells 0 h	6.95725	17.3238	10.3159	1
581911	cg09852346	REV3L			0.00116338	0.484036	0.352931	0.502564	0.708917	0.352931	Aged Adult Cells 72 h up vs Aged Adult Cells 0 h	0.0404159	Aged Adult Cells 72 h up vs Aged Adult Cells 0 h	0.000157008	-2.33482	18.8526	-4.34196	-2.33482	Aged Adult Cells 7 d down vs Aged Adult Cells 0 h	-0.345762	Aged Adult Cells 7 d down vs Aged Adult Cells 0 h	0.480547	0.355778	0.510706	0.714637	0.355778	Aged Adult Cells 10 d up vs Aged Adult Cells 0 h	0.0424516	Aged Adult Cells 10 d up vs Aged Adult Cells 0 h	4.76515	16.5346	14.3753	1
525483	cg09893877	TERF2		S_Shore	1.762e-05	0.93906	0.0294672	0.00594708	0.0771173	0.0294672	Aged Adult Cells 72 h up vs Aged Adult Cells 0 h	0.00521839	Aged Adult Cells 72 h up vs Aged Adult Cells 0 h	1.34218e-05	2.15814	27.3426	5.22901	2.15814	Aged Adult Cells 7 d up vs Aged Adult Cells 0 h	0.208827	Aged Adult Cells 7 d up vs Aged Adult Cells 0 h	0.852846	-0.0715115	0.0350251	-0.18715	-0.0715115	Aged Adult Cells 10 d down vs Aged Adult Cells 0 h	-0.00732569	Aged Adult Cells 10 d down vs Aged Adult Cells 0 h	8.14801	16.6553	8.4684	1
358638	cg09899761	CCSER1			2.21074e-05	0.732228	0.163126	0.119356	0.345479	0.163126	Aged Adult Cells 72 h up vs Aged Adult Cells 0 h	0.025634	Aged Adult Cells 72 h up vs Aged Adult Cells 0 h	1.89296e-05	-2.60372	26.064	-5.10529	-2.60372	Aged Adult Cells 7 d down vs Aged Adult Cells 0 h	-0.368879	Aged Adult Cells 7 d down vs Aged Adult Cells 0 h	0.81197	0.113351	0.0576306	0.240064	0.113351	Aged Adult Cells 10 d up vs Aged Adult Cells 0 h	0.0189781	Aged Adult Cells 10 d up vs Aged Adult Cells 0 h	7.94072	24.785	12.9309	1
701189	cg09938425	ADAMTS17			0.00281305	0.00320862	1.37401	10.3244	3.21317	1.37401	Aged Adult Cells 72 h up vs Aged Adult Cells 0 h	0.151968	Aged Adult Cells 72 h up vs Aged Adult Cells 0 h	9.39593e-05	2.09143	20.5032	4.52805	2.09143	Aged Adult Cells 7 d up vs Aged Adult Cells 0 h	0.270567	Aged Adult Cells 7 d up vs Aged Adult Cells 0 h	0.00158107	1.49073	12.153	3.48612	1.49073	Aged Adult Cells 10 d up vs Aged Adult Cells 0 h	0.170251	Aged Adult Cells 10 d up vs Aged Adult Cells 0 h	4.15604	10.6396	10.6058	1
673601	cg09952551				5.39207e-14	0.44565	0.379629	0.597868	0.773219	0.379629	Aged Adult Cells 72 h up vs Aged Adult Cells 0 h	0.0572391	Aged Adult Cells 72 h up vs Aged Adult Cells 0 h	1.06006e-07	-3.71404	49.0495	-7.00353	-3.71404	Aged Adult Cells 7 d down vs Aged Adult Cells 0 h	-0.501357	Aged Adult Cells 7 d down vs Aged Adult Cells 0 h	0.339979	0.476331	0.941251	0.970181	0.476331	Aged Adult Cells 10 d up vs Aged Adult Cells 0 h	0.0739954	Aged Adult Cells 10 d up vs Aged Adult Cells 0 h	45.8661	154.786	13.9811	1
311607	cg09981830				3.02288e-13	0.472626	0.215035	0.529561	0.727709	0.215035	Aged Adult Cells 72 h up vs Aged Adult Cells 0 h	0.0199306	Aged Adult Cells 72 h up vs Aged Adult Cells 0 h	1.05623e-08	-2.51862	62.2695	-7.8911	-2.51862	Aged Adult Cells 7 d down vs Aged Adult Cells 0 h	-0.120514	Aged Adult Cells 7 d down vs Aged Adult Cells 0 h	0.0899881	-0.518311	3.07664	-1.75404	-0.518311	Aged Adult Cells 10 d down vs Aged Adult Cells 0 h	-0.0294527	Aged Adult Cells 10 d down vs Aged Adult Cells 0 h	40.1776	49.1152	5.06444	1
531538	cg10024501				8.42966e-05	0.923644	-0.0600433	0.00934753	-0.0966826	-0.0600433	Aged Adult Cells 72 h down vs Aged Adult Cells 0 h	-0.00236233	Aged Adult Cells 72 h down vs Aged Adult Cells 0 h	0.00013145	2.95583	19.4168	4.40645	2.95583	Aged Adult Cells 7 d up vs Aged Adult Cells 0 h	0.362869	Aged Adult Cells 7 d up vs Aged Adult Cells 0 h	0.97471	0.0198584	0.00102248	0.0319762	0.0198584	Aged Adult Cells 10 d up vs Aged Adult Cells 0 h	0.00696693	Aged Adult Cells 10 d up vs Aged Adult Cells 0 h	6.77822	36.5996	22.3697	1
626077	cg10112249				0.00062355	0.930455	-0.0471473	0.00775003	-0.0880342	-0.0471473	Aged Adult Cells 72 h down vs Aged Adult Cells 0 h	0.000391647	Aged Adult Cells 72 h up vs Aged Adult Cells 0 h	6.12648e-05	-2.70866	21.9257	-4.68248	-2.70866	Aged Adult Cells 7 d down vs Aged Adult Cells 0 h	-0.410297	Aged Adult Cells 7 d down vs Aged Adult Cells 0 h	0.999858	-9.61646e-05	3.22419e-08	-0.00017956	-9.61646e-05	Aged Adult Cells 10 d down vs Aged Adult Cells 0 h	0.00493322	Aged Adult Cells 10 d up vs Aged Adult Cells 0 h	5.21459	20.9391	16.6356	1
713094	cg10113286				8.59664e-10	0.190806	0.320699	1.79431	1.33952	0.320699	Aged Adult Cells 72 h up vs Aged Adult Cells 0 h	0.0359733	Aged Adult Cells 72 h up vs Aged Adult Cells 0 h	6.70111e-09	2.08708	65.1373	8.07077	2.08708	Aged Adult Cells 7 d up vs Aged Adult Cells 0 h	0.169251	Aged Adult Cells 7 d up vs Aged Adult Cells 0 h	0.661344	0.105963	0.195888	0.442592	0.105963	Aged Adult Cells 10 d up vs Aged Adult Cells 0 h	0.0124974	Aged Adult Cells 10 d up vs Aged Adult Cells 0 h	21.1385	16.963	3.32451	1
559752	cg10116840	TP53AIP1			4.02277e-07	0.792103	0.121143	0.0707685	0.266023	0.121143	Aged Adult Cells 72 h up vs Aged Adult Cells 0 h	0.0206434	Aged Adult Cells 72 h up vs Aged Adult Cells 0 h	5.13932e-07	3.15522	41.1488	6.41474	3.15522	Aged Adult Cells 7 d up vs Aged Adult Cells 0 h	0.385977	Aged Adult Cells 7 d up vs Aged Adult Cells 0 h	0.740399	0.152332	0.1119	0.334514	0.152332	Aged Adult Cells 10 d up vs Aged Adult Cells 0 h	0.0259857	Aged Adult Cells 10 d up vs Aged Adult Cells 0 h	12.102	35.135	12.0277	1
473655	cg10133876	CLIC6		N_Shore	0.000404925	0.889777	0.0634589	0.0195469	0.13981	0.0634589	Aged Adult Cells 72 h up vs Aged Adult Cells 0 h	0.00788868	Aged Adult Cells 72 h up vs Aged Adult Cells 0 h	0.000153884	-2.13227	18.9161	-4.34926	-2.13227	Aged Adult Cells 7 d down vs Aged Adult Cells 0 h	-0.177136	Aged Adult Cells 7 d down vs Aged Adult Cells 0 h	0.838274	0.0934767	0.0424129	0.205944	0.0934767	Aged Adult Cells 10 d up vs Aged Adult Cells 0 h	0.0119596	Aged Adult Cells 10 d up vs Aged Adult Cells 0 h	5.53572	15.9665	11.9491	1
385821	cg10158280	MYO1D			1.43811e-08	0.80421	0.141151	0.0625911	0.250182	0.141151	Aged Adult Cells 72 h up vs Aged Adult Cells 0 h	0.0251942	Aged Adult Cells 72 h up vs Aged Adult Cells 0 h	8.72934e-06	-3.28095	28.9867	-5.38393	-3.28095	Aged Adult Cells 7 d down vs Aged Adult Cells 0 h	-0.434026	Aged Adult Cells 7 d down vs Aged Adult Cells 0 h	0.900208	0.0713715	0.0160028	0.126502	0.0713715	Aged Adult Cells 10 d up vs Aged Adult Cells 0 h	0.0159981	Aged Adult Cells 10 d up vs Aged Adult Cells 0 h	16.5272	73.6515	18.4621	1
694341	cg10180415	CD58	Promoter_Associated		5.0469e-08	0.378769	-0.254574	0.79894	-0.893835	-0.254574	Aged Adult Cells 72 h down vs Aged Adult Cells 0 h	-0.0429705	Aged Adult Cells 72 h down vs Aged Adult Cells 0 h	4.83868e-08	2.24612	53.3096	7.30134	2.24612	Aged Adult Cells 7 d up vs Aged Adult Cells 0 h	0.299355	Aged Adult Cells 7 d up vs Aged Adult Cells 0 h	0.672311	-0.121702	0.182593	-0.427308	-0.121702	Aged Adult Cells 10 d down vs Aged Adult Cells 0 h	-0.0197951	Aged Adult Cells 10 d down vs Aged Adult Cells 0 h	14.741	16.7405	4.7048	1
404219	cg10206933	BNIP3	Promoter_Associated_Cell_type_specific		1.48128e-07	0.91641	-0.0560527	0.0112098	-0.105876	-0.0560527	Aged Adult Cells 72 h down vs Aged Adult Cells 0 h	-0.00957187	Aged Adult Cells 72 h down vs Aged Adult Cells 0 h	4.49824e-05	2.74128	22.9808	4.79382	2.74128	Aged Adult Cells 7 d up vs Aged Adult Cells 0 h	0.379038	Aged Adult Cells 7 d up vs Aged Adult Cells 0 h	0.970368	0.0198367	0.00140392	0.037469	0.0198367	Aged Adult Cells 10 d up vs Aged Adult Cells 0 h	0.00308906	Aged Adult Cells 10 d up vs Aged Adult Cells 0 h	13.3259	52.2902	16.2564	1
763934	cg10212378	KCND3			0.00165191	0.873879	0.0707777	0.0256457	0.160143	0.0707777	Aged Adult Cells 72 h up vs Aged Adult Cells 0 h	0.0103588	Aged Adult Cells 72 h up vs Aged Adult Cells 0 h	0.000121469	-2.11721	19.67	-4.43509	-2.11721	Aged Adult Cells 7 d down vs Aged Adult Cells 0 h	-0.227974	Aged Adult Cells 7 d down vs Aged Adult Cells 0 h	0.723051	0.158155	0.128053	0.357845	0.158155	Aged Adult Cells 10 d up vs Aged Adult Cells 0 h	0.0237079	Aged Adult Cells 10 d up vs Aged Adult Cells 0 h	4.51961	12.3597	11.3294	1
427798	cg10351869				5.78475e-05	0.930296	0.03753	0.00778542	0.088235	0.03753	Aged Adult Cells 72 h up vs Aged Adult Cells 0 h	0.0072664	Aged Adult Cells 72 h up vs Aged Adult Cells 0 h	1.10598e-05	-2.43433	28.0761	-5.29869	-2.43433	Aged Adult Cells 7 d down vs Aged Adult Cells 0 h	-0.367038	Aged Adult Cells 7 d down vs Aged Adult Cells 0 h	0.564167	0.248123	0.340297	0.58335	0.248123	Aged Adult Cells 10 d up vs Aged Adult Cells 0 h	0.0229304	Aged Adult Cells 10 d up vs Aged Adult Cells 0 h	7.09516	17.9707	10.4931	1
227566	cg10354850				0.0001355	0.894323	-0.0879786	0.0179577	-0.134006	-0.0879786	Aged Adult Cells 72 h down vs Aged Adult Cells 0 h	-0.0148046	Aged Adult Cells 72 h down vs Aged Adult Cells 0 h	0.000172946	3.05408	18.5486	4.30681	3.05408	Aged Adult Cells 7 d up vs Aged Adult Cells 0 h	0.361692	Aged Adult Cells 7 d up vs Aged Adult Cells 0 h	0.895477	-0.0870124	0.0175654	-0.132535	-0.0870124	Aged Adult Cells 10 d down vs Aged Adult Cells 0 h	-0.0145507	Aged Adult Cells 10 d down vs Aged Adult Cells 0 h	6.38942	38.5562	24.9996	1
34660	cg10383458	IFITM10	Unclassified_Cell_type_specific	S_Shore	3.97529e-05	0.821938	-0.107109	0.0515751	-0.227101	-0.107109	Aged Adult Cells 72 h down vs Aged Adult Cells 0 h	-0.0147733	Aged Adult Cells 72 h down vs Aged Adult Cells 0 h	3.89741e-06	2.89101	32.2065	5.67508	2.89101	Aged Adult Cells 7 d up vs Aged Adult Cells 0 h	0.43	Aged Adult Cells 7 d up vs Aged Adult Cells 0 h	0.700876	-0.182977	0.150516	-0.387964	-0.182977	Aged Adult Cells 10 d down vs Aged Adult Cells 0 h	-0.0167425	Aged Adult Cells 10 d down vs Aged Adult Cells 0 h	7.41866	23.1027	12.9014	1
70059	cg10386298			Island	4.08515e-07	0.695582	-0.313142	0.156189	-0.395207	-0.313142	Aged Adult Cells 72 h down vs Aged Adult Cells 0 h	-0.0389797	Aged Adult Cells 72 h down vs Aged Adult Cells 0 h	2.92225e-05	4.2356	24.4935	4.94909	4.2356	Aged Adult Cells 7 d up vs Aged Adult Cells 0 h	0.493015	Aged Adult Cells 7 d up vs Aged Adult Cells 0 h	0.859758	-0.141244	0.0317767	-0.17826	-0.141244	Aged Adult Cells 10 d down vs Aged Adult Cells 0 h	-0.0187652	Aged Adult Cells 10 d down vs Aged Adult Cells 0 h	12.0838	106.21	36.4133	1
157310	cg10398993	MSLN			0.00196692	0.919949	-0.0435306	0.0102772	-0.101377	-0.0435306	Aged Adult Cells 72 h down vs Aged Adult Cells 0 h	-0.00658501	Aged Adult Cells 72 h down vs Aged Adult Cells 0 h	9.36069e-05	2.10074	20.5155	4.52941	2.10074	Aged Adult Cells 7 d up vs Aged Adult Cells 0 h	0.317107	Aged Adult Cells 7 d up vs Aged Adult Cells 0 h	0.932844	-0.0364995	0.00722535	-0.085002	-0.0364995	Aged Adult Cells 10 d down vs Aged Adult Cells 0 h	-0.00511019	Aged Adult Cells 10 d down vs Aged Adult Cells 0 h	4.39921	11.3558	10.6941	1
571850	cg10403266	PCSK6			3.51098e-06	0.966457	0.0197115	0.0017992	0.042417	0.0197115	Aged Adult Cells 72 h up vs Aged Adult Cells 0 h	0.00362155	Aged Adult Cells 72 h up vs Aged Adult Cells 0 h	1.17923e-05	2.64804	27.832	5.2756	2.64804	Aged Adult Cells 7 d up vs Aged Adult Cells 0 h	0.355791	Aged Adult Cells 7 d up vs Aged Adult Cells 0 h	0.972174	-0.0163506	0.00123796	-0.0351847	-0.0163506	Aged Adult Cells 10 d down vs Aged Adult Cells 0 h	-0.00149078	Aged Adult Cells 10 d down vs Aged Adult Cells 0 h	9.71461	29.3706	12.5253	1
742130	cg10438589				3.51789e-07	0.95082	0.0318961	0.00387042	0.0622127	0.0318961	Aged Adult Cells 72 h up vs Aged Adult Cells 0 h	0.00500708	Aged Adult Cells 72 h up vs Aged Adult Cells 0 h	1.55065e-06	-3.32805	36.1174	-6.00977	-3.32805	Aged Adult Cells 7 d down vs Aged Adult Cells 0 h	-0.274038	Aged Adult Cells 7 d down vs Aged Adult Cells 0 h	0.847441	0.0995203	0.0376796	0.194112	0.0995203	Aged Adult Cells 10 d up vs Aged Adult Cells 0 h	0.0112837	Aged Adult Cells 10 d up vs Aged Adult Cells 0 h	12.2615	45.1221	15.2456	1
746562	cg10446995				5.35443e-05	0.695305	0.142519	0.156489	0.395587	0.142519	Aged Adult Cells 72 h up vs Aged Adult Cells 0 h	0.0240337	Aged Adult Cells 72 h up vs Aged Adult Cells 0 h	2.28171e-06	2.28394	34.4475	5.8692	2.28394	Aged Adult Cells 7 d up vs Aged Adult Cells 0 h	0.352487	Aged Adult Cells 7 d up vs Aged Adult Cells 0 h	0.725102	0.127925	0.126079	0.355077	0.127925	Aged Adult Cells 10 d up vs Aged Adult Cells 0 h	0.0214993	Aged Adult Cells 10 d up vs Aged Adult Cells 0 h	7.16119	13.013	7.52822	1
629860	cg10452424	ZNF608		S_Shelf	0.000178831	0.893098	0.0630302	0.0183793	0.13557	0.0630302	Aged Adult Cells 72 h up vs Aged Adult Cells 0 h	0.0105718	Aged Adult Cells 72 h up vs Aged Adult Cells 0 h	1.11266e-05	2.65979	28.0532	5.29653	2.65979	Aged Adult Cells 7 d up vs Aged Adult Cells 0 h	0.323567	Aged Adult Cells 7 d up vs Aged Adult Cells 0 h	0.894967	-0.061921	0.0177382	-0.133185	-0.061921	Aged Adult Cells 10 d down vs Aged Adult Cells 0 h	-0.0102097	Aged Adult Cells 10 d down vs Aged Adult Cells 0 h	6.16748	18.6639	12.537	1
568632	cg10496762	PMM2			9.40247e-07	0.765743	-0.141831	0.0904567	-0.30076	-0.141831	Aged Adult Cells 72 h down vs Aged Adult Cells 0 h	-0.023618	Aged Adult Cells 72 h down vs Aged Adult Cells 0 h	1.83739e-06	3.02965	35.3783	5.94796	3.02965	Aged Adult Cells 7 d up vs Aged Adult Cells 0 h	0.38636	Aged Adult Cells 7 d up vs Aged Adult Cells 0 h	0.912668	0.0521724	0.01224	0.110634	0.0521724	Aged Adult Cells 10 d up vs Aged Adult Cells 0 h	0.00840496	Aged Adult Cells 10 d up vs Aged Adult Cells 0 h	11.1249	34.6357	12.8982	1
548729	cg10539444				0.00142096	0.847049	-0.124906	0.0378764	-0.194618	-0.124906	Aged Adult Cells 72 h down vs Aged Adult Cells 0 h	-0.0155836	Aged Adult Cells 72 h down vs Aged Adult Cells 0 h	5.22121e-05	-3.28595	22.4688	-4.74013	-3.28595	Aged Adult Cells 7 d down vs Aged Adult Cells 0 h	-0.455694	Aged Adult Cells 7 d down vs Aged Adult Cells 0 h	0.901481	-0.0801471	0.0155948	-0.124879	-0.0801471	Aged Adult Cells 10 d down vs Aged Adult Cells 0 h	-0.0130167	Aged Adult Cells 10 d down vs Aged Adult Cells 0 h	4.62447	26.6677	23.8904	1
617756	cg10540721				4.02849e-06	0.780429	-0.133012	0.0791657	-0.281364	-0.133012	Aged Adult Cells 72 h down vs Aged Adult Cells 0 h	-0.0204313	Aged Adult Cells 72 h down vs Aged Adult Cells 0 h	3.75456e-05	2.48104	23.6089	4.85889	2.48104	Aged Adult Cells 7 d up vs Aged Adult Cells 0 h	0.27574	Aged Adult Cells 7 d up vs Aged Adult Cells 0 h	0.949005	-0.0304977	0.00416188	-0.0645126	-0.0304977	Aged Adult Cells 10 d down vs Aged Adult Cells 0 h	-0.00691739	Aged Adult Cells 10 d down vs Aged Adult Cells 0 h	9.57446	29.9563	12.9621	1
452523	cg10603906			N_Shelf	0.00401816	0.923026	0.0463558	0.00949988	0.0974673	0.0463558	Aged Adult Cells 72 h up vs Aged Adult Cells 0 h	0.00926682	Aged Adult Cells 72 h up vs Aged Adult Cells 0 h	0.000145128	2.24519	19.1016	4.37053	2.24519	Aged Adult Cells 7 d up vs Aged Adult Cells 0 h	0.345519	Aged Adult Cells 7 d up vs Aged Adult Cells 0 h	0.804182	0.119005	0.0626099	0.25022	0.119005	Aged Adult Cells 10 d up vs Aged Adult Cells 0 h	0.0160831	Aged Adult Cells 10 d up vs Aged Adult Cells 0 h	3.9184	12.4087	13.1195	1
341	cg10627839	CFHR4			0.00358336	0.976537	0.0259515	0.000880067	0.0296659	0.0259515	Aged Adult Cells 72 h up vs Aged Adult Cells 0 h	0.0164433	Aged Adult Cells 72 h up vs Aged Adult Cells 0 h	0.000160486	4.09511	18.7835	4.334	4.09511	Aged Adult Cells 7 d up vs Aged Adult Cells 0 h	0.56898	Aged Adult Cells 7 d up vs Aged Adult Cells 0 h	0.878894	0.134475	0.0236305	0.153722	0.134475	Aged Adult Cells 10 d up vs Aged Adult Cells 0 h	0.0265735	Aged Adult Cells 10 d up vs Aged Adult Cells 0 h	3.99423	42.7927	44.385	1
179064	cg10653003				6.98216e-07	0.851243	-0.110332	0.0358019	-0.189214	-0.110332	Aged Adult Cells 72 h down vs Aged Adult Cells 0 h	-0.0208282	Aged Adult Cells 72 h down vs Aged Adult Cells 0 h	3.87428e-05	-3.05316	23.4992	-4.84759	-3.05316	Aged Adult Cells 7 d down vs Aged Adult Cells 0 h	-0.320621	Aged Adult Cells 7 d down vs Aged Adult Cells 0 h	0.887649	0.0831092	0.0203142	0.142528	0.0831092	Aged Adult Cells 10 d up vs Aged Adult Cells 0 h	0.0110215	Aged Adult Cells 10 d up vs Aged Adult Cells 0 h	11.4611	54.5573	19.7209	1
776085	cg10706246				9.13786e-05	0.813948	0.0857195	0.0564005	0.237488	0.0857195	Aged Adult Cells 72 h up vs Aged Adult Cells 0 h	0.0111171	Aged Adult Cells 72 h up vs Aged Adult Cells 0 h	9.41622e-06	-2.08835	28.6936	-5.35664	-2.08835	Aged Adult Cells 7 d down vs Aged Adult Cells 0 h	-0.200745	Aged Adult Cells 7 d down vs Aged Adult Cells 0 h	0.736397	0.122677	0.115518	0.33988	0.122677	Aged Adult Cells 10 d up vs Aged Adult Cells 0 h	0.0174153	Aged Adult Cells 10 d up vs Aged Adult Cells 0 h	6.71131	12.2408	7.55621	1
604091	cg10720709				0.000458875	0.945098	-0.0291912	0.00482508	-0.0694628	-0.0291912	Aged Adult Cells 72 h down vs Aged Adult Cells 0 h	-0.00495479	Aged Adult Cells 72 h down vs Aged Adult Cells 0 h	5.2828e-05	2.14969	22.4288	4.7359	2.14969	Aged Adult Cells 7 d up vs Aged Adult Cells 0 h	0.31237	Aged Adult Cells 7 d up vs Aged Adult Cells 0 h	0.8302	0.0909356	0.046824	0.216388	0.0909356	Aged Adult Cells 10 d up vs Aged Adult Cells 0 h	0.0154097	Aged Adult Cells 10 d up vs Aged Adult Cells 0 h	5.44182	13.4546	10.243	1
783577	cg10730162				5.71223e-06	0.853877	0.0645546	0.0345305	0.185824	0.0645546	Aged Adult Cells 72 h up vs Aged Adult Cells 0 h	0.00911134	Aged Adult Cells 72 h up vs Aged Adult Cells 0 h	2.70184e-07	-2.49641	44.2623	-6.65299	-2.49641	Aged Adult Cells 7 d down vs Aged Adult Cells 0 h	-0.235089	Aged Adult Cells 7 d down vs Aged Adult Cells 0 h	0.744495	-0.114305	0.108263	-0.329034	-0.114305	Aged Adult Cells 10 d down vs Aged Adult Cells 0 h	-0.016479	Aged Adult Cells 10 d down vs Aged Adult Cells 0 h	9.22419	15.5851	6.99972	1
722141	cg10740282	DST	Unclassified	Island	1.07498e-05	0.995984	0.00241749	2.5771e-05	0.00507651	0.00241749	Aged Adult Cells 72 h up vs Aged Adult Cells 0 h	0.00375592	Aged Adult Cells 72 h up vs Aged Adult Cells 0 h	0.000135743	-2.26054	19.3142	-4.3948	-2.26054	Aged Adult Cells 7 d down vs Aged Adult Cells 0 h	-0.247839	Aged Adult Cells 7 d down vs Aged Adult Cells 0 h	0.680442	-0.198124	0.173091	-0.416042	-0.198124	Aged Adult Cells 10 d down vs Aged Adult Cells 0 h	-0.0192781	Aged Adult Cells 10 d down vs Aged Adult Cells 0 h	8.61029	27.3366	13.153	1
882	cg10763234			Island	2.02878e-13	0.852635	-0.0685532	0.0351268	-0.187422	-0.0685532	Aged Adult Cells 72 h down vs Aged Adult Cells 0 h	-0.0108518	Aged Adult Cells 72 h down vs Aged Adult Cells 0 h	1.20373e-06	-2.41085	37.2371	-6.10222	-2.41085	Aged Adult Cells 7 d down vs Aged Adult Cells 0 h	-0.222965	Aged Adult Cells 7 d down vs Aged Adult Cells 0 h	0.811754	-0.0879107	0.0577653	-0.240344	-0.0879107	Aged Adult Cells 10 d down vs Aged Adult Cells 0 h	-0.0142414	Aged Adult Cells 10 d down vs Aged Adult Cells 0 h	41.4341	77.6073	7.75969	1
475187	cg10770652	BRD2			6.02357e-06	0.793044	-0.086598	0.0701142	-0.264791	-0.086598	Aged Adult Cells 72 h down vs Aged Adult Cells 0 h	-0.0145692	Aged Adult Cells 72 h down vs Aged Adult Cells 0 h	3.68507e-07	2.30944	42.742	6.53774	2.30944	Aged Adult Cells 7 d up vs Aged Adult Cells 0 h	0.305867	Aged Adult Cells 7 d up vs Aged Adult Cells 0 h	0.766884	-0.0978672	0.0895498	-0.299249	-0.0978672	Aged Adult Cells 10 d down vs Aged Adult Cells 0 h	-0.0162946	Aged Adult Cells 10 d down vs Aged Adult Cells 0 h	9.17167	13.7337	6.20352	1
500209	cg10786049				1.81635e-06	0.922654	-0.0471193	0.00959224	-0.09794	-0.0471193	Aged Adult Cells 72 h down vs Aged Adult Cells 0 h	-0.00786493	Aged Adult Cells 72 h down vs Aged Adult Cells 0 h	2.41627e-05	2.60735	25.1752	5.01749	2.60735	Aged Adult Cells 7 d up vs Aged Adult Cells 0 h	0.357153	Aged Adult Cells 7 d up vs Aged Adult Cells 0 h	0.953618	0.0282262	0.00344212	0.0586696	0.0282262	Aged Adult Cells 10 d up vs Aged Adult Cells 0 h	0.00310665	Aged Adult Cells 10 d up vs Aged Adult Cells 0 h	10.4046	33.7155	13.4247	1
164597	cg10807419				3.97041e-08	0.892029	-0.0645964	0.0187509	-0.136934	-0.0645964	Aged Adult Cells 72 h down vs Aged Adult Cells 0 h	-0.0135287	Aged Adult Cells 72 h down vs Aged Adult Cells 0 h	8.72405e-06	-2.74339	28.9891	-5.38415	-2.74339	Aged Adult Cells 7 d down vs Aged Adult Cells 0 h	-0.217943	Aged Adult Cells 7 d down vs Aged Adult Cells 0 h	0.446399	-0.364148	0.595882	-0.771934	-0.364148	Aged Adult Cells 10 d down vs Aged Adult Cells 0 h	-0.0506414	Aged Adult Cells 10 d down vs Aged Adult Cells 0 h	15.0706	46.952	12.9069	1
516075	cg10880503				2.95555e-05	0.777929	0.15455	0.0810304	0.284658	0.15455	Aged Adult Cells 72 h up vs Aged Adult Cells 0 h	0.0262491	Aged Adult Cells 72 h up vs Aged Adult Cells 0 h	0.000127961	-2.58981	19.5029	-4.41621	-2.58981	Aged Adult Cells 7 d down vs Aged Adult Cells 0 h	-0.395987	Aged Adult Cells 7 d down vs Aged Adult Cells 0 h	0.589594	0.296159	0.29755	0.545482	0.296159	Aged Adult Cells 10 d up vs Aged Adult Cells 0 h	0.0467704	Aged Adult Cells 10 d up vs Aged Adult Cells 0 h	7.67989	31.6937	17.0969	1
7675	cg10898650	TMEM184B			0.000870256	0.984874	0.00856325	0.000365676	0.0191226	0.00856325	Aged Adult Cells 72 h up vs Aged Adult Cells 0 h	0.00135799	Aged Adult Cells 72 h up vs Aged Adult Cells 0 h	2.79097e-05	2.40181	24.6574	4.96562	2.40181	Aged Adult Cells 7 d up vs Aged Adult Cells 0 h	0.191067	Aged Adult Cells 7 d up vs Aged Adult Cells 0 h	0.850209	0.0853275	0.0363075	0.190545	0.0853275	Aged Adult Cells 10 d up vs Aged Adult Cells 0 h	0.0099348	Aged Adult Cells 10 d up vs Aged Adult Cells 0 h	4.97229	13.9594	11.6308	1
371546	cg10926080				4.21317e-05	0.895391	0.0594658	0.0175946	0.132645	0.0594658	Aged Adult Cells 72 h up vs Aged Adult Cells 0 h	0.00700072	Aged Adult Cells 72 h up vs Aged Adult Cells 0 h	0.000146658	2.1145	19.0683	4.36673	2.1145	Aged Adult Cells 7 d up vs Aged Adult Cells 0 h	0.319222	Aged Adult Cells 7 d up vs Aged Adult Cells 0 h	0.975361	0.0139664	0.00097054	0.0311535	0.0139664	Aged Adult Cells 10 d up vs Aged Adult Cells 0 h	0.000994548	Aged Adult Cells 10 d up vs Aged Adult Cells 0 h	7.36803	20.7317	11.6569	1
210954	cg10939251			N_Shelf	0.000128569	0.932295	-0.0464601	0.0073442	-0.0856983	-0.0464601	Aged Adult Cells 72 h down vs Aged Adult Cells 0 h	-0.0077125	Aged Adult Cells 72 h down vs Aged Adult Cells 0 h	3.59142e-05	-2.8546	23.7645	-4.87489	-2.8546	Aged Adult Cells 7 d down vs Aged Adult Cells 0 h	-0.422799	Aged Adult Cells 7 d down vs Aged Adult Cells 0 h	0.957888	0.0288751	0.00283683	0.0532619	0.0288751	Aged Adult Cells 10 d up vs Aged Adult Cells 0 h	0.0014863	Aged Adult Cells 10 d up vs Aged Adult Cells 0 h	6.43186	26.4655	17.0468	1
318693	cg10950420				0.0018697	0.627192	-0.251143	0.240982	-0.490899	-0.251143	Aged Adult Cells 72 h down vs Aged Adult Cells 0 h	-0.0410047	Aged Adult Cells 72 h down vs Aged Adult Cells 0 h	0.000126223	-2.44309	19.5467	-4.42117	-2.44309	Aged Adult Cells 7 d down vs Aged Adult Cells 0 h	-0.345131	Aged Adult Cells 7 d down vs Aged Adult Cells 0 h	0.939279	-0.0393109	0.00590429	-0.0768394	-0.0393109	Aged Adult Cells 10 d down vs Aged Adult Cells 0 h	-0.00568774	Aged Adult Cells 10 d down vs Aged Adult Cells 0 h	4.43406	16.2475	15.1805	1
236388	cg10962660	DLGAP2			0.000938919	0.740338	-0.193336	0.111954	-0.334596	-0.193336	Aged Adult Cells 72 h down vs Aged Adult Cells 0 h	-0.0313909	Aged Adult Cells 72 h down vs Aged Adult Cells 0 h	5.61283e-05	-2.94213	22.2223	-4.71406	-2.94213	Aged Adult Cells 7 d down vs Aged Adult Cells 0 h	-0.26956	Aged Adult Cells 7 d down vs Aged Adult Cells 0 h	0.764694	-0.174589	0.0912949	-0.302151	-0.174589	Aged Adult Cells 10 d down vs Aged Adult Cells 0 h	-0.0279106	Aged Adult Cells 10 d down vs Aged Adult Cells 0 h	4.91776	22.9869	19.3648	1
75796	cg10969245	DAGLA		S_Shore	2.11232e-05	0.975902	-0.0120091	0.000928303	-0.0304681	-0.0120091	Aged Adult Cells 72 h down vs Aged Adult Cells 0 h	-0.00313365	Aged Adult Cells 72 h down vs Aged Adult Cells 0 h	2.24934e-05	2.14709	25.4343	5.04324	2.14709	Aged Adult Cells 7 d up vs Aged Adult Cells 0 h	0.190556	Aged Adult Cells 7 d up vs Aged Adult Cells 0 h	0.552926	0.236637	0.360439	0.600365	0.236637	Aged Adult Cells 10 d up vs Aged Adult Cells 0 h	0.0279149	Aged Adult Cells 10 d up vs Aged Adult Cells 0 h	7.98209	17.3611	9.01076	1
440239	cg10991475				1.20663e-06	0.216483	-0.469759	1.59636	-1.26347	-0.469759	Aged Adult Cells 72 h down vs Aged Adult Cells 0 h	-0.0357158	Aged Adult Cells 72 h down vs Aged Adult Cells 0 h	2.08897e-05	-2.036	25.7033	-5.06985	-2.036	Aged Adult Cells 7 d down vs Aged Adult Cells 0 h	-0.101723	Aged Adult Cells 7 d down vs Aged Adult Cells 0 h	0.55998	-0.219238	0.347707	-0.589667	-0.219238	Aged Adult Cells 10 d down vs Aged Adult Cells 0 h	-0.0212647	Aged Adult Cells 10 d down vs Aged Adult Cells 0 h	10.8483	20.9945	8.01764	1
464096	cg10997190				0.00216463	0.982434	-0.0103918	0.000493222	-0.0222086	-0.0103918	Aged Adult Cells 72 h down vs Aged Adult Cells 0 h	-0.000167787	Aged Adult Cells 72 h down vs Aged Adult Cells 0 h	0.000148529	2.20466	19.0281	4.36212	2.20466	Aged Adult Cells 7 d up vs Aged Adult Cells 0 h	0.207809	Aged Adult Cells 7 d up vs Aged Adult Cells 0 h	0.945031	0.0325428	0.00483693	0.069548	0.0325428	Aged Adult Cells 10 d up vs Aged Adult Cells 0 h	0.00827749	Aged Adult Cells 10 d up vs Aged Adult Cells 0 h	4.33364	13.2837	12.6989	1
572597	cg11007665	ZNF135	Unclassified_Cell_type_specific	N_Shore	8.83136e-06	0.725407	0.13642	0.125787	0.354664	0.13642	Aged Adult Cells 72 h up vs Aged Adult Cells 0 h	0.0140562	Aged Adult Cells 72 h up vs Aged Adult Cells 0 h	8.6061e-06	2.23896	29.0419	5.38905	2.23896	Aged Adult Cells 7 d up vs Aged Adult Cells 0 h	0.226695	Aged Adult Cells 7 d up vs Aged Adult Cells 0 h	0.654349	0.174013	0.204664	0.452398	0.174013	Aged Adult Cells 10 d up vs Aged Adult Cells 0 h	0.0230331	Aged Adult Cells 10 d up vs Aged Adult Cells 0 h	8.79841	18.2244	8.58122	1
239019	cg11037184	MIR548H2			5.48574e-06	0.898389	-0.054766	0.0165948	-0.128821	-0.054766	Aged Adult Cells 72 h down vs Aged Adult Cells 0 h	-0.00930925	Aged Adult Cells 72 h down vs Aged Adult Cells 0 h	3.271e-05	-2.25397	24.0936	-4.90852	-2.25397	Aged Adult Cells 7 d down vs Aged Adult Cells 0 h	-0.307135	Aged Adult Cells 7 d down vs Aged Adult Cells 0 h	0.883782	0.062694	0.0217471	0.147469	0.062694	Aged Adult Cells 10 d up vs Aged Adult Cells 0 h	0.0110259	Aged Adult Cells 10 d up vs Aged Adult Cells 0 h	9.26436	23.4419	10.4828	1
605841	cg11088672		NonGene_Associated		0.000144722	0.771514	-0.133701	0.0859221	-0.293125	-0.133701	Aged Adult Cells 72 h down vs Aged Adult Cells 0 h	-0.0230968	Aged Adult Cells 72 h down vs Aged Adult Cells 0 h	8.42811e-05	2.2502	20.8607	4.56735	2.2502	Aged Adult Cells 7 d up vs Aged Adult Cells 0 h	0.309664	Aged Adult Cells 7 d up vs Aged Adult Cells 0 h	0.921396	-0.0454018	0.00990787	-0.0995383	-0.0454018	Aged Adult Cells 10 d down vs Aged Adult Cells 0 h	-0.00796222	Aged Adult Cells 10 d down vs Aged Adult Cells 0 h	6.3364	18.456	12.0669	1
173515	cg11099114				0.00280196	0.740608	0.172475	0.111713	0.334234	0.172475	Aged Adult Cells 72 h up vs Aged Adult Cells 0 h	0.0220248	Aged Adult Cells 72 h up vs Aged Adult Cells 0 h	0.000145721	-2.43521	19.0886	-4.36905	-2.43521	Aged Adult Cells 7 d down vs Aged Adult Cells 0 h	-0.347591	Aged Adult Cells 7 d down vs Aged Adult Cells 0 h	0.862742	0.0900093	0.0304246	0.174427	0.0900093	Aged Adult Cells 10 d up vs Aged Adult Cells 0 h	0.011066	Aged Adult Cells 10 d up vs Aged Adult Cells 0 h	4.15869	15.5037	15.4446	1
787366	cg11124651				1.19849e-11	0.85387	0.0740606	0.0345335	0.185832	0.0740606	Aged Adult Cells 72 h up vs Aged Adult Cells 0 h	0.00962431	Aged Adult Cells 72 h up vs Aged Adult Cells 0 h	3.91282e-07	-2.80472	42.4521	-6.51553	-2.80472	Aged Adult Cells 7 d down vs Aged Adult Cells 0 h	-0.289946	Aged Adult Cells 7 d down vs Aged Adult Cells 0 h	0.525841	-0.255906	0.412315	-0.642117	-0.255906	Aged Adult Cells 10 d down vs Aged Adult Cells 0 h	-0.0404196	Aged Adult Cells 10 d down vs Aged Adult Cells 0 h	30.0736	66.8724	9.21215	1
556962	cg11124823		Unclassified_Cell_type_specific		0.0024988	0.864975	0.0778486	0.0294327	0.17156	0.0778486	Aged Adult Cells 72 h up vs Aged Adult Cells 0 h	0.0132879	Aged Adult Cells 72 h up vs Aged Adult Cells 0 h	0.000174516	-2.10927	18.5203	-4.30352	-2.10927	Aged Adult Cells 7 d down vs Aged Adult Cells 0 h	-0.308492	Aged Adult Cells 7 d down vs Aged Adult Cells 0 h	0.901376	0.0567269	0.0156281	0.125013	0.0567269	Aged Adult Cells 10 d up vs Aged Adult Cells 0 h	0.00933369	Aged Adult Cells 10 d up vs Aged Adult Cells 0 h	4.23601	12.2111	11.9426	1
244341	cg11149184	ANKS4B			0.000516771	0.805441	-0.132683	0.0617897	-0.248575	-0.132683	Aged Adult Cells 72 h down vs Aged Adult Cells 0 h	-0.0194214	Aged Adult Cells 72 h down vs Aged Adult Cells 0 h	3.96075e-05	-2.79025	23.4222	-4.83965	-2.79025	Aged Adult Cells 7 d down vs Aged Adult Cells 0 h	-0.389011	Aged Adult Cells 7 d down vs Aged Adult Cells 0 h	0.995132	-0.00328472	3.7869e-05	-0.00615378	-0.00328472	Aged Adult Cells 10 d down vs Aged Adult Cells 0 h	-0.000439286	Aged Adult Cells 10 d down vs Aged Adult Cells 0 h	5.35327	21.3531	16.525	1
704978	cg11150191	FAM181A			0.00166655	0.916603	-0.0611538	0.0111578	-0.105631	-0.0611538	Aged Adult Cells 72 h down vs Aged Adult Cells 0 h	-0.00989091	Aged Adult Cells 72 h down vs Aged Adult Cells 0 h	8.70519e-05	-2.84877	20.754	-4.55566	-2.84877	Aged Adult Cells 7 d down vs Aged Adult Cells 0 h	-0.397875	Aged Adult Cells 7 d down vs Aged Adult Cells 0 h	0.956035	-0.0321938	0.00309227	-0.0556082	-0.0321938	Aged Adult Cells 10 d down vs Aged Adult Cells 0 h	-0.00451191	Aged Adult Cells 10 d down vs Aged Adult Cells 0 h	4.5135	21.1792	19.44	1
457816	cg11170376	LOC102724784			0.000230055	0.746209	0.140641	0.106761	0.326743	0.140641	Aged Adult Cells 72 h up vs Aged Adult Cells 0 h	0.0212203	Aged Adult Cells 72 h up vs Aged Adult Cells 0 h	6.82283e-05	-2.15893	21.5635	-4.64365	-2.15893	Aged Adult Cells 7 d down vs Aged Adult Cells 0 h	-0.242779	Aged Adult Cells 7 d down vs Aged Adult Cells 0 h	0.727517	0.151435	0.123777	0.35182	0.151435	Aged Adult Cells 10 d up vs Aged Adult Cells 0 h	0.0229742	Aged Adult Cells 10 d up vs Aged Adult Cells 0 h	5.96934	15.4834	10.7458	1
215654	cg11179816				0.000141934	0.987387	0.00670837	0.000254253	0.0159453	0.00670837	Aged Adult Cells 72 h up vs Aged Adult Cells 0 h	0.00121289	Aged Adult Cells 72 h up vs Aged Adult Cells 0 h	1.46056e-05	-2.36234	27.0254	-5.19859	-2.36234	Aged Adult Cells 7 d down vs Aged Adult Cells 0 h	-0.317787	Aged Adult Cells 7 d down vs Aged Adult Cells 0 h	0.656866	0.188842	0.20148	0.448865	0.188842	Aged Adult Cells 10 d up vs Aged Adult Cells 0 h	0.0323114	Aged Adult Cells 10 d up vs Aged Adult Cells 0 h	6.35204	15.7402	10.2659	1
528175	cg11195363				0.000251592	0.692301	-0.207536	0.159765	-0.399707	-0.207536	Aged Adult Cells 72 h down vs Aged Adult Cells 0 h	-0.0277738	Aged Adult Cells 72 h down vs Aged Adult Cells 0 h	0.000139944	-2.45849	19.2171	-4.38374	-2.45849	Aged Adult Cells 7 d down vs Aged Adult Cells 0 h	-0.205829	Aged Adult Cells 7 d down vs Aged Adult Cells 0 h	0.411344	-0.432799	0.694818	-0.833557	-0.432799	Aged Adult Cells 10 d down vs Aged Adult Cells 0 h	-0.0458569	Aged Adult Cells 10 d down vs Aged Adult Cells 0 h	5.89969	22.2669	15.6362	1
559894	cg11211792	ISG15		Island	8.41734e-07	0.95614	0.0140558	0.00307754	0.0554756	0.0140558	Aged Adult Cells 72 h up vs Aged Adult Cells 0 h	0.00197867	Aged Adult Cells 72 h up vs Aged Adult Cells 0 h	3.40739e-08	2.03495	55.2911	7.4358	2.03495	Aged Adult Cells 7 d up vs Aged Adult Cells 0 h	0.316051	Aged Adult Cells 7 d up vs Aged Adult Cells 0 h	0.918515	0.0261475	0.0106502	0.1032	0.0261475	Aged Adult Cells 10 d up vs Aged Adult Cells 0 h	0.00405253	Aged Adult Cells 10 d up vs Aged Adult Cells 0 h	11.2491	10.11	3.72334	1
508062	cg11234449	HECW1			0.00102132	0.888284	-0.0839536	0.0200837	-0.141717	-0.0839536	Aged Adult Cells 72 h down vs Aged Adult Cells 0 h	-0.0112326	Aged Adult Cells 72 h down vs Aged Adult Cells 0 h	0.000169928	-2.75989	18.6038	-4.31321	-2.75989	Aged Adult Cells 7 d down vs Aged Adult Cells 0 h	-0.375621	Aged Adult Cells 7 d down vs Aged Adult Cells 0 h	0.827318	0.130401	0.0484539	0.220122	0.130401	Aged Adult Cells 10 d up vs Aged Adult Cells 0 h	0.0207495	Aged Adult Cells 10 d up vs Aged Adult Cells 0 h	4.85764	23.8665	20.3547	1
555760	cg11270449	CPB2-AS1			4.01602e-05	0.80443	-0.156313	0.0624475	-0.249895	-0.156313	Aged Adult Cells 72 h down vs Aged Adult Cells 0 h	-0.0181161	Aged Adult Cells 72 h down vs Aged Adult Cells 0 h	2.74601e-05	-3.35889	24.7155	-4.97147	-3.35889	Aged Adult Cells 7 d down vs Aged Adult Cells 0 h	-0.451383	Aged Adult Cells 7 d down vs Aged Adult Cells 0 h	0.817194	-0.145911	0.0544126	-0.233265	-0.145911	Aged Adult Cells 10 d down vs Aged Adult Cells 0 h	-0.0208616	Aged Adult Cells 10 d down vs Aged Adult Cells 0 h	7.40976	40.5891	22.6937	1
615712	cg11274077	THSD4			0.00144203	0.66144	-0.217837	0.19577	-0.442459	-0.217837	Aged Adult Cells 72 h down vs Aged Adult Cells 0 h	-0.0173707	Aged Adult Cells 72 h down vs Aged Adult Cells 0 h	0.000157983	-2.30777	18.8331	-4.33971	-2.30777	Aged Adult Cells 7 d down vs Aged Adult Cells 0 h	-0.327732	Aged Adult Cells 7 d down vs Aged Adult Cells 0 h	0.93466	-0.0407147	0.00683887	-0.0826975	-0.0407147	Aged Adult Cells 10 d down vs Aged Adult Cells 0 h	-0.00336097	Aged Adult Cells 10 d down vs Aged Adult Cells 0 h	4.61418	15.6582	14.0588	1
701776	cg11326625				0.00120432	0.899707	0.0635331	0.0161646	0.12714	0.0635331	Aged Adult Cells 72 h up vs Aged Adult Cells 0 h	0.0106413	Aged Adult Cells 72 h up vs Aged Adult Cells 0 h	6.85464e-05	-2.50549	21.5479	-4.64197	-2.50549	Aged Adult Cells 7 d down vs Aged Adult Cells 0 h	-0.347978	Aged Adult Cells 7 d down vs Aged Adult Cells 0 h	0.734731	0.170958	0.117043	0.342115	0.170958	Aged Adult Cells 10 d up vs Aged Adult Cells 0 h	0.0282439	Aged Adult Cells 10 d up vs Aged Adult Cells 0 h	4.74071	16.5732	14.4832	1
67254	cg11334499	TCERG1L			0.0007411	0.6199	0.325102	0.251366	0.501364	0.325102	Aged Adult Cells 72 h up vs Aged Adult Cells 0 h	0.0518327	Aged Adult Cells 72 h up vs Aged Adult Cells 0 h	0.000140724	-3.06891	19.1995	-4.38172	-3.06891	Aged Adult Cells 7 d down vs Aged Adult Cells 0 h	-0.324191	Aged Adult Cells 7 d down vs Aged Adult Cells 0 h	0.657267	0.290695	0.200975	0.448302	0.290695	Aged Adult Cells 10 d up vs Aged Adult Cells 0 h	0.045552	Aged Adult Cells 10 d up vs Aged Adult Cells 0 h	5.08845	29.9535	24.3871	1
413906	cg11338606	LOC285692			4.17663e-08	0.676108	0.148406	0.178118	0.42204	0.148406	Aged Adult Cells 72 h up vs Aged Adult Cells 0 h	0.0132285	Aged Adult Cells 72 h up vs Aged Adult Cells 0 h	6.5628e-06	-2.08396	30.1049	-5.48679	-2.08396	Aged Adult Cells 7 d down vs Aged Adult Cells 0 h	-0.11507	Aged Adult Cells 7 d down vs Aged Adult Cells 0 h	0.206144	0.454745	1.67241	1.29322	0.454745	Aged Adult Cells 10 d up vs Aged Adult Cells 0 h	0.0442874	Aged Adult Cells 10 d up vs Aged Adult Cells 0 h	15.0006	25.9676	7.17171	1
443929	cg11362599				0.00124362	0.849354	0.115045	0.0367285	0.191647	0.115045	Aged Adult Cells 72 h up vs Aged Adult Cells 0 h	0.0160947	Aged Adult Cells 72 h up vs Aged Adult Cells 0 h	0.000171964	-2.79386	18.5664	-4.30888	-2.79386	Aged Adult Cells 7 d down vs Aged Adult Cells 0 h	-0.288863	Aged Adult Cells 7 d down vs Aged Adult Cells 0 h	0.807789	0.147381	0.0602762	0.245512	0.147381	Aged Adult Cells 10 d up vs Aged Adult Cells 0 h	0.021905	Aged Adult Cells 10 d up vs Aged Adult Cells 0 h	4.71806	23.8027	20.9008	1
359172	cg11407540	EGF			4.46901e-09	0.31407	-0.452538	1.0496	-1.0245	-0.452538	Aged Adult Cells 72 h down vs Aged Adult Cells 0 h	-0.0743596	Aged Adult Cells 72 h down vs Aged Adult Cells 0 h	9.09658e-06	2.56163	28.827	5.36908	2.56163	Aged Adult Cells 7 d up vs Aged Adult Cells 0 h	0.365509	Aged Adult Cells 7 d up vs Aged Adult Cells 0 h	0.197328	-0.582841	1.74106	-1.31949	-0.582841	Aged Adult Cells 10 d down vs Aged Adult Cells 0 h	-0.0972867	Aged Adult Cells 10 d down vs Aged Adult Cells 0 h	18.3332	50.0788	11.3166	1
541031	cg11423183		Unclassified_Cell_type_specific		3.69166e-05	0.963708	0.0253723	0.00210644	0.0458959	0.0253723	Aged Adult Cells 72 h up vs Aged Adult Cells 0 h	0.00452604	Aged Adult Cells 72 h up vs Aged Adult Cells 0 h	0.000170837	-2.57433	18.587	-4.31127	-2.57433	Aged Adult Cells 7 d down vs Aged Adult Cells 0 h	-0.283183	Aged Adult Cells 7 d down vs Aged Adult Cells 0 h	0.987602	-0.00866465	0.000245658	-0.0156735	-0.00866465	Aged Adult Cells 10 d down vs Aged Adult Cells 0 h	-0.000960141	Aged Adult Cells 10 d down vs Aged Adult Cells 0 h	7.48343	32.0184	17.7255	1
298346	cg11463330				3.67965e-06	0.652149	0.227036	0.207472	0.455491	0.227036	Aged Adult Cells 72 h up vs Aged Adult Cells 0 h	0.030369	Aged Adult Cells 72 h up vs Aged Adult Cells 0 h	5.48216e-05	2.54253	22.3025	4.72255	2.54253	Aged Adult Cells 7 d up vs Aged Adult Cells 0 h	0.383965	Aged Adult Cells 7 d up vs Aged Adult Cells 0 h	0.529335	0.317343	0.405347	0.636669	0.317343	Aged Adult Cells 10 d up vs Aged Adult Cells 0 h	0.0452173	Aged Adult Cells 10 d up vs Aged Adult Cells 0 h	9.66664	33.6229	14.4098	1
671133	cg11485774				1.77314e-05	0.875275	0.0663066	0.025076	0.158354	0.0663066	Aged Adult Cells 72 h up vs Aged Adult Cells 0 h	0.00861674	Aged Adult Cells 72 h up vs Aged Adult Cells 0 h	2.41956e-05	-2.26905	25.1703	-5.017	-2.26905	Aged Adult Cells 7 d down vs Aged Adult Cells 0 h	-0.226295	Aged Adult Cells 7 d down vs Aged Adult Cells 0 h	0.818657	-0.0968773	0.053529	-0.231363	-0.0968773	Aged Adult Cells 10 d down vs Aged Adult Cells 0 h	-0.0104154	Aged Adult Cells 10 d down vs Aged Adult Cells 0 h	8.1422	19.9859	10.1691	1
675894	cg11499323	PRDM11			8.11372e-14	0.65861	0.157186	0.19929	0.446419	0.157186	Aged Adult Cells 72 h up vs Aged Adult Cells 0 h	0.0203461	Aged Adult Cells 72 h up vs Aged Adult Cells 0 h	5.67823e-06	-2.10658	30.681	-5.53905	-2.10658	Aged Adult Cells 7 d down vs Aged Adult Cells 0 h	-0.209235	Aged Adult Cells 7 d down vs Aged Adult Cells 0 h	0.792561	0.0934566	0.0704499	0.265424	0.0934566	Aged Adult Cells 10 d up vs Aged Adult Cells 0 h	0.0145828	Aged Adult Cells 10 d up vs Aged Adult Cells 0 h	44.456	77.1611	7.19065	1
792638	cg11569933	BAT4		N_Shore	0.000244395	0.763744	0.123164	0.0920574	0.30341	0.123164	Aged Adult Cells 72 h up vs Aged Adult Cells 0 h	0.0207278	Aged Adult Cells 72 h up vs Aged Adult Cells 0 h	1.53146e-05	2.27188	26.8483	5.18154	2.27188	Aged Adult Cells 7 d up vs Aged Adult Cells 0 h	0.352103	Aged Adult Cells 7 d up vs Aged Adult Cells 0 h	0.875977	-0.0639161	0.0247922	-0.157455	-0.0639161	Aged Adult Cells 10 d down vs Aged Adult Cells 0 h	-0.00979709	Aged Adult Cells 10 d down vs Aged Adult Cells 0 h	5.92224	13.6622	9.55728	1
250342	cg11631087				0.00403698	0.949995	-0.0356633	0.00400165	-0.0632586	-0.0356633	Aged Adult Cells 72 h down vs Aged Adult Cells 0 h	-0.00548203	Aged Adult Cells 72 h down vs Aged Adult Cells 0 h	0.000148719	2.65599	19.0241	4.36166	2.65599	Aged Adult Cells 7 d up vs Aged Adult Cells 0 h	0.32274	Aged Adult Cells 7 d up vs Aged Adult Cells 0 h	0.920542	0.0567284	0.010125	0.100623	0.0567284	Aged Adult Cells 10 d up vs Aged Adult Cells 0 h	0.0064649	Aged Adult Cells 10 d up vs Aged Adult Cells 0 h	3.91532	17.4221	18.4345	1
385563	cg11654118	TNNT3		N_Shore	7.79218e-06	0.829098	-0.115595	0.0474435	-0.217815	-0.115595	Aged Adult Cells 72 h down vs Aged Adult Cells 0 h	-0.019021	Aged Adult Cells 72 h down vs Aged Adult Cells 0 h	1.47006e-05	2.97861	27.0011	5.19626	2.97861	Aged Adult Cells 7 d up vs Aged Adult Cells 0 h	0.372574	Aged Adult Cells 7 d up vs Aged Adult Cells 0 h	0.737268	-0.179754	0.114725	-0.338711	-0.179754	Aged Adult Cells 10 d down vs Aged Adult Cells 0 h	-0.0299221	Aged Adult Cells 10 d down vs Aged Adult Cells 0 h	8.9195	35.1695	16.3353	1
624599	cg11656350				7.11366e-06	0.953982	-0.0395223	0.00338825	-0.0582087	-0.0395223	Aged Adult Cells 72 h down vs Aged Adult Cells 0 h	-0.00754556	Aged Adult Cells 72 h down vs Aged Adult Cells 0 h	8.09685e-06	3.96834	29.2793	5.41104	3.96834	Aged Adult Cells 7 d up vs Aged Adult Cells 0 h	0.515505	Aged Adult Cells 7 d up vs Aged Adult Cells 0 h	0.853802	-0.126235	0.0345663	-0.18592	-0.126235	Aged Adult Cells 10 d down vs Aged Adult Cells 0 h	-0.0229182	Aged Adult Cells 10 d down vs Aged Adult Cells 0 h	9.00825	58.1403	26.7385	1
465794	cg11679503	RAB11FIP2			8.07804e-06	0.765724	-0.213238	0.090472	-0.300786	-0.213238	Aged Adult Cells 72 h down vs Aged Adult Cells 0 h	-0.0343648	Aged Adult Cells 72 h down vs Aged Adult Cells 0 h	3.78253e-05	3.7186	23.5829	4.85622	3.7186	Aged Adult Cells 7 d up vs Aged Adult Cells 0 h	0.486521	Aged Adult Cells 7 d up vs Aged Adult Cells 0 h	0.724721	-0.252091	0.126444	-0.35559	-0.252091	Aged Adult Cells 10 d down vs Aged Adult Cells 0 h	-0.0404075	Aged Adult Cells 10 d down vs Aged Adult Cells 0 h	8.88455	62.5141	29.1503	1
465155	cg11759469	PCSK9			0.00107675	0.781704	0.131979	0.0782241	0.279686	0.131979	Aged Adult Cells 72 h up vs Aged Adult Cells 0 h	0.0144514	Aged Adult Cells 72 h up vs Aged Adult Cells 0 h	0.000123856	-2.25693	19.6075	-4.42803	-2.25693	Aged Adult Cells 7 d down vs Aged Adult Cells 0 h	-0.332599	Aged Adult Cells 7 d down vs Aged Adult Cells 0 h	0.431396	0.37653	0.636693	0.797931	0.37653	Aged Adult Cells 10 d up vs Aged Adult Cells 0 h	0.0344439	Aged Adult Cells 10 d up vs Aged Adult Cells 0 h	4.82002	15.0261	12.9151	1
[truncated: 499 more rows]

## Sheet: 8c 
Aged cells 7 d v. Young Adult cells 7 d (5,524 CpG List) minus 334 CpG aged differentation only list in tab 8a = Contained here a 5,190 CpG list that are changed as a consequence of Aging alone at 7d in cells.
[truncated: 5,191 more rows]
