# Supplementary material for: DNA methylation across the genome in aged human skeletal muscle tissue and muscle-derived cells: the role of HOX genes and physical activity
Source: Sci Rep. 2020 Sep 21;10:15360. doi: 10.1038/s41598-020-72730-z (PMC7506549; doi:10.1038/s41598-020-72730-z)
Supplement: Supplementary file 20 — Suppl. File 10 [file 41598_2020_72730_MOESM20_ESM.xlsx]

## Sheet: Title_Author
Title: DNA methylation across the genome in aged human skeletal muscle tissue and stem cells: The role of HOX genes and physical activity
Authors: Turner DC, Gorski PP, Maasar MF, Seaborne RA, Baumert P, Brown AD, Kitchen MO, Erskine RM, Dos-Remedios I, Voisin S, Eynon N, Sultanov RI, Borisov OV, Larin AK, Semenova EA, Popov DV, Generozov EV, Stewart CE, Drust B, Owens DJ, Ahmetov II, Sharples AP.

## Sheet: a
CHR	Gene_name	ID	MAPINFO	UCSC_RefGene_Name	UCSC_RefGene_Accession	PA_corrected_FT_pval	isHOX	mean_diff	PA_corrected_FT_fdr	UCSC_RefGene_Group	UCSC_CpG_Islands_Name	TSS200	TSS1500	ExonBnd	Body	1stExon	5UTR	3UTR	intergenic	Open_Sea	Island	North_Shore	South_Shore	South_Shelf	North_Shelf	Enhancers_muscule
7	HOXA	cg04778178	27162294	HOXA-AS2;HOXA3;HOXA-AS2	NR_122069;NM_153631;NR_122069	0.0445294	True	-0.0244318	0.669027	ExonBnd;5URT;Body	chr7:27162087-27162426	False	False	True	True	False	True	False	False	False	True	False	False	False	False	False
7	HOXA	cg09825979	27179432	HOXA-AS3	NR_038832	0.012326	True	-0.0561364	0.667192	TSS1500	chr7:27179062-27179511	False	True	False	False	False	False	False	False	False	True	False	False	False	False	False
7	HOXA	cg11910375	27194898	HOXA-AS3;HOXA7;HOXA-AS3	NR_038831;NM_006896;NR_038832	0.030337	True	-0.0956818	0.669027	Body;Body;Body	chr7:27194583-27194827	False	False	False	True	False	False	False	False	False	False	False	True	False	False	False
7	HOXA	cg16880946	27188465	HOXA-AS3;HOXA6;HOXA-AS3	NR_038831;NM_024014;NR_038832	0.0460412	True	0.0165909	0.669027	Body;TSS1500;Body	chr7:27190274-27191115	False	True	False	True	False	False	False	False	False	False	True	False	False	False	False
7	HOXA	cg17775899	27179426	HOXA-AS3	NR_038832	0.000369015	True	-0.0263636	0.0658919	TSS1500	chr7:27179062-27179511	False	True	False	False	False	False	False	False	False	True	False	False	False	False	False
7	HOXA	cg19943010	27189535	HOXA-AS3;HOXA-AS3	NR_038831;NR_038832	0.0173644	True	-0.0384091	0.669027	Body;Body	chr7:27190274-27191115	False	False	False	True	False	False	False	False	False	False	True	False	False	False	False
7	HOXA	cg21641458	27185136	HOXA-AS3	NR_038832	0.0304645	True	-0.0278409	0.669027	Body	chr7:27186927-27187692	False	False	False	True	False	False	False	False	False	False	True	False	False	False	False
7	HOXA	cg21778348	27194614	HOXA-AS3;HOXA7;HOXA-AS3	NR_038831;NM_006896;NR_038832	0.0102378	True	-0.102045	0.639487	Body;Body;Body	chr7:27194583-27194827	False	False	False	True	False	False	False	False	False	True	False	False	False	False	False
7	HOXA	cg26297005	27162090	HOXA-AS2;HOXA3;HOXA-AS2	NR_122069;NM_153631;NR_122069	0.044074	True	-0.0378409	0.669027	ExonBnd;5URT;Body	chr7:27162087-27162426	False	False	True	True	False	True	False	False	False	True	False	False	False	False	False
7	HOXA	cg26402660	27179268	HOXA-AS3	NR_038832	0.0255839	True	-0.0297727	0.669027	TSS1500	chr7:27179062-27179511	False	True	False	False	False	False	False	False	False	True	False	False	False	False	False
7	HOXA	cg27151303	27184821	HOXA-AS3	NR_038832	0.029445	True	-0.0313636	0.669027	Body	chr7:27182613-27185562	False	False	False	True	False	False	False	False	False	True	False	False	False	False	False
7	HOXA10	cg15381300	27219676	HOXA10-HOXA9;HOXA10	NR_037940;NR_037939	0.0348007	True	0.000909091	0.669027	Body;Body	chr7:27219309-27219750	False	False	False	True	False	False	False	False	False	True	False	False	False	False	False
7	HOXA10	cg21172377	27213893	HOXA10-HOXA9;HOXA10;HOXA10	NR_037940;NR_037939;NM_018951	0.0224509	True	0.00772727	0.669027	Body;Body;1stExon	chr7:27212416-27214396	False	False	False	True	True	False	False	False	False	True	False	False	False	False	False
7	HOXA10	cg23854860	27208590	HOXA10-AS;HOXA10-HOXA9	NR_046609;NR_037940	0.0160677	True	0.0410227	0.669027	Body;Body	chr7:27203915-27206462	False	False	False	True	False	False	False	False	False	False	False	False	True	False	False
7	HOXA11	cg00608008	27224842	HOXA11-AS;HOXA11	NR_002795;NM_005523	0.0197529	True	-0.0471591	0.669027	TSS200;TSS200	chr7:27224267-27224596	True	False	False	False	False	False	False	False	False	False	False	True	False	False	False
7	HOXA11	cg01326836	27224836	HOXA11-AS;HOXA11	NR_002795;NM_005523	0.0340781	True	0.00988636	0.669027	TSS200;TSS200	chr7:27224267-27224596	True	False	False	False	False	False	False	False	False	False	False	True	False	False	False
7	HOXA11	cg12147489	27227472	HOXA11-AS	NR_002795	0.0185806	True	0.0253409	0.669027	Body	chr7:27224267-27224596	False	False	False	True	False	False	False	False	False	False	False	False	True	False	False
7	HOXA11	cg17950095	27224700	HOXA11-AS;HOXA11	NR_002795;NM_005523	0.0419899	True	0.0136364	0.669027	TSS1500;1stExon	chr7:27224267-27224596	False	True	False	False	True	False	False	False	False	False	False	True	False	False	False
7	HOXA11	cg18977999	27224922	HOXA11-AS;HOXA11	NR_002795;NM_005523	0.038873	True	0.00147727	0.669027	TSS200;TSS200	chr7:27224267-27224596	True	False	False	False	False	False	False	False	False	False	False	True	False	False	False
7	HOXA11	cg23559228	27227205	HOXA11-AS	NR_002795	0.0156531	True	0.0425	0.669027	Body	chr7:27224267-27224596	False	False	False	True	False	False	False	False	False	False	False	False	True	False	False
7	HOXA13	cg07083464	27240758	HOXA13;HOTTIP	NM_000522;NR_037843	0.0302849	True	-0.0428409	0.669027	TSS1500;Body	chr7:27244530-27245297	False	True	False	True	False	False	False	False	False	False	False	False	False	True	False
7	HOXA2	cg00445443	27143478	HOXA2	NM_006735	0.021277	True	-0.0561364	0.669027	TSS1500	chr7:27143181-27143479	False	True	False	False	False	False	False	False	False	True	False	False	False	False	True
7	HOXA2	cg02225599	27143252	HOXA2	NM_006735	0.0242672	True	-0.119318	0.669027	TSS1500	chr7:27143181-27143479	False	True	False	False	False	False	False	False	False	True	False	False	False	False	True
7	HOXA3	cg00431187	27161749	HOXA3;HOXA-AS2	NM_153631;NR_122069	0.0262221	True	-0.0393182	0.669027	5URT;Body	chr7:27162087-27162426	False	False	False	True	False	True	False	False	False	False	True	False	False	False	False
7	HOXA3	cg03483713	27162766	HOXA3;HOXA-AS2	NM_153631;NR_122069	0.0452978	True	-0.0277273	0.669027	5URT;Body	chr7:27162087-27162426	False	False	False	True	False	True	False	False	False	False	False	True	False	False	False
7	HOXA3	cg15982700	27154911	HOXA3;HOXA3	NM_030661;NM_153631	0.0255345	True	-0.0501136	0.669027	5URT;5URT	chr7:27153187-27153647	False	False	False	False	False	True	False	False	False	False	False	True	False	False	False
7	HOXA3	cg16406967	27155036	HOXA3;HOXA3	NM_030661;NM_153631	0.0309823	True	-0.0613636	0.669027	5URT;5URT	chr7:27154999-27155426	False	False	False	False	False	True	False	False	False	True	False	False	False	False	False
7	HOXA3	cg21134232	27155548	HOXA3;HOXA3	NM_030661;NM_153631	0.00135328	True	-0.106136	0.209927	5URT;5URT	chr7:27154999-27155426	False	False	False	False	False	True	False	False	False	False	False	True	False	False	True
7	HOXA3	cg23806243	27162009	HOXA3;HOXA-AS2	NM_153631;NR_122069	0.0132834	True	-0.0195455	0.669027	5URT;Body	chr7:27163819-27164098	False	False	False	True	False	True	False	False	False	False	True	False	False	False	False
7	HOXA3	cg25768734	27152583	HOXA3;HOXA3	NM_030661;NM_153631	0.000224703	True	-0.0796591	0.0411944	5URT;5URT	chr7:27150030-27150418	False	False	False	False	False	True	False	False	False	False	False	False	True	False	True
7	HOXA3	cg27539480	27147084	HOXA3;HOXA3	NM_153631;NM_030661	0.0387997	True	-0.0430682	0.669027	3UTR;3UTR	chr7:27146069-27146600	False	False	False	False	False	False	True	False	False	False	False	True	False	False	True
7	HOXA4	cg02022102	27168609	HOXA4	NM_002141	0.0255963	True	0.0488636	0.669027	3UTR	chr7:27169572-27170638	False	False	False	False	False	False	True	False	False	False	True	False	False	False	False
7	HOXA4	cg15624376	27171391	HOXA4	NM_002141	0.0328798	True	-0.0497727	0.669027	TSS1500	chr7:27169572-27170638	False	True	False	False	False	False	False	False	False	False	False	True	False	False	False
7	HOXA4	cg21367811	27169136	HOXA4	NM_002141	0.0113276	True	0.0432955	0.655083	Body	chr7:27169572-27170638	False	False	False	True	False	False	False	False	False	False	True	False	False	False	False
7	HOXA5	cg00969405	27184441	HOXA5;HOXA-AS3	NM_019102;NR_038832	0.034754	True	-0.0710227	0.669027	TSS1500;Body	chr7:27182613-27185562	False	True	False	True	False	False	False	False	False	True	False	False	False	False	False
7	HOXA5	cg01323381	27184264	HOXA5;HOXA-AS3	NM_019102;NR_038832	0.00249045	True	-0.0447727	0.3331	TSS1500;Body	chr7:27182613-27185562	False	True	False	True	False	False	False	False	False	True	False	False	False	False	False
7	HOXA5	cg01748892	27184667	HOXA5;HOXA-AS3	NM_019102;NR_038832	0.012348	True	-0.0676136	0.667695	TSS1500;Body	chr7:27182613-27185562	False	True	False	True	False	False	False	False	False	True	False	False	False	False	False
7	HOXA5	cg02005600	27183686	HOXA5;HOXA-AS3	NM_019102;NR_038832	0.00515655	True	-0.0643182	0.504389	TSS1500;Body	chr7:27182613-27185562	False	True	False	True	False	False	False	False	False	True	False	False	False	False	False
7	HOXA5	cg02106682	27184461	HOXA5;HOXA-AS3	NM_019102;NR_038832	0.00164766	True	-0.0535227	0.245504	TSS1500;Body	chr7:27182613-27185562	False	True	False	True	False	False	False	False	False	True	False	False	False	False	False
7	HOXA5	cg03207666	27183950	HOXA5;HOXA-AS3	NM_019102;NR_038832	0.000643823	True	-0.0375	0.110597	TSS1500;Body	chr7:27182613-27185562	False	True	False	True	False	False	False	False	False	True	False	False	False	False	False
7	HOXA5	cg03368099	27184521	HOXA5;HOXA-AS3	NM_019102;NR_038832	0.0448976	True	-0.0603409	0.669027	TSS1500;Body	chr7:27182613-27185562	False	True	False	True	False	False	False	False	False	True	False	False	False	False	False
7	HOXA5	cg05076221	27182637	HOXA5;HOXA-AS3	NM_019102;NR_038832	0.037809	True	-0.00875	0.669027	Body;Body	chr7:27182613-27185562	False	False	False	True	False	False	False	False	False	True	False	False	False	False	False
7	HOXA5	cg09207400	27183382	HOXA5;HOXA-AS3	NM_019102;NR_038832	0.0256623	True	-0.0354545	0.669027	TSS200;Body	chr7:27182613-27185562	True	False	False	True	False	False	False	False	False	True	False	False	False	False	False
7	HOXA5	cg11724970	27182493	HOXA5;HOXA-AS3	NM_019102;NR_038832	0.000855927	True	-0.0405682	0.142606	Body;Body	chr7:27182613-27185562	False	False	False	True	False	False	False	False	False	False	True	False	False	False	False
7	HOXA5	cg14014955	27183701	HOXA5;HOXA-AS3	NM_019102;NR_038832	0.00786972	True	-0.09	0.594565	TSS1500;Body	chr7:27182613-27185562	False	True	False	True	False	False	False	False	False	True	False	False	False	False	False
7	HOXA5	cg14058329	27183946	HOXA5;HOXA-AS3	NM_019102;NR_038832	0.00615447	True	-0.0661364	0.544291	TSS1500;Body	chr7:27182613-27185562	False	True	False	True	False	False	False	False	False	True	False	False	False	False	False
7	HOXA5	cg14882265	27184375	HOXA5;HOXA-AS3	NM_019102;NR_038832	0.0206372	True	-0.0444318	0.669027	TSS1500;Body	chr7:27182613-27185562	False	True	False	True	False	False	False	False	False	True	False	False	False	False	False
7	HOXA5	cg19759481	27183401	HOXA5;HOXA-AS3	NM_019102;NR_038832	0.0425873	True	-0.0580682	0.669027	TSS200;Body	chr7:27182613-27185562	True	False	False	True	False	False	False	False	False	True	False	False	False	False	False
7	HOXA5	cg20974609	27181671	HOXA5;HOXA-AS3	NM_019102;NR_038832	0.0120488	True	-0.0434091	0.66465	Body;Body	chr7:27182613-27185562	False	False	False	True	False	False	False	False	False	False	True	False	False	False	False
7	HOXA5	cg23454797	27183990	HOXA5;HOXA-AS3	NM_019102;NR_038832	0.0354179	True	-0.06	0.669027	TSS1500;Body	chr7:27182613-27185562	False	True	False	True	False	False	False	False	False	True	False	False	False	False	False
7	HOXA5	cg23936031	27183133	HOXA5;HOXA-AS3	NM_019102;NR_038832	0.0459506	True	-0.0269318	0.669027	1stExon;Body	chr7:27182613-27185562	False	False	False	True	True	False	False	False	False	True	False	False	False	False	False
7	HOXA5	cg26023912	27184369	HOXA5;HOXA-AS3	NM_019102;NR_038832	0.0214301	True	-0.05625	0.669027	TSS1500;Body	chr7:27182613-27185562	False	True	False	True	False	False	False	False	False	True	False	False	False	False	False
7	HOXA7	cg02000318	27197713	HOXA7	NM_006896	0.0111219	True	-0.0469318	0.652277	TSS1500	chr7:27194583-27194827	False	True	False	False	False	False	False	False	False	False	False	False	True	False	False
7	HOXA7	cg15372603	27197239	HOXA7	NM_006896	0.0299532	True	-0.0534091	0.669027	TSS1500	chr7:27194583-27194827	False	True	False	False	False	False	False	False	False	False	False	False	True	False	False
7	HOXA7	cg23432345	27196153	HOXA7	NM_006896	3.22124e-07	True	1.73472e-18	6.12099e-05	1stExon	chr7:27199661-27200960	False	False	False	False	True	False	False	False	False	False	False	False	False	True	False
7	HOXA7	cg26511321	27196790	HOXA7	NM_006896	0.0352283	True	-0.0401136	0.669027	TSS1500	chr7:27195601-27196567	False	True	False	False	False	False	False	False	False	False	False	True	False	False	False
7	HOXA9	cg01285501	27206461	HOXA9;HOXA10-HOXA9	NM_152739;NR_037940	0.0414366	True	0.0481818	0.669027	TSS1500;Body	chr7:27203915-27206462	False	True	False	True	False	False	False	False	False	True	False	False	False	False	False
7	HOXA9	cg12600174	27205230	HOXA9;HOXA10-HOXA9	NM_152739;NR_037940	0.0102674	True	-0.00511364	0.639527	TSS200;Body	chr7:27203915-27206462	True	False	False	True	False	False	False	False	False	True	False	False	False	False	False
17	HOXB	cg14230750	46681635	HOXB-AS3;HOXB-AS3;HOXB6	NR_033201;NR_033204;NM_018952	0.0322508	True	-0.0277273	0.669027	Body;Body;5URT	chr17:46685244-46685449	False	False	False	True	False	True	False	False	False	False	False	False	False	True	False
17	HOXB	cg20471691	46681316	HOXB-AS3;HOXB-AS3;HOXB6	NR_033201;NR_033204;NM_018952	0.0130821	True	-0.0170455	0.669027	Body;Body;5URT	chr17:46685244-46685449	False	False	False	True	False	True	False	False	False	False	False	False	False	True	False
17	HOXB1	cg10558129	46608538	HOXB1	NM_002144	0.000518081	True	-0.0406818	0.0908196	TSS1500	chr17:46607804-46608390	False	True	False	False	False	False	False	False	False	False	False	True	False	False	False
17	HOXB13	cg22149137	46804414	HOXB13	NM_006361	0.0373965	True	-0.0265909	0.669027	Body	chr17:46804203-46804415	False	False	False	True	False	False	False	False	False	True	False	False	False	False	False
17	HOXB3	cg00842549	46651920	HOXB3	NM_002146	0.0216095	True	-0.0304545	0.669027	TSS200	chr17:46655215-46655604	True	False	False	False	False	False	False	False	False	False	False	False	False	True	False
17	HOXB3	cg02836478	46652501	HOXB3	NM_002146	0.0363342	True	-0.0585227	0.669027	TSS1500	chr17:46654053-46654369	False	True	False	False	False	False	False	False	False	False	True	False	False	False	False
17	HOXB3	cg04117801	46651867	HOXB3	NM_002146	0.0271105	True	-0.0290909	0.669027	TSS200	chr17:46655215-46655604	True	False	False	False	False	False	False	False	False	False	False	False	False	True	False
17	HOXB3	cg12910797	46651722	HOXB3;HOXB3	NM_002146;NM_002146	0.0129434	True	-0.0488636	0.669027	1stExon;5URT	chr17:46655215-46655604	False	False	False	False	True	True	False	False	False	False	False	False	False	True	False
17	HOXB3	cg13280788	46652179	HOXB3	NM_002146	0.0427045	True	-0.0414773	0.669027	TSS1500	chr17:46654053-46654369	False	True	False	False	False	False	False	False	False	False	True	False	False	False	False
17	HOXB3	cg13293524	46651822	HOXB3	NM_002146	0.0480206	True	-0.0313636	0.669027	TSS200	chr17:46655215-46655604	True	False	False	False	False	False	False	False	False	False	False	False	False	True	False
17	HOXB3	cg19104015	46646043	HOXB3	NM_002146	0.00202509	True	-0.0573864	0.287747	5URT	chr17:46641534-46642110	False	False	False	False	False	True	False	False	False	False	False	False	True	False	False
17	HOXB3	cg19408827	46651407	HOXB3;HOXB3	NM_002146;NM_002146	0.034673	True	-0.0742045	0.669027	1stExon;5URT	chr17:46655215-46655604	False	False	False	False	True	True	False	False	False	False	False	False	False	True	False
17	HOXB3	cg25032089	46643351	HOXB3	NM_002146	0.0146075	True	-0.0723864	0.669027	5URT	chr17:46641534-46642110	False	False	False	False	False	True	False	False	False	False	False	True	False	False	False
17	HOXB4	cg04014328	46653615	HOXB4	NM_024015	0.0371125	True	-0.0572727	0.669027	3UTR	chr17:46655215-46655604	False	False	False	False	False	False	True	False	False	False	True	False	False	False	False
17	HOXB4	cg05822888	46656892	HOXB4	NM_024015	0.0488166	True	-0.106818	0.669027	TSS1500	chr17:46654053-46654369	False	True	False	False	False	False	False	False	False	False	False	False	True	False	False
17	HOXB5	cg06266993	46671131	HOXB5;HOXB-AS3;HOXB-AS3;HOXB-AS3;HOXB-AS3;HOXB-AS3;HOXB-AS3	NM_002147;NR_033202;NR_110331;NR_033201;NR_110329;NR_033203;NR_033204	0.0334618	True	0.00340909	0.669027	TSS200;Body;Body;Body;Body;Body;Body	chr17:46675044-46675589	True	False	False	True	False	False	False	False	False	False	False	False	False	True	False
17	HOXB5	cg20184247	46672052	HOXB5;HOXB-AS3;HOXB-AS3;HOXB-AS3;HOXB-AS3;HOXB-AS3;HOXB-AS3;HOXB-AS3;HOXB-AS3	NM_002147;NR_110330;NR_033205;NR_033202;NR_110331;NR_033201;NR_110329;NR_033203;NR_033204	0.0236171	True	-0.0447727	0.669027	TSS1500;TSS1500;TSS1500;Body;Body;Body;Body;Body;Body	chr17:46669434-46669811	False	True	False	True	False	False	False	False	False	False	False	False	True	False	False
17	HOXB6	cg18878432	46683409	HOXB6;HOXB-AS3;HOXB-AS3	NM_018952;NR_033201;NR_033204	0.0405528	True	-0.0811364	0.669027	TSS1500;Body;Body	chr17:46685244-46685449	False	True	False	True	False	False	False	False	False	False	True	False	False	False	False
17	HOXB7	cg06856188	46688321	HOXB7;HOXB7	NM_004502;NM_004502	0.00915213	True	0.00443182	0.621274	1stExon;5URT	chr17:46687527-46688730	False	False	False	False	True	True	False	False	False	True	False	False	False	False	False
17	HOXB7	cg27468753	46686906	HOXB7	NM_004502	0.0416569	True	-0.0602273	0.669027	Body	chr17:46690390-46691055	False	False	False	True	False	False	False	False	False	False	False	False	False	True	False
17	HOXB8	cg05999049	46692859	HOXB8	NM_024016	0.000113626	True	0.0401136	0.0211721	TSS1500	chr17:46696553-46696926	False	True	False	False	False	False	False	False	False	False	False	False	False	True	False
12	HOXC	cg13233407	54393709	HOXC-AS1;HOXC9	NR_047504;NM_006897	0.0365003	True	-0.000113636	0.669027	Body;TSS200	chr12:54393374-54394648	True	False	False	True	False	False	False	False	False	True	False	False	False	False	False
12	HOXC10	cg09468523	54378263	HOXC10;HOXC-AS3	NM_017409;NR_047506	0.00235454	True	0.000340909	0.321523	TSS1500;Body	chr12:54378696-54380102	False	True	False	True	False	False	False	False	False	False	True	False	False	False	False
12	HOXC11	cg03132556	54366760	HOXC11;HOTAIR	NM_014212;NR_047517	0.0145648	True	-0.0306818	0.669027	TSS200;Body	chr12:54366815-54369103	True	False	False	True	False	False	False	False	False	False	True	False	False	False	False
12	HOXC12	cg14026084	54347286	HOXC12	NM_173860	0.00945138	True	-0.0927273	0.62681	TSS1500	chr12:54346777-54347101	False	True	False	False	False	False	False	False	False	False	False	True	False	False	False
12	HOXC13	cg07892422	54333323	HOXC13;HOXC13-AS	NM_017410;NR_047507	0.036023	True	-0.00579545	0.669027	1stExon;Body	chr12:54332805-54333731	False	False	False	True	True	False	False	False	False	True	False	False	False	False	False
12	HOXC13	cg10961753	54332530	HOXC13;HOXC13-AS	NM_017410;NR_047507	0.0143809	True	0.00363636	0.669027	TSS200;Body	chr12:54332805-54333731	True	False	False	True	False	False	False	False	False	False	True	False	False	False	False
12	HOXC13	cg25671500	54332624	HOXC13;HOXC13;HOXC13-AS	NM_017410;NM_017410;NR_047507	0.0116196	True	0.00295455	0.658633	5URT;1stExon;Body	chr12:54332805-54333731	False	False	False	True	True	True	False	False	False	False	True	False	False	False	False
12	HOXC4	cg01579535	54447292	HOXC4;HOXC4	NM_153633;NM_014620	0.0183713	True	-0.0523864	0.669027	TSS1500;5URT	chr12:54445876-54446113	False	True	False	False	False	True	False	False	False	False	False	True	False	False	True
12	HOXC4	cg05992786	54446308	HOXC4;HOXC4	NM_153633;NM_014620	0.0082409	True	-0.102386	0.602776	TSS1500;5URT	chr12:54445876-54446113	False	True	False	False	False	True	False	False	False	False	False	True	False	False	True
12	HOXC4	cg09375394	54434399	HOXC4	NM_014620	0.00224648	True	-0.116477	0.310401	5URT		False	False	False	False	False	True	False	False	True	False	False	False	False	False	False
12	HOXC4	cg13726459	54409657	HOXC4;HOXC6;HOXC5	NM_014620;NM_153693;NR_003084	0.0139452	True	-0.0210227	0.669027	TSS1500;TSS1500;TSS1500	chr12:54412990-54413346	False	True	False	False	False	False	False	False	False	False	False	False	False	True	True
12	HOXC4	cg14437274	54440395	HOXC4	NM_014620	0.0115209	True	-0.0498864	0.657201	5URT	chr12:54440642-54441543	False	False	False	False	False	True	False	False	False	False	True	False	False	False	False
12	HOXC4	cg15244786	54446279	HOXC4;HOXC4	NM_153633;NM_014620	0.0144582	True	-0.0504545	0.669027	TSS1500;5URT	chr12:54445876-54446113	False	True	False	False	False	True	False	False	False	False	False	True	False	False	True
12	HOXC4	cg15834355	54442075	HOXC4	NM_014620	0.0276928	True	-0.0644318	0.669027	5URT	chr12:54445876-54446113	False	False	False	False	False	True	False	False	False	False	False	False	False	True	False
12	HOXC4	cg19696083	54438419	HOXC4	NM_014620	0.0325451	True	-0.0754545	0.669027	5URT	chr12:54440642-54441543	False	False	False	False	False	True	False	False	False	False	False	False	False	True	False
12	HOXC4	cg21476000	54430684	HOXC4	NM_014620	0.0149594	True	-0.0560227	0.669027	5URT	chr12:54427025-54428709	False	False	False	False	False	True	False	False	False	False	False	True	False	False	True
12	HOXC4	cg22198132	54410251	HOXC4;HOXC6;HOXC5	NM_014620;NM_153693;NR_003084	0.0117594	True	-0.0326136	0.660962	TSS1500;TSS1500;TSS1500	chr12:54411709-54412131	False	True	False	False	False	False	False	False	False	False	True	False	False	False	False
12	HOXC4	cg22621272	54409336	HOXC4;HOXC6;HOXC5	NM_014620;NM_153693;NR_003084	0.0050403	True	-0.0871591	0.498929	TSS1500;TSS1500;TSS1500	chr12:54412990-54413346	False	True	False	False	False	False	False	False	False	False	False	False	False	True	True
12	HOXC4	cg27008363	54449761	HOXC4;HOXC4	NM_014620;NM_153633	0.0458445	True	-0.0389773	0.669027	3UTR;3UTR	chr12:54445876-54446113	False	False	False	False	False	False	True	False	False	False	False	False	True	False	False
12	HOXC4	cg27665143	54440124	HOXC4	NM_014620	0.0429772	True	-0.0401136	0.669027	5URT	chr12:54440642-54441543	False	False	False	False	False	True	False	False	False	False	True	False	False	False	False
12	HOXC5	cg05611263	54425634	HOXC5;HOXC5;HOXC4	NM_018953;NR_003084;NM_014620	0.00858344	True	-0.0798864	0.610305	TSS1500;Body;5URT	chr12:54424610-54425173	False	True	False	True	False	True	False	False	False	False	False	True	False	False	True
12	HOXC5	cg10005224	54424964	HOXC5;HOXC4	NR_003084;NM_014620	0.0122275	True	-0.0652273	0.665983	Body;5URT	chr12:54424610-54425173	False	False	False	True	False	True	False	False	False	True	False	False	False	False	True
12	HOXC5	cg18054172	54424902	HOXC5;HOXC4	NR_003084;NM_014620	0.0173111	True	-0.0498864	0.669027	Body;5URT	chr12:54424610-54425173	False	False	False	True	False	True	False	False	False	True	False	False	False	False	True
12	HOXC5	cg18843682	54425156	HOXC5;HOXC4	NR_003084;NM_014620	0.0337411	True	-0.04875	0.669027	Body;5URT	chr12:54427025-54428709	False	False	False	True	False	True	False	False	False	False	True	False	False	False	True
12	HOXC6	cg00506343	54421033	HOXC6;HOXC6;HOXC5;HOXC4	NM_004503;NM_153693;NR_003084;NM_014620	0.0459698	True	-0.0307955	0.669027	TSS1500;5URT;Body;5URT	chr12:54424610-54425173	False	True	False	True	False	True	False	False	False	False	False	False	False	True	False
12	HOXC6	cg02491692	54421111	HOXC6;HOXC6;HOXC5;HOXC4	NM_004503;NM_153693;NR_003084;NM_014620	0.0100822	True	-0.04125	0.637698	TSS1500;5URT;Body;5URT	chr12:54424610-54425173	False	True	False	True	False	True	False	False	False	False	False	False	False	True	False
12	HOXC6	cg03305955	54417033	HOXC6;HOXC5;HOXC4	NM_153693;NR_003084;NM_014620	0.00396425	True	-0.01625	0.442181	5URT;Body;5URT	chr12:54412990-54413346	False	False	False	True	False	True	False	False	False	False	False	False	True	False	True
12	HOXC6	cg12232783	54422127	HOXC6;HOXC6;HOXC5;HOXC4	NM_004503;NM_153693;NR_003084;NM_014620	0.00872166	True	-0.00568182	0.613303	TSS200;5URT;Body;5URT	chr12:54423427-54423712	True	False	False	True	False	True	False	False	False	False	True	False	False	False	True
12	HOXC6	cg13568192	54416721	HOXC6;HOXC5;HOXC4	NM_153693;NR_003084;NM_014620	0.0053255	True	-0.0670455	0.511062	5URT;Body;5URT	chr12:54412990-54413346	False	False	False	True	False	True	False	False	False	False	False	False	True	False	True
12	HOXC6	cg13826247	54424203	HOXC6;HOXC6;HOXC5;HOXC4	NM_004503;NM_153693;NR_003084;NM_014620	0.0141809	True	-0.103409	0.669027	3UTR;3UTR;Body;5URT	chr12:54423427-54423712	False	False	False	True	False	True	True	False	False	False	False	True	False	False	True
12	HOXC6	cg17827660	54412028	HOXC6;HOXC5;HOXC4	NM_153693;NR_003084;NM_014620	3.22124e-07	True	1.73472e-18	6.12099e-05	5URT;Body;5URT	chr12:54412990-54413346	False	False	False	True	False	True	False	False	False	False	True	False	False	False	False
12	HOXC6	cg21582112	54421335	HOXC6;HOXC6;HOXC5;HOXC4	NM_004503;NM_153693;NR_003084;NM_014620	0.0462392	True	-0.0106818	0.669027	TSS1500;5URT;Body;5URT	chr12:54424610-54425173	False	True	False	True	False	True	False	False	False	False	False	False	False	True	True
12	HOXC6	cg23618344	54423428	HOXC6;HOXC6;HOXC5;HOXC4	NM_153693;NM_004503;NR_003084;NM_014620	0.0272362	True	-0.0925	0.669027	Body;Body;Body;5URT	chr12:54423427-54423712	False	False	False	True	False	True	False	False	False	True	False	False	False	False	True
12	HOXC8	cg03037150	54402717	HOXC8	NM_022658	0.00956691	True	-0.0372727	0.628818	TSS200	chr12:54402682-54403347	True	False	False	False	False	False	False	False	False	True	False	False	False	False	False
12	HOXC8	cg05022306	54403254	HOXC8	NM_022658	0.0416845	True	-0.01375	0.669027	1stExon	chr12:54402682-54403347	False	False	False	False	True	False	False	False	False	True	False	False	False	False	False
12	HOXC8	cg05643303	54402714	HOXC8	NM_022658	0.00228128	True	-0.0220455	0.314011	TSS200	chr12:54402682-54403347	True	False	False	False	False	False	False	False	False	True	False	False	False	False	False
12	HOXC8	cg07791427	54402704	HOXC8	NM_022658	0.0036314	True	-0.0657955	0.4214	TSS200	chr12:54402682-54403347	True	False	False	False	False	False	False	False	False	True	False	False	False	False	False
12	HOXC8	cg13545297	54404315	HOXC8	NM_022658	0.0116834	True	-0.0801136	0.659902	Body	chr12:54402682-54403347	False	False	False	True	False	False	False	False	False	False	False	True	False	False	False
12	HOXC8	cg14372979	54406516	HOXC8	NM_022658	0.0034418	True	-0.0901136	0.408951	3UTR	chr12:54408426-54408713	False	False	False	False	False	False	True	False	False	False	True	False	False	False	True
12	HOXC8	cg19634247	54403314	HOXC8	NM_022658	0.0205344	True	-0.0286364	0.669027	1stExon	chr12:54402682-54403347	False	False	False	False	True	False	False	False	False	True	False	False	False	False	False
12	HOXC8	cg21726284	54402909	HOXC8;HOXC8	NM_022658;NM_022658	0.0103054	True	-0.0122727	0.640394	5URT;1stExon	chr12:54402682-54403347	False	False	False	False	True	True	False	False	False	True	False	False	False	False	False
12	HOXC8	cg25917510	54402888	HOXC8	NM_022658	0.000564115	True	-0.0386364	0.0981763	TSS200	chr12:54402682-54403347	True	False	False	False	False	False	False	False	False	True	False	False	False	False	False
12	HOXC8	cg27482031	54402697	HOXC8	NM_022658	0.00699366	True	-0.0260227	0.570016	TSS200	chr12:54402682-54403347	True	False	False	False	False	False	False	False	False	True	False	False	False	False	False
12	HOXC9	cg01615018	54393550	HOXC9;HOXC-AS1	NM_006897;NR_047504	0.00204679	True	0.00352273	0.289991	TSS1500;Body	chr12:54393374-54394648	False	True	False	True	False	False	False	False	False	True	False	False	False	False	False
2	HOXD	cg00874229	177000834	HOXD-AS2	NR_038435	0.0198634	True	-0.0522727	0.669027	Body	chr2:177004452-177004693	False	False	False	True	False	False	False	False	False	False	False	False	False	True	False
2	HOXD	cg10503083	177003280	HOXD-AS2	NR_038435	0.0196728	True	-0.0857955	0.669027	TSS1500	chr2:177004452-177004693	False	True	False	False	False	False	False	False	False	False	True	False	False	False	False
2	HOXD	cg23345300	177000621	HOXD-AS2	NR_038435	0.0105595	True	-0.0348864	0.644841	Body	chr2:177004452-177004693	False	False	False	True	False	False	False	False	False	False	False	False	False	True	False
2	HOXD10	cg04908210	176980673	HOXD10	NM_002148	0.0443766	True	-0.0325	0.669027	TSS1500	chr2:176977284-176977540	False	True	False	False	False	False	False	False	False	False	False	False	True	False	False
2	HOXD10	cg18115040	176981328	HOXD10	NM_002148	3.22124e-07	True	1.73472e-18	6.12099e-05	TSS200	chr2:176977284-176977540	True	False	False	False	False	False	False	False	False	False	False	False	True	False	False
2	HOXD10	cg26708100	176983815	HOXD10	NM_002148	0.0217107	True	0.00363636	0.669027	Body	chr2:176980765-176981423	False	False	False	True	False	False	False	False	False	False	False	False	True	False	False
2	HOXD11	cg22455694	176974001	HOXD11	NM_021192	0.0468808	True	-0.0340909	0.669027	3UTR	chr2:176973427-176973718	False	False	False	False	False	False	True	False	False	False	False	True	False	False	False
2	HOXD12	cg12503267	176963315	HOXD12	NM_021193	0.0443214	True	-0.00840909	0.669027	TSS1500	chr2:176962179-176962487	False	True	False	False	False	False	False	False	False	False	False	True	False	False	False
2	HOXD12	cg17512364	176963353	HOXD12	NM_021193	0.00775874	True	-0.000795455	0.591344	TSS1500	chr2:176962179-176962487	False	True	False	False	False	False	False	False	False	False	False	True	False	False	False
2	HOXD3	cg00893471	177029921	HOXD3	NM_006898	0.0496117	True	0.0295455	0.669027	5URT	chr2:177027617-177028014	False	False	False	False	False	True	False	False	False	False	False	True	False	False	False
2	HOXD3	cg05021643	177029608	HOXD3	NM_006898	0.00449429	True	0.0340909	0.472102	5URT	chr2:177027617-177028014	False	False	False	False	False	True	False	False	False	False	False	True	False	False	False
2	HOXD3	cg15812753	177029813	HOXD3	NM_006898	0.0376765	True	0.00636364	0.669027	5URT	chr2:177027617-177028014	False	False	False	False	False	True	False	False	False	False	False	True	False	False	False
2	HOXD8	cg07783843	176997311	HOXD8;HOXD8;HOXD8	NM_001199747;NM_001199746;NM_019558	0.0237081	True	-0.08625	0.669027	3UTR;3UTR;3UTR	chr2:176993479-176995557	False	False	False	False	False	False	True	False	False	False	False	True	False	False	False
2	HOXD8	cg20539752	176994305	HOXD8;HOXD8;HOXD8	NM_001199747;NM_001199746;NM_019558	3.22124e-07	True	1.73472e-18	6.12099e-05	TSS200;TSS200;TSS200	chr2:176993479-176995557	True	False	False	False	False	False	False	False	False	True	False	False	False	False	False

## Sheet: b
Site	CHR	Gene_name	MAPINFO	UCSC_RefGene_Name	UCSC_RefGene_Accession	PA_corrected_FT_pval	PA_corrected_FT_fdr	UCSC_RefGene_Group	UCSC_CpG_Islands_Name	TSS200	TSS1500	ExonBnd	Body	1stExon	5UTR	3UTR	intergenic	Open_Sea	Island	North_Shore	South_Shore	South_Shelf	North_Shelf	Enhancers_muscule
cg22678708	4	RNF150	142054743.0	RNF150	NM_020724	0.00010112644744100269	0.018887124584512877	TSS200	chr4:142053327-142054601	True	False	False	False	False	False	False	False	False	False	False	True	False	False	False
cg23801987	17	BRIP1	59941109.0	BRIP1	NM_032043	0.00010170634323493791	0.018990977469819936	TSS200	chr17:59940825-59941067	True	False	False	False	False	False	False	False	False	False	False	True	False	False	False
cg01769553	14	UNC79	94148391.0	UNC79	NM_020818	0.00010199562327602415	0.019040529567288404	Body		False	False	False	True	False	False	False	False	True	False	False	False	False	False	False
cg13941292	15		78196623.0			0.00010446168424649042	0.01949632441153635		chr15:78196286-78196545	False	False	False	False	False	False	False	True	False	False	False	True	False	False	False
cg05848660	14	LTBP2	74975983.0	LTBP2	NM_000428	0.00010557528339675157	0.01969954660772233	Body		False	False	False	True	False	False	False	False	True	False	False	False	False	False	False
cg01163071	16		46881511.0			0.00010569693622565333	0.019717627309300958		chr16:46877800-46878566	False	False	False	False	False	False	False	True	False	False	False	False	True	False	False
cg15726235	17	KIF1C	4915387.0	KIF1C	NM_006612	0.00011180225139137085	0.020851682691422273	Body		False	False	False	True	False	False	False	False	True	False	False	False	False	False	False
cg14039937	3	ROBO1	79818505.0	ROBO1	NM_002941	0.00011187592840100761	0.020860539596182545	TSS1500	chr3:79815638-79815900	False	True	False	False	False	False	False	False	False	False	False	False	True	False	False
cg14850625	8	EXT1	119124114.0	EXT1	NM_000127	0.0001124417283314279	0.020956228461597382	TSS200	chr8:119123974-119124432	True	False	False	False	False	False	False	False	False	True	False	False	False	False	False
cg05999049	17	HOXB8	46692859.0	HOXB8	NM_024016	0.00011362634227304564	0.021172056159074634	TSS1500	chr17:46696553-46696926	False	True	False	False	False	False	False	False	False	False	False	False	False	True	False
cg12545864	16		53079346.0			0.0001221236287951458	0.022739402553517467			False	False	False	False	False	False	False	True	True	False	False	False	False	False	False
cg23286972	6	FRK	116382596.0	FRK	NM_002031	0.00012356600373689903	0.023002595614553752	TSS1500		False	True	False	False	False	False	False	False	True	False	False	False	False	False	False
cg25657821	6		26354203.0			0.00012684676593129892	0.023591277238041854			False	False	False	False	False	False	False	True	True	False	False	False	False	False	False
cg21729992	20		55200370.0			0.00012701839596256716	0.023617683133317083		chr20:55200279-55206789	False	False	False	False	False	False	False	True	False	True	False	False	False	False	False
cg15540985	13		99310577.0			0.00012849320455811752	0.023886331972561906			False	False	False	False	False	False	False	True	True	False	False	False	False	False	False
cg10156217	14	ARF6	50362354.0	ARF6	NM_001663	0.0001302890103314498	0.02421451351765064	3UTR	chr14:50359340-50360797	False	False	False	False	False	False	True	False	False	False	False	True	False	False	False
cg12645066	11		3643714.0			0.00013129519858914718	0.024395823950027255			False	False	False	False	False	False	False	True	True	False	False	False	False	False	False
cg25109721	17		48125064.0			0.00013309423142105067	0.024724333083826114			False	False	False	False	False	False	False	True	True	False	False	False	False	False	True
cg10214581	14		94811949.0			0.00013326698465796353	0.024750652623012685			False	False	False	False	False	False	False	True	True	False	False	False	False	False	False
cg00969147	11		8047505.0			0.00014122592860513244	0.026216581069095805			False	False	False	False	False	False	False	True	True	False	False	False	False	False	False
cg16758272	3	TRAK1	42258157.0	TRAK1	NM_001042646	0.00014255922174931417	0.02645792203035856	Body		False	False	False	True	False	False	False	False	True	False	False	False	False	False	False
cg24186915	10		134838134.0			0.00015102894779878338	0.028010261174724632		chr10:134834676-134835899	False	False	False	False	False	False	False	True	False	False	False	False	True	False	False
cg05656876	22	MYH9	36752926.0	MYH9	NM_002473	0.0001517731215081552	0.02814172555584279	5URT		False	False	False	False	False	True	False	False	True	False	False	False	False	False	True
cg26810845	6	SCGN	25651676.0	SCGN	NM_006998	0.00015386038264975384	0.02851546951713259	TSS1500	chr6:25652380-25652709	False	True	False	False	False	False	False	False	False	False	True	False	False	False	False
cg00995147	1		221135452.0			0.00015767276016231399	0.029215233043306192			False	False	False	False	False	False	False	True	True	False	False	False	False	False	False
cg14254374	7		102071538.0			0.00016212182415295494	0.03001167711195683		chr7:102073605-102074334	False	False	False	False	False	False	False	True	False	False	False	False	False	True	False
cg03895956	1	C1orf21	184395306.0	C1orf21	NM_030806	0.00016929798773774275	0.031332832947569604	5URT		False	False	False	False	False	True	False	False	True	False	False	False	False	False	True
cg25238780	X		77325040.0			0.00017448524989525688	0.03227037244307302			False	False	False	False	False	False	False	True	True	False	False	False	False	False	False
cg01922437	12		67461690.0			0.00017530967848551802	0.03241532112893679		chr12:67462670-67463724	False	False	False	False	False	False	False	True	False	False	True	False	False	False	False
cg05083982	18	LOC101927229	52777963.0	LOC101927229	NR_110743	0.00018156699112228814	0.03354895549741202	Body		False	False	False	True	False	False	False	False	True	False	False	False	False	False	False
cg01473247	4	ANXA3	79474075.0	ANXA3	NM_005139	0.0001827829429044007	0.033757971098715076	5URT	chr4:79472806-79473177	False	False	False	False	False	True	False	False	False	False	False	True	False	False	False
cg20973098	7		44951510.0			0.00018472322069764638	0.034100505874525906			False	False	False	False	False	False	False	True	True	False	False	False	False	False	False
cg09627874	12		116946163.0			0.00019216429221661382	0.03545771718808028		chr12:116946195-116946607	False	False	False	False	False	False	False	True	False	False	True	False	False	False	False
cg07509511	2	CEP68	65297852.0	CEP68	NM_015147	0.00019222263221624475	0.03546026785226229	Body		False	False	False	True	False	False	False	False	True	False	False	False	False	False	True
cg18417423	6	ELOVL4	80657436.0	ELOVL4	NM_022726	0.0001922937848760189	0.035465180403379544	TSS200	chr6:80656744-80657593	True	False	False	False	False	False	False	False	False	True	False	False	False	False	False
cg21336435	12		54398561.0			0.00019436135927369894	0.03582991609051966		chr12:54399906-54400495	False	False	False	False	False	False	False	True	False	False	True	False	False	False	False
cg06641388	1	DHRS3	12655240.0	DHRS3	NM_004753	0.00019494678149711516	0.035929521774568846	Body	chr1:12655926-12656248	False	False	False	True	False	False	False	False	False	False	True	False	False	False	True
cg05225651	4	CYTL1	5022540.0	CYTL1	NM_018659	0.0001955419351765647	0.036022541746079995	TSS1500	chr4:5021003-5021329	False	True	False	False	False	False	False	False	False	False	False	True	False	False	False
cg22895377	14		95984104.0			0.00020075876738069433	0.03696648313015904		chr14:95982498-95983533	False	False	False	False	False	False	False	True	False	False	False	True	False	False	True
cg06349180	1	RASAL2	178237075.0	RASAL2	NM_170692	0.00020116429375420386	0.03703259378916799	Body		False	False	False	True	False	False	False	False	True	False	False	False	False	False	False
cg02297051	X	KLHL15	24044306.0	KLHL15	NM_030624	0.00020254586842510217	0.03726247833666141	5URT	chrX:24042835-24044094	False	False	False	False	False	True	False	False	False	False	False	True	False	False	False
cg15423035	12		54400361.0			0.00020255338397307419	0.03726247833666141		chr12:54399906-54400495	False	False	False	False	False	False	False	True	False	True	False	False	False	False	False
cg10978034	6		33129988.0			0.00020862037894006684	0.03835201359557731		chr6:33129291-33129718	False	False	False	False	False	False	False	True	False	False	False	True	False	False	False
cg10310764	8		72468021.0			0.00021298547663174466	0.03913641296936849		chr8:72468560-72469561	False	False	False	False	False	False	False	True	False	False	True	False	False	False	False
cg22960833	19	KDM4B	4988763.0	KDM4B	NM_015015	0.00021806318901566242	0.04003251164597445	5URT	chr19:4986182-4986405	False	False	False	False	False	True	False	False	False	False	False	False	True	False	True
cg26317834	17	SMTNL2	4486136.0	SMTNL2	NM_198501	0.0002199682665404312	0.040372945230471316	TSS1500	chr17:4487398-4488482	False	True	False	False	False	False	False	False	False	False	True	False	False	False	False
cg21945120	10		59917324.0			0.00022007856826044233	0.040383884950297794			False	False	False	False	False	False	False	True	True	False	False	False	False	False	False
cg20821706	3		45208744.0			0.00022041504706486173	0.040436313020526825			False	False	False	False	False	False	False	True	True	False	False	False	False	False	False
cg17202854	11		124709925.0			0.0002231861000353222	0.040925826289695294		chr11:124709222-124709957	False	False	False	False	False	False	False	True	False	True	False	False	False	False	False
cg14849553	6	TRMT11	126317428.0	TRMT11	NM_001031712	0.00023380962487249007	0.042804894556953646	Body		False	False	False	True	False	False	False	False	True	False	False	False	False	False	False
cg15339218	1	TRIM58	248030445.0	TRIM58	NM_015431	0.00023695120219362385	0.04337007363808815	Body		False	False	False	True	False	False	False	False	True	False	False	False	False	False	False
cg08928030	13		51215245.0			0.00023834475702393275	0.043605102133499066			False	False	False	False	False	False	False	True	True	False	False	False	False	False	False
cg10659760	9		118515030.0			0.00023907096102518985	0.04372791777889973			False	False	False	False	False	False	False	True	True	False	False	False	False	False	False
cg24178897	14		69170010.0			0.0002412581491039541	0.044117840914759635			False	False	False	False	False	False	False	True	True	False	False	False	False	False	False
cg09518809	18		67941673.0			0.0002418449545022035	0.04419471036777672			False	False	False	False	False	False	False	True	True	False	False	False	False	False	False
cg12771852	4		8354138.0			0.00024318169136930876	0.044428793032617125			False	False	False	False	False	False	False	True	True	False	False	False	False	False	True
cg12743419	10		33464523.0			0.00024705081779229006	0.04507364648948235			False	False	False	False	False	False	False	True	True	False	False	False	False	False	False
cg09026722	1	PEAR1	156867080.0	PEAR1	NM_001080471	0.0002498428738648746	0.04554132474471993	5URT	chr1:156863415-156863711	False	False	False	False	False	True	False	False	False	False	False	False	True	False	True
cg04293067	16	KATNB1	57789325.0	KATNB1	NM_005886	0.0002514636204518639	0.04582626764996523	Body		False	False	False	True	False	False	False	False	True	False	False	False	False	False	False
cg02535855	3	PODXL2	127374626.0	PODXL2	NM_015720	0.00025181311651228315	0.04587322530150174	Body		False	False	False	True	False	False	False	False	True	False	False	False	False	False	True
cg20455040	12		6379869.0			0.00025183647023960075	0.04587322530150174			False	False	False	False	False	False	False	True	True	False	False	False	False	False	False
cg15973607	5		96159726.0			0.0002522132714345189	0.04593135805525713			False	False	False	False	False	False	False	True	True	False	False	False	False	False	False
cg09722979	12		31158998.0			0.00025760525270596157	0.046870446073827975			False	False	False	False	False	False	False	True	True	False	False	False	False	False	False
cg08392484	5	ELL2	95259165.0	ELL2	NM_012081	0.000261981013768741	0.047644836134856074	Body		False	False	False	True	False	False	False	False	True	False	False	False	False	False	False
cg12984893	10	INPP5A	134353627.0	INPP5A	NM_005539	0.0002625467607626387	0.047736826156897914	Body	chr10:134350302-134351119	False	False	False	True	False	False	False	False	False	False	False	False	True	False	False
cg14102556	5		171436197.0			0.00026269346003120143	0.04775259940731034		chr5:171433004-171434082	False	False	False	False	False	False	False	True	False	False	False	False	True	False	False
cg16580232	2		55386581.0			0.0002670038085744899	0.048480819414069155			False	False	False	False	False	False	False	True	True	False	False	False	False	False	False
cg05261239	1	KDM5B	202776513.0	KDM5B	NM_006618	0.0002676128862021873	0.048580338074720356	Body	chr1:202776003-202777727	False	False	False	True	False	False	False	False	False	True	False	False	False	False	False
cg02631838	1	HPCA	33358788.0	HPCA	NM_002143	0.00026957289718661763	0.0489249933245987	Body	chr1:33358469-33359449	False	False	False	True	False	False	False	False	False	True	False	False	False	False	False
cg23782490	19		7787030.0			0.0002697975963591124	0.04895462021608283			False	False	False	False	False	False	False	True	True	False	False	False	False	False	False
cg07140382	1	TADA1	166832572.0	TADA1	NM_053053	0.00026999266108577763	0.04897885768446146	Body		False	False	False	True	False	False	False	False	True	False	False	False	False	False	False
cg01214654	17		33642780.0			0.0002751860713264532	0.04988690089531487			False	False	False	False	False	False	False	True	True	False	False	False	False	False	True
cg07901569	4	IRF2	185329653.0	IRF2	NM_002199	0.000276691218241556	0.05013693968975172	Body		False	False	False	True	False	False	False	False	True	False	False	False	False	False	True
cg07371838	12	GOLT1B	21657406.0	GOLT1B	NM_016072	0.00027678289002513535	0.05014214446829472	Body	chr12:21654396-21654956	False	False	False	True	False	False	False	False	False	False	False	False	True	False	True
cg19488480	19	PRTN3	839537.0	PRTN3	NM_002777	0.00027901258122933835	0.05053458361568564	TSS1500	chr19:843468-844085	False	True	False	False	False	False	False	False	False	False	False	False	False	True	False
cg08919494	8	CA8	61194111.0	CA8	NM_004056	0.00027991750233110686	0.050686957356074896	TSS200	chr8:61193312-61194195	True	False	False	False	False	False	False	False	False	True	False	False	False	False	False
cg14123326	2	LINC01119	47082819.0	LINC01119	NR_024452	0.00028177652461777546	0.05101198949525206	Body		False	False	False	True	False	False	False	False	True	False	False	False	False	False	True
cg20360285	7	PKD1L1	47989345.0	PKD1L1	NM_138295	0.0002820900208360465	0.05105714002890791	TSS1500		False	True	False	False	False	False	False	False	True	False	False	False	False	False	False
cg20732120	4		120014614.0			0.0002829026050714519	0.0511809556673929			False	False	False	False	False	False	False	True	True	False	False	False	False	False	False
cg21803650	8		131617021.0			0.00028397853463946193	0.051363940392373686			False	False	False	False	False	False	False	True	True	False	False	False	False	False	True
cg01306397	20	GNAS	57401506.0	GNAS-AS1	NR_002785	0.0002847403999184339	0.051490049303116334	Body		False	False	False	True	False	False	False	False	True	False	False	False	False	False	True
cg06615123	12	VWF	6198388.0	VWF	NM_000552	0.0002893026207149382	0.05229130099036835	Body		False	False	False	True	False	False	False	False	True	False	False	False	False	False	True
cg00945244	7	POM121C	75115667.0	POM121C	NM_001099415	0.0002917225236413631	0.0527047785437367	TSS200	chr7:75114831-75115715	True	False	False	False	False	False	False	False	False	True	False	False	False	False	False
cg24270247	5	CHSY3	129471432.0	CHSY3	NM_175856	0.0002961047901460822	0.053484380941753666	Body		False	False	False	True	False	False	False	False	True	False	False	False	False	False	False
cg19338793	15	TLN2	63078174.0	TLN2	NM_015059	0.0002962133925175256	0.05349186773610015	Body		False	False	False	True	False	False	False	False	True	False	False	False	False	False	False
cg23451228	8	LINC00824	129527284.0	LINC00824	NR_121672	0.0003000200906137259	0.054142479256805924	Body		False	False	False	True	False	False	False	False	True	False	False	False	False	False	True
cg04279139	12	MANSC4	27925367.0	MANSC4	NM_001146221	0.00030508837619654756	0.05504464602678381	TSS1500		False	True	False	False	False	False	False	False	True	False	False	False	False	False	False
cg18589597	5	KLHL3	137072089.0	KLHL3	NM_017415	0.0003058980814768396	0.05517823674715484	TSS1500		False	True	False	False	False	False	False	False	True	False	False	False	False	False	True
cg05458609	22	FAM83F	40417760.0	FAM83F	NM_138435	0.00031005726593195937	0.05591581297771324	Body	chr22:40417353-40417870	False	False	False	True	False	False	False	False	False	True	False	False	False	False	False
cg17480125	1	SDC3	31367649.0	SDC3	NM_014654	0.00031266841521986093	0.056361188240049355	Body		False	False	False	True	False	False	False	False	True	False	False	False	False	False	False
cg04197436	3	ANKRD28	15847439.0	ANKRD28	NM_015199	0.00031486634048331165	0.05674454225665344	Body		False	False	False	True	False	False	False	False	True	False	False	False	False	False	True
cg13696241	3		126058878.0			0.0003172099250933914	0.05714104241568683		chr3:126062535-126062823	False	False	False	False	False	False	False	True	False	False	False	False	False	True	False
cg24978361	10		80547158.0			0.00032109390707750566	0.05777536162262912			False	False	False	False	False	False	False	True	True	False	False	False	False	False	False
cg13771271	4	TECRL	65180301.0	TECRL	NM_001010874	0.0003214387437991377	0.05782434735250057	Body		False	False	False	True	False	False	False	False	True	False	False	False	False	False	False
cg01312974	7		120571502.0			0.0003222686354371247	0.05796054889358825			False	False	False	False	False	False	False	True	True	False	False	False	False	False	False
cg13435220	19		47377515.0			0.000326344705527129	0.05865390741624695			False	False	False	False	False	False	False	True	True	False	False	False	False	False	False
cg21217945	11		9636184.0			0.0003294876668636338	0.059178733794790696		chr11:9634969-9636065	False	False	False	False	False	False	False	True	False	False	False	True	False	False	False
cg10851739	12		131996019.0			0.00032968727627187636	0.059201236665679585			False	False	False	False	False	False	False	True	True	False	False	False	False	False	False
cg24687287	19	ACTN4	39189794.0	ACTN4	NM_004924	0.00033110122881967863	0.05944173723964157	Body		False	False	False	True	False	False	False	False	True	False	False	False	False	False	True
cg25023198	17	RNF213	78323292.0	RNF213	NM_001256071	0.00033734743479316257	0.06050855318647736	Body	chr17:78321461-78321987	False	False	False	True	False	False	False	False	False	False	False	True	False	False	False
cg18758987	1		55894874.0			0.0003418113290819118	0.06126783477215907			False	False	False	False	False	False	False	True	True	False	False	False	False	False	False
cg20552431	13	GPC6	93973437.0	GPC6	NM_005708	0.00034249849904262347	0.06137719502652177	Body		False	False	False	True	False	False	False	False	True	False	False	False	False	False	False
cg03982788	6	GUCA1A	42130795.0	GUCA1A	NM_000409	0.0003438313527986725	0.06158833682918124	5URT		False	False	False	False	False	True	False	False	True	False	False	False	False	False	False
cg26214074	2	C2orf16	27799207.0	C2orf16	NM_032266	0.00034480303826060375	0.06174850327472601	TSS200		True	False	False	False	False	False	False	False	True	False	False	False	False	False	False
cg10043865	17	LHX1	35294481.0	LHX1	NM_005568	0.00034592167753309274	0.06193490879316541	TSS1500	chr17:35291899-35300875	False	True	False	False	False	False	False	False	False	True	False	False	False	False	False
cg01527959	2		85955737.0			0.00034622623189572803	0.06197550695675434			False	False	False	False	False	False	False	True	True	False	False	False	False	False	True
cg02344871	8		131054654.0			0.0003463955288896823	0.061991880853505286			False	False	False	False	False	False	False	True	True	False	False	False	False	False	True
cg14085262	1	CHI3L1	203155938.0	CHI3L1	NM_001276	0.0003465053512642073	0.06199760604651186	TSS200		True	False	False	False	False	False	False	False	True	False	False	False	False	False	True
cg09537279	5		178805558.0			0.0003505888388502105	0.06271414714597805		chr5:178801298-178801816	False	False	False	False	False	False	False	True	False	False	False	False	True	False	False
cg22448708	22	KIAA1671	25568471.0	KIAA1671	NM_001145206	0.0003539433262406048	0.06329999052092386	Body		False	False	False	True	False	False	False	False	True	False	False	False	False	False	False
cg03653366	13	FRY	32687861.0	FRY	NM_023037	0.00035484075075255917	0.0634462430845591	Body		False	False	False	True	False	False	False	False	True	False	False	False	False	False	False
cg02528959	17	CDC42EP4	71294571.0	CDC42EP4	NM_012121	0.00036181784663088054	0.06466473174014675	5URT		False	False	False	False	False	True	False	False	True	False	False	False	False	False	True
cg23578188	21		43461026.0			0.0003667798356038439	0.06550745430226562			False	False	False	False	False	False	False	True	True	False	False	False	False	False	True
cg17775899	7	HOXA	27179426.0	HOXA-AS3	NR_038832	0.00036901495842312914	0.06589187678242614	TSS1500	chr7:27179062-27179511	False	True	False	False	False	False	False	False	False	True	False	False	False	False	False
cg13664888	1		150586269.0			0.0003732176434913257	0.06661245031422382			False	False	False	False	False	False	False	True	True	False	False	False	False	False	True
cg00929050	14	ARF6	50359216.0	ARF6	NM_001663	0.00037764525344542076	0.06737627400716736	TSS1500	chr14:50359340-50360797	False	True	False	False	False	False	False	False	False	False	True	False	False	False	False
cg13839849	9		132200921.0			0.000377666378481052	0.06737627400716736		chr9:132199361-132199984	False	False	False	False	False	False	False	True	False	False	False	True	False	False	False
cg00940894	2	TFCP2L1	122018686.0	TFCP2L1	NM_014553	0.00038048556503376106	0.06784882989478125	Body		False	False	False	True	False	False	False	False	True	False	False	False	False	False	False
cg20114391	20	CDH22	44844633.0	CDH22	NM_021248	0.0003817490776557845	0.06805890567249881	Body		False	False	False	True	False	False	False	False	True	False	False	False	False	False	True
cg22210210	11		130510926.0			0.0003839893314391974	0.06844298362479333			False	False	False	False	False	False	False	True	True	False	False	False	False	False	False
cg04962479	16		87575344.0			0.00038475542492872456	0.06856419139765092			False	False	False	False	False	False	False	True	True	False	False	False	False	False	False
cg11204583	5	TRIO	14325937.0	TRIO	NM_007118	0.00038678819211173803	0.06891101826730091	Body		False	False	False	True	False	False	False	False	True	False	False	False	False	False	True
cg08723064	X		68761037.0			0.00038887416623424554	0.06923203547934752		chrX:68758191-68758647	False	False	False	False	False	False	False	True	False	False	False	False	True	False	False
cg24397015	9		134231982.0			0.0003889376719356537	0.06923203547934752			False	False	False	False	False	False	False	True	True	False	False	False	False	False	False
cg07335376	8	MRPL15	55047225.0	MRPL15	NM_014175	0.00039216081343534085	0.06979016846123669	TSS1500	chr8:55047705-55048005	False	True	False	False	False	False	False	False	False	False	True	False	False	False	False
cg01095463	9	B4GALT1	33117746.0	B4GALT1	NM_001497	0.0003940079642621292	0.0701032311897553	Body		False	False	False	True	False	False	False	False	True	False	False	False	False	False	True
cg23235671	2		128617901.0			0.00039652248424390133	0.07053486815917258		chr2:128615479-128616004	False	False	False	False	False	False	False	True	False	False	False	True	False	False	False
cg07864377	9	ERP44	102825692.0	ERP44	NM_015051	0.00039859821119202156	0.07088827570925435	Body		False	False	False	True	False	False	False	False	True	False	False	False	False	False	False
cg18658584	12	TMEM263	107360232.0	TMEM263	NM_152261	0.00040351507430012434	0.07173068023426242	5URT		False	False	False	False	False	True	False	False	True	False	False	False	False	False	False
cg15486094	11	TENM4	78777042.0	TENM4	NM_001098816	0.0004044635649950267	0.07188324647994945	Body	chr11:78780676-78781048	False	False	False	True	False	False	False	False	False	False	False	False	False	True	False
cg12589564	6	PRDM1	106533100.0	PRDM1	NM_001198	0.0004080667443208735	0.07250744368870576	TSS1500	chr6:106534136-106534385	False	True	False	False	False	False	False	False	False	False	True	False	False	False	True
cg00815121	9		74290826.0			0.0004091258140232683	0.07267941253251933			False	False	False	False	False	False	False	True	True	False	False	False	False	False	False
cg26245261	5		1753350.0			0.00041129576136203017	0.07304860324589138			False	False	False	False	False	False	False	True	True	False	False	False	False	False	False
cg12915636	14	NFKBIA	35874960.0	NFKBIA	NM_020529	0.00041790370256020935	0.07417259960393673	TSS1500	chr14:35873047-35873990	False	True	False	False	False	False	False	False	False	False	False	True	False	False	False
cg24494577	1	EPHA2	16475112.0	EPHA2	NM_004431	0.0004265279336525676	0.07562995766213218	Body	chr1:16475111-16475324	False	False	False	True	False	False	False	False	False	True	False	False	False	False	False
cg01421539	17		10748125.0			0.00043263047420470554	0.07661570218406466			False	False	False	False	False	False	False	True	True	False	False	False	False	False	False
cg04574724	21		46768057.0			0.0004337297605933768	0.07679330502056946		chr21:46765729-46766088	False	False	False	False	False	False	False	True	False	False	False	True	False	False	True
cg06639609	8	DEFB134	11855279.0	DEFB134	NM_001302695	0.00043464126727822103	0.07693758928598701	5URT		False	False	False	False	False	True	False	False	True	False	False	False	False	False	False
cg16611800	1		189190027.0			0.00043597824663876297	0.07715710732666362			False	False	False	False	False	False	False	True	True	False	False	False	False	False	False
cg05270949	16	GAN	81400186.0	GAN	NM_022041	0.0004374732017727641	0.07740447934778283	Body		False	False	False	True	False	False	False	False	True	False	False	False	False	False	False
cg12716056	11		62162240.0			0.00045522411680491926	0.08043804085059382			False	False	False	False	False	False	False	True	True	False	False	False	False	False	False
cg00559001	5		17366028.0			0.00046045833371081984	0.08132684516090727			False	False	False	False	False	False	False	True	True	False	False	False	False	False	False
cg16815975	8		20925459.0			0.0004616349516362774	0.08151658656179296			False	False	False	False	False	False	False	True	True	False	False	False	False	False	False
cg19579005	6	LINC00243	30782272.0	LINC00243	NR_130726	0.0004695966263361611	0.08288572955112154	Body		False	False	False	True	False	False	False	False	True	False	False	False	False	False	True
cg05099692	12		52674256.0			0.0004700464622105722	0.08294674791268054			False	False	False	False	False	False	False	True	True	False	False	False	False	False	True
cg17162734	10		71337586.0			0.0004707840659722754	0.08304011690502072		chr10:71337585-71338675	False	False	False	False	False	False	False	True	False	True	False	False	False	False	False
cg14880406	12		77309854.0			0.00047445713699645006	0.08366947098014241			False	False	False	False	False	False	False	True	True	False	False	False	False	False	False
cg19549715	7		90208547.0			0.00047995691491405096	0.08460188537611887			False	False	False	False	False	False	False	True	True	False	False	False	False	False	False
cg15457481	4		100326030.0			0.00048116821921084227	0.08479663721222261			False	False	False	False	False	False	False	True	True	False	False	False	False	False	True
cg01491071	2		206789816.0			0.00048499201398849754	0.08543270536017682		chr2:206790632-206790834	False	False	False	False	False	False	False	True	False	False	True	False	False	False	False
cg04952594	13	LINC01069	78565200.0	LINC01069	NR_108076	0.0004864256148086758	0.08564735787109708	Body		False	False	False	True	False	False	False	False	True	False	False	False	False	False	False
cg08951638	5	LOC101926941	141706213.0	LOC101926941	NR_120664	0.0004919202270323186	0.08657654701845885	Body	chr5:141703749-141705023	False	False	False	True	False	False	False	False	False	False	False	True	False	False	True
cg16761390	7		27290724.0			0.0004926967933079799	0.08669406577596298		chr7:27291119-27292197	False	False	False	False	False	False	False	True	False	False	True	False	False	False	False
cg16711650	1		61039539.0			0.0004937539178641756	0.08686088826758863			False	False	False	False	False	False	False	True	True	False	False	False	False	False	False
cg09776441	1	LINC00624	146968736.0	LINC00624	NR_038423	0.0004943433579151581	0.08694538048376509	Body		False	False	False	True	False	False	False	False	True	False	False	False	False	False	True
cg16084945	6		94508981.0			0.0004966532542645669	0.08729382307518671			False	False	False	False	False	False	False	True	True	False	False	False	False	False	False
cg24084633	X		47382438.0			0.0005027110626542801	0.08830011735415244		chrX:47382821-47383584	False	False	False	False	False	False	False	True	False	False	True	False	False	False	False
cg07113600	13	KLF12	74708194.0	KLF12	NM_007249	0.0005058045120210549	0.08878474206897918	TSS200	chr13:74708001-74709601	True	False	False	False	False	False	False	False	False	True	False	False	False	False	False
cg21947075	15	FSIP1	40075521.0	FSIP1	NM_152597	0.000506171498195169	0.08882958517665529	TSS1500	chr15:40074645-40075188	False	True	False	False	False	False	False	False	False	False	False	True	False	False	False
cg00345425	4		2070915.0			0.0005131386433762581	0.09003243550302253			False	False	False	False	False	False	False	True	True	False	False	False	False	False	False
cg19753435	7	LOC101927354	7310992.0	LOC101927354	NR_108073	0.0005140148284649987	0.09016630561694886	Body		False	False	False	True	False	False	False	False	True	False	False	False	False	False	False
cg00359521	15	ST8SIA2	92942808.0	ST8SIA2	NM_006011	0.0005149912333685578	0.09029781242037388	Body		False	False	False	True	False	False	False	False	True	False	False	False	False	False	False
cg10558129	17	HOXB1	46608538.0	HOXB1	NM_002144	0.0005180810119484435	0.09081957859170071	TSS1500	chr17:46607804-46608390	False	True	False	False	False	False	False	False	False	False	False	True	False	False	False
cg19964040	2	SPTBN1	54706756.0	SPTBN1	NM_003128	0.0005191072328520849	0.0909794531842366	5URT		False	False	False	False	False	True	False	False	True	False	False	False	False	False	False
cg04322210	16	RHBDF1	114987.0	RHBDF1	NM_022450	0.0005195373730315327	0.09103481048704724	Body	chr16:110995-113162	False	False	False	True	False	False	False	False	False	False	False	True	False	False	True
cg13090787	18	ZNF407	72676063.0	ZNF407	NM_017757	0.000520931713878874	0.09125905625742192	Body		False	False	False	True	False	False	False	False	True	False	False	False	False	False	False
cg18842353	13		97794052.0			0.0005300210719376819	0.09279014837931773			False	False	False	False	False	False	False	True	True	False	False	False	False	False	False
cg08693937	2	MPP4	202562775.0	MPP4	NM_033066	0.0005314218635866679	0.09301493216510356	5URT		False	False	False	False	False	True	False	False	True	False	False	False	False	False	False
cg05020759	8		16240240.0			0.0005315385866724307	0.09301493216510356			False	False	False	False	False	False	False	True	True	False	False	False	False	False	False
cg22689954	18		32509513.0			0.0005339514691992005	0.09341664488463053			False	False	False	False	False	False	False	True	True	False	False	False	False	False	True
cg07719695	10	SCART1	135270360.0	SCART1	NR_002934	0.0005362745935012809	0.09380248112058867	Body	chr10:135271870-135272144	False	False	False	True	False	False	False	False	False	False	True	False	False	False	False
cg23857915	14	OTX2	57281218.0	OTX2-AS1	NR_029385	0.0005376108343781064	0.09401556510751428	Body	chr14:57278709-57279116	False	False	False	True	False	False	False	False	False	False	False	False	True	False	False
cg01604429	11		18208699.0			0.0005413808987703153	0.09463330982382678		chr11:18210884-18211205	False	False	False	False	False	False	False	True	False	False	False	False	False	True	False
cg15097529	22		30110867.0			0.0005462945195640388	0.09543671206507416			False	False	False	False	False	False	False	True	True	False	False	False	False	False	False
cg26917694	1		221061058.0			0.0005463364567733352	0.09543671206507416		chr1:221060850-221061071	False	False	False	False	False	False	False	True	False	True	False	False	False	False	False
cg01780164	14		70343734.0			0.000546635662962527	0.0954680428845471		chr14:70345943-70346527	False	False	False	False	False	False	False	True	False	False	False	False	False	True	True
cg13010869	6		17584127.0			0.0005472413098578039	0.09555286705485792			False	False	False	False	False	False	False	True	True	False	False	False	False	False	True
cg02734358	4	GPRIN3	90227074.0	GPRIN3	NM_198281	0.0005479058429495089	0.09564793381051714	5URT	chr4:90228714-90229010	False	False	False	False	False	True	False	False	False	False	True	False	False	False	False
cg13693622	14	FAM161B	74406054.0	FAM161B	NM_152445	0.0005504044221678982	0.09604201483796879	Body		False	False	False	True	False	False	False	False	True	False	False	False	False	False	False
cg12654045	1	PADI1	17559606.0	PADI1	NM_013358	0.0005553391107589247	0.0968182508390154	Body		False	False	False	True	False	False	False	False	True	False	False	False	False	False	False
cg24895371	1		188907293.0			0.0005567412438528371	0.09702023089633505			False	False	False	False	False	False	False	True	True	False	False	False	False	False	False
cg01335126	16	NPW	2068157.0	NPW	NM_001099456	0.0005614910927753972	0.09780516714070604	TSS1500	chr16:2069718-2070865	False	True	False	False	False	False	False	False	False	False	True	False	False	False	False
cg22627800	1		204333036.0			0.0005640732959536444	0.09817632850330758			False	False	False	False	False	False	False	True	True	False	False	False	False	False	False
cg25917510	12	HOXC8	54402888.0	HOXC8	NM_022658	0.0005641148980804265	0.09817632850330758	TSS200	chr12:54402682-54403347	True	False	False	False	False	False	False	False	False	True	False	False	False	False	False
cg00602743	13	RASA3	114890696.0	RASA3	NM_007368	0.0005662140910452843	0.09852013870801764	Body		False	False	False	True	False	False	False	False	True	False	False	False	False	False	True
cg10555068	2		177383920.0			0.0005675015670426024	0.09870103728125688			False	False	False	False	False	False	False	True	True	False	False	False	False	False	True
cg00064415	17		31325472.0			0.0005691499360216558	0.09894451778420302			False	False	False	False	False	False	False	True	True	False	False	False	False	False	False
cg27069372	20	EBF4	2674270.0	EBF4	NM_001110514	0.0005692972696550859	0.09894853611352043	Body	chr20:2672904-2674698	False	False	False	True	False	False	False	False	False	True	False	False	False	False	False
cg14236618	17	HS3ST3A1	13498361.0	HS3ST3A1	NM_006042	0.0005736100176336451	0.09961118737220608	Body		False	False	False	True	False	False	False	False	True	False	False	False	False	False	False
cg16614489	14	ABHD4	23066724.0	ABHD4	NM_022060	0.0005756216433538672	0.09993873214797003	TSS1500	chr14:23067443-23067773	False	True	False	False	False	False	False	False	False	False	True	False	False	False	False
cg05639088	2		208176244.0			0.0005762573967712119	0.10002730894405466			False	False	False	False	False	False	False	True	True	False	False	False	False	False	True
cg08489874	16		88273821.0			0.0005788520790222338	0.10045580580004088			False	False	False	False	False	False	False	True	True	False	False	False	False	False	False
cg03257200	13	CLN5	77566589.0	CLN5	NM_006493	0.0005798154526810192	0.10060107524154883	Body	chr13:77566089-77566599	False	False	False	True	False	False	False	False	False	True	False	False	False	False	False
cg24722577	5		76034887.0			0.0005831042258678057	0.10112764020682274			False	False	False	False	False	False	False	True	True	False	False	False	False	False	False
cg14933626	13		77605719.0			0.0005845974998303062	0.1013645490329404			False	False	False	False	False	False	False	True	True	False	False	False	False	False	False
cg13258430	X		119928563.0			0.0005861589092893559	0.10161316632432146			False	False	False	False	False	False	False	True	True	False	False	False	False	False	False
cg15231233	16	DOK4	57514430.0	DOK4	NM_018110	0.0005870280489482639	0.10174169359320626	5URT		False	False	False	False	False	True	False	False	True	False	False	False	False	False	False
cg15227231	6		170467425.0			0.0005964267676383892	0.10325831239085813			False	False	False	False	False	False	False	True	True	False	False	False	False	False	True
cg19693380	7		47759678.0			0.0005980567275111761	0.10351800544034875			False	False	False	False	False	False	False	True	True	False	False	False	False	False	False
cg06623740	12		32607088.0			0.0006023267268007715	0.10418918229763365			False	False	False	False	False	False	False	True	True	False	False	False	False	False	False
cg23351529	3		109692634.0			0.0006024776631931197	0.10419266496441619			False	False	False	False	False	False	False	True	True	False	False	False	False	False	False
cg20252552	2		213551188.0			0.0006042463290845016	0.10447585600923331			False	False	False	False	False	False	False	True	True	False	False	False	False	False	False
cg08638399	5	ADCY2	7684152.0	ADCY2	NM_020546	0.0006052085777259262	0.1045968236708824	Body		False	False	False	True	False	False	False	False	True	False	False	False	False	False	False
cg13645555	3		156846898.0			0.0006121840999340612	0.1057335653069765			False	False	False	False	False	False	False	True	True	False	False	False	False	False	True
cg27614319	17		35079061.0			0.000612717727362183	0.10580279017142913		chr17:35078631-35078972	False	False	False	False	False	False	False	True	False	False	False	True	False	False	False
cg26951135	10		65801029.0			0.0006148078595250257	0.10611770162661603			False	False	False	False	False	False	False	True	True	False	False	False	False	False	False
cg01130611	3		46885978.0			0.0006170711605675861	0.10646221678041977		chr3:46887628-46887919	False	False	False	False	False	False	False	True	False	False	True	False	False	False	False
cg24070990	1		228634724.0			0.0006176260500235467	0.10653487641509451		chr1:228633382-228634127	False	False	False	False	False	False	False	True	False	False	False	True	False	False	False
cg00134577	5		165035006.0			0.0006195741687494374	0.10684777193798617			False	False	False	False	False	False	False	True	True	False	False	False	False	False	False
cg01351140	15		92102486.0			0.0006230489645908804	0.10742375592671115			False	False	False	False	False	False	False	True	True	False	False	False	False	False	False
cg11665564	2	HS1BP3	20850802.0	HS1BP3	NM_022460	0.000623347309494418	0.10745193743622637	1stExon	chr2:20850712-20851173	False	False	False	False	True	False	False	False	False	True	False	False	False	False	False
cg20648240	22	CACNG2	37099696.0	CACNG2	NM_006078	0.0006297877234415542	0.10851516295647301	TSS1500	chr22:37099471-37099711	False	True	False	False	False	False	False	False	False	True	False	False	False	False	False
cg18538332	22	LOC391322	24372958.0	LOC391322	NM_001144931	0.0006327428370775255	0.10895863545474191	TSS200	chr22:24372912-24373725	True	False	False	False	False	False	False	False	False	True	False	False	False	False	False
cg11479843	12	EPS8	15941373.0	EPS8	NM_004447	0.0006337221654246624	0.10909868797431713	5URT	chr12:15941718-15942740	False	False	False	False	False	True	False	False	False	False	True	False	False	False	False
cg16354091	5	NME5	137474830.0	NME5	NM_003551	0.0006339862682984477	0.10912057126936395	5URT		False	False	False	False	False	True	False	False	True	False	False	False	False	False	False
cg03209812	5		43008306.0			0.0006396557790026818	0.11000132260140615			False	False	False	False	False	False	False	True	True	False	False	False	False	False	False
cg15550302	11		119682094.0			0.0006417384574975005	0.11031184957263303			False	False	False	False	False	False	False	True	True	False	False	False	False	False	False
cg00026341	6	CRISP1	49845521.0	CRISP1	NM_001205220	0.0006439508559324401	0.11059668513456494	TSS1500		False	True	False	False	False	False	False	False	True	False	False	False	False	False	False
cg06338958	16	CCDC154	1489061.0	CCDC154	NM_001143980	0.0006471682829776857	0.1111013596968867	Body	chr16:1487017-1487260	False	False	False	True	False	False	False	False	False	False	False	True	False	False	False
cg24667603	15		96590566.0			0.000658011649366508	0.11286557567922775			False	False	False	False	False	False	False	True	True	False	False	False	False	False	False
cg17745339	5		176755199.0			0.0006594885909642722	0.11307021319076055		chr5:176759071-176759361	False	False	False	False	False	False	False	True	False	False	False	False	False	True	False
cg03788242	11		45070809.0			0.0006651262898487331	0.11401226443313457			False	False	False	False	False	False	False	True	True	False	False	False	False	False	True
cg14834554	15	FAH	80471539.0	FAH	NM_000137	0.0006661333689392421	0.11413577000695838	Body		False	False	False	True	False	False	False	False	True	False	False	False	False	False	False
cg23640832	19	PCAT19	41962858.0	PCAT19	NR_040109	0.0006695888002832591	0.11467849140400639	Body		False	False	False	True	False	False	False	False	True	False	False	False	False	False	True
cg06547379	20		57983876.0			0.0006709199715791091	0.11483240767532658			False	False	False	False	False	False	False	True	True	False	False	False	False	False	False
cg16538568	17	TBCD	80823310.0	TBCD	NM_005993	0.0006778767235926177	0.11597326386922387	Body		False	False	False	True	False	False	False	False	True	False	False	False	False	False	False
cg25934800	9		106193000.0			0.0006837188984195252	0.11687235555402409			False	False	False	False	False	False	False	True	True	False	False	False	False	False	False
cg00887018	1		201327830.0			0.000687445739964919	0.11748419673110401			False	False	False	False	False	False	False	True	True	False	False	False	False	False	False
cg05423209	4	TMEM192	166033407.0	TMEM192	NM_001100389	0.0006879301902128756	0.1175417709366235	Body	chr4:166033368-166034212	False	False	False	True	False	False	False	False	False	True	False	False	False	False	False
cg14781394	19		16441457.0			0.0006886233783747963	0.11763497837194144		chr19:16435202-16438064	False	False	False	False	False	False	False	True	False	False	False	False	True	False	False
cg16158513	6		164124190.0			0.0006894933357390594	0.11775833619131912			False	False	False	False	False	False	False	True	True	False	False	False	False	False	False
cg11171466	11		1849486.0			0.0006903921921410336	0.117861310704766		chr11:1847156-1847381	False	False	False	False	False	False	False	True	False	False	False	False	True	False	False
cg16189711	3	LOC102724297	46441305.0	LOC102724297	NR_125406	0.0006919453121804816	0.11810114285545767	Body		False	False	False	True	False	False	False	False	True	False	False	False	False	False	False
cg17108285	2	LINC01250	2937468.0	LINC01250	NR_110228	0.0007007963075831023	0.11948382045319321	Body		False	False	False	True	False	False	False	False	True	False	False	False	False	False	False
cg18391238	17		73902746.0			0.0007025256090576014	0.11973892423452866		chr17:73900526-73901353	False	False	False	False	False	False	False	True	False	False	False	True	False	False	False
cg15453097	16		14051856.0			0.0007040657246107669	0.11993855983599794			False	False	False	False	False	False	False	True	True	False	False	False	False	False	False
cg12955011	5		102137294.0			0.0007048659027752337	0.12004919780037386			False	False	False	False	False	False	False	True	True	False	False	False	False	False	False
cg05356973	1	WNT9A	228121771.0	WNT9A	NM_003395	0.0007065826157752695	0.12031585467503121	Body		False	False	False	True	False	False	False	False	True	False	False	False	False	False	True
cg06867350	8	PPP1R42	67940979.0	PPP1R42	NM_001013626	0.000706935365623544	0.12035019355571427	TSS200	chr8:67940691-67940997	True	False	False	False	False	False	False	False	False	True	False	False	False	False	False
cg13753695	9		118864081.0			0.000708195051414244	0.12051313282197915			False	False	False	False	False	False	False	True	True	False	False	False	False	False	False
cg23442001	5		39892977.0			0.0007106015187449832	0.12087099670639762			False	False	False	False	False	False	False	True	True	False	False	False	False	False	True
cg16992324	6	LINC00271	135945899.0	LINC00271	NR_026805	0.0007118696396993418	0.12098515677408424	Body		False	False	False	True	False	False	False	False	True	False	False	False	False	False	False
cg23231322	2		26874177.0			0.0007118802025704593	0.12098515677408424			False	False	False	False	False	False	False	True	True	False	False	False	False	False	True
cg09186689	3	LINC00698	63088529.0	LINC00698	NR_027104	0.0007133819320677861	0.12121451620173036	Body		False	False	False	True	False	False	False	False	True	False	False	False	False	False	False
cg02980964	20		52354144.0			0.000713996773909495	0.12129311414281704			False	False	False	False	False	False	False	True	True	False	False	False	False	False	True
cg10113217	1		1058077.0			0.0007168021396360523	0.12171777078552819			False	False	False	False	False	False	False	True	True	False	False	False	False	False	False
cg23519631	12	TRHDE	72690355.0	TRHDE	NM_013381	0.0007236348211182551	0.12274717291618839	Body		False	False	False	True	False	False	False	False	True	False	False	False	False	False	False
cg23464360	8	MAFA	144513980.0	MAFA	NM_201589	0.0007275891317662008	0.12333913206364763	TSS1500	chr8:144510850-144513957	False	True	False	False	False	False	False	False	False	False	False	True	False	False	True
cg22631655	5	FSTL4	132592155.0	FSTL4	NM_015082	0.000728926301330164	0.12350688417068376	Body		False	False	False	True	False	False	False	False	True	False	False	False	False	False	False
cg18064400	18		59623080.0			0.0007293485977361806	0.12350688417068376			False	False	False	False	False	False	False	True	True	False	False	False	False	False	False
cg25642020	19	KDM4B	4975105.0	KDM4B	NM_015015	0.00072985270576331	0.12355032379000029	5URT		False	False	False	False	False	True	False	False	True	False	False	False	False	False	True
cg22343476	1		225845563.0			0.0007299207015085328	0.12355032379000029		chr1:225840270-225841795	False	False	False	False	False	False	False	True	False	False	False	False	True	False	True
cg27038348	10	RBP3	48389841.0	RBP3	NM_002900	0.0007348457844829765	0.12430472767575139	1stExon	chr10:48389019-48389375	False	False	False	False	True	False	False	False	False	False	False	True	False	False	False
cg22694445	11		5570731.0			0.000737346086042279	0.12470119115416049			False	False	False	False	False	False	False	True	True	False	False	False	False	False	False
cg26993951	2	PRADC1	73459854.0	PRADC1	NM_032319	0.0007400741346350971	0.125109438223119	Body	chr2:73460085-73461867	False	False	False	True	False	False	False	False	False	False	True	False	False	False	False
cg27272235	1		221061070.0			0.0007422738062823501	0.12542805472076532		chr1:221060850-221061071	False	False	False	False	False	False	False	True	False	True	False	False	False	False	False
cg21609096	2	SRBD1	45839135.0	SRBD1	NM_018079	0.0007456190616364093	0.1259666079733368	TSS1500	chr2:45838292-45838582	False	True	False	False	False	False	False	False	False	False	False	True	False	False	False
cg02958014	12		127206602.0			0.0007481847661881084	0.12631969095148332			False	False	False	False	False	False	False	True	True	False	False	False	False	False	False
cg10057309	11		80669513.0			0.0007575133933300924	0.12775929306186712			False	False	False	False	False	False	False	True	True	False	False	False	False	False	False
cg03433241	1		166853278.0			0.0007653480330750121	0.12897709423207426		chr1:166853253-166853790	False	False	False	False	False	False	False	True	False	True	False	False	False	False	False
cg15384277	11	DISC1FP1	90585099.0	DISC1FP1	NR_104190	0.0007653816765717401	0.12897709423207426	Body		False	False	False	True	False	False	False	False	True	False	False	False	False	False	False
cg10715460	17	KCNJ12	21278879.0	KCNJ12	NM_021012	0.0007664712842530624	0.1291333895089831	TSS1500	chr17:21279506-21281574	False	True	False	False	False	False	False	False	False	False	True	False	False	False	False
cg04984573	14	CLEC14A	38726019.0	CLEC14A	NM_175060	0.000772916292297081	0.13019169391859584	TSS1500	chr14:38724254-38725537	False	True	False	False	False	False	False	False	False	False	False	True	False	False	True
cg19336815	17		48297434.0			0.0007754955284244064	0.13057632607256095			False	False	False	False	False	False	False	True	True	False	False	False	False	False	True
cg22932797	1	KIAA0319L	35954040.0	KIAA0319L	NM_024874	0.0007755276088009182	0.13057632607256095	Body		False	False	False	True	False	False	False	False	True	False	False	False	False	False	False
cg02449091	4	FAM160A1	152352400.0	FAM160A1	NM_001109977	0.0007791798364265815	0.131135818306247	5URT		False	False	False	False	False	True	False	False	True	False	False	False	False	False	False
cg27161395	X		39719657.0			0.0007812117054876277	0.13142224704505623			False	False	False	False	False	False	False	True	True	False	False	False	False	False	False
cg05798929	4		99853884.0			0.000781683083237318	0.13147377994779724		chr4:99849305-99850552	False	False	False	False	False	False	False	True	False	False	False	False	True	False	False
cg08981282	16	LOC652276	2653240.0	LOC652276	NR_015441	0.0007819528290088944	0.1314913851243006	TSS200	chr16:2653221-2653847	True	False	False	False	False	False	False	False	False	True	False	False	False	False	False
cg26999041	16	DCUN1D3	20881407.0	DCUN1D3	NM_173475	0.0007841967729643625	0.13181306901515327	5URT		False	False	False	False	False	True	False	False	True	False	False	False	False	False	True
cg08756640	10		88392351.0			0.0007895587019062374	0.13260241371843523		chr10:88391746-88392242	False	False	False	False	False	False	False	True	False	False	False	True	False	False	False
cg12066726	1		35297677.0			0.0007911288089482172	0.13281010272754873			False	False	False	False	False	False	False	True	True	False	False	False	False	False	False
cg05710429	10		118980965.0			0.0007925075632149854	0.13301352761846152			False	False	False	False	False	False	False	True	True	False	False	False	False	False	False
cg24550456	1	GPR25	200841944.0	GPR25	NM_005298	0.0007988236455207716	0.1339965167998319	TSS200	chr1:200842196-200843388	True	False	False	False	False	False	False	False	False	False	True	False	False	False	False
cg24545508	13	AKAP11	42846971.0	AKAP11	NM_016248	0.0007988689636380321	0.1339965167998319	5URT	chr13:42845853-42846807	False	False	False	False	False	True	False	False	False	False	False	True	False	False	False
cg10919816	17	RAB11FIP4	29740426.0	RAB11FIP4	NM_032932	0.0008001925432958186	0.13416202333516042	Body		False	False	False	True	False	False	False	False	True	False	False	False	False	False	False
cg11868595	6	NOTCH4	32191226.0	NOTCH4	NM_004557	0.0008020448437323575	0.1344442859549617	Body		False	False	False	True	False	False	False	False	True	False	False	False	False	False	False
cg16540262	15		72883661.0			0.0008059030338479566	0.13506260011593307			False	False	False	False	False	False	False	True	True	False	False	False	False	False	False
cg02101451	1		30562126.0			0.000806408633288225	0.1351189062174944			False	False	False	False	False	False	False	True	True	False	False	False	False	False	False
cg02794788	2		1377856.0			0.0008145147072298252	0.13639106132754072			False	False	False	False	False	False	False	True	True	False	False	False	False	False	False
cg01981960	7	MYL10	101274037.0	MYL10	NM_138403	0.0008169029676840213	0.13676222754251516	TSS1500		False	True	False	False	False	False	False	False	True	False	False	False	False	False	True
cg06100756	17		43221575.0			0.0008183354875637813	0.13697326559787104		chr17:43224933-43227616	False	False	False	False	False	False	False	True	False	False	False	False	False	True	False
cg23588378	8		12614674.0			0.0008251454478184509	0.13808410364508586		chr8:12611609-12613562	False	False	False	False	False	False	False	True	False	False	False	True	False	False	True
cg06487123	9	ANP32B	100752788.0	ANP32B	NM_006401	0.000825473545073602	0.13810999443067917	Body		False	False	False	True	False	False	False	False	True	False	False	False	False	False	False
cg03210447	5		141433304.0			0.0008262282933237693	0.13820724233827417			False	False	False	False	False	False	False	True	True	False	False	False	False	False	False
cg16130066	2	GALNT5	158118099.0	GALNT5	NM_014568	0.0008345207665954723	0.13953576099949397	Body		False	False	False	True	False	False	False	False	True	False	False	False	False	False	False
cg04850794	13		42139398.0			0.0008350308984477476	0.13959175604621893			False	False	False	False	False	False	False	True	True	False	False	False	False	False	False
cg04626399	5	LOC285692	9869985.0	LOC285692	NR_027112	0.0008352728107498007	0.1396028988563352	Body		False	False	False	True	False	False	False	False	True	False	False	False	False	False	False
cg16993435	5	CENPH	68485690.0	CENPH	NM_022909	0.0008367854558029124	0.13982637571443995	Body	chr5:68485215-68485577	False	False	False	True	False	False	False	False	False	False	False	True	False	False	False
cg13896387	11		122357689.0			0.0008370116955193586	0.13983484631249724			False	False	False	False	False	False	False	True	True	False	False	False	False	False	False
cg19871903	4	LOC101929468	105421847.0	LOC101929468	NR_125926	0.0008406474282687055	0.14032452586001776	Body		False	False	False	True	False	False	False	False	True	False	False	False	False	False	False
cg22289763	7	GLI3	42173065.0	GLI3	NM_000168	0.0008500318624627347	0.14182086716942813	Body		False	False	False	True	False	False	False	False	True	False	False	False	False	False	False
cg21114227	8		39891869.0			0.0008502710875293963	0.14182086716942813			False	False	False	False	False	False	False	True	True	False	False	False	False	False	False
cg11374434	1		226151625.0			0.0008503237805436465	0.14182086716942813			False	False	False	False	False	False	False	True	True	False	False	False	False	False	False
cg23621173	9	FRMPD1	37700853.0	FRMPD1	NM_014907	0.0008551880874568172	0.14251280094327712	Body		False	False	False	True	False	False	False	False	True	False	False	False	False	False	False
cg02156130	10		5674040.0			0.0008562509042556349	0.14263023610342562			False	False	False	False	False	False	False	True	True	False	False	False	False	False	False
cg24859006	3		127624533.0			0.0008582292920264337	0.14292989745859336			False	False	False	False	False	False	False	True	True	False	False	False	False	False	False
cg09502149	1	SLC2A1	43406792.0	SLC2A1	NM_006516	0.0008648386192447447	0.1439201668350299	Body		False	False	False	True	False	False	False	False	True	False	False	False	False	False	True
cg08165083	1	PEX14	10589400.0	PEX14	NM_004565	0.0008689653845372478	0.14453657832598532	Body		False	False	False	True	False	False	False	False	True	False	False	False	False	False	True
cg07136388	4	NIPAL1	48018755.0	NIPAL1	NM_207330	0.0008693763923790086	0.1445747530777871	TSS200	chr4:48018490-48019381	True	False	False	False	False	False	False	False	False	True	False	False	False	False	False
cg11619441	12		6277223.0			0.0008732917023530583	0.1451955454605425			False	False	False	False	False	False	False	True	True	False	False	False	False	False	True
cg18973692	10		119188363.0			0.0008876506001233948	0.14739829580698183			False	False	False	False	False	False	False	True	True	False	False	False	False	False	False
cg13549345	9	NACC2	138904964.0	NACC2	NM_144653	0.000888972799763219	0.14755633263133758	Body	chr9:138903474-138903921	False	False	False	True	False	False	False	False	False	False	False	True	False	False	True
cg14682475	19		51622985.0			0.0008952917542114484	0.14857422616873625			False	False	False	False	False	False	False	True	True	False	False	False	False	False	False
cg25945642	3	SLC9A9	143321098.0	SLC9A9	NM_173653	0.0008987179534995123	0.14905429383214222	Body		False	False	False	True	False	False	False	False	True	False	False	False	False	False	False
cg15069289	13	LINC00426	30939636.0	LINC00426	NR_024464	0.0009055490582506012	0.1499772238072261	Body		False	False	False	True	False	False	False	False	True	False	False	False	False	False	False
cg04889106	6	PXDC1	3751618.0	PXDC1	NM_183373	0.0009058171465867293	0.1499772238072261	1stExon	chr6:3750788-3752767	False	False	False	False	True	False	False	False	False	True	False	False	False	False	False
cg00374161	X	IGBP1	69352425.0	IGBP1	NM_001551	0.0009067520614307211	0.1501008192663008	TSS1500	chrX:69353104-69353904	False	True	False	False	False	False	False	False	False	False	True	False	False	False	False
cg02389195	5	HRH2	175088015.0	HRH2	NM_001131055	0.0009073641568370067	0.15017093597809195	5URT	chr5:175085004-175085756	False	False	False	False	False	True	False	False	False	False	False	False	True	False	False
cg14603247	21		25515527.0			0.0009099909625210631	0.15057439365988068			False	False	False	False	False	False	False	True	True	False	False	False	False	False	False
cg13109955	5	CDHR2	175968648.0	CDHR2	NM_001171976	0.0009120836358010013	0.15088932028754995	TSS1500	chr5:175969749-175971053	False	True	False	False	False	False	False	False	False	False	True	False	False	False	True
cg19708848	2		97746622.0			0.0009126861798043574	0.15095764980139084			False	False	False	False	False	False	False	True	True	False	False	False	False	False	False
cg12342501	2		8530521.0			0.000918902534918945	0.15189121392874863			False	False	False	False	False	False	False	True	True	False	False	False	False	False	False
cg15306012	16	EXOC3L1	67224199.0	EXOC3L1	NM_178516	0.000927472654964882	0.15319477707408807	TSS200		True	False	False	False	False	False	False	False	True	False	False	False	False	False	False
cg23965481	2		143841464.0			0.0009275580334867759	0.15319477707408807			False	False	False	False	False	False	False	True	True	False	False	False	False	False	False
cg15377887	21		42440661.0			0.0009351018337878536	0.1543446999642673			False	False	False	False	False	False	False	True	True	False	False	False	False	False	False
cg10849368	14		54719142.0			0.000937693461437693	0.15470835060546667			False	False	False	False	False	False	False	True	True	False	False	False	False	False	False
cg03282312	6		53305580.0			0.0009407900270822224	0.15515497439807377			False	False	False	False	False	False	False	True	True	False	False	False	False	False	False
cg00896517	X		148549751.0			0.0009417970909151731	0.1552889083276057		chrX:148552551-148552755	False	False	False	False	False	False	False	True	False	False	False	False	False	True	False
cg08605993	7		141985039.0			0.0009434688384577969	0.15553236100340606			False	False	False	False	False	False	False	True	True	False	False	False	False	False	False
cg01357997	9		129056064.0			0.000953223712799298	0.15710795372202507			False	False	False	False	False	False	False	True	True	False	False	False	False	False	False
cg08949512	12	CFAP54	96941563.0	CFAP54	NM_001306084	0.0009543816199561449	0.1572337303696229	Body		False	False	False	True	False	False	False	False	True	False	False	False	False	False	False
cg23695907	2		10241570.0			0.0009578519004212145	0.15770760300852085			False	False	False	False	False	False	False	True	True	False	False	False	False	False	False
cg11284915	4	SRD5A3	56245107.0	SRD5A3-AS1	NR_037969	0.000958202751308023	0.15773276672663208	Body		False	False	False	True	False	False	False	False	True	False	False	False	False	False	False
cg01314154	5		176109895.0			0.0009597340119101858	0.15791956284429112		chr5:176107068-176107521	False	False	False	False	False	False	False	True	False	False	False	False	True	False	False
cg01677834	9		108168280.0			0.0009610326006605852	0.15810058064436136			False	False	False	False	False	False	False	True	True	False	False	False	False	False	False
cg04982748	12	HELB	66696283.0	HELB	NM_033647	0.0009651493569296607	0.1585864839371344	TSS200		True	False	False	False	False	False	False	False	True	False	False	False	False	False	False
cg07475377	13	ZIC2	100633854.0	ZIC2	NM_007129	0.0009651807504581904	0.1585864839371344	TSS200	chr13:100631752-100635526	True	False	False	False	False	False	False	False	False	True	False	False	False	False	False
cg13969601	3	GRIP2	14536070.0	GRIP2	NM_001080423	0.0009670919415947275	0.15886773732161702	Body		False	False	False	True	False	False	False	False	True	False	False	False	False	False	False
cg21292505	4		108681881.0			0.0009686357543704649	0.1590557415808288			False	False	False	False	False	False	False	True	True	False	False	False	False	False	False
cg23245856	4		58271745.0			0.000974955173033608	0.16006043229537714			False	False	False	False	False	False	False	True	True	False	False	False	False	False	False
cg05574422	7	OR6W1P	142761232.0	OR6W1P	NR_002140	0.000975673810596985	0.1601242757278772	TSS1500		False	True	False	False	False	False	False	False	True	False	False	False	False	False	False
cg00729043	21	LINC00189	30631533.0	LINC00189	NR_027072	0.0009757460921271965	0.1601242757278772	Body		False	False	False	True	False	False	False	False	True	False	False	False	False	False	False
cg18019234	2		12959467.0			0.0009804655284183761	0.16083248820295037			False	False	False	False	False	False	False	True	True	False	False	False	False	False	True
cg23139982	4	LOC101928279	4763259.0	LOC101928279	NR_125892	0.0009807891330941981	0.16084274757324488	TSS1500		False	True	False	False	False	False	False	False	True	False	False	False	False	False	False
cg14684854	2	LOC200772	241901865.0	LOC200772	NR_033841	0.0009809319133713512	0.16084274757324488	Body	chr2:241905704-241905911	False	False	False	True	False	False	False	False	False	False	False	False	False	True	True
cg09894698	11	ASCL2	2291347.0	ASCL2	NM_005170	0.0009838583256865777	0.16105736528645243	1stExon	chr11:2290104-2292932	False	False	False	False	True	False	False	False	False	True	False	False	False	False	False
cg25530169	9	SPIN1	91002900.0	SPIN1	NM_006717	0.0009838583256865777	0.16105736528645243	TSS1500	chr9:91002741-91004330	False	True	False	False	False	False	False	False	False	True	False	False	False	False	False
cg04845852	8	ZHX2	123806239.0	ZHX2	NM_014943	0.0009854767980277965	0.16125603012888573	5URT		False	False	False	False	False	True	False	False	True	False	False	False	False	False	False
cg19654295	5		172902251.0			0.0009880508873237707	0.16157765940449287			False	False	False	False	False	False	False	True	True	False	False	False	False	False	False
cg16008327	19	GDF15	18495567.0	GDF15	NM_004864	0.0010021479304254798	0.16354721612446455	TSS1500	chr19:18499097-18499697	False	True	False	False	False	False	False	False	False	False	False	False	False	True	False
cg15417331	4		68295488.0			0.0010035773524594309	0.16374694522882868			False	False	False	False	False	False	False	True	True	False	False	False	False	False	False
cg13550410	1	KIAA0319L	36004549.0	KIAA0319L	NM_024874	0.0010054771359032687	0.16395616864002363	Body		False	False	False	True	False	False	False	False	True	False	False	False	False	False	True
cg06067989	16	SMPD3	68396359.0	SMPD3	NM_018667	0.0010101965994941118	0.16465832491975205	Body		False	False	False	True	False	False	False	False	True	False	False	False	False	False	False
cg05024742	13		113290386.0			0.0010169241446760834	0.16568708272767746			False	False	False	False	False	False	False	True	True	False	False	False	False	False	False
cg21199465	7	LMBR1	156556796.0	LMBR1	NM_022458	0.001017953732002008	0.16582091587417497	Body		False	False	False	True	False	False	False	False	True	False	False	False	False	False	False
cg02957042	3		15201510.0			0.0010199013062708595	0.1660363057892979			False	False	False	False	False	False	False	True	True	False	False	False	False	False	False
cg26310285	7		117323381.0			0.0010213759723881044	0.16624240063207715			False	False	False	False	False	False	False	True	True	False	False	False	False	False	False
cg09875187	16		49054783.0			0.001022744951105028	0.16643121276549017			False	False	False	False	False	False	False	True	True	False	False	False	False	False	False
cg00803456	X		130743695.0			0.0010236482838480465	0.1665441887105497			False	False	False	False	False	False	False	True	True	False	False	False	False	False	False
cg03254127	2		205319043.0			0.0010242751594919065	0.16661214904438465			False	False	False	False	False	False	False	True	True	False	False	False	False	False	False
cg19818295	21	LOC388813	15989366.0	LOC388813	NM_001256579	0.0010249561460326686	0.16668888169706425	Body		False	False	False	True	False	False	False	False	True	False	False	False	False	False	False
cg02822108	12		126718414.0			0.0010263437609041373	0.16684642147287396			False	False	False	False	False	False	False	True	True	False	False	False	False	False	False
cg15964018	1	UBR4	19490180.0	UBR4	NM_020765	0.0010284282587836803	0.1671511730466241	Body		False	False	False	True	False	False	False	False	True	False	False	False	False	False	False
cg19308910	8		103743369.0			0.00102871484968731	0.167163644800382			False	False	False	False	False	False	False	True	True	False	False	False	False	False	True
cg22776362	15	TJP1	30181227.0	TJP1	NM_001301025	0.0010291519677834817	0.16720056677819978	Body		False	False	False	True	False	False	False	False	True	False	False	False	False	False	False
cg24749155	4		155547807.0			0.0010311916212204575	0.16746362719148447		chr4:155547984-155548322	False	False	False	False	False	False	False	True	False	False	True	False	False	False	False
cg09294246	7	LINC01007	101208183.0	LINC01007	NR_103749	0.0010357376141589207	0.1680990752133807	Body		False	False	False	True	False	False	False	False	True	False	False	False	False	False	False
cg05162166	22		41684460.0			0.001037211969711656	0.16830406971469258		chr22:41681616-41682543	False	False	False	False	False	False	False	True	False	False	False	True	False	False	True
cg05921260	6	GPX6	28484915.0	GPX6	NM_182701	0.001039469826508106	0.168551044608774	TSS1500		False	True	False	False	False	False	False	False	True	False	False	False	False	False	False
cg02645034	2		121334054.0			0.0010395063791225356	0.168551044608774		chr2:121334308-121334801	False	False	False	False	False	False	False	True	False	False	True	False	False	False	False
cg03818930	6		39095898.0			0.001039580399997121	0.168551044608774			False	False	False	False	False	False	False	True	True	False	False	False	False	False	False
cg14467281	9	SMU1	33044611.0	SMU1	NM_018225	0.0010413988136713313	0.1687085139748783	3UTR	chr9:33044245-33044612	False	False	False	False	False	False	True	False	False	True	False	False	False	False	False
cg14477246	20		43327183.0			0.001041747927996164	0.16873075534127865			False	False	False	False	False	False	False	True	True	False	False	False	False	False	False
cg14148328	X	XKRX	100184145.0	XKRX	NM_212559	0.0010424869078011483	0.16881612090644565	TSS1500	chrX:100183877-100184344	False	True	False	False	False	False	False	False	False	True	False	False	False	False	False
cg09146347	8		134166137.0			0.001044806363217514	0.1691573355901692			False	False	False	False	False	False	False	True	True	False	False	False	False	False	False
cg10192797	16		10678655.0			0.0010494782639066812	0.1698101877579317		chr16:10673880-10674735	False	False	False	False	False	False	False	True	False	False	False	False	True	False	False
cg22401267	1		180510053.0			0.0010498671234499411	0.16983860793189592			False	False	False	False	False	False	False	True	True	False	False	False	False	False	False
cg17338299	7		155141719.0			0.0010512567802447475	0.1700288841912887		chr7:155137563-155137885	False	False	False	False	False	False	False	True	False	False	False	False	True	False	False
cg03783545	5	CCDC152	42756102.0	CCDC152	NM_001134848	0.0010545085490290438	0.17052019759241213	TSS1500		False	True	False	False	False	False	False	False	True	False	False	False	False	False	False
cg04633676	17	CCL2	32581220.0	CCL2	NM_002982	0.0010559493251870008	0.17071852289809883	TSS1500		False	True	False	False	False	False	False	False	True	False	False	False	False	False	True
cg08652808	4	NAA11	80246713.0	NAA11	NM_032693	0.0010619197439466384	0.17164894013745252	1stExon		False	False	False	False	True	False	False	False	True	False	False	False	False	False	False
cg20091689	2	ANKRD39	97524862.0	ANKRD39	NM_016466	0.0010632360294292797	0.1718174795183257	TSS1500	chr2:97523356-97524186	False	True	False	False	False	False	False	False	False	False	False	True	False	False	True
cg10275917	7	COL28A1	7478820.0	COL28A1	NM_001037763	0.001065608352911092	0.1721054716990913	Body		False	False	False	True	False	False	False	False	True	False	False	False	False	False	False
cg14182758	2	CEP68	65299194.0	CEP68	NM_015147	0.0010698779699028094	0.17269001121371663	Body		False	False	False	True	False	False	False	False	True	False	False	False	False	False	True
cg19002591	11		3246091.0			0.001071970384034907	0.17295765546242609			False	False	False	False	False	False	False	True	True	False	False	False	False	False	False
cg03302135	20	GATA5	61040825.0	GATA5	NM_080473	0.001073169264409801	0.17311602445647312	Body	chr20:61041273-61041723	False	False	False	True	False	False	False	False	False	False	True	False	False	False	False
cg11521657	9	CCDC171	15552998.0	CCDC171	NM_173550	0.0010764660506730665	0.17358726981331854	TSS200	chr9:15552733-15553334	True	False	False	False	False	False	False	False	False	True	False	False	False	False	False
cg13320632	21	URB1	33744464.0	URB1	NM_014825	0.001077984601155844	0.17378721875136663	Body		False	False	False	True	False	False	False	False	True	False	False	False	False	False	True
cg22178396	2	CEP68	65297706.0	CEP68	NM_015147	0.0010807256697116393	0.17419386516440966	Body		False	False	False	True	False	False	False	False	True	False	False	False	False	False	True
cg16142698	3	DNAJC13	132136350.0	DNAJC13	NM_015268	0.0010819888731855032	0.17436218951876675	TSS1500	chr3:132135973-132136619	False	True	False	False	False	False	False	False	False	True	False	False	False	False	False
cg24155004	6		113424313.0			0.0010846664056304062	0.17472297797131917			False	False	False	False	False	False	False	True	True	False	False	False	False	False	False
cg15791171	1	MIR548F3	218829778.0	MIR548F3	NR_031644	0.0010856051865034758	0.17483884435438096	Body		False	False	False	True	False	False	False	False	True	False	False	False	False	False	False
cg14651645	7		165665.0			0.001086508424810025	0.174917708630822			False	False	False	False	False	False	False	True	True	False	False	False	False	False	False
cg17852326	1	HLX	221055964.0	HLX	NM_021958	0.0010865340497930576	0.174917708630822	Body	chr1:221055492-221055800	False	False	False	True	False	False	False	False	False	False	False	True	False	False	False
cg07082302	11		26307633.0			0.0010888389744528677	0.17521794747618175			False	False	False	False	False	False	False	True	True	False	False	False	False	False	False
cg04869787	8		54500802.0			0.0010899044283334428	0.17535397720593257			False	False	False	False	False	False	False	True	True	False	False	False	False	False	False
cg08540488	2		224403622.0			0.0010906449142563948	0.17543767868231352			False	False	False	False	False	False	False	True	True	False	False	False	False	False	True
cg24474037	8	ARHGAP39	145865124.0	ARHGAP39	NM_001308208	0.0010972349075688268	0.17642646945453117	5URT		False	False	False	False	False	True	False	False	True	False	False	False	False	False	False
cg10251230	11		61517852.0			0.0010996065196707274	0.17677212273026713		chr11:61519741-61519972	False	False	False	False	False	False	False	True	False	False	True	False	False	False	False
cg03641113	6	MYCT1	153044505.0	MYCT1	NM_025107	0.001100215339983521	0.17683430828557173	3UTR		False	False	False	False	False	False	True	False	True	False	False	False	False	False	False
cg09028445	2	SNED1	241978785.0	SNED1	NM_001080437	0.0011023775945258622	0.17711036785564832	Body	chr2:241975533-241976318	False	False	False	True	False	False	False	False	False	False	False	False	True	False	False
cg25569915	18		33169028.0			0.0011059148997999535	0.17760703434059483			False	False	False	False	False	False	False	True	True	False	False	False	False	False	False
cg16808946	1	USH2A	215884009.0	USH2A	NM_206933	0.0011073491270446136	0.17776568776421575	Body		False	False	False	True	False	False	False	False	True	False	False	False	False	False	False
cg17246060	18		48376127.0			0.001108175945879629	0.17783932809248612			False	False	False	False	False	False	False	True	True	False	False	False	False	False	False
cg01217481	9	C9orf85	74570344.0	C9orf85	NM_182505	0.0011100698916940465	0.17809478411631113	Body		False	False	False	True	False	False	False	False	True	False	False	False	False	False	False
cg02398106	3	WNT7A	13919362.0	WNT7A	NM_004625	0.0011103208335340074	0.17809917320224516	Body	chr3:13919939-13922335	False	False	False	True	False	False	False	False	False	False	True	False	False	False	False
cg19749036	14		90910316.0			0.0011110998719353804	0.1781882519203669			False	False	False	False	False	False	False	True	True	False	False	False	False	False	True
cg19560473	20		51542710.0			0.0011121673277753215	0.17832353927429417			False	False	False	False	False	False	False	True	True	False	False	False	False	False	False
cg19627925	4		161293800.0			0.0011159254488438373	0.17885410931738302			False	False	False	False	False	False	False	True	True	False	False	False	False	False	False
cg23527183	10		95253833.0			0.0011166477506975574	0.1789338729106615		chr10:95256133-95256562	False	False	False	False	False	False	False	True	False	False	False	False	False	True	False
cg18100950	2		213708873.0			0.0011175234728416084	0.1790381838489803			False	False	False	False	False	False	False	True	True	False	False	False	False	False	False
cg05770946	6	SIM1	100901371.0	SIM1	NM_005068	0.0011201591512540277	0.17942435833508183	Body	chr6:100897080-100897621	False	False	False	True	False	False	False	False	False	False	False	False	True	False	False
cg06432098	5		71389786.0			0.0011392401151230338	0.18226080012507517			False	False	False	False	False	False	False	True	True	False	False	False	False	False	False
cg14907310	11		2287734.0			0.0011405781123044686	0.18243821744409328		chr11:2290104-2292932	False	False	False	False	False	False	False	True	False	False	False	False	False	True	False
cg27543812	2		161077346.0			0.0011409573947083152	0.1824622455733868			False	False	False	False	False	False	False	True	True	False	False	False	False	False	True
cg14159256	9		81642187.0			0.0011423793530416333	0.1826168302299337			False	False	False	False	False	False	False	True	True	False	False	False	False	False	False
cg21144871	11		1849235.0			0.00114526405088034	0.18300400564922695		chr11:1847156-1847381	False	False	False	False	False	False	False	True	False	False	False	True	False	False	False
cg08924696	11	RTN4RL2	57231059.0	RTN4RL2	NM_178570	0.0011457242860278016	0.18304082921202644	Body	chr11:57226766-57228707	False	False	False	True	False	False	False	False	False	False	False	False	True	False	False
cg21650473	16	QPRT	29708771.0	QPRT	NM_014298	0.001154452620083313	0.18422890148020526	3UTR	chr16:29706198-29706458	False	False	False	False	False	False	True	False	False	False	False	False	True	False	False
cg10574006	5		123965051.0			0.0011545485745498908	0.18422890148020526			False	False	False	False	False	False	False	True	True	False	False	False	False	False	True
cg08632918	13	RAB20	111213106.0	RAB20	NM_017817	0.0011556455822592875	0.1843300985064487	Body	chr13:111213589-111214477	False	False	False	True	False	False	False	False	False	False	True	False	False	False	False
cg05722931	5		169008622.0			0.0011595163468654229	0.1846886262363851		chr5:169010593-169011175	False	False	False	False	False	False	False	True	False	False	True	False	False	False	False
cg20555536	1	FAM167B	32712557.0	FAM167B	NM_032648	0.0011640350708628563	0.18533425307849877	TSS1500	chr1:32713918-32714186	False	True	False	False	False	False	False	False	False	False	True	False	False	False	True
cg14610217	1	FAM46B	27334888.0	FAM46B	NM_052943	0.0011691053050399153	0.18606713868102098	Body	chr1:27338879-27339441	False	False	False	True	False	False	False	False	False	False	False	False	False	True	True
cg17075352	4	JCHAIN	71533675.0	JCHAIN	NM_144646	0.0011709683732952043	0.18625201284687457	TSS1500		False	True	False	False	False	False	False	False	True	False	False	False	False	False	False
cg23728864	4	HTT	3239305.0	HTT	NM_002111	0.0011725054418160073	0.18638718970766743	Body		False	False	False	True	False	False	False	False	True	False	False	False	False	False	False
cg24003560	1	C1orf115	220863347.0	C1orf115	NM_024709	0.001174332436360428	0.18663802244704142	TSS1500	chr1:220863507-220864249	False	True	False	False	False	False	False	False	False	False	True	False	False	False	False
cg14892143	15		96103194.0			0.0011781536876388538	0.1870960199136101			False	False	False	False	False	False	False	True	True	False	False	False	False	False	False
cg19464780	17	ABCA9	67047539.0	ABCA9	NM_080283	0.0011871515793056753	0.18841223818817823	5URT		False	False	False	False	False	True	False	False	True	False	False	False	False	False	False
cg09686723	X		3661923.0			0.0011879110834827607	0.18849522238890007			False	False	False	False	False	False	False	True	True	False	False	False	False	False	False
cg27413385	17	FXR2	7515425.0	FXR2	NM_004860	0.0011902322545100509	0.18873727653428235	Body	chr17:7517690-7518748	False	False	False	True	False	False	False	False	False	False	False	False	False	True	False
cg14010318	13	RNF219	79182622.0	RNF219-AS1	NR_047001	0.0011926802000476963	0.18906366531156082	Body	chr13:79181944-79182222	False	False	False	True	False	False	False	False	False	False	False	True	False	False	False
cg08670006	14	PELI2	56738739.0	PELI2	NM_021255	0.001197220964914121	0.18974570701848129	Body		False	False	False	True	False	False	False	False	True	False	False	False	False	False	False
cg14781700	1	AGO4	36315949.0	AGO4	NM_017629	0.0011981884707686935	0.18986126971174117	Body		False	False	False	True	False	False	False	False	True	False	False	False	False	False	True
cg04418630	6	FGD2	36980083.0	FGD2	NM_173558	0.0012007618181365143	0.1902311925497765	Body		False	False	False	True	False	False	False	False	True	False	False	False	False	False	False
cg05938423	1	LINC01461	85085313.0	LINC01461	NR_125761	0.0012013014657386604	0.1902788426035364	Body	chr1:85086321-85086766	False	False	False	True	False	False	False	False	False	False	True	False	False	False	False
cg00927231	16		4357579.0			0.0012077379197001008	0.19118428865859924		chr16:4357552-4357955	False	False	False	False	False	False	False	True	False	True	False	False	False	False	False
cg01442652	4		114706330.0			0.001208109742223172	0.19119091353644027			False	False	False	False	False	False	False	True	True	False	False	False	False	False	False
cg00524374	10		3894968.0			0.0012104221445209016	0.19149503370526375			False	False	False	False	False	False	False	True	True	False	False	False	False	False	True
cg06226889	14		61663426.0			0.0012135602613850085	0.1918771739757099			False	False	False	False	False	False	False	True	True	False	False	False	False	False	False
cg08578391	15	THSD4	71804742.0	THSD4	NM_024817	0.0012169242217661123	0.1922945464913072	Body		False	False	False	True	False	False	False	False	True	False	False	False	False	False	False
cg12207153	1		38519255.0			0.0012249391865968094	0.1934075784525499			False	False	False	False	False	False	False	True	True	False	False	False	False	False	False
cg17370619	6		51204850.0			0.0012272427766229482	0.19373289494155876			False	False	False	False	False	False	False	True	True	False	False	False	False	False	False
cg03098727	13	LINC00426	30929728.0	LINC00426	NR_024464	0.0012336436809695164	0.1946661868946357	Body		False	False	False	True	False	False	False	False	True	False	False	False	False	False	False
cg02988811	1		205253947.0			0.0012344259868290418	0.19475105314844562			False	False	False	False	False	False	False	True	True	False	False	False	False	False	True
cg02246541	12	C1QL4	49731045.0	C1QL4	NM_001008223	0.0012348055070652746	0.19477235230186857	TSS200	chr12:49729728-49731162	True	False	False	False	False	False	False	False	False	True	False	False	False	False	False
cg03525296	2	FLJ33534	11268782.0	FLJ33534	NR_040080	0.0012377706630465179	0.19520140817032733	Body		False	False	False	True	False	False	False	False	True	False	False	False	False	False	False
cg24472867	8	ZC3H3	144561585.0	ZC3H3	NM_015117	0.0012382971436182726	0.19524578139588322	Body	chr8:144565262-144565478	False	False	False	True	False	False	False	False	False	False	False	False	False	True	False
cg24777505	17	TBCD	80829604.0	TBCD	NM_005993	0.0012389725959557653	0.19531362120568224	Body	chr17:80829533-80829871	False	False	False	True	False	False	False	False	False	True	False	False	False	False	True
cg01813040	11	MRPL17	6704750.0	MRPL17	NM_022061	0.0012392947078729041	0.19532574404182115	TSS200	chr11:6704296-6704943	True	False	False	False	False	False	False	False	False	True	False	False	False	False	False
cg02474627	14		106370021.0			0.0012406629523980313	0.1955027108508473			False	False	False	False	False	False	False	True	True	False	False	False	False	False	False
cg16354694	4		54799111.0			0.0012413441806187456	0.19553269617287122			False	False	False	False	False	False	False	True	True	False	False	False	False	False	False
cg02677897	12		52784478.0			0.0012416731023016463	0.19554583855055482			False	False	False	False	False	False	False	True	True	False	False	False	False	False	False
cg19081390	1	SLC45A1	8393978.0	SLC45A1	NM_001080397	0.0012468577251311356	0.1962459454857998	Body	chr1:8395343-8395635	False	False	False	True	False	False	False	False	False	False	True	False	False	False	False
cg08587297	21	AATBC	45233662.0	AATBC	NR_026961	0.0012499204516110776	0.19668913170617833	TSS1500		False	True	False	False	False	False	False	False	True	False	False	False	False	False	False
cg25852376	9		6197849.0			0.0012506427137986065	0.19676391705146343			False	False	False	False	False	False	False	True	True	False	False	False	False	False	False
cg14500211	20	RALGAPA2	20391461.0	RALGAPA2	NM_020343	0.0012539494757034596	0.19720626973638203	Body		False	False	False	True	False	False	False	False	True	False	False	False	False	False	False
cg01594949	9	NRARP	140197890.0	NRARP	NM_001004354	0.001262837942211787	0.198448426931011	TSS1500	chr9:140195501-140197475	False	True	False	False	False	False	False	False	False	False	False	True	False	False	False
cg23104590	1	LINC00982	2978330.0	LINC00982	NR_015440	0.0012645727583629799	0.19864166241764747	Body	chr1:2979275-2980758	False	False	False	True	False	False	False	False	False	False	True	False	False	False	False
cg24206531	10		81286397.0			0.0012650320735875967	0.1986746339970735			False	False	False	False	False	False	False	True	True	False	False	False	False	False	False
cg06775603	3		131112960.0			0.0012664332900864511	0.19885549001599326			False	False	False	False	False	False	False	True	True	False	False	False	False	False	False
cg09630090	7		155828322.0			0.0012687765262067005	0.1991841616170256			False	False	False	False	False	False	False	True	True	False	False	False	False	False	False
cg09608199	2		226600419.0			0.0012726701899056132	0.19971670301059594			False	False	False	False	False	False	False	True	True	False	False	False	False	False	False
cg05518088	3		34463554.0			0.0012744341618465252	0.1999541263074559			False	False	False	False	False	False	False	True	True	False	False	False	False	False	False
cg06520279	18	LOXHD1	44236918.0	LOXHD1	NM_144612	0.0012752840916799265	0.20004807442316608	1stExon	chr18:44236839-44237056	False	False	False	False	True	False	False	False	False	True	False	False	False	False	False
cg08768517	6		7100530.0			0.0012763256160189774	0.20017203419431476			False	False	False	False	False	False	False	True	True	False	False	False	False	False	False
cg04989185	8		9790928.0			0.001278368668643588	0.20039446571109076		chr8:9791236-9791450	False	False	False	False	False	False	False	True	False	False	True	False	False	False	False
cg14113240	9		110572138.0			0.001278498593009923	0.20039446571109076			False	False	False	False	False	False	False	True	True	False	False	False	False	False	False
cg16555304	4	SORCS2	7387443.0	SORCS2	NM_020777	0.0012833443206335582	0.20111442102632873	Body		False	False	False	True	False	False	False	False	True	False	False	False	False	False	False
cg08990497	13	KCTD12	77459677.0	KCTD12	NM_138444	0.001284716747442327	0.2012898950615465	1stExon	chr13:77459322-77461099	False	False	False	False	True	False	False	False	False	True	False	False	False	False	False
cg05580784	3		197307514.0			0.0012902464570499197	0.20207679680830812			False	False	False	False	False	False	False	True	True	False	False	False	False	False	False
cg13661497	9	JAK2	5110940.0	JAK2	NM_004972	0.0012906404135329282	0.20209876149499312	Body	chr9:5110784-5112274	False	False	False	True	False	False	False	False	False	True	False	False	False	False	False
cg03940453	4		42298408.0			0.001291734511925494	0.20219059108329876			False	False	False	False	False	False	False	True	True	False	False	False	False	False	False
cg03274980	18		32492153.0			0.0012957870548428582	0.2027452413605955			False	False	False	False	False	False	False	True	True	False	False	False	False	False	True
cg08610687	19	CCDC94	4246850.0	CCDC94	NM_018074	0.0012979512793174892	0.20300411641605676	TSS1500	chr19:4246828-4247222	False	True	False	False	False	False	False	False	False	True	False	False	False	False	False
cg15525053	1		211688778.0			0.001299665348703724	0.20323229861788075		chr1:211688461-211689104	False	False	False	False	False	False	False	True	False	True	False	False	False	False	False
cg04077017	2		26117474.0			0.0013014540327462173	0.20347205666073112			False	False	False	False	False	False	False	True	True	False	False	False	False	False	True
cg17730224	1	IGSF21	18681196.0	IGSF21	NM_032880	0.0013102871488396182	0.2044604005502272	Body		False	False	False	True	False	False	False	False	True	False	False	False	False	False	False
cg04346791	12		32607254.0			0.0013118762654496477	0.20465963447617855			False	False	False	False	False	False	False	True	True	False	False	False	False	False	False
cg02140862	21	LOC339622	26427029.0	LOC339622	NR_046198	0.0013147624420152063	0.2050697307810767	Body		False	False	False	True	False	False	False	False	True	False	False	False	False	False	False
cg02586306	13	STARD13	34216831.0	STARD13	NM_001243476	0.0013167745660698379	0.20534336309167742	5URT		False	False	False	False	False	True	False	False	True	False	False	False	False	False	True
cg05312104	11	NAV2	19402066.0	NAV2	NM_001111018	0.0013187741468904319	0.2055992083652775	Body		False	False	False	True	False	False	False	False	True	False	False	False	False	False	False
cg19405036	4	LINC00504	14691168.0	LINC00504	NR_126435	0.0013189314024710764	0.2055992083652775	Body		False	False	False	True	False	False	False	False	True	False	False	False	False	False	False
cg27634408	10		8068804.0			0.001321222018110976	0.20591598012375922			False	False	False	False	False	False	False	True	True	False	False	False	False	False	False
cg24759654	17	USP36	76801065.0	USP36	NM_025090	0.0013222374802345236	0.20603393074492427	Body	chr17:76798154-76798461	False	False	False	True	False	False	False	False	False	False	False	False	True	False	True
cg11963464	8	TTPA	63976334.0	TTPA	NM_000370	0.001324087331074187	0.20628182607127862	Body		False	False	False	True	False	False	False	False	True	False	False	False	False	False	False
cg03678098	20		61054887.0			0.0013311603207860137	0.20734318705636867		chr20:61049361-61051897	False	False	False	False	False	False	False	True	False	False	False	False	True	False	False
cg10342722	17	SCPEP1	55056066.0	SCPEP1	NM_021626	0.0013330061863475672	0.2075901088593504	Body	chr17:55055296-55055555	False	False	False	True	False	False	False	False	False	False	False	True	False	False	False
cg00679726	X		118617111.0			0.0013340953948867108	0.20764392278623134		chrX:118616426-118616886	False	False	False	False	False	False	False	True	False	False	False	True	False	False	False
cg13471188	2		20638399.0			0.0013346953205535562	0.20764392278623134			False	False	False	False	False	False	False	True	True	False	False	False	False	False	True
cg11018604	5		71507163.0			0.0013350624133546037	0.20764392278623134			False	False	False	False	False	False	False	True	True	False	False	False	False	False	True
cg14009846	1	RXFP4	155912363.0	RXFP4	NM_181885	0.0013389419455623398	0.20814787625412265	1stExon		False	False	False	False	True	False	False	False	True	False	False	False	False	False	True
cg20033071	12	KIAA1551	32112939.0	KIAA1551	NM_018169	0.0013390886603280212	0.20814787625412265	5URT	chr12:32112161-32112833	False	False	False	False	False	True	False	False	False	False	False	True	False	False	False
cg06951580	5	RASGEF1C	179591070.0	RASGEF1C	NM_175062	0.0013409577262220376	0.20838027882805402	5URT	chr5:179588400-179588773	False	False	False	False	False	True	False	False	False	False	False	False	True	False	False
cg19180905	9		111232084.0			0.0013415934204277116	0.20843840057658655			False	False	False	False	False	False	False	True	True	False	False	False	False	False	False
cg05975399	6		54147328.0			0.0013477255032252283	0.2093454332373399			False	False	False	False	False	False	False	True	True	False	False	False	False	False	False
cg01592922	5	LPCAT1	1517124.0	LPCAT1	NM_024830	0.0013479570694023152	0.2093454332373399	Body		False	False	False	True	False	False	False	False	True	False	False	False	False	False	False
cg07124650	5	LINC01340	96891229.0	LINC01340	NR_105028	0.0013492966903968352	0.20944204851871248	Body		False	False	False	True	False	False	False	False	True	False	False	False	False	False	False
cg16982637	10		82283626.0			0.0013493679633601265	0.20944204851871248			False	False	False	False	False	False	False	True	True	False	False	False	False	False	False
cg09595947	2		128617510.0			0.0013514689581678534	0.2097272876923943		chr2:128615479-128616004	False	False	False	False	False	False	False	True	False	False	False	True	False	False	False
cg01200145	1		151818600.0			0.0013520923981204397	0.20978316652201243			False	False	False	False	False	False	False	True	True	False	False	False	False	False	False
cg04631458	7		1329462.0			0.0013543273698345922	0.21004810605481938		chr7:1329381-1329673	False	False	False	False	False	False	False	True	False	True	False	False	False	False	False
cg09983914	8	OPLAH	145109592.0	OPLAH	NM_017570	0.001359216129793898	0.21072426586162257	Body	chr8:145111297-145111564	False	False	False	True	False	False	False	False	False	False	True	False	False	False	False
cg11950586	16	KIAA0556	27783859.0	KIAA0556	NM_015202	0.0013614610070754297	0.2110312247867339	Body		False	False	False	True	False	False	False	False	True	False	False	False	False	False	False
cg19569294	14	SUSD6	70115880.0	SUSD6	NM_014734	0.0013698974774289123	0.21217375934536395	5URT		False	False	False	False	False	True	False	False	True	False	False	False	False	False	True
cg01698328	10		4850477.0			0.001371432955348606	0.2123702856165147			False	False	False	False	False	False	False	True	True	False	False	False	False	False	False
cg08549566	18		77861279.0			0.0013732536753394734	0.21261089745178563			False	False	False	False	False	False	False	True	True	False	False	False	False	False	False
cg02979129	9		96206191.0			0.0013740171849030947	0.21264644469748667			False	False	False	False	False	False	False	True	True	False	False	False	False	False	False
cg18092293	15	TMOD3	52167060.0	TMOD3	NM_014547	0.0013761091856647491	0.21288748519337145	Body		False	False	False	True	False	False	False	False	True	False	False	False	False	False	True
cg11866689	16	HEATR3	50102120.0	HEATR3	NM_182922	0.0013769187171768559	0.2129713600214656	Body	chr16:50099720-50100534	False	False	False	True	False	False	False	False	False	False	False	True	False	False	True
cg10651775	20	CDH22	44824026.0	CDH22	NM_021248	0.0013790785045436505	0.21326400908848842	Body		False	False	False	True	False	False	False	False	True	False	False	False	False	False	False
cg21901790	17		46599866.0			0.0013810005629133224	0.21351978870262514			False	False	False	False	False	False	False	True	True	False	False	False	False	False	False
cg02280200	12	IQSEC3	286620.0	IQSEC3	NM_001170738	0.0013822610974927748	0.21367320912131518	3UTR		False	False	False	False	False	False	True	False	True	False	False	False	False	False	True
cg15942324	1	UTP11L	38482118.0	UTP11L	NM_016037	0.0013874578656179702	0.2144349242938004	Body	chr1:38478082-38478727	False	False	False	True	False	False	False	False	False	False	False	False	True	False	False
cg18076597	6		75940402.0			0.0013892405405653103	0.21466879005127554			False	False	False	False	False	False	False	True	True	False	False	False	False	False	False
cg15758378	1		161733501.0			0.0013903049163020303	0.2147915932979624			False	False	False	False	False	False	False	True	True	False	False	False	False	False	False
cg27212396	7	TMEM120A	75621787.0	TMEM120A	NM_031925	0.0013959245139158452	0.21557615714973777	Body	chr7:75623357-75624164	False	False	False	True	False	False	False	False	False	False	True	False	False	False	True
cg23547656	11	PTPRJ	48161861.0	PTPRJ	NM_002843	0.0013968750279470946	0.21568113256185725	Body		False	False	False	True	False	False	False	False	True	False	False	False	False	False	False
cg16315740	1		115684660.0			0.0013986885772743558	0.21588350869280315			False	False	False	False	False	False	False	True	True	False	False	False	False	False	False
cg07477090	1	PHGDH	120255318.0	PHGDH	NM_006623	0.0013993489803548278	0.2159375478183616	Body	chr1:120254844-120255499	False	False	False	True	False	False	False	False	False	True	False	False	False	False	False
cg13541793	21		24534884.0			0.001402242189660253	0.21629403986751203			False	False	False	False	False	False	False	True	True	False	False	False	False	False	False
cg18052106	6		93354363.0			0.0014023815628550272	0.21629403986751203			False	False	False	False	False	False	False	True	True	False	False	False	False	False	False
cg10971933	12		74153164.0			0.0014024737728411934	0.21629403986751203			False	False	False	False	False	False	False	True	True	False	False	False	False	False	False
cg09537396	13	RASA3	114839831.0	RASA3	NM_007368	0.0014031665520353668	0.21635899306793419	Body	chr13:114838658-114839092	False	False	False	True	False	False	False	False	False	False	False	True	False	False	False
cg15745817	2		67799979.0			0.0014053217524444207	0.2166493731550968			False	False	False	False	False	False	False	True	True	False	False	False	False	False	True
cg27516975	2		43163647.0			0.0014065986473455038	0.21676991849573457			False	False	False	False	False	False	False	True	True	False	False	False	False	False	True
cg17294228	3	FGD5	14865505.0	FGD5	NM_152536	0.0014094816799361059	0.21716459485782288	Body		False	False	False	True	False	False	False	False	True	False	False	False	False	False	True
cg26061900	10		74065539.0			0.0014102092899855887	0.21723468239388716			False	False	False	False	False	False	False	True	True	False	False	False	False	False	True
cg25447290	18		11528284.0			0.001410528535623081	0.217241848786065			False	False	False	False	False	False	False	True	True	False	False	False	False	False	False
cg08706938	12	LOC643339	93533725.0	LOC643339	NR_040096	0.0014134289707409434	0.21760441074996484	Body		False	False	False	True	False	False	False	False	True	False	False	False	False	False	False
cg12568425	15	EHD4	42248365.0	EHD4	NM_139265	0.0014146697909464545	0.21771128529476058	Body		False	False	False	True	False	False	False	False	True	False	False	False	False	False	True
cg03012421	6		68599408.0			0.001418823091304394	0.21830828241813832			False	False	False	False	False	False	False	True	True	False	False	False	False	False	False
cg09137879	12	ARNTL2	27586200.0	ARNTL2-AS1	NR_109975	0.0014221826756029685	0.21874070257314682	Body		False	False	False	True	False	False	False	False	True	False	False	False	False	False	False
cg19648612	15	MEGF11	66274894.0	MEGF11	NM_032445	0.0014252423670133702	0.2191266812575316	Body	chr15:66274583-66274838	False	False	False	True	False	False	False	False	False	False	False	True	False	False	False
cg25434272	10	ATRNL1	117697078.0	ATRNL1	NM_207303	0.0014295209289073606	0.21969968738051976	Body		False	False	False	True	False	False	False	False	True	False	False	False	False	False	False
cg17068858	15	ARNT2	80757855.0	ARNT2	NM_014862	0.0014330823084345195	0.22020454144551044	Body		False	False	False	True	False	False	False	False	True	False	False	False	False	False	False
cg11594528	10		7460007.0			0.0014392845933221044	0.2211149187098236			False	False	False	False	False	False	False	True	True	False	False	False	False	False	False
cg08455425	6		109658049.0			0.0014402821152180955	0.22122549991216192			False	False	False	False	False	False	False	True	True	False	False	False	False	False	False
cg23922545	1		237161271.0			0.0014415733496043325	0.2213384718737232			False	False	False	False	False	False	False	True	True	False	False	False	False	False	False
cg04494508	8		86971488.0			0.001444439170555149	0.22169302485836634			False	False	False	False	False	False	False	True	True	False	False	False	False	False	False
cg04780706	4		1775972.0			0.0014470476487979257	0.22205059068954383		chr4:1772006-1772265	False	False	False	False	False	False	False	True	False	False	False	False	True	False	False
cg02488227	6	ANKS1A	34890079.0	ANKS1A	NM_015245	0.0014524353646627709	0.22274860827529278	Body		False	False	False	True	False	False	False	False	True	False	False	False	False	False	False
cg03556068	12		27338681.0			0.0014535556994626402	0.2228775146546793			False	False	False	False	False	False	False	True	True	False	False	False	False	False	False
cg15971878	2		226928686.0			0.0014560377361569413	0.2232151245624291			False	False	False	False	False	False	False	True	True	False	False	False	False	False	False
cg12432168	10	LINC00702	4284253.0	LINC00702	NR_108040	0.0014584438875128183	0.22338517527663626	Body		False	False	False	True	False	False	False	False	True	False	False	False	False	False	False
cg16061160	8		60529053.0			0.0014617605004593824	0.22379095320534825			False	False	False	False	False	False	False	True	True	False	False	False	False	False	False
cg12419581	1	CAPN8	223717167.0	CAPN8	NM_001143962	0.0014627189657046575	0.22389465939250558	Body		False	False	False	True	False	False	False	False	True	False	False	False	False	False	False
cg20753201	10	C10orf76	103762071.0	C10orf76	NM_024541	0.001465026741972455	0.22416593194325227	Body		False	False	False	True	False	False	False	False	True	False	False	False	False	False	False
cg16026201	3		184313438.0			0.0014650540405423945	0.22416593194325227			False	False	False	False	False	False	False	True	True	False	False	False	False	False	False
cg18360045	11	GLB1L2	134228792.0	GLB1L2	NM_138342	0.0014681327364436953	0.22459385768000753	Body	chr11:134231727-134231958	False	False	False	True	False	False	False	False	False	False	False	False	False	True	False
cg09605880	1	PTP4A2	32397195.0	PTP4A2	NM_080391	0.0014712153992158296	0.2249790270772814	5URT		False	False	False	False	False	True	False	False	True	False	False	False	False	False	True
cg07645741	1		23600033.0			0.0014720153877183417	0.22501496704799184			False	False	False	False	False	False	False	True	True	False	False	False	False	False	False
cg03118076	16	SNN	11770228.0	SNN	NM_003498	0.0014724671001326822	0.22504083090617608	3UTR		False	False	False	False	False	False	True	False	True	False	False	False	False	False	True
cg07252713	10	ENKUR	25337434.0	ENKUR	NM_001270383	0.0014727525655416056	0.2250412817697138	Body		False	False	False	True	False	False	False	False	True	False	False	False	False	False	False
cg26200598	18	MTCL1	8717113.0	MTCL1	NM_015210	0.0014750736262425972	0.2253095058371394	TSS1500		False	True	False	False	False	False	False	False	True	False	False	False	False	False	False
cg13263767	3	EPHA6	96951421.0	EPHA6	NM_001080448	0.001479042751575033	0.22587245615852433	Body		False	False	False	True	False	False	False	False	True	False	False	False	False	False	False
cg09648449	19	GADD45B	2476103.0	GADD45B	NM_015675	0.0014830750616991362	0.22622801998702585	TSS200	chr19:2474610-2476828	True	False	False	False	False	False	False	False	False	True	False	False	False	False	False
cg05714479	13	LATS2	21634945.0	LATS2	NM_014572	0.0014830750616991362	0.22622801998702585	5URT	chr13:21634519-21635907	False	False	False	False	False	True	False	False	False	True	False	False	False	False	False
cg14680989	3		42055928.0			0.0014830750616991362	0.22622801998702585		chr3:42054781-42055929	False	False	False	False	False	False	False	True	False	True	False	False	False	False	False
cg26817573	15	HERC1	64126729.0	HERC1	NM_003922	0.0014866872649874506	0.226648816815349	TSS1500	chr15:64125514-64126665	False	True	False	False	False	False	False	False	False	False	False	True	False	False	False
cg00991467	2	DIRC3	218263993.0	DIRC3	NR_026597	0.0014879358679451011	0.22679576325640138	Body		False	False	False	True	False	False	False	False	True	False	False	False	False	False	False
cg08689445	X		106898504.0			0.0014895557304614212	0.22699923116960802			False	False	False	False	False	False	False	True	True	False	False	False	False	False	True
cg18657788	6		47163923.0			0.00149076776684581	0.22714048291162947			False	False	False	False	False	False	False	True	True	False	False	False	False	False	False
cg01347113	10	INPP5A	134386090.0	INPP5A	NM_005539	0.0014939957665481393	0.2275887836658798	Body		False	False	False	True	False	False	False	False	True	False	False	False	False	False	True
cg15005194	2	DOCK10	225851205.0	DOCK10	NM_014689	0.0014963017510947988	0.22789648408361876	Body		False	False	False	True	False	False	False	False	True	False	False	False	False	False	False
cg11968713	1	KISS1	204166109.0	KISS1	NM_002256	0.0014974940521993284	0.22803447805430196	TSS1500		False	True	False	False	False	False	False	False	True	False	False	False	False	False	False
cg21809155	1		209304435.0			0.001498688472839234	0.22813369662078173			False	False	False	False	False	False	False	True	True	False	False	False	False	False	False
cg05032059	2		19774488.0			0.0014987184119982359	0.22813369662078173			False	False	False	False	False	False	False	True	True	False	False	False	False	False	True
cg16854130	6	MYCT1	153023012.0	MYCT1	NM_025107	0.0015003772633512024	0.2283176254056683	Body		False	False	False	True	False	False	False	False	True	False	False	False	False	False	False
cg16091269	3		197183271.0			0.001505300549680777	0.22889475334892415		chr3:197183404-197183724	False	False	False	False	False	False	False	True	False	False	True	False	False	False	False
cg04099095	7		27278570.0			0.0015054422723563782	0.22889475334892415		chr7:27282086-27283136	False	False	False	False	False	False	False	True	False	False	False	False	False	True	False
cg15712007	2		184281012.0			0.001509945987921733	0.2295357072474999			False	False	False	False	False	False	False	True	True	False	False	False	False	False	False
cg19382136	15		52408529.0			0.0015127968630963729	0.22992520657482082		chr15:52404191-52404978	False	False	False	False	False	False	False	True	False	False	False	False	True	False	False
cg26971420	17	ORMDL3	38085230.0	ORMDL3	NM_139280	0.0015181273846306958	0.23059351062895805	TSS1500	chr17:38083226-38084052	False	True	False	False	False	False	False	False	False	False	False	True	False	False	False
cg10181716	7		2942248.0			0.0015183519235124968	0.23059351062895805		chr7:2946236-2946463	False	False	False	False	False	False	False	True	False	False	False	False	False	True	False
cg05952630	22	TNRC6B	40454258.0	TNRC6B	NM_001024843	0.0015195027492713499	0.23068032560850663	5URT		False	False	False	False	False	True	False	False	True	False	False	False	False	False	False
cg01322062	9	SVEP1	113282768.0	SVEP1	NM_153366	0.0015222552754730967	0.23105415948869595	Body		False	False	False	True	False	False	False	False	True	False	False	False	False	False	False
cg18676790	7		97680731.0			0.0015232165173064492	0.23106797156259323			False	False	False	False	False	False	False	True	True	False	False	False	False	False	False
cg02220078	5	HSPA4	132386904.0	HSPA4	NM_002154	0.001527698888124682	0.23161560894961195	TSS1500	chr5:132387100-132388369	False	True	False	False	False	False	False	False	False	False	True	False	False	False	False
cg03172497	6		37118298.0			0.0015290213480065068	0.23172789802741764			False	False	False	False	False	False	False	True	True	False	False	False	False	False	False
cg09462445	2	IGFBP5	217559131.0	IGFBP5	NM_000599	0.0015351717620073588	0.2325272911693987	Body	chr2:217559039-217559484	False	False	False	True	False	False	False	False	False	True	False	False	False	False	False
cg14828187	3		49382813.0			0.0015354995626149467	0.23253272587362162			False	False	False	False	False	False	False	True	True	False	False	False	False	False	True
cg03919184	12		119714838.0			0.0015360845406146568	0.23257709749584354			False	False	False	False	False	False	False	True	True	False	False	False	False	False	False
cg19968742	2	LTBP1	33311713.0	LTBP1	NM_206943	0.0015377036019014346	0.23277799206412247	Body		False	False	False	True	False	False	False	False	True	False	False	False	False	False	True
cg11079215	16		66939924.0			0.001538995857492244	0.23284086557105302			False	False	False	False	False	False	False	True	True	False	False	False	False	False	True
cg17968077	19	RAB3A	18314992.0	RAB3A	NM_002866	0.001540185569666626	0.23297661183637614	TSS200	chr19:18313908-18315129	True	False	False	False	False	False	False	False	False	True	False	False	False	False	False
cg04782213	2	IRS1	227646623.0	IRS1	NM_005544	0.001542542773257398	0.2332888739499208	3UTR		False	False	False	False	False	False	True	False	True	False	False	False	False	False	False
cg01836835	9		118731512.0			0.001545363833862739	0.23352032505418308			False	False	False	False	False	False	False	True	True	False	False	False	False	False	False
cg09561200	19	KLHL26	18780420.0	KLHL26	NM_018316	0.0015459354131683975	0.23353592841260348	3UTR	chr19:18778485-18780041	False	False	False	False	False	False	True	False	False	False	False	True	False	False	False
cg18214759	3		169736172.0			0.0015491849588474876	0.2338051190554057			False	False	False	False	False	False	False	True	True	False	False	False	False	False	False
cg02616139	1	TOR3A	179064123.0	TOR3A	NM_022371	0.0015495741256790288	0.23381955186081915	Body		False	False	False	True	False	False	False	False	True	False	False	False	False	False	False
cg24009688	2		6968182.0			0.001551517983043595	0.23406852634984			False	False	False	False	False	False	False	True	True	False	False	False	False	False	False
cg09306252	3	MIR548H2	151353755.0	MIR548H2	NR_031678	0.0015537619586791461	0.2343626750788367	Body		False	False	False	True	False	False	False	False	True	False	False	False	False	False	False
cg07026430	1		195456329.0			0.0015550853101836183	0.23451787579246375			False	False	False	False	False	False	False	True	True	False	False	False	False	False	False
cg14608910	X		44687418.0			0.001560288260429729	0.23513787758685228			False	False	False	False	False	False	False	True	True	False	False	False	False	False	False
cg15102429	11	KCNQ1	2882873.0	KCNQ1-AS1	NR_130721	0.001560377297117869	0.23513787758685228	TSS200	chr11:2883689-2884461	True	False	False	False	False	False	False	False	False	False	True	False	False	False	False
cg14597071	22	CSDC2	41960754.0	CSDC2	NM_014460	0.0015669349064040942	0.23589807987995548	5URT		False	False	False	False	False	True	False	False	True	False	False	False	False	False	False
cg11758458	17	PRKCA	64575021.0	PRKCA	NM_002737	0.0015672558720530448	0.23589807987995548	Body		False	False	False	True	False	False	False	False	True	False	False	False	False	False	False
cg00688900	17	GGNBP2	34901364.0	GGNBP2	NM_024835	0.0015729200400749755	0.23658115699294124	5URT	chr17:34900150-34901450	False	False	False	False	False	True	False	False	False	True	False	False	False	False	False
cg23524939	1		13994259.0			0.001575052532910829	0.23681173476274983			False	False	False	False	False	False	False	True	True	False	False	False	False	False	False
cg24171689	3	RFTN1	16491130.0	RFTN1	NM_015150	0.0015783851849587736	0.23723340840204518	Body		False	False	False	True	False	False	False	False	True	False	False	False	False	False	True
cg05418957	15	ADAMTS17	100651085.0	ADAMTS17	NM_139057	0.0015784527583265096	0.23723340840204518	Body		False	False	False	True	False	False	False	False	True	False	False	False	False	False	True
cg18324359	6	CASC15	21901096.0	CASC15	NR_015410	0.0015824085470200894	0.2376485858672631	Body		False	False	False	True	False	False	False	False	True	False	False	False	False	False	False
cg05969378	1	DUSP27	167091161.0	DUSP27	NM_001080426	0.0015855903124345277	0.23799181760764737	Body	chr1:167090575-167091010	False	False	False	True	False	False	False	False	False	False	False	True	False	False	True
cg13436451	6	HGC6.3	168378673.0	HGC6.3	NM_001129895	0.0015873750136708596	0.23821480840518103	TSS1500	chr6:168377416-168377724	False	True	False	False	False	False	False	False	False	False	False	True	False	False	False
cg07240698	17		36505022.0			0.0015898421599944829	0.23842595857616902		chr17:36507657-36508939	False	False	False	False	False	False	False	True	False	False	False	False	False	True	False
cg20592017	15		40364740.0			0.0015899793135716947	0.23842595857616902			False	False	False	False	False	False	False	True	True	False	False	False	False	False	True
cg14654776	18	EPG5	43460016.0	EPG5	NM_020964	0.0015907648831688644	0.23849886083787694	Body		False	False	False	True	False	False	False	False	True	False	False	False	False	False	False
cg07246625	2		204891938.0			0.001596145123717506	0.2392604719954437			False	False	False	False	False	False	False	True	True	False	False	False	False	False	False
cg02518129	21	CYYR1	27946082.0	CYYR1	NM_052954	0.001599562098878615	0.23968873552410094	TSS1500	chr21:27945010-27945646	False	True	False	False	False	False	False	False	False	False	False	True	False	False	False
cg20768638	3	TRANK1	36950004.0	TRANK1	NM_014831	0.0015996039460106993	0.23968873552410094	Body		False	False	False	True	False	False	False	False	True	False	False	False	False	False	False
cg11642254	7	LMBR1	156684974.0	LMBR1	NM_022458	0.001609588279616798	0.24096541191022544	Body	chr7:156685008-156686179	False	False	False	True	False	False	False	False	False	False	True	False	False	False	False
cg23651451	10	INPP5A	134536904.0	INPP5A	NM_005539	0.001617258393537016	0.24191712095583398	Body	chr10:134535957-134536237	False	False	False	True	False	False	False	False	False	False	False	True	False	False	False
cg27246335	3		36207964.0			0.0016180146214938543	0.24194679574638803			False	False	False	False	False	False	False	True	True	False	False	False	False	False	False
cg05776323	1	ADAMTS4	161165053.0	ADAMTS4	NM_005099	0.0016223156119068492	0.24249889111791245	Body		False	False	False	True	False	False	False	False	True	False	False	False	False	False	True
cg04949502	11		123364580.0			0.0016231986253215942	0.24258535958387334			False	False	False	False	False	False	False	True	True	False	False	False	False	False	False
cg06161472	9	BRINP1	122096633.0	BRINP1	NM_014618	0.0016291261000095163	0.24342554372573255	5URT		False	False	False	False	False	True	False	False	True	False	False	False	False	False	False
cg26767237	2		53137918.0			0.0016296906655262216	0.24346423210869536			False	False	False	False	False	False	False	True	True	False	False	False	False	False	False
cg03164679	20		4487995.0			0.0016305492887129173	0.24354682787643495			False	False	False	False	False	False	False	True	True	False	False	False	False	False	False
cg04688366	7	THSD7A	11498627.0	THSD7A	NM_015204	0.0016317170492974099	0.24367555829386817	Body		False	False	False	True	False	False	False	False	True	False	False	False	False	False	True
cg25936864	1	ARHGEF10L	17900883.0	ARHGEF10L	NM_018125	0.0016385182442780692	0.2446453623649244	5URT		False	False	False	False	False	True	False	False	True	False	False	False	False	False	True
cg24364282	6		114126759.0			0.0016412499703808152	0.24493378449381928			False	False	False	False	False	False	False	True	True	False	False	False	False	False	True
cg01399856	X		116644567.0			0.0016413724233086489	0.24493378449381928			False	False	False	False	False	False	False	True	True	False	False	False	False	False	False
cg25530672	2		96912025.0			0.0016450888225853038	0.2453929482040395			False	False	False	False	False	False	False	True	True	False	False	False	False	False	True
cg08857201	15	RFX7	56536865.0	RFX7	NM_022841	0.0016453736068054567	0.2453929482040395	TSS1500	chr15:56535651-56536129	False	True	False	False	False	False	False	False	False	False	False	True	False	False	False
cg19750282	6		43670519.0			0.001646279688567997	0.24543617584967045			False	False	False	False	False	False	False	True	True	False	False	False	False	False	True
cg14228987	16	CHST5	75569749.0	CHST5	NM_024533	0.0016474104263800643	0.24550394387500143	TSS1500		False	True	False	False	False	False	False	False	True	False	False	False	False	False	False
cg14825368	2	CAPG	85641593.0	CAPG	NM_001256139	0.0016505664425805816	0.24589118331799437	TSS1500	chr2:85645343-85645879	False	True	False	False	False	False	False	False	False	False	False	False	False	True	False
cg17175626	12	EP400	132445368.0	EP400	NM_015409	0.001654787605681899	0.24647393035616874	Body		False	False	False	True	False	False	False	False	True	False	False	False	False	False	False
cg22713678	12	RNF10	120976481.0	RNF10	NM_014868	0.0016557881847467054	0.24653076706661492	Body		False	False	False	True	False	False	False	False	True	False	False	False	False	False	False
cg09747182	16	XYLT1	17543363.0	XYLT1	NM_022166	0.0016564542821614228	0.24658385205781153	Body		False	False	False	True	False	False	False	False	True	False	False	False	False	False	False
cg06966678	11	NAV2	19692025.0	NAV2	NM_001111018	0.0016593670253198282	0.24687903918375761	Body		False	False	False	True	False	False	False	False	True	False	False	False	False	False	False
cg26419883	11	TRPM5	2434192.0	TRPM5	NM_014555	0.0016651221195867632	0.247596541150717	Body	chr11:2435295-2436651	False	False	False	True	False	False	False	False	False	False	True	False	False	False	False
cg07095347	6		133253256.0			0.0016691272607783636	0.24811640747089247			False	False	False	False	False	False	False	True	True	False	False	False	False	False	False
cg26874693	12	CUX2	111618936.0	CUX2	NM_015267	0.0016721631091041328	0.24850023094117465	Body		False	False	False	True	False	False	False	False	True	False	False	False	False	False	False
cg10342614	19	ZNF836	52674985.0	ZNF836	NM_001102657	0.0016724474248435307	0.24850023094117465	TSS200	chr19:52674327-52674855	True	False	False	False	False	False	False	False	False	False	False	True	False	False	False
cg05209385	4		57550524.0			0.0016750389802982853	0.2487924809366666			False	False	False	False	False	False	False	True	True	False	False	False	False	False	False
cg18814142	14		22964042.0			0.001675839754133212	0.24886501530044997			False	False	False	False	False	False	False	True	True	False	False	False	False	False	False
cg07996992	1	CTBS	85040343.0	CTBS	NM_004388	0.001677244587213964	0.2489808013650609	TSS200	chr1:85039825-85040344	True	False	False	False	False	False	False	False	False	True	False	False	False	False	False
cg13980944	9		138860330.0			0.0016804270520180695	0.2493602857370845			False	False	False	False	False	False	False	True	True	False	False	False	False	False	True
cg04274344	3		110612238.0			0.0016808117233916683	0.24937091242690212			False	False	False	False	False	False	False	True	True	False	False	False	False	False	False
cg24792255	12	P3H3	6943542.0	P3H3	NM_014262	0.0016821861679099783	0.24948189545128951	Body		False	False	False	True	False	False	False	False	True	False	False	False	False	False	False
cg04227892	5		2169402.0			0.0016832721850895643	0.24952543023895082			False	False	False	False	False	False	False	True	True	False	False	False	False	False	False
cg15705150	X		115403751.0			0.0016833746400479535	0.24952543023895082			False	False	False	False	False	False	False	True	True	False	False	False	False	False	False
cg10117579	2		237780629.0			0.001689080621558216	0.2501783427203937			False	False	False	False	False	False	False	True	True	False	False	False	False	False	False
cg15268740	8		25906154.0			0.001689506797964369	0.25019494394997055		chr8:25900562-25905842	False	False	False	False	False	False	False	True	False	False	False	True	False	False	False
cg17114257	11	FCHSD2	72854156.0	FCHSD2	NM_014824	0.0016910226516665548	0.25032634760815203	TSS1500	chr11:72852176-72854160	False	True	False	False	False	False	False	False	False	True	False	False	False	False	False
cg00408678	6		36897641.0			0.0016962535415673391	0.25100739547306417			False	False	False	False	False	False	False	True	True	False	False	False	False	False	True
cg13239823	1		236051891.0			0.0017025028969685177	0.2518385914796534			False	False	False	False	False	False	False	True	True	False	False	False	False	False	False
cg25730852	1	INTS3	153707429.0	INTS3	NM_023015	0.0017064215359698669	0.25232453275603584	Body		False	False	False	True	False	False	False	False	True	False	False	False	False	False	False
cg17117035	6		17589897.0			0.0017069081746400368	0.25234964668073345			False	False	False	False	False	False	False	True	True	False	False	False	False	False	False
cg07748753	16	LINC00304	89225822.0	LINC00304	NR_024347	0.0017087106353759016	0.2525692465850686	Body	chr16:89225687-89226195	False	False	False	True	False	False	False	False	False	True	False	False	False	False	False
cg05328650	10	FRMD4A	13915342.0	FRMD4A	NM_018027	0.001715013500620769	0.2534068445733596	Body		False	False	False	True	False	False	False	False	True	False	False	False	False	False	True
cg17220161	1		203242601.0			0.001716375354383355	0.2535610351286477		chr1:203242519-203242818	False	False	False	False	False	False	False	True	False	True	False	False	False	False	False
cg13410567	5		114888935.0			0.0017240872859704043	0.25455869152445654			False	False	False	False	False	False	False	True	True	False	False	False	False	False	False
cg02756803	6		28909903.0			0.0017284575771202109	0.25508288089219666			False	False	False	False	False	False	False	True	True	False	False	False	False	False	False
cg13170076	2		382356.0			0.001728598228961272	0.25508288089219666			False	False	False	False	False	False	False	True	True	False	False	False	False	False	False
cg06286618	16		86987702.0			0.0017294262588531748	0.25515780126520865			False	False	False	False	False	False	False	True	True	False	False	False	False	False	False
cg13909055	9		104289466.0			0.0017305960269192223	0.25523583836157315			False	False	False	False	False	False	False	True	True	False	False	False	False	False	False
cg01364253	X		39679986.0			0.0017331601343211298	0.2555666856859019		chrX:39680140-39681418	False	False	False	False	False	False	False	True	False	False	True	False	False	False	False
cg16924753	11		130631528.0			0.0017341781594879084	0.2556694720074342			False	False	False	False	False	False	False	True	True	False	False	False	False	False	False
cg17269506	19	MISP	749946.0	MISP	NM_173481	0.0017349037620430145	0.2557291164700721	TSS1500	chr19:746300-747161	False	True	False	False	False	False	False	False	False	False	False	False	True	False	False
cg25305700	12		67986345.0			0.0017355093017710952	0.2557496370087084			False	False	False	False	False	False	False	True	True	False	False	False	False	False	False
cg06053407	20	MYT1	62852752.0	MYT1	NM_004535	0.001739960108936514	0.25628473451457034	Body		False	False	False	True	False	False	False	False	True	False	False	False	False	False	False
cg23402433	4		138466627.0			0.0017428607612451983	0.25666452145678664			False	False	False	False	False	False	False	True	True	False	False	False	False	False	False
cg11314056	11	FANCF	22647544.0	FANCF	NM_022725	0.0017437902127897108	0.25675393036421634	TSS200	chr11:22646706-22647441	True	False	False	False	False	False	False	False	False	False	False	True	False	False	False
cg05747390	16		25077868.0			0.0017452802614545911	0.2569258327305588		chr16:25078047-25078532	False	False	False	False	False	False	False	True	False	False	True	False	False	False	False
cg13272552	14	ATG14	55875634.0	ATG14	NM_014924	0.0017482436490177992	0.2571322600714972	Body	chr14:55878302-55878681	False	False	False	True	False	False	False	False	False	False	False	False	False	True	True
cg14096207	1	SUSD4	223407010.0	SUSD4	NM_017982	0.0017482965196063951	0.2571322600714972	Body		False	False	False	True	False	False	False	False	True	False	False	False	False	False	True
cg08747931	1	LOC101929771	222014008.0	LOC101929771	NR_125989	0.0017506590025501473	0.25738467830349815	TSS200		True	False	False	False	False	False	False	False	True	False	False	False	False	False	False
cg25225070	11		9587743.0			0.0017519263394599794	0.25747595954598884			False	False	False	False	False	False	False	True	True	False	False	False	False	False	True
cg20193323	6		7276020.0			0.001752770601226396	0.25751205899696183			False	False	False	False	False	False	False	True	True	False	False	False	False	False	False
cg20597525	14		83514616.0			0.001752818526446153	0.25751205899696183			False	False	False	False	False	False	False	True	True	False	False	False	False	False	False
cg23817082	7	MAFK	1571371.0	MAFK	NM_002360	0.0017537266250669584	0.2575979608414552	5URT	chr7:1570406-1571136	False	False	False	False	False	True	False	False	False	False	False	True	False	False	False
cg10266121	10	PDLIM1	97020570.0	PDLIM1	NM_020992	0.0017556688987960566	0.257835708892272	Body		False	False	False	True	False	False	False	False	True	False	False	False	False	False	True
cg15657306	12	RBMS2	56920559.0	RBMS2	NM_002898	0.0017592194382692683	0.25823651888050325	Body		False	False	False	True	False	False	False	False	True	False	False	False	False	False	True
cg13493996	6		165170744.0			0.0017593706812449124	0.25823651888050325			False	False	False	False	False	False	False	True	True	False	False	False	False	False	False
cg15026609	14		103828235.0			0.0017625144343132834	0.25860264972184416			False	False	False	False	False	False	False	True	True	False	False	False	False	False	False
cg17976950	19	ZNF544	58745897.0	ZNF544	NM_014480	0.0017636501878052489	0.25872163619681626	5URT		False	False	False	False	False	True	False	False	True	False	False	False	False	False	False
cg03645281	4	SMR3A	71225706.0	SMR3A	NM_012390	0.0017640906093787892	0.25873859474840666	TSS1500		False	True	False	False	False	False	False	False	True	False	False	False	False	False	False
cg24634906	12	SRGAP1	64491095.0	SRGAP1	NM_020762	0.001769977903383314	0.2595542909890874	Body		False	False	False	True	False	False	False	False	True	False	False	False	False	False	False
cg20866121	7		70322401.0			0.0017714652978138895	0.2597245926785432			False	False	False	False	False	False	False	True	True	False	False	False	False	False	False
cg14887752	1	DLGAP3	35370638.0	DLGAP3	NM_001080418	0.0017775352074868491	0.2604707096176135	Body		False	False	False	True	False	False	False	False	True	False	False	False	False	False	False
cg22211164	2	PLEK	68615001.0	PLEK	NM_002664	0.0017819618512853169	0.26102333176634535	Body		False	False	False	True	False	False	False	False	True	False	False	False	False	False	False
cg00135870	16		22203854.0			0.0017849893395561287	0.26141872831124263		chr16:22201388-22202791	False	False	False	False	False	False	False	True	False	False	False	True	False	False	False
cg26449328	17	WFIKKN2	48915829.0	WFIKKN2	NM_175575	0.0017876982788502058	0.2617673353117199	Body	chr17:48917788-48918322	False	False	False	True	False	False	False	False	False	False	True	False	False	False	False
cg00566209	2		716389.0			0.0017888512503184777	0.2618880203101337			False	False	False	False	False	False	False	True	True	False	False	False	False	False	False
cg19924948	2		11970722.0			0.0017909976124013715	0.26215406672680514			False	False	False	False	False	False	False	True	True	False	False	False	False	False	False
cg10518264	6	HLA	32909440.0	HLA-DMB	NM_002118	0.0017915707424222532	0.2621897786691341	TSS1500		False	True	False	False	False	False	False	False	True	False	False	False	False	False	False
cg23683730	3		189632845.0			0.0017935037854710388	0.26236189982826424			False	False	False	False	False	False	False	True	True	False	False	False	False	False	False
cg05498680	7		7142996.0			0.0017986811170992178	0.2629405077408523			False	False	False	False	False	False	False	True	True	False	False	False	False	False	False
cg19250790	19	GNG7	2614086.0	GNG7	NM_052847	0.001799494066782923	0.26301108115941385	5URT	chr19:2613932-2614133	False	False	False	False	False	True	False	False	False	True	False	False	False	False	False
cg02468770	7		151077901.0			0.001805254780445355	0.2636213203420966		chr7:151078462-151079536	False	False	False	False	False	False	False	True	False	False	True	False	False	False	False
cg03001753	4	STX18	4510008.0	STX18	NM_016930	0.0018055201589921121	0.2636213203420966	Body		False	False	False	True	False	False	False	False	True	False	False	False	False	False	False
cg12220518	16		73265883.0			0.001805968892523356	0.2636213203420966			False	False	False	False	False	False	False	True	True	False	False	False	False	False	False
cg08605580	1		193509241.0			0.0018085008526741032	0.2638917136304528			False	False	False	False	False	False	False	True	True	False	False	False	False	False	False
cg15319470	12	FAM19A2	62546183.0	FAM19A2	NM_178539	0.0018108118539676846	0.2641321594638456	5URT		False	False	False	False	False	True	False	False	True	False	False	False	False	False	False
cg04943374	1	CAMTA1	7075618.0	CAMTA1	NM_015215	0.0018203648877154735	0.2652827142431944	Body		False	False	False	True	False	False	False	False	True	False	False	False	False	False	False
cg03116016	16	C16orf45	15583606.0	C16orf45	NM_033201	0.0018238993230706162	0.2656590835240852	Body		False	False	False	True	False	False	False	False	True	False	False	False	False	False	True
cg18177275	14		73040574.0			0.0018239480465364595	0.2656590835240852			False	False	False	False	False	False	False	True	True	False	False	False	False	False	False
cg13571544	5		73439725.0			0.0018281050668695724	0.2661745291261452			False	False	False	False	False	False	False	True	True	False	False	False	False	False	False
cg06759255	17	TMEM88	7759060.0	TMEM88	NM_203411	0.0018313449294408942	0.2665098898782743	3UTR	chr17:7758607-7758980	False	False	False	False	False	False	True	False	False	False	False	True	False	False	False
cg03517919	1	KIF1B	10398268.0	KIF1B	NM_015074	0.0018314623415770924	0.2665098898782743	Body		False	False	False	True	False	False	False	False	True	False	False	False	False	False	False
cg21904807	6		19834248.0			0.0018322838540414865	0.26658073490901346		chr6:19837504-19839314	False	False	False	False	False	False	False	True	False	False	False	False	False	True	False
cg12572751	5	FER	108082778.0	FER	NM_005246	0.0018334131857273375	0.266696330800315	TSS1500	chr5:108083987-108085203	False	True	False	False	False	False	False	False	False	False	True	False	False	False	False
cg18118033	1		26686703.0			0.0018387767816022992	0.2673300875129535		chr1:26686516-26687281	False	False	False	False	False	False	False	True	False	True	False	False	False	False	False
cg22549086	2	PRKCE	46406516.0	PRKCE	NM_005400	0.00183912175760829	0.2673314497455716	Body		False	False	False	True	False	False	False	False	True	False	False	False	False	False	True
cg22148433	5	TENM2	167343912.0	TENM2	NM_001122679	0.0018405232456314281	0.26748635615944305	Body		False	False	False	True	False	False	False	False	True	False	False	False	False	False	False
cg20894640	12		19557334.0			0.0018456506462060651	0.2681336888006277			False	False	False	False	False	False	False	True	True	False	False	False	False	False	False
cg07088126	17	PFN1	4852577.0	PFN1	NM_005022	0.0018463120731827115	0.2681808686999709	TSS200	chr17:4850942-4853907	True	False	False	False	False	False	False	False	False	True	False	False	False	False	False
cg07608370	11	MUC6	1036865.0	MUC6	NM_005961	0.0018491175990586908	0.26853206429652315	TSS200	chr11:1036420-1036827	True	False	False	False	False	False	False	False	False	False	False	True	False	False	False
cg20939529	7		74047063.0			0.0018494041334216203	0.26853206429652315			False	False	False	False	False	False	False	True	True	False	False	False	False	False	False
cg12667940	9		15420634.0			0.0018504293628215452	0.26863196000313805		chr9:15422521-15423200	False	False	False	False	False	False	False	True	False	False	True	False	False	False	False
cg23989624	12	FIGNL2	52225874.0	FIGNL2	NM_001013690	0.0018512184726782663	0.2686975474220149	TSS200		True	False	False	False	False	False	False	False	True	False	False	False	False	False	False
cg19071495	1		63604560.0			0.001853092171843051	0.2688396224747856			False	False	False	False	False	False	False	True	True	False	False	False	False	False	False
cg14742965	14	CLMN	95716961.0	CLMN	NM_024734	0.0018539065500784225	0.2688396224747856	Body		False	False	False	True	False	False	False	False	True	False	False	False	False	False	False
cg09844504	15		62119797.0			0.0018540388464169907	0.2688396224747856			False	False	False	False	False	False	False	True	True	False	False	False	False	False	False
cg18931885	10		112100739.0			0.001854070318363192	0.2688396224747856			False	False	False	False	False	False	False	True	True	False	False	False	False	False	False
cg05923718	15		77861038.0			0.0018542163773311987	0.2688396224747856			False	False	False	False	False	False	False	True	True	False	False	False	False	False	False
cg14481244	12	AACS	125583799.0	AACS	NM_023928	0.0018545241077679371	0.2688396224747856	Body		False	False	False	True	False	False	False	False	True	False	False	False	False	False	False
cg02633674	11	LOC101927495	61356080.0	LOC101927495	NR_110189	0.0018545598094550548	0.2688396224747856	Body	chr11:61355038-61355363	False	False	False	True	False	False	False	False	False	False	False	True	False	False	False
cg08189223	7	NOBOX	144107509.0	NOBOX	NM_001080413	0.0018550973070547915	0.2688686092066022	TSS200		True	False	False	False	False	False	False	False	True	False	False	False	False	False	False
cg18341076	4	PAQR3	79845290.0	PAQR3	NM_001040202	0.0018561888053045556	0.26897786489354425	Body		False	False	False	True	False	False	False	False	True	False	False	False	False	False	False
cg17016295	8		141667158.0			0.0018603520561633613	0.26938513268744874			False	False	False	False	False	False	False	True	True	False	False	False	False	False	False
cg01921537	17		59570629.0			0.0018623008361129524	0.2696078250530001			False	False	False	False	False	False	False	True	True	False	False	False	False	False	False
cg26126053	10	DHX32	127543885.0	DHX32	NM_018180	0.0018625668795395464	0.2696078250530001	Body		False	False	False	True	False	False	False	False	True	False	False	False	False	False	False
cg24765521	9		93059086.0			0.0018652850520801951	0.26995222691499937			False	False	False	False	False	False	False	True	True	False	False	False	False	False	False
cg11052923	2		42356578.0			0.0018661003690670142	0.26997212282693933			False	False	False	False	False	False	False	True	True	False	False	False	False	False	False
cg00866186	17	TSEN54	73518192.0	TSEN54	NM_207346	0.001869704982343761	0.27039539031421445	Body	chr17:73518013-73518383	False	False	False	True	False	False	False	False	False	True	False	False	False	False	False
cg21775694	8		62861079.0			0.001878355254381888	0.2714492555326923			False	False	False	False	False	False	False	True	True	False	False	False	False	False	False
cg06754772	4	HHIP	145620465.0	HHIP	NM_022475	0.001879602437002139	0.2715802205742309	Body		False	False	False	True	False	False	False	False	True	False	False	False	False	False	False
cg15611565	1	UCK2	165880424.0	UCK2	NM_012474	0.0018811083800714785	0.2716992447062334	3UTR		False	False	False	False	False	False	True	False	True	False	False	False	False	False	True
cg17840539	6	KHDC1L	73935125.0	KHDC1L	NM_001126063	0.0018860380004986953	0.2723041658286134	1stExon		False	False	False	False	True	False	False	False	True	False	False	False	False	False	False
cg05707116	2	EIF2AK3	88924001.0	EIF2AK3	NM_004836	0.0018863220951039514	0.2723041658286134	Body	chr2:88926237-88927295	False	False	False	True	False	False	False	False	False	False	False	False	False	True	True
cg04015603	2		239947014.0			0.0018873658465332905	0.2724054721529439			False	False	False	False	False	False	False	True	True	False	False	False	False	False	False
cg13770631	6		54563955.0			0.0018885811131074649	0.27253149224641693			False	False	False	False	False	False	False	True	True	False	False	False	False	False	False
cg15122439	2		200469026.0			0.0018889675336963537	0.27253788182281624		chr2:200468551-200468958	False	False	False	False	False	False	False	True	False	False	False	True	False	False	False
cg12473170	5		45775037.0			0.001889629440298777	0.27258400866583027			False	False	False	False	False	False	False	True	True	False	False	False	False	False	False
cg12297818	11		60851532.0			0.0018913871001488898	0.272788155469111			False	False	False	False	False	False	False	True	True	False	False	False	False	False	False
cg00182780	7		123973418.0			0.0018918388198893438	0.27280391127579934			False	False	False	False	False	False	False	True	True	False	False	False	False	False	False
cg17148437	4	TSPAN5	99575938.0	TSPAN5	NM_005723	0.001909101798878737	0.27504428580579554	Body	chr4:99579142-99580160	False	False	False	True	False	False	False	False	False	False	False	False	False	True	False
cg14960592	8		19614302.0			0.0019235031757025105	0.276927127900422		chr8:19614131-19615307	False	False	False	False	False	False	False	True	False	True	False	False	False	False	False
cg10675363	14	NFKBIA	35874863.0	NFKBIA	NM_020529	0.0019235613487860158	0.276927127900422	TSS1500	chr14:35873047-35873990	False	True	False	False	False	False	False	False	False	False	False	True	False	False	False
cg17204557	2	LINC01101	121223909.0	LINC01101	NR_027181	0.0019249569281119213	0.2770410916779993	Body		False	False	False	True	False	False	False	False	True	False	False	False	False	False	True
cg02315899	8		36919614.0			0.0019250485428493741	0.2770410916779993			False	False	False	False	False	False	False	True	True	False	False	False	False	False	False
cg14947668	1		43992590.0			0.001927194134614682	0.2772780370992642			False	False	False	False	False	False	False	True	True	False	False	False	False	False	False
cg11177738	3		193828742.0			0.0019288882606072885	0.27744135609249926			False	False	False	False	False	False	False	True	True	False	False	False	False	False	False
cg02926820	17		78475691.0			0.0019309527598144619	0.27762364272975865			False	False	False	False	False	False	False	True	True	False	False	False	False	False	False
cg03418466	7	SDK1	3376270.0	SDK1	NM_152744	0.001931536147182737	0.27762364272975865	Body		False	False	False	True	False	False	False	False	True	False	False	False	False	False	False
cg21239184	9	RNF20	104295632.0	RNF20	NM_019592	0.001932741723962045	0.27774680603723223	TSS1500	chr9:104295917-104296232	False	True	False	False	False	False	False	False	False	False	True	False	False	False	False
cg17186066	8	LOC101927040	80740613.0	LOC101927040	NR_110954	0.0019345667968204683	0.27795893423082657	Body		False	False	False	True	False	False	False	False	True	False	False	False	False	False	True
cg07754060	2		130155368.0			0.0019482080880920025	0.27951557623826184			False	False	False	False	False	False	False	True	True	False	False	False	False	False	False
cg22012543	X		124339995.0			0.0019506206458841035	0.27981131524354025		chrX:124338904-124339940	False	False	False	False	False	False	False	True	False	False	False	True	False	False	False
cg17988798	2	LINC01237	242851149.0	LINC01237	NR_110220	0.001956999824631172	0.28052432091194535	Body		False	False	False	True	False	False	False	False	True	False	False	False	False	False	False
cg10902905	20	LRRN4	6035150.0	LRRN4	NM_152611	0.001961501834607626	0.2810179471008192	TSS1500	chr20:6032675-6033517	False	True	False	False	False	False	False	False	False	False	False	True	False	False	False
cg23095368	4		108957372.0			0.0019637641250818674	0.2811983639293636			False	False	False	False	False	False	False	True	True	False	False	False	False	False	False
cg18044763	3	EEFSEC	127872278.0	EEFSEC	NM_021937	0.00196380470040193	0.2811983639293636	TSS200	chr3:127872176-127872842	True	False	False	False	False	False	False	False	False	True	False	False	False	False	False
cg20173258	1		169748713.0			0.0019638201856463956	0.2811983639293636			False	False	False	False	False	False	False	True	True	False	False	False	False	False	False
cg01602666	12	TMTC2	83176430.0	TMTC2	NM_152588	0.001965804873773151	0.28143196040031676	Body		False	False	False	True	False	False	False	False	True	False	False	False	False	False	False
cg16843037	1		175179909.0			0.001967829656123507	0.28167121192645267			False	False	False	False	False	False	False	True	True	False	False	False	False	False	False
cg21388210	9	MOB3B	27377795.0	MOB3B	NM_024761	0.001972498662356004	0.28222493568598167	Body		False	False	False	True	False	False	False	False	True	False	False	False	False	False	True
cg10774352	6		72206414.0			0.001972761026936408	0.28222493568598167			False	False	False	False	False	False	False	True	True	False	False	False	False	False	False
cg18274839	16		75795259.0			0.00197959882274889	0.2830506510582165			False	False	False	False	False	False	False	True	True	False	False	False	False	False	False
cg02871254	8	NSMCE2	126309080.0	NSMCE2	NM_173685	0.0019804551720125803	0.28312227444074967	Body		False	False	False	True	False	False	False	False	True	False	False	False	False	False	False
cg08790036	5		118732897.0			0.001980927443470846	0.283138974906418			False	False	False	False	False	False	False	True	True	False	False	False	False	False	False
cg25884442	12	VWF	6178606.0	VWF	NM_000552	0.001986298907193729	0.28360140104157705	Body		False	False	False	True	False	False	False	False	True	False	False	False	False	False	False
cg09530173	14		96564658.0			0.001987361875893466	0.2837023186285532			False	False	False	False	False	False	False	True	True	False	False	False	False	False	False
cg24634465	1		18830716.0			0.0019884505907956387	0.2837560315220255			False	False	False	False	False	False	False	True	True	False	False	False	False	False	False
cg04395864	1		56360479.0			0.001993524673454816	0.28432730429027553			False	False	False	False	False	False	False	True	True	False	False	False	False	False	False
cg14269109	17		78513167.0			0.0019961661574003386	0.2846530796343154			False	False	False	False	False	False	False	True	True	False	False	False	False	False	False
cg04015359	11		79222222.0			0.0019993312917752546	0.28495139233679945			False	False	False	False	False	False	False	True	True	False	False	False	False	False	False
cg04114966	5		95177821.0			0.001999744022606552	0.28495923038990034			False	False	False	False	False	False	False	True	True	False	False	False	False	False	True
cg04603818	17		17255771.0			0.0020018200931379865	0.28520404558223467			False	False	False	False	False	False	False	True	True	False	False	False	False	False	False
cg13890324	Y	PRKY	7194072.0	PRKY	NR_028062	0.002004365009374663	0.28536916526516715	Body		False	False	False	True	False	False	False	False	True	False	False	False	False	False	False
cg07184228	7		1034647.0			0.0020044088979285233	0.28536916526516715			False	False	False	False	False	False	False	True	True	False	False	False	False	False	False
cg13098827	6		36596887.0			0.002013735571885725	0.2865429168181509			False	False	False	False	False	False	False	True	True	False	False	False	False	False	True
cg06506938	3	HLTF	148807080.0	HLTF-AS1	NR_046648	0.0020191858656465954	0.28721584833875874	Body	chr3:148803904-148804557	False	False	False	True	False	False	False	False	False	False	False	False	True	False	False
cg03907363	19	KLK1	51326682.0	KLK1	NM_002257	0.0020204611589768363	0.28729464515852654	Body	chr19:51330212-51330470	False	False	False	True	False	False	False	False	False	False	False	False	False	True	False
cg07147160	16		86713770.0			0.002022949666093055	0.2875971541802752		chr16:86714998-86715325	False	False	False	False	False	False	False	True	False	False	True	False	False	False	True
cg09627796	4	SORCS2	7736472.0	SORCS2	NM_020777	0.002024650090167455	0.28773619086067054	Body		False	False	False	True	False	False	False	False	True	False	False	False	False	False	False
cg19104015	17	HOXB3	46646043.0	HOXB3	NM_002146	0.0020250861168271336	0.2877468199211866	5URT	chr17:46641534-46642110	False	False	False	False	False	True	False	False	False	False	False	False	True	False	False
cg23168566	10	LINC00865	91588413.0	LINC00865	NR_038382	0.002027448832114162	0.2879798010084439	TSS1500		False	True	False	False	False	False	False	False	True	False	False	False	False	False	False
cg16013727	1		232795714.0			0.0020293176743296417	0.2881424910190806			False	False	False	False	False	False	False	True	True	False	False	False	False	False	False
cg10040506	4		190106989.0			0.0020354026748187213	0.28890350336094534			False	False	False	False	False	False	False	True	True	False	False	False	False	False	False
cg13482484	2	LOC150935	240698489.0	LOC150935	NR_037808	0.002039611503974573	0.28939776602075135	Body		False	False	False	True	False	False	False	False	True	False	False	False	False	False	False
cg06746355	11	MED17	93518056.0	MED17	NM_004268	0.002043012093140128	0.28977703738389954	Body	chr11:93517309-93518130	False	False	False	True	False	False	False	False	False	True	False	False	False	False	False
cg06464885	5	EPB41L4A	111553674.0	EPB41L4A	NM_022140	0.0020442137556064307	0.28989585932119016	Body		False	False	False	True	False	False	False	False	True	False	False	False	False	False	False
cg03386508	7	EPHB6	142552587.0	EPHB6	NM_001280794	0.002046525040966559	0.2899908643332347	TSS200	chr7:142551879-142553186	True	False	False	False	False	False	False	False	False	True	False	False	False	False	False
cg24515389	12		14368680.0			0.002056805959774522	0.2911115006638011			False	False	False	False	False	False	False	True	True	False	False	False	False	False	False
cg20697992	7	AGFG2	100143398.0	AGFG2	NM_006076	0.0020584122947184284	0.2912668105625959	Body		False	False	False	True	False	False	False	False	True	False	False	False	False	False	True
cg01481978	16		85449316.0			0.002058634588183753	0.2912668105625959			False	False	False	False	False	False	False	True	True	False	False	False	False	False	True
cg05939904	11		45346903.0			0.0020606961424056718	0.29146637449490953			False	False	False	False	False	False	False	True	True	False	False	False	False	False	False
cg06265273	8	XKR6	10802400.0	XKR6	NM_173683	0.002060776889154192	0.29146637449490953	Body		False	False	False	True	False	False	False	False	True	False	False	False	False	False	False
cg20904698	12		28737113.0			0.00206440636622481	0.29182532123942073			False	False	False	False	False	False	False	True	True	False	False	False	False	False	False
cg17185237	3		121870481.0			0.0020661619970684816	0.2919688129982013			False	False	False	False	False	False	False	True	True	False	False	False	False	False	False
cg22403365	6	PI16	36915498.0	PI16	NM_001199159	0.0020670627368922223	0.29200317562533423	TSS1500		False	True	False	False	False	False	False	False	True	False	False	False	False	False	False
cg08493921	4		31996756.0			0.0020708641741115346	0.29245904084192226			False	False	False	False	False	False	False	True	True	False	False	False	False	False	False
cg12226946	1	ADAR	154584087.0	ADAR	NM_001025107	0.002073273056092391	0.2927140385289123	5URT	chr1:154580380-154580797	False	False	False	False	False	True	False	False	False	False	False	False	True	False	False
cg05161980	1		39185780.0			0.002075143965467871	0.29292626308080516			False	False	False	False	False	False	False	True	True	False	False	False	False	False	False
cg20874031	2	GKN1	69206176.0	GKN1	NM_019617	0.0020766598548453297	0.29308830686661236	Body		False	False	False	True	False	False	False	False	True	False	False	False	False	False	False
cg09501687	5	SMIM3	150169781.0	SMIM3	NM_032947	0.002090447889091879	0.2949297629965807	5URT		False	False	False	False	False	True	False	False	True	False	False	False	False	False	True
cg04240583	1	CGN	151485306.0	CGN	NM_020770	0.0020908685171385564	0.2949368688892226	5URT	chr1:151483573-151483902	False	False	False	False	False	True	False	False	False	False	False	True	False	False	False
cg08843763	1		29117351.0			0.0020943148395345204	0.2953706996324604			False	False	False	False	False	False	False	True	True	False	False	False	False	False	False
cg12123924	1	MIR548F3	218683677.0	MIR548F3	NR_031644	0.002095732772939855	0.29551835454262515	Body		False	False	False	True	False	False	False	False	True	False	False	False	False	False	False
cg19380131	18		9092728.0			0.0020982808172752398	0.29582528542499414			False	False	False	False	False	False	False	True	True	False	False	False	False	False	False
cg14972228	19	SIPA1L3	38570495.0	SIPA1L3	NM_015073	0.002099166249873669	0.29589774650471057	5URT	chr19:38572648-38573752	False	False	False	False	False	True	False	False	False	False	False	False	False	True	False
cg08140319	13		81495801.0			0.0021017816156912892	0.2962139895859696			False	False	False	False	False	False	False	True	True	False	False	False	False	False	False
cg19341425	6		42781763.0			0.0021024250788953583	0.2962522604139613			False	False	False	False	False	False	False	True	True	False	False	False	False	False	False
cg13571657	2		146672490.0			0.00210373125750836	0.29629690499979705			False	False	False	False	False	False	False	True	True	False	False	False	False	False	False
cg05798493	12		53261505.0			0.0021038578174969865	0.29629690499979705			False	False	False	False	False	False	False	True	True	False	False	False	False	False	False
cg19306970	1	HLX	221055097.0	HLX	NM_021958	0.002105381504948907	0.2964066821715476	Body	chr1:221054554-221054888	False	False	False	True	False	False	False	False	False	False	False	True	False	False	False
cg09811860	1		211803715.0			0.0021086308242209604	0.29681167966671157			False	False	False	False	False	False	False	True	True	False	False	False	False	False	False
cg04910792	21	TIAM1	32585992.0	TIAM1	NM_003253	0.0021093182921000974	0.2968559905848286	Body		False	False	False	True	False	False	False	False	True	False	False	False	False	False	False
cg06102602	12	CFAP54	96895446.0	CFAP54	NM_001306084	0.0021111371244511867	0.29700701541225905	Body		False	False	False	True	False	False	False	False	True	False	False	False	False	False	True
cg23816682	20		39261243.0			0.0021116408400532888	0.29702542159197737			False	False	False	False	False	False	False	True	True	False	False	False	False	False	False
cg22376929	19	GADD45B	2478127.0	GADD45B	NM_015675	0.0021129234292699027	0.29713638823104405	3UTR	chr19:2477134-2477377	False	False	False	False	False	False	True	False	False	False	False	True	False	False	False
cg04720309	7	BRAT1	2591666.0	BRAT1	NM_152743	0.002124429500721785	0.2982975385833681	Body	chr7:2594724-2595538	False	False	False	True	False	False	False	False	False	False	False	False	False	True	False
cg22284267	14		71798176.0			0.0021258413317161427	0.29844317037641976			False	False	False	False	False	False	False	True	True	False	False	False	False	False	False
cg24555935	20		31769975.0			0.002127381828114962	0.2986068107751081			False	False	False	False	False	False	False	True	True	False	False	False	False	False	False
cg20217367	3		189086311.0			0.002127811933366122	0.29861456255777274			False	False	False	False	False	False	False	True	True	False	False	False	False	False	False
cg07425170	11	FNBP4	47789078.0	FNBP4	NM_015308	0.0021283369912607486	0.29863563480176775	TSS200	chr11:47788200-47789022	True	False	False	False	False	False	False	False	False	False	False	True	False	False	False
cg01435587	6		86632903.0			0.002129039682038036	0.2986816196272039			False	False	False	False	False	False	False	True	True	False	False	False	False	False	False
cg00512872	7	CYTH3	6268584.0	CYTH3	NM_004227	0.0021294592944109416	0.29868788236201144	Body		False	False	False	True	False	False	False	False	True	False	False	False	False	False	True
cg20598190	2		240866924.0			0.002132601101085808	0.29900608888549496		chr2:240868278-240868590	False	False	False	False	False	False	False	True	False	False	True	False	False	False	False
cg10280299	10	FZD8	35929920.0	FZD8	NM_031866	0.0021349605660282893	0.2992487406928017	1stExon	chr10:35928501-35931893	False	False	False	False	True	False	False	False	False	True	False	False	False	False	False
cg02794099	15	CHSY1	101717036.0	CHSY1	NM_014918	0.002136221783681265	0.29928572720416746	3UTR		False	False	False	False	False	False	True	False	True	False	False	False	False	False	True
cg14479301	9	CRB2	126119975.0	CRB2	NM_173689	0.002136351606693879	0.29928572720416746	Body		False	False	False	True	False	False	False	False	True	False	False	False	False	False	False
cg11117531	17	TLCD2	1613239.0	TLCD2	NM_001164407	0.0021378542862762113	0.2994435772532157	Body	chr17:1613226-1614110	False	False	False	True	False	False	False	False	False	True	False	False	False	False	False
cg27514730	1		95027075.0			0.002146928842541714	0.3004696261948727			False	False	False	False	False	False	False	True	True	False	False	False	False	False	False
cg09272510	12		116946437.0			0.002147374689979239	0.3004696261948727		chr12:116946195-116946607	False	False	False	False	False	False	False	True	False	True	False	False	False	False	False
cg07160033	1		18919027.0			0.00214744292909338	0.3004696261948727			False	False	False	False	False	False	False	True	True	False	False	False	False	False	False
cg15646089	5	SEMA5A	9265709.0	SEMA5A	NM_003966	0.002150338137254032	0.3008218822665057	Body		False	False	False	True	False	False	False	False	True	False	False	False	False	False	False
cg24677127	11		95449292.0			0.00215113875106307	0.30088104248692754			False	False	False	False	False	False	False	True	True	False	False	False	False	False	False
cg08508721	2		238525820.0			0.002151829667241942	0.3009248411564682			False	False	False	False	False	False	False	True	True	False	False	False	False	False	True
cg09347218	16		25061029.0			0.0021524268900763614	0.30095552410740684			False	False	False	False	False	False	False	True	True	False	False	False	False	False	False
cg11068881	8		40925730.0			0.002153238177075503	0.30101612180515863			False	False	False	False	False	False	False	True	True	False	False	False	False	False	False
cg06475626	17		53316111.0			0.002153902897824948	0.3010305544217501		chr17:53315618-53316198	False	False	False	False	False	False	False	True	False	True	False	False	False	False	False
cg04351062	12		24717058.0			0.0021584179820915545	0.3014228441565209		chr12:24714956-24716243	False	False	False	False	False	False	False	True	False	False	False	True	False	False	False
cg06925185	21	KRTAP20	32006576.0	KRTAP20-2	NM_181616	0.002162538640008606	0.30178666200090665	TSS1500		False	True	False	False	False	False	False	False	True	False	False	False	False	False	False
cg09942013	X		147461746.0			0.0021643108592195397	0.3019356917541302			False	False	False	False	False	False	False	True	True	False	False	False	False	False	False
cg11652765	6	SLC35F1	118610065.0	SLC35F1	NM_001029858	0.002164364651529237	0.3019356917541302	Body		False	False	False	True	False	False	False	False	True	False	False	False	False	False	False
cg19082864	3	RYBP	72462630.0	RYBP	NM_012234	0.0021656237110661844	0.3020584346275631	Body		False	False	False	True	False	False	False	False	True	False	False	False	False	False	False
cg07382806	4	CYP4V2	187124936.0	CYP4V2	NM_207352	0.0021786892202907645	0.3035460037545291	Body		False	False	False	True	False	False	False	False	True	False	False	False	False	False	False
cg12040381	8		59426764.0			0.002178956403283102	0.3035460037545291			False	False	False	False	False	False	False	True	True	False	False	False	False	False	False
cg23101649	13		107354601.0			0.0021842911435436315	0.3041175952828521			False	False	False	False	False	False	False	True	True	False	False	False	False	False	True
cg07462206	19		44267801.0			0.002187767152544192	0.30445394240602014			False	False	False	False	False	False	False	True	True	False	False	False	False	False	True
cg08851181	10	TSPAN15	71228077.0	TSPAN15	NM_012339	0.002190234421746118	0.30474405269683025	Body		False	False	False	True	False	False	False	False	True	False	False	False	False	False	True
cg17586256	6	DLL1	170598215.0	DLL1	NM_005618	0.0021931472955602988	0.3049095298799121	Body	chr6:170598214-170601222	False	False	False	True	False	False	False	False	False	True	False	False	False	False	False
cg02193425	6	FAM50B	3848280.0	FAM50B	NM_012135	0.00219354615498669	0.3049095298799121	TSS1500	chr6:3849271-3851048	False	True	False	False	False	False	False	False	False	False	True	False	False	False	True
cg16724151	9		85768728.0			0.0021936478743477864	0.3049095298799121			False	False	False	False	False	False	False	True	True	False	False	False	False	False	False
cg02307165	19		13273910.0			0.002193720416014494	0.3049095298799121		chr19:13273652-13274116	False	False	False	False	False	False	False	True	False	True	False	False	False	False	False
cg09544111	17		43459858.0			0.0021944573694977444	0.3049587483634389			False	False	False	False	False	False	False	True	True	False	False	False	False	False	False
cg22214349	12		94451650.0			0.0021999698880646565	0.30551161331005006			False	False	False	False	False	False	False	True	True	False	False	False	False	False	False
cg25561451	3		23692374.0			0.0022038558392552684	0.3059445832841921			False	False	False	False	False	False	False	True	True	False	False	False	False	False	False
cg04377139	4	FNIP2	159718094.0	FNIP2	NM_020840	0.002204520431188943	0.30598351772593796	Body		False	False	False	True	False	False	False	False	True	False	False	False	False	False	True
cg06580800	19		39921535.0			0.002206658073990099	0.30613991113336686			False	False	False	False	False	False	False	True	True	False	False	False	False	False	True
cg20142360	20		794290.0			0.002207535566683827	0.3061886041449363			False	False	False	False	False	False	False	True	True	False	False	False	False	False	False
cg08554257	16	NOD2	50730737.0	NOD2	NM_022162	0.0022106904484848894	0.30656109859147906	TSS1500		False	True	False	False	False	False	False	False	True	False	False	False	False	False	True
cg25268357	20		7837541.0			0.0022109908587369075	0.30656109859147906			False	False	False	False	False	False	False	True	True	False	False	False	False	False	False
cg21409829	1		2850859.0			0.0022115110884920633	0.3065798655033943		chr1:2850665-2850873	False	False	False	False	False	False	False	True	False	True	False	False	False	False	False
cg16738453	1	PPAP2B	57029014.0	PPAP2B	NM_003713	0.002213305399067991	0.3067752198708537	Body		False	False	False	True	False	False	False	False	True	False	False	False	False	False	True
cg27536424	19		31645096.0			0.0022153885678646516	0.30701053649686333			False	False	False	False	False	False	False	True	True	False	False	False	False	False	False
cg16254375	4		93105176.0			0.0022205253941733317	0.3076688762495898		chr4:93103617-93103953	False	False	False	False	False	False	False	True	False	False	False	True	False	False	False
cg11510285	3		13194747.0			0.002226634584831883	0.3084080550856267			False	False	False	False	False	False	False	True	True	False	False	False	False	False	False
cg11608332	18		45530279.0			0.002231008795001721	0.30891712221412			False	False	False	False	False	False	False	True	True	False	False	False	False	False	True
cg09798061	16		1482603.0			0.0022338041031276378	0.3092397806394961		chr16:1482551-1483201	False	False	False	False	False	False	False	True	False	True	False	False	False	False	False
cg07946923	6	RING1	33176087.0	RING1	NM_002931	0.0022350673134002323	0.3093608904194664	TSS200	chr6:33175561-33176387	True	False	False	False	False	False	False	False	False	True	False	False	False	False	False
cg02514715	1	ACTL8	18092798.0	ACTL8	NM_030812	0.0022370714857338366	0.3095307232743794	5URT		False	False	False	False	False	True	False	False	True	False	False	False	False	False	True
cg08796458	22	CDPF1	46640902.0	CDPF1	NM_207327	0.0022382966784111557	0.309615100145394	3UTR		False	False	False	False	False	False	True	False	True	False	False	False	False	False	False
cg17774679	2	CYP27A1	219645811.0	CYP27A1	NM_000784	0.002238458680276794	0.309615100145394	TSS1500	chr2:219646432-219647181	False	True	False	False	False	False	False	False	False	False	True	False	False	False	False
cg22530767	14	PRKCH	61787418.0	PRKCH	NM_006255	0.0022397581473524255	0.3097410536683143	TSS1500	chr14:61787880-61789467	False	True	False	False	False	False	False	False	False	False	True	False	False	False	False
cg16716993	18	OSBPL1A	21977874.0	OSBPL1A	NM_080597	0.002241587197372517	0.309940187936234	TSS200	chr18:21977275-21978110	True	False	False	False	False	False	False	False	False	True	False	False	False	False	False
cg04965671	22	PISD	32015030.0	PISD	NM_014338	0.0022433007659453143	0.3100694756244486	3UTR		False	False	False	False	False	False	True	False	True	False	False	False	False	False	False
cg11838668	7		35296189.0			0.002245516729824681	0.31032191930245273		chr7:35296921-35298218	False	False	False	False	False	False	False	True	False	False	True	False	False	False	False
cg09375394	12	HOXC4	54434399.0	HOXC4	NM_014620	0.0022464794359964083	0.3104011099697497	5URT		False	False	False	False	False	True	False	False	True	False	False	False	False	False	False
cg01735420	11	UBASH3B	122527139.0	UBASH3B	NM_032873	0.00224939367485139	0.310749874058385	Body	chr11:122526278-122527479	False	False	False	True	False	False	False	False	False	True	False	False	False	False	False
cg04976037	18		64899402.0			0.0022521688850744444	0.3110793139590003			False	False	False	False	False	False	False	True	True	False	False	False	False	False	False
cg14042396	2		16153454.0			0.002253888162658767	0.31125134753285744		chr2:16153944-16154419	False	False	False	False	False	False	False	True	False	False	True	False	False	False	False
cg13598008	6		10384012.0			0.0022541958688980716	0.31125134753285744		chr6:10383525-10384114	False	False	False	False	False	False	False	True	False	True	False	False	False	False	False
cg17602428	1		38139794.0			0.0022560288405660887	0.31145045083671496			False	False	False	False	False	False	False	True	True	False	False	False	False	False	False
cg18340020	16	CIRH1A	69200838.0	CIRH1A	NM_032830	0.0022628566469300696	0.3121766330530927	Body		False	False	False	True	False	False	False	False	True	False	False	False	False	False	False
cg01217350	4	FAM160A1	152475308.0	FAM160A1	NM_001109977	0.002265628424274807	0.3125048960217512	5URT		False	False	False	False	False	True	False	False	True	False	False	False	False	False	False
cg11830461	20		49039858.0			0.0022707793901041	0.31310694881763756			False	False	False	False	False	False	False	True	True	False	False	False	False	False	True
cg09423735	12	NTS	86266700.0	NTS	NM_006183	0.0022750289921263595	0.31363861527434217	TSS1500		False	True	False	False	False	False	False	False	True	False	False	False	False	False	False
cg08331596	11		76341558.0			0.0022754931576310666	0.31364832256827746			False	False	False	False	False	False	False	True	True	False	False	False	False	False	True
cg03385696	7	YWHAG	75988425.0	YWHAG	NM_012479	0.0022791803220333783	0.3137982625658062	TSS200	chr7:75987606-75988977	True	False	False	False	False	False	False	False	False	True	False	False	False	False	False
cg05643303	12	HOXC8	54402714.0	HOXC8	NM_022658	0.0022812790836606537	0.3140111475234113	TSS200	chr12:54402682-54403347	True	False	False	False	False	False	False	False	False	True	False	False	False	False	False
cg20582779	1	HHIPL2	222721375.0	HHIPL2	NM_024746	0.002282943139215839	0.3141859080516908	1stExon		False	False	False	False	True	False	False	False	True	False	False	False	False	False	False
cg15519048	4		33091676.0			0.0022848059042509736	0.3143879505109463			False	False	False	False	False	False	False	True	True	False	False	False	False	False	False
cg11319728	16		72259230.0			0.002296261454145798	0.31565733014141134			False	False	False	False	False	False	False	True	True	False	False	False	False	False	False
cg02372820	17		70348376.0			0.0022987748607442996	0.31592805372654614			False	False	False	False	False	False	False	True	True	False	False	False	False	False	False
cg10052840	19	SEMA6B	4558119.0	SEMA6B	NM_032108	0.0022992571502145017	0.3159398263492003	Body	chr19:4558363-4558579	False	False	False	True	False	False	False	False	False	False	True	False	False	False	True
cg19908114	7		22736326.0			0.00230146552465843	0.31607970391698154			False	False	False	False	False	False	False	True	True	False	False	False	False	False	False
cg16565527	11		129575446.0			0.002306591352993817	0.3166199083086014			False	False	False	False	False	False	False	True	True	False	False	False	False	False	False
cg07950002	9	PKN3	131465811.0	PKN3	NM_013355	0.0023094892098252232	0.31696306916712774	Body	chr9:131464843-131465830	False	False	False	True	False	False	False	False	False	True	False	False	False	False	False
cg10497754	17	LOC100507351	75554146.0	LOC100507351	NR_040050	0.0023112722076051606	0.31709850559879255	Body		False	False	False	True	False	False	False	False	True	False	False	False	False	False	False
cg02723741	11		19281326.0			0.0023133741269547817	0.3171909177423118			False	False	False	False	False	False	False	True	True	False	False	False	False	False	False
cg05657656	3		150093970.0			0.002320170772808901	0.31788217463330565			False	False	False	False	False	False	False	True	True	False	False	False	False	False	False
cg06900355	5		150554476.0			0.0023248422419225325	0.3184118484787721			False	False	False	False	False	False	False	True	True	False	False	False	False	False	False
cg11038646	12	EP400	132537533.0	EP400	NM_015409	0.002325521598276373	0.31845013939966005	Body		False	False	False	True	False	False	False	False	True	False	False	False	False	False	False
cg20158578	5		10060198.0			0.002326569674388152	0.3185263320683932			False	False	False	False	False	False	False	True	True	False	False	False	False	False	False
cg01495299	8		128003923.0			0.002326877756443596	0.3185263320683932			False	False	False	False	False	False	False	True	True	False	False	False	False	False	False
cg02100408	8		33867156.0			0.002330501533772291	0.3189675761591508			False	False	False	False	False	False	False	True	True	False	False	False	False	False	False
cg00690343	1		94020824.0			0.002330958715011362	0.3189753421930245			False	False	False	False	False	False	False	True	True	False	False	False	False	False	True
cg23221375	15	RBPMS2	65053605.0	RBPMS2	NM_194272	0.00233449017243995	0.31934887433097786	Body		False	False	False	True	False	False	False	False	True	False	False	False	False	False	True
cg16434510	8		129800022.0			0.002345130908521095	0.32052925735832005			False	False	False	False	False	False	False	True	True	False	False	False	False	False	False
cg21915242	6		132302368.0			0.0023460060109686547	0.3205938559127165			False	False	False	False	False	False	False	True	True	False	False	False	False	False	False
cg19047226	19	GNA15	3161538.0	GNA15	NM_002068	0.0023478047976411474	0.3207846368822342	Body	chr19:3162841-3163161	False	False	False	True	False	False	False	False	False	False	True	False	False	False	False
cg26863534	12		4029924.0			0.002352078068584232	0.3212582926175689			False	False	False	False	False	False	False	True	True	False	False	False	False	False	False
cg07607583	19	POLR2E	1095686.0	POLR2E	NM_002695	0.002355228377209225	0.32152318454754275	TSS1500	chr19:1094797-1095649	False	True	False	False	False	False	False	False	False	False	False	True	False	False	False
cg14614881	9	COL27A1	116982494.0	COL27A1	NM_032888	0.0023566861046127588	0.3216216504207037	Body		False	False	False	True	False	False	False	False	True	False	False	False	False	False	False
cg01914248	6		63982783.0			0.0023579684701108506	0.3216216504207037			False	False	False	False	False	False	False	True	True	False	False	False	False	False	False
cg04524274	11		62921318.0			0.0023651525421336437	0.3224124846975993			False	False	False	False	False	False	False	True	True	False	False	False	False	False	False
cg06861506	16		50904619.0			0.0023702146848302136	0.3227393709388734			False	False	False	False	False	False	False	True	True	False	False	False	False	False	False
cg18603801	19	FARSA	13045077.0	FARSA	NM_004461	0.002372852159180343	0.3229880783446978	TSS1500	chr19:13049038-13049809	False	True	False	False	False	False	False	False	False	False	False	False	False	True	False
cg07568741	2	SPATA3	231856255.0	SPATA3-AS1	NR_033879	0.002375647163243699	0.3232028405285894	Body	chr2:231854997-231855957	False	False	False	True	False	False	False	False	False	False	False	True	False	False	False
cg13969843	15	SKOR1	68111947.0	SKOR1	NM_001258024	0.0023839750019510144	0.3239485294232525	TSS200	chr15:68115485-68122575	True	False	False	False	False	False	False	False	False	False	False	False	False	True	False
cg13423729	19	PAPL	39573757.0	PAPL	NM_001004318	0.002386397437938848	0.3240288560423211	TSS1500	chr19:39574700-39575137	False	True	False	False	False	False	False	False	False	False	True	False	False	False	False
cg12874063	12	SUDS3	118842246.0	SUDS3	NM_022491	0.002387864359887518	0.32414526211743033	Body		False	False	False	True	False	False	False	False	True	False	False	False	False	False	False
cg21886330	1		239288489.0			0.002389150419710745	0.324254751579737			False	False	False	False	False	False	False	True	True	False	False	False	False	False	False
cg02231249	17		75229687.0			0.0023900465308141386	0.32427570000424166			False	False	False	False	False	False	False	True	True	False	False	False	False	False	False
cg12799875	X		6210487.0			0.002392798146077346	0.3244957391978739			False	False	False	False	False	False	False	True	True	False	False	False	False	False	False
cg24347263	19		2969117.0			0.0023954809872901543	0.3247917483708608			False	False	False	False	False	False	False	True	True	False	False	False	False	False	True
cg23118318	X	GAB3	153981260.0	GAB3	NR_104114	0.0023975142433096683	0.3249036462190596	TSS1500	chrX:153978838-153979650	False	True	False	False	False	False	False	False	False	False	False	True	False	False	False
cg21847957	1	REN	204132250.0	REN	NM_000537	0.002398707386836909	0.3250079183842437	Body		False	False	False	True	False	False	False	False	True	False	False	False	False	False	False
cg20497668	10	CFAP46	134624132.0	CFAP46	NM_001200049	0.002400590580389319	0.32520776096711856	Body	chr10:134624054-134624275	False	False	False	True	False	False	False	False	False	True	False	False	False	False	False
cg11166319	4		48040850.0			0.0024017699021924425	0.32531219836764474			False	False	False	False	False	False	False	True	True	False	False	False	False	False	False
cg26784032	1		215697002.0			0.002406679381278899	0.3258047319043306			False	False	False	False	False	False	False	True	True	False	False	False	False	False	False
cg22647993	2		101070390.0			0.002407451327752971	0.3258047319043306			False	False	False	False	False	False	False	True	True	False	False	False	False	False	False
cg16549637	2		136851230.0			0.002417041263182644	0.3268804142146955			False	False	False	False	False	False	False	True	True	False	False	False	False	False	False
cg16353833	2	LOC101927641	200488208.0	LOC101927641	NR_110270	0.0024177939654460865	0.32692670420940945	Body		False	False	False	True	False	False	False	False	True	False	False	False	False	False	False
cg00870713	1	EDEM3	184722906.0	EDEM3	NM_025191	0.0024182525741594336	0.32693321881027854	Body	chr1:184723252-184724438	False	False	False	True	False	False	False	False	False	False	True	False	False	False	False
cg13725041	3		184381416.0			0.0024197236275225378	0.3270765844069634			False	False	False	False	False	False	False	True	True	False	False	False	False	False	False
cg16928432	9	ROR2	94712480.0	ROR2	NM_004560	0.002421309600077922	0.3272354324680811	TSS200	chr9:94711117-94713075	True	False	False	False	False	False	False	False	False	True	False	False	False	False	False
cg15542570	6		150574391.0			0.0024225282212052704	0.3272890684307893			False	False	False	False	False	False	False	True	True	False	False	False	False	False	True
cg18775064	11	CCDC86	60615044.0	CCDC86	NM_024098	0.0024239886198289774	0.3274308372014295	Body		False	False	False	True	False	False	False	False	True	False	False	False	False	False	False
cg20102484	X		68238623.0			0.0024275085240862047	0.32785070743839934			False	False	False	False	False	False	False	True	True	False	False	False	False	False	True
cg18368742	12	TMEM132C	128752573.0	TMEM132C	NM_001136103	0.002429145885709175	0.3279606329081623	Body	chr12:128751041-128753151	False	False	False	True	False	False	False	False	False	True	False	False	False	False	False
cg13797282	22	CARD10	37914859.0	CARD10	NM_014550	0.0024300868802368345	0.32803207855992095	Body	chr22:37914768-37915883	False	False	False	True	False	False	False	False	False	True	False	False	False	False	False
cg00661126	16	RABEP2	28917722.0	RABEP2	NM_024816	0.002431593356202708	0.3281701070067973	Body		False	False	False	True	False	False	False	False	True	False	False	False	False	False	False
cg18126312	3	IGSF10	151163301.0	IGSF10	NM_178822	0.002431933370820794	0.3281701070067973	Body		False	False	False	True	False	False	False	False	True	False	False	False	False	False	False
cg15975990	2	CWC22	180871849.0	CWC22	NM_020943	0.002433640394263565	0.328306637794596	TSS200	chr2:180871627-180871874	True	False	False	False	False	False	False	False	False	True	False	False	False	False	False
cg17210004	17		63512677.0			0.0024360721626153926	0.3285616237841864			False	False	False	False	False	False	False	True	True	False	False	False	False	False	False
cg23505037	3		64034782.0			0.0024389314754766113	0.3287246316243783			False	False	False	False	False	False	False	True	True	False	False	False	False	False	False
cg15391214	12		63031898.0			0.002444499650405777	0.3293418394337369			False	False	False	False	False	False	False	True	True	False	False	False	False	False	False
cg00371593	17	P4HB	79801407.0	P4HB	NM_000918	0.0024476969044238176	0.32968292006739086	3UTR	chr17:79804259-79804488	False	False	False	False	False	False	True	False	False	False	False	False	False	True	True
cg16058470	5		102143850.0			0.0024506120301193797	0.3299639740615253			False	False	False	False	False	False	False	True	True	False	False	False	False	False	True
cg07089188	2		241872938.0			0.0024511088387896883	0.32997509040946943			False	False	False	False	False	False	False	True	True	False	False	False	False	False	False
cg22899869	X	LINC00629	133688522.0	LINC00629	NR_038998	0.0024536926611566263	0.3301965263591348	Body	chrX:133683174-133685463	False	False	False	True	False	False	False	False	False	False	False	False	True	False	False
cg26027654	2	TRAPPC12	3427711.0	TRAPPC12	NM_016030	0.002455526844917218	0.3303309841349249	Body		False	False	False	True	False	False	False	False	True	False	False	False	False	False	False
cg09841649	4		84139253.0			0.0024592726718967485	0.33059398146032826			False	False	False	False	False	False	False	True	True	False	False	False	False	False	False
cg03055021	1	FHAD1	15664770.0	FHAD1	NM_052929	0.0024592824619579425	0.33059398146032826	Body		False	False	False	True	False	False	False	False	True	False	False	False	False	False	True
cg04832165	9		91364475.0			0.002459685249158987	0.33059398146032826			False	False	False	False	False	False	False	True	True	False	False	False	False	False	False
cg06008302	1		163354879.0			0.002459856317849769	0.33059398146032826			False	False	False	False	False	False	False	True	True	False	False	False	False	False	False
cg19412324	6	PLEKHG1	150921961.0	PLEKHG1	NM_001029884	0.0024604844342519887	0.33062261511488983	5URT	chr6:150920904-150922146	False	False	False	False	False	True	False	False	False	True	False	False	False	False	False
cg21909680	1		8943881.0			0.002461291761962503	0.3306620250856626			False	False	False	False	False	False	False	True	True	False	False	False	False	False	False
cg17160384	5	CCNB1	68462743.0	CCNB1	NM_031966	0.002461607944077216	0.3306620250856626	TSS200	chr5:68462675-68463214	True	False	False	False	False	False	False	False	False	True	False	False	False	False	False
cg23398131	12	HECTD4	112741167.0	HECTD4	NM_001109662	0.002465335651832015	0.3310511063436051	Body		False	False	False	True	False	False	False	False	True	False	False	False	False	False	False
cg13764877	12	NXPH4	57612970.0	NXPH4	NM_007224	0.002473959297197138	0.33197307990074093	Body	chr12:57609976-57611168	False	False	False	True	False	False	False	False	False	False	False	True	False	False	False
cg16514411	20		61966992.0			0.002475645517068971	0.3320996328752123			False	False	False	False	False	False	False	True	True	False	False	False	False	False	False
cg26679964	7		142976541.0			0.0024780326278294167	0.33235115608026505			False	False	False	False	False	False	False	True	True	False	False	False	False	False	True
cg26459419	17		77774880.0			0.002478354966420452	0.33235115608026505		chr17:77770672-77778468	False	False	False	False	False	False	False	True	False	True	False	False	False	False	False
cg10107043	15		96591004.0			0.0024795997258914857	0.33240823458258617			False	False	False	False	False	False	False	True	True	False	False	False	False	False	False
cg17316508	7		25770971.0			0.0024796152092047045	0.33240823458258617			False	False	False	False	False	False	False	True	True	False	False	False	False	False	True
cg03953298	2	CCDC141	179735788.0	CCDC141	NM_173648	0.0024810544770414457	0.3324381221779766	Body		False	False	False	True	False	False	False	False	True	False	False	False	False	False	True
cg08115553	17		13215554.0			0.0024817005689994585	0.3324639842488926			False	False	False	False	False	False	False	True	True	False	False	False	False	False	False
cg14548259	12		116946214.0			0.0024821314421478832	0.3324657924922893		chr12:116946195-116946607	False	False	False	False	False	False	False	True	False	True	False	False	False	False	False
cg11027756	11		59183051.0			0.002482723345567581	0.3324891654867769			False	False	False	False	False	False	False	True	True	False	False	False	False	False	False
cg22888528	4	TRIML1	189066031.0	TRIML1	NM_178556	0.0024939257501821674	0.333369637481894	Body		False	False	False	True	False	False	False	False	True	False	False	False	False	False	False
cg06642354	14		66698904.0			0.002494581121837764	0.333369637481894			False	False	False	False	False	False	False	True	True	False	False	False	False	False	False
cg11436113	20		19191145.0			0.002495575551845283	0.333369637481894		chr20:19192459-19193902	False	False	False	False	False	False	False	True	False	False	True	False	False	False	False
cg14906638	18	PARD6G	78001859.0	PARD6G	NM_032510	0.002496328541229159	0.3334143111648428	Body	chr18:78004028-78005438	False	False	False	True	False	False	False	False	False	False	False	False	False	True	False
cg21092526	14		71839064.0			0.002497821367787795	0.33354644498243363			False	False	False	False	False	False	False	True	True	False	False	False	False	False	False
cg01437816	2		102658053.0			0.002498691221614322	0.33354644498243363			False	False	False	False	False	False	False	True	True	False	False	False	False	False	False
cg05029473	5	CTC	180674081.0	CTC-338M12.4	NR_109909	0.0024999909263368676	0.3336237681781998	Body	chr5:180673068-180673694	False	False	False	True	False	False	False	False	False	False	False	True	False	False	False
cg20772125	12	BTG1	92539146.0	BTG1	NM_001731	0.002501446803539464	0.333762139056584	Body	chr12:92538710-92540333	False	False	False	True	False	False	False	False	False	True	False	False	False	False	False
cg00492305	1	SHE	154456920.0	SHE	NM_001010846	0.0025041776115192617	0.33407054610025416	Body		False	False	False	True	False	False	False	False	True	False	False	False	False	False	True
cg03102352	1	PADI2	17409984.0	PADI2	NM_007365	0.0025050855760789994	0.334135713619929	Body		False	False	False	True	False	False	False	False	True	False	False	False	False	False	True
cg09678315	1	NGF	115875992.0	NGF	NM_002506	0.0025069345818867408	0.33427039359749716	5URT		False	False	False	False	False	True	False	False	True	False	False	False	False	False	False
cg22171607	1		8137564.0			0.002509794032339477	0.3345956592104487			False	False	False	False	False	False	False	True	True	False	False	False	False	False	True
cg07591634	3	RFTN1	16526382.0	RFTN1	NM_015150	0.0025138615273255296	0.3348577056506699	Body		False	False	False	True	False	False	False	False	True	False	False	False	False	False	True
cg23777302	11		69706954.0			0.0025178177858928793	0.33515612861953786		chr11:69706778-69707017	False	False	False	False	False	False	False	True	False	True	False	False	False	False	False
cg22992116	14	PAPLN	73713731.0	PAPLN	NM_173462	0.002517972251117557	0.33515612861953786	Body	chr14:73712288-73712911	False	False	False	True	False	False	False	False	False	False	False	True	False	False	False
cg18733516	22	MYO18B	26320109.0	MYO18B	NM_032608	0.002518012981584074	0.33515612861953786	Body		False	False	False	True	False	False	False	False	True	False	False	False	False	False	False
cg03260991	19	LOC100128573	7539710.0	LOC100128573	NR_024491	0.002519203121099909	0.33515612861953786	TSS1500	chr19:7542104-7542355	False	True	False	False	False	False	False	False	False	False	False	False	False	True	False
cg13063369	11		119625793.0			0.002520136575905109	0.33515612861953786			False	False	False	False	False	False	False	True	True	False	False	False	False	False	False
cg05705818	4		55437654.0			0.00252027686454165	0.33515612861953786			False	False	False	False	False	False	False	True	True	False	False	False	False	False	False
cg16801161	12		64110062.0			0.0025203093922653097	0.33515612861953786			False	False	False	False	False	False	False	True	True	False	False	False	False	False	False
cg25710235	13	IL17D	21276842.0	IL17D	NM_138284	0.0025232171086981155	0.3354308060340282	TSS1500	chr13:21277233-21278446	False	True	False	False	False	False	False	False	False	False	True	False	False	False	False
cg03237250	21		43126369.0			0.0025240327108458117	0.33548324182370637			False	False	False	False	False	False	False	True	True	False	False	False	False	False	False
cg16629741	17		74371621.0			0.002524497020164608	0.3354889756211846			False	False	False	False	False	False	False	True	True	False	False	False	False	False	False
cg13182339	3	PRICKLE2	64058252.0	PRICKLE2-AS1	NR_045697	0.0025260839604945044	0.3355878949004977	Body		False	False	False	True	False	False	False	False	True	False	False	False	False	False	False
cg20851637	X	LINC00894	149175401.0	LINC00894	NR_027456	0.002529955317883778	0.33604615605793825	Body		False	False	False	True	False	False	False	False	True	False	False	False	False	False	False
cg27480497	13		48784568.0			0.002531320413071057	0.3360757948715609			False	False	False	False	False	False	False	True	True	False	False	False	False	False	False
cg04618848	15	SKOR1	68111941.0	SKOR1	NM_001258024	0.0025320742003408633	0.3360757948715609	TSS200	chr15:68115485-68122575	True	False	False	False	False	False	False	False	False	False	False	False	False	True	False
cg19583287	3	LOC253573	186205811.0	LOC253573	NR_033844	0.002532287993315166	0.3360757948715609	Body		False	False	False	True	False	False	False	False	True	False	False	False	False	False	False
cg09239106	12	KCNH3	49937997.0	KCNH3	NM_012284	0.0025344562918905448	0.3362515168616269	Body		False	False	False	True	False	False	False	False	True	False	False	False	False	False	False
cg01995815	3	CLSTN2	139984238.0	CLSTN2	NM_022131	0.002536616583086181	0.33648208414202796	Body		False	False	False	True	False	False	False	False	True	False	False	False	False	False	False
cg17361541	16		75306167.0			0.0025394436145505608	0.33669562503437195			False	False	False	False	False	False	False	True	True	False	False	False	False	False	False
cg05498503	6	HIVEP2	143224021.0	HIVEP2	NM_006734	0.002542681642277473	0.3370620930300334	5URT		False	False	False	False	False	True	False	False	True	False	False	False	False	False	True
cg21758733	5	TRIO	14359544.0	TRIO	NM_007118	0.0025505506476882637	0.3379927259315432	Body		False	False	False	True	False	False	False	False	True	False	False	False	False	False	False
cg06121193	1		90282411.0			0.0025517242296542535	0.33809200058983385		chr1:90286189-90287222	False	False	False	False	False	False	False	True	False	False	False	False	False	True	False
cg05309989	14	LINC01599	50527872.0	LINC01599	NR_131171	0.0025524505810660507	0.33810334204254083	Body		False	False	False	True	False	False	False	False	True	False	False	False	False	False	True
cg19374961	8	TOX	60019164.0	TOX	NM_014729	0.002552658733890277	0.33810334204254083	Body		False	False	False	True	False	False	False	False	True	False	False	False	False	False	False
cg22251207	1		175287194.0			0.0025597460444239284	0.3389293531224165			False	False	False	False	False	False	False	True	True	False	False	False	False	False	True
cg03313909	X		139017813.0			0.0025610042850246935	0.33903959718998256		chrX:139013862-139015491	False	False	False	False	False	False	False	True	False	False	False	False	True	False	False
cg26804974	2		44335362.0			0.002575413498061112	0.340503198665061			False	False	False	False	False	False	False	True	True	False	False	False	False	False	False
cg04106285	12		96822761.0			0.002576346296150952	0.3405612570031349			False	False	False	False	False	False	False	True	True	False	False	False	False	False	True
cg24744168	11		33711967.0			0.0025783602024743754	0.3407330882219147			False	False	False	False	False	False	False	True	True	False	False	False	False	False	True
cg06350844	4	MAML3	141071263.0	MAML3	NM_018717	0.002578501707713893	0.3407330882219147	Body	chr4:141071950-141075566	False	False	False	True	False	False	False	False	False	False	True	False	False	False	False
cg15384767	6	CDKAL1	20876574.0	CDKAL1	NM_017774	0.00258169330102481	0.3410982519396626	Body		False	False	False	True	False	False	False	False	True	False	False	False	False	False	False
cg13943528	13		79283060.0			0.0025843147714308895	0.34131845901540836			False	False	False	False	False	False	False	True	True	False	False	False	False	False	False
cg07748253	5	TRIO	14306269.0	TRIO	NM_007118	0.002586296899679445	0.3414799299352491	Body		False	False	False	True	False	False	False	False	True	False	False	False	False	False	False
cg25354733	17		48285103.0			0.0025906726674352833	0.3417806144757107			False	False	False	False	False	False	False	True	True	False	False	False	False	False	True
cg00449164	10		107944066.0			0.0025907195666938347	0.3417806144757107			False	False	False	False	False	False	False	True	True	False	False	False	False	False	False
cg16196028	22		39673460.0			0.00259153248201535	0.34179010001313015			False	False	False	False	False	False	False	True	True	False	False	False	False	False	True
cg21708888	22	UPB1	24915037.0	UPB1	NM_016327	0.0025923285866307154	0.34179010001313015	Body		False	False	False	True	False	False	False	False	True	False	False	False	False	False	False
cg17530754	21	NRIP1	16431021.0	NRIP1	NM_003489	0.002593835231448165	0.34181439876179864	5URT		False	False	False	False	False	True	False	False	True	False	False	False	False	False	True
cg11933583	8		144388974.0			0.00259397943479056	0.34181439876179864		chr8:144389582-144390626	False	False	False	False	False	False	False	True	False	False	True	False	False	False	False
cg04463911	6	LOC401286	168073237.0	LOC401286	NR_117091	0.0025946108171513824	0.34184104802225546	Body		False	False	False	True	False	False	False	False	True	False	False	False	False	False	False
cg05560728	17	BCL6B	6924953.0	BCL6B	NM_181844	0.0025962274852111434	0.34194093159759326	TSS1500	chr17:6925400-6927527	False	True	False	False	False	False	False	False	False	False	True	False	False	False	False
cg25831116	X		135932728.0			0.0026025927086232013	0.3426659596295906			False	False	False	False	False	False	False	True	True	False	False	False	False	False	False
cg25274176	11	CHST1	45685462.0	CHST1	NM_003654	0.002603662650134846	0.34269354454384726	5URT	chr11:45686160-45687495	False	False	False	False	False	True	False	False	False	False	True	False	False	False	False
cg06052200	18	DCC	49870300.0	DCC	NM_005215	0.0026042317956887972	0.3426950341649774	Body	chr18:49868377-49868759	False	False	False	True	False	False	False	False	False	False	False	True	False	False	False
cg03677635	17		2484215.0			0.002604534401967921	0.3426950341649774			False	False	False	False	False	False	False	True	True	False	False	False	False	False	False
cg03183891	8		55066017.0			0.002605558359423293	0.3427731434281249			False	False	False	False	False	False	False	True	True	False	False	False	False	False	False
cg26216971	1	GBP1P1	89871957.0	GBP1P1	NR_003133	0.0026077857728460533	0.3430095209008538	TSS1500		False	True	False	False	False	False	False	False	True	False	False	False	False	False	False
cg25697809	4		149773476.0			0.002609250270688676	0.34314548842175724			False	False	False	False	False	False	False	True	True	False	False	False	False	False	False
cg01570128	22		35842551.0			0.002613062621716648	0.34342006288442145			False	False	False	False	False	False	False	True	True	False	False	False	False	False	False
cg07875261	2		223185496.0			0.002615478699846222	0.34368089072675784		chr2:223183013-223185468	False	False	False	False	False	False	False	True	False	False	False	True	False	False	False
cg00771161	7		104603404.0			0.002617469131189903	0.3438290012447267			False	False	False	False	False	False	False	True	True	False	False	False	False	False	False
cg27138145	14	LINC01500	59384918.0	LINC01500	NR_110547	0.0026179787618502482	0.34383924426640056	Body		False	False	False	True	False	False	False	False	True	False	False	False	False	False	False
cg10535590	4	NWD2	37394709.0	NWD2	NM_001144990	0.002619345127389494	0.34396198692857854	Body		False	False	False	True	False	False	False	False	True	False	False	False	False	False	False
cg19362728	11		118810606.0			0.002622051051052063	0.3441768394157842			False	False	False	False	False	False	False	True	True	False	False	False	False	False	False
cg11332139	11	SIDT2	117049400.0	SIDT2	NM_001040455	0.0026225481564053654	0.3441768394157842	TSS1500	chr11:117049399-117050234	False	True	False	False	False	False	False	False	False	True	False	False	False	False	False
cg19601666	1	LOC101927244	71172089.0	LOC101927244	NR_125938	0.0026244626420964044	0.34424221730888893	TSS200		True	False	False	False	False	False	False	False	True	False	False	False	False	False	False
cg26655143	3		52344734.0			0.002627570506407894	0.3445309374972496			False	False	False	False	False	False	False	True	True	False	False	False	False	False	False
cg12088543	16		72237338.0			0.002628743255575479	0.344627981219712			False	False	False	False	False	False	False	True	True	False	False	False	False	False	True
cg05261296	17		69437389.0			0.0026328104193491446	0.34499084817700487			False	False	False	False	False	False	False	True	True	False	False	False	False	False	False
cg00587823	18	AFG3L2	12378041.0	AFG3L2	NM_006796	0.0026347771480993718	0.34507826198972047	TSS1500	chr18:12376538-12377306	False	True	False	False	False	False	False	False	False	False	False	True	False	False	False
cg12903012	8	LINC00824	129569577.0	LINC00824	NR_121672	0.00263592445183818	0.34517177200880755	Body		False	False	False	True	False	False	False	False	True	False	False	False	False	False	False
cg04537506	5		169775581.0			0.0026385894357012626	0.3454071843336902			False	False	False	False	False	False	False	True	True	False	False	False	False	False	False
cg26056139	13	ATP8A2	26480027.0	ATP8A2	NM_016529	0.0026439832552710954	0.3459682898690929	Body		False	False	False	True	False	False	False	False	True	False	False	False	False	False	False
cg06428196	2		19338174.0			0.0026445131797600487	0.3459682898690929			False	False	False	False	False	False	False	True	True	False	False	False	False	False	False
cg26611508	13		88788987.0			0.002644613065147272	0.3459682898690929			False	False	False	False	False	False	False	True	True	False	False	False	False	False	False
cg06232721	16		34967275.0			0.0026512068754495186	0.3465463246354931			False	False	False	False	False	False	False	True	True	False	False	False	False	False	False
cg16755902	5		52039622.0			0.002653812436381988	0.34678106118045177			False	False	False	False	False	False	False	True	True	False	False	False	False	False	False
cg05081388	7		79612273.0			0.0026538733897457376	0.34678106118045177			False	False	False	False	False	False	False	True	True	False	False	False	False	False	False
cg26477549	12	CKAP4	106642937.0	CKAP4	NM_006825	0.0026595899583953075	0.34730015672610515	TSS1500	chr12:106640880-106642374	False	True	False	False	False	False	False	False	False	False	False	True	False	False	True
cg02839328	22		46036511.0			0.0026628578565546803	0.34761292081133494			False	False	False	False	False	False	False	True	True	False	False	False	False	False	False
cg06038409	2	OST4	27294836.0	OST4	NM_001134693	0.002665305641899207	0.34787376256452357	TSS1500	chr2:27294139-27294915	False	True	False	False	False	False	False	False	False	True	False	False	False	False	False
cg21816041	3		80655662.0			0.0026679811420039423	0.3481105753346579			False	False	False	False	False	False	False	True	True	False	False	False	False	False	False
cg06399192	7		52261288.0			0.002670191984446643	0.34822746523282627			False	False	False	False	False	False	False	True	True	False	False	False	False	False	False
cg12589188	10	ADARB2	1226886.0	ADARB2	NM_018702	0.002670625656862465	0.34822746523282627	3UTR	chr10:1230813-1231214	False	False	False	False	False	False	True	False	False	False	False	False	False	True	False
cg20863821	1		236107209.0			0.0026723263524611567	0.3483921925197244			False	False	False	False	False	False	False	True	True	False	False	False	False	False	False
cg08916855	1	CYB5R1	202937310.0	CYB5R1	NM_016243	0.0026737309814533873	0.3485182738961634	TSS1500	chr1:202936045-202936252	False	True	False	False	False	False	False	False	False	False	False	True	False	False	False
cg22641636	3		157248588.0			0.002675391198537638	0.3486285388709314			False	False	False	False	False	False	False	True	True	False	False	False	False	False	False
cg07418809	X	MAGEB3	30252456.0	MAGEB3	NM_002365	0.0026754522343091554	0.3486285388709314	5URT		False	False	False	False	False	True	False	False	True	False	False	False	False	False	False
cg07796659	X		17795023.0			0.0026769220612385455	0.34870598002720515			False	False	False	False	False	False	False	True	True	False	False	False	False	False	False
cg12568217	3		194248211.0			0.0026802012830320827	0.34896194420004656			False	False	False	False	False	False	False	True	True	False	False	False	False	False	True
cg25963061	11	UBQLNL	5539174.0	UBQLNL	NM_145053	0.0026810338550645046	0.3490132980375465	TSS1500		False	True	False	False	False	False	False	False	True	False	False	False	False	False	False
cg00718527	8		29732605.0			0.0026860580156410144	0.3495145489357479			False	False	False	False	False	False	False	True	True	False	False	False	False	False	False
cg25795716	1	MCOLN2	85412002.0	MCOLN2	NM_153259	0.0026862006753824224	0.3495145489357479	Body		False	False	False	True	False	False	False	False	True	False	False	False	False	False	False
cg15494704	15	C15orf43	45268816.0	C15orf43	NM_152448	0.002688390601416273	0.34974236201795694	Body		False	False	False	True	False	False	False	False	True	False	False	False	False	False	False
cg10799510	1		201236058.0			0.002693949998229826	0.35017490711039656			False	False	False	False	False	False	False	True	True	False	False	False	False	False	False
cg26982734	16		73338307.0			0.002694742910360971	0.35017490711039656			False	False	False	False	False	False	False	True	True	False	False	False	False	False	False
cg16843058	4	ALB	74274175.0	ALB	NM_000477	0.00269479272899536	0.35017490711039656	Body		False	False	False	True	False	False	False	False	True	False	False	False	False	False	False
cg04760499	14		65092364.0			0.0027004986462314915	0.35074470946324726			False	False	False	False	False	False	False	True	True	False	False	False	False	False	False
cg07471507	8		81086294.0			0.0027044477617726844	0.3511431169455476		chr8:81083320-81084057	False	False	False	False	False	False	False	True	False	False	False	False	True	False	False
cg22807341	8		50467029.0			0.0027049622281036007	0.351147510060047			False	False	False	False	False	False	False	True	True	False	False	False	False	False	False
cg10989634	1		111813745.0			0.0027053632534256656	0.351147510060047		chr1:111813411-111813853	False	False	False	False	False	False	False	True	False	True	False	False	False	False	False
cg11125847	20		3068755.0			0.0027071395346102292	0.3512702139330233			False	False	False	False	False	False	False	True	True	False	False	False	False	False	False
cg06908202	11	OPCML	133023057.0	OPCML	NM_001012393	0.0027167856868088856	0.3524004163884622	Body		False	False	False	True	False	False	False	False	True	False	False	False	False	False	False
cg20309656	1		19162101.0			0.002722821391306033	0.35306833402619364			False	False	False	False	False	False	False	True	True	False	False	False	False	False	False
cg20519569	5		178795567.0			0.002728815273580908	0.3537879688752325			False	False	False	False	False	False	False	True	True	False	False	False	False	False	False
cg02158894	19		17976717.0			0.0027324860747750365	0.35420623355264885			False	False	False	False	False	False	False	True	True	False	False	False	False	False	False
cg04793905	2		98371840.0			0.0027331830773784293	0.3542389377913755			False	False	False	False	False	False	False	True	True	False	False	False	False	False	True
cg03848597	8		114752551.0			0.002735687121190438	0.35450579800176			False	False	False	False	False	False	False	True	True	False	False	False	False	False	False
cg08719237	1	MACF1	39728532.0	MACF1	NM_012090	0.00273799588458348	0.354747269975841	Body		False	False	False	True	False	False	False	False	True	False	False	False	False	False	False
cg21515113	3	LOC344887	185676537.0	LOC344887	NR_033752	0.0027393849733027445	0.3548118231689356	TSS1500		False	True	False	False	False	False	False	False	True	False	False	False	False	False	False
cg05489586	22		45642324.0			0.0027416707822588	0.35499244202347474			False	False	False	False	False	False	False	True	True	False	False	False	False	False	True
cg07304536	16		86987635.0			0.00274505152156503	0.3553146693487821			False	False	False	False	False	False	False	True	True	False	False	False	False	False	False
cg20594809	1	LHX8	75594531.0	LHX8	NM_001001933	0.002746537331944884	0.35544923099041636	5URT	chr1:75595813-75596162	False	False	False	False	False	True	False	False	False	False	True	False	False	False	False
cg14228246	9		132165670.0			0.0027474486363028307	0.35545166933235206			False	False	False	False	False	False	False	True	True	False	False	False	False	False	True
cg13663057	6		78002283.0			0.002748676482039448	0.35554662819731714			False	False	False	False	False	False	False	True	True	False	False	False	False	False	False
cg10495207	19	MAMSTR	49223834.0	MAMSTR	NM_001130915	0.002749514733456746	0.35554662819731714	TSS1500	chr19:49223833-49224276	False	True	False	False	False	False	False	False	False	True	False	False	False	False	False
cg06647218	16	PLA2G15	68279240.0	PLA2G15	NM_012320	0.002753011939524929	0.35594018009800293	TSS200	chr16:68278870-68279628	True	False	False	False	False	False	False	False	False	True	False	False	False	False	False
cg23925540	12	DIP2B	50962271.0	DIP2B	NM_173602	0.0027547445874801105	0.35608470601666775	Body		False	False	False	True	False	False	False	False	True	False	False	False	False	False	True
cg01296230	2		12894736.0			0.0027601155808836945	0.3564920970868943			False	False	False	False	False	False	False	True	True	False	False	False	False	False	False
cg21734094	19	ZNF536	30867158.0	ZNF536	NM_014717	0.002760815297562799	0.3564920970868943	5URT	chr19:30865683-30866490	False	False	False	False	False	True	False	False	False	False	False	True	False	False	False
cg22704351	2		241925548.0			0.0027608742604958466	0.3564920970868943		chr2:241922777-241923143	False	False	False	False	False	False	False	True	False	False	False	False	True	False	False
cg04825182	10		101539781.0			0.0027613085707296693	0.3564920970868943			False	False	False	False	False	False	False	True	True	False	False	False	False	False	False
cg13060154	9	DAB2IP	124461998.0	DAB2IP	NM_032552	0.002765247727913125	0.3568238809294089	Body	chr9:124461797-124462190	False	False	False	True	False	False	False	False	False	True	False	False	False	False	True
cg16329788	20	COL9A3	61463039.0	COL9A3	NM_001853	0.0027661717620139207	0.3568238809294089	Body		False	False	False	True	False	False	False	False	True	False	False	False	False	False	False
cg23383281	6		138291896.0			0.0027665662209015855	0.3568238809294089			False	False	False	False	False	False	False	True	True	False	False	False	False	False	False
cg05499012	5		94967291.0			0.0027691255603242114	0.35708925655067986			False	False	False	False	False	False	False	True	True	False	False	False	False	False	True
cg06838439	12		132979626.0			0.002769520335453819	0.35708925655067986		chr12:132983167-132984354	False	False	False	False	False	False	False	True	False	False	False	False	False	True	False
cg06219086	2	SERTAD2	64871588.0	SERTAD2	NM_014755	0.002772227617381449	0.3573804737957953	5URT		False	False	False	False	False	True	False	False	True	False	False	False	False	False	False
cg02555228	9		111601.0			0.00277916535207321	0.3579851698485596		chr9:112916-114839	False	False	False	False	False	False	False	True	False	False	True	False	False	False	False
cg22188627	4		90471096.0			0.002783180483870558	0.3582706198728803			False	False	False	False	False	False	False	True	True	False	False	False	False	False	False
cg26254897	3	ARHGEF3	56963011.0	ARHGEF3	NM_001128615	0.002786196843682994	0.35854302365018687	Body		False	False	False	True	False	False	False	False	True	False	False	False	False	False	True
cg15950860	17		76342834.0			0.0027874958777346723	0.3585943279806143			False	False	False	False	False	False	False	True	True	False	False	False	False	False	False
cg05907177	1		100813096.0			0.002790093030214065	0.3586935688688555			False	False	False	False	False	False	False	True	True	False	False	False	False	False	False
cg20805757	10		129959604.0			0.0027905935661707913	0.3586935688688555			False	False	False	False	False	False	False	True	True	False	False	False	False	False	False
cg09674238	7		84477230.0			0.002790969125918686	0.3586935688688555			False	False	False	False	False	False	False	True	True	False	False	False	False	False	False
cg05346256	12		25959372.0			0.002791820392761508	0.3587450923567164			False	False	False	False	False	False	False	True	True	False	False	False	False	False	False
cg02560744	2	MALL	110872729.0	MALL	NM_005434	0.002795838245151533	0.3590464436330654	Body	chr2:110872945-110873587	False	False	False	True	False	False	False	False	False	False	True	False	False	False	False
cg05998030	5	LOC101929710	95965947.0	LOC101929710	NR_130776	0.002797164524509679	0.35911338819674615	Body		False	False	False	True	False	False	False	False	True	False	False	False	False	False	False
cg27658503	7		42807885.0			0.0027995621390897777	0.35911338819674615			False	False	False	False	False	False	False	True	True	False	False	False	False	False	False
cg15755196	10	PDCD11	105203871.0	PDCD11	NM_014976	0.002799641178910021	0.35911338819674615	Body		False	False	False	True	False	False	False	False	True	False	False	False	False	False	True
cg14707162	11	PLEKHA7	17036581.0	PLEKHA7	NM_175058	0.0028018051623714636	0.35911338819674615	TSS1500	chr11:17034843-17036404	False	True	False	False	False	False	False	False	False	False	False	True	False	False	False
cg11338389	11	COX8A	63742044.0	COX8A	NM_004074	0.0028023506251620514	0.35911338819674615	TSS200	chr11:63741900-63742614	True	False	False	False	False	False	False	False	False	True	False	False	False	False	False
cg10715265	1	DAB1	58715499.0	DAB1	NM_021080	0.0028023506251620514	0.35911338819674615	5URT	chr1:58715272-58716095	False	False	False	False	False	True	False	False	False	True	False	False	False	False	False
cg19601807	13		72636763.0			0.00280343682724735	0.35919479643278607			False	False	False	False	False	False	False	True	True	False	False	False	False	False	False
cg07413330	8		121107225.0			0.0028060849511263013	0.35941846710468245			False	False	False	False	False	False	False	True	True	False	False	False	False	False	False
cg13728287	7		25608634.0			0.002808354547280239	0.3596451327396792			False	False	False	False	False	False	False	True	True	False	False	False	False	False	False
cg25625860	17	PPM1D	58677502.0	PPM1D	NM_003620	0.002808757588255473	0.3596451327396792	TSS200	chr17:58677223-58678217	True	False	False	False	False	False	False	False	False	True	False	False	False	False	False
cg24692812	11		95416047.0			0.002813911459309464	0.36000466004875187			False	False	False	False	False	False	False	True	True	False	False	False	False	False	False
cg25237566	4	FRYL	48559784.0	FRYL	NM_015030	0.0028140340468958895	0.36000466004875187	Body		False	False	False	True	False	False	False	False	True	False	False	False	False	False	False
cg19867107	8	SLC45A4	142255537.0	SLC45A4	NM_001286646	0.002814309556292525	0.36000466004875187	Body		False	False	False	True	False	False	False	False	True	False	False	False	False	False	False
cg20772512	1	DNALI1	38022359.0	DNALI1	NM_003462	0.0028149685521310737	0.36000466004875187	TSS200	chr1:38019606-38019823	True	False	False	False	False	False	False	False	False	False	False	False	True	False	False
cg10271365	8	MYOM2	1992498.0	MYOM2	NM_003970	0.002815080236600875	0.36000466004875187	TSS1500		False	True	False	False	False	False	False	False	True	False	False	False	False	False	False
cg19859994	17	DNAH17	76574881.0	DNAH17	NM_173628	0.002816882579182855	0.3600270989480246	TSS1500		False	True	False	False	False	False	False	False	True	False	False	False	False	False	False
cg02081170	5		33272580.0			0.0028169267872937905	0.3600270989480246			False	False	False	False	False	False	False	True	True	False	False	False	False	False	False
cg16759813	2		104988400.0			0.00281743931034175	0.3600270989480246			False	False	False	False	False	False	False	True	True	False	False	False	False	False	False
cg15729771	1	CLIC4	25071616.0	CLIC4	NM_013943	0.002817881169131588	0.3600270989480246	TSS200	chr1:25071352-25072586	True	False	False	False	False	False	False	False	False	True	False	False	False	False	False
cg00022064	X		40906133.0			0.0028182237650914584	0.3600270989480246			False	False	False	False	False	False	False	True	True	False	False	False	False	False	False
cg03389215	1		24476532.0			0.0028185203041565846	0.3600270989480246			False	False	False	False	False	False	False	True	True	False	False	False	False	False	False
cg11541132	7		44544820.0			0.0028227760697186032	0.3602818417598558			False	False	False	False	False	False	False	True	True	False	False	False	False	False	False
cg02658797	12	VPS33A	122741478.0	VPS33A	NM_022916	0.002824468380104243	0.3604400843096725	Body		False	False	False	True	False	False	False	False	True	False	False	False	False	False	False
cg17566199	14		100756408.0			0.0028251909342388044	0.36047454207113		chr14:100758608-100759439	False	False	False	False	False	False	False	True	False	False	False	False	False	True	True
cg19128969	1		204673553.0			0.0028276094634677967	0.3607227617855411			False	False	False	False	False	False	False	True	True	False	False	False	False	False	False
cg09202676	10	MTG1	135233409.0	MTG1	NM_138384	0.002828042034780305	0.3607227617855411	Body	chr10:135232918-135233124	False	False	False	True	False	False	False	False	False	False	False	True	False	False	False
cg19522930	11		133837711.0			0.0028295088343205624	0.3608520726213401			False	False	False	False	False	False	False	True	True	False	False	False	False	False	False
cg10051788	19		7770803.0			0.002829975061566838	0.3608537577984417			False	False	False	False	False	False	False	True	True	False	False	False	False	False	False
cg13485564	2	CCDC140	223167617.0	CCDC140	NM_153038	0.002831366775087411	0.3609734334929503	5URT	chr2:223162946-223163912	False	False	False	False	False	True	False	False	False	False	False	False	True	False	False
cg21947221	9	FOCAD	20732340.0	FOCAD	NM_017794	0.002832275492447873	0.3609737380945208	Body		False	False	False	True	False	False	False	False	True	False	False	False	False	False	False
cg16925808	14		73939631.0			0.0028350658495386975	0.3612715658784344			False	False	False	False	False	False	False	True	True	False	False	False	False	False	False
cg01827195	2	NYAP2	226265799.0	NYAP2	NM_020864	0.0028373622984320685	0.36143522062155564	5URT		False	False	False	False	False	True	False	False	True	False	False	False	False	False	False
cg18047032	5		90576987.0			0.0028377113546162814	0.36143522062155564		chr5:90576347-90576629	False	False	False	False	False	False	False	True	False	False	False	True	False	False	False
cg06179558	5		55380948.0			0.002841701505014864	0.3618855756897131			False	False	False	False	False	False	False	True	True	False	False	False	False	False	False
cg07616452	4		75000155.0			0.0028450433880160236	0.3621896988585296			False	False	False	False	False	False	False	True	True	False	False	False	False	False	False
cg23947695	4		109258702.0			0.002845144356693928	0.3621896988585296			False	False	False	False	False	False	False	True	True	False	False	False	False	False	False
cg14748210	1		2146344.0			0.0028486025426439627	0.3625045495307803		chr1:2144199-2144497	False	False	False	False	False	False	False	True	False	False	False	True	False	False	True
cg23856917	15		36662818.0			0.002849842929123943	0.3625045495307803			False	False	False	False	False	False	False	True	True	False	False	False	False	False	False
cg04852824	15	DPH6	35989442.0	DPH6-AS1	NR_038251	0.0028503887617317572	0.3625045495307803	Body		False	False	False	True	False	False	False	False	True	False	False	False	False	False	True
cg18537464	18		76345144.0			0.002854857128846816	0.36292268738040323			False	False	False	False	False	False	False	True	True	False	False	False	False	False	False
cg13959241	9	NACC2	138904715.0	NACC2	NM_144653	0.0028602669187458	0.36349973241192585	Body	chr9:138903474-138903921	False	False	False	True	False	False	False	False	False	False	False	True	False	False	True
cg26302931	17	C17orf67	54897852.0	C17orf67	NM_001085430	0.0028620328609659297	0.3636607882963158	5URT		False	False	False	False	False	True	False	False	True	False	False	False	False	False	False
cg09026179	X	PRRG3	150864703.0	PRRG3	NM_024082	0.0028633629974225703	0.3637717734156164	5URT	chrX:150863179-150864078	False	False	False	False	False	True	False	False	False	False	False	True	False	False	False
cg17144395	1		222161471.0			0.0028651919064965115	0.36394607887331853			False	False	False	False	False	False	False	True	True	False	False	False	False	False	False
cg15442800	20		56755990.0			0.002866930567974525	0.36410886703085005		chr20:56754677-56755105	False	False	False	False	False	False	False	True	False	False	False	True	False	False	False
cg26288892	11	MOGAT2	75427880.0	MOGAT2	NM_025098	0.0028679932478718377	0.36414951864567313	TSS1500		False	True	False	False	False	False	False	False	True	False	False	False	False	False	False
cg18099734	13		112023700.0			0.0028681649536608568	0.36414951864567313			False	False	False	False	False	False	False	True	True	False	False	False	False	False	False
cg14784953	10		4556778.0			0.0028721767130982477	0.3645294746251709			False	False	False	False	False	False	False	True	True	False	False	False	False	False	True
cg25747239	5		79136589.0			0.002872234101721338	0.3645294746251709			False	False	False	False	False	False	False	True	True	False	False	False	False	False	False
cg12303769	1		236107252.0			0.002876295760269998	0.364949152546663			False	False	False	False	False	False	False	True	True	False	False	False	False	False	False
cg06592908	17	MIR548W	60994549.0	MIR548W	NR_036146	0.0028774923412533742	0.3650428303592629	Body		False	False	False	True	False	False	False	False	True	False	False	False	False	False	False
cg20043057	15	STARD9	42912128.0	STARD9	NM_020759	0.0028808324442543545	0.3654083653332136	Body		False	False	False	True	False	False	False	False	True	False	False	False	False	False	False
cg00414868	11		82355852.0			0.0028845390727655603	0.3658202670624667			False	False	False	False	False	False	False	True	True	False	False	False	False	False	False
cg21093080	9	GNAQ	80559776.0	GNAQ	NM_002072	0.002886359841359915	0.3659929089960487	Body		False	False	False	True	False	False	False	False	True	False	False	False	False	False	True
cg23520096	20		5059347.0			0.0028876896901535655	0.36610325682918904			False	False	False	False	False	False	False	True	True	False	False	False	False	False	False
cg09639220	3	C3orf22	126267602.0	C3orf22	NR_130715	0.0028887811868072272	0.3661833559049531	Body		False	False	False	True	False	False	False	False	True	False	False	False	False	False	False
cg14731892	6	HCG9	29944980.0	HCG9	NR_028032	0.0028931194721494697	0.3665562163079463	Body	chr6:29944402-29945169	False	False	False	True	False	False	False	False	False	True	False	False	False	False	False
cg11410404	21	PCP4	41238940.0	PCP4	NM_006198	0.0028935633316440335	0.3665562163079463	TSS1500		False	True	False	False	False	False	False	False	True	False	False	False	False	False	False
cg06541438	1		222951457.0			0.0028957227800895835	0.3667131359104132			False	False	False	False	False	False	False	True	True	False	False	False	False	False	False
cg04577977	7		150607781.0			0.0028983620753156355	0.3669307040368164			False	False	False	False	False	False	False	True	True	False	False	False	False	False	False
cg09771595	12		76353360.0			0.0029027577910388028	0.3673117292603148			False	False	False	False	False	False	False	True	True	False	False	False	False	False	False
cg07572186	8	COL22A1	139871412.0	COL22A1	NM_152888	0.0029038350700224197	0.3673117292603148	Body		False	False	False	True	False	False	False	False	True	False	False	False	False	False	False
cg13402430	2	STRN	37117112.0	STRN	NM_003162	0.00290577252531783	0.36746005399027576	Body		False	False	False	True	False	False	False	False	True	False	False	False	False	False	False
cg03720950	12	HECTD4	112629930.0	HECTD4	NM_001109662	0.0029098182416268117	0.3678548719258813	Body		False	False	False	True	False	False	False	False	True	False	False	False	False	False	False
cg15817026	2	ALMS1P	73903612.0	ALMS1P	NR_003683	0.00291130562270544	0.3679261210120758	Body		False	False	False	True	False	False	False	False	True	False	False	False	False	False	False
cg01357585	12	CREBL2	12766615.0	CREBL2	NM_001310	0.0029158417490909396	0.36842528862515855	Body	chr12:12764751-12765205	False	False	False	True	False	False	False	False	False	False	False	True	False	False	True
cg01057126	12		122112751.0			0.002918427295421339	0.36865068216344876			False	False	False	False	False	False	False	True	True	False	False	False	False	False	False
cg02921842	2		37789644.0			0.0029198063357722738	0.3687664014970302			False	False	False	False	False	False	False	True	True	False	False	False	False	False	False
cg08541836	3		106021305.0			0.0029231801937251237	0.36913398615318094			False	False	False	False	False	False	False	True	True	False	False	False	False	False	False
cg19633120	5		91377422.0			0.0029270108458234216	0.3695591282900051			False	False	False	False	False	False	False	True	True	False	False	False	False	False	False
cg16589830	1		212284214.0			0.002928685035961995	0.3697119078131529			False	False	False	False	False	False	False	True	True	False	False	False	False	False	False
cg25290247	2	OTOS	241080342.0	OTOS	NM_148961	0.002933266019997884	0.3701728739999326	TSS1500		False	True	False	False	False	False	False	False	True	False	False	False	False	False	False
cg12665951	7	HERPUD2	35734808.0	HERPUD2	NM_022373	0.0029344353993500014	0.3702617875831514	TSS200	chr7:35733995-35734979	True	False	False	False	False	False	False	False	False	True	False	False	False	False	False
cg13976629	7		139896552.0			0.0029395545208685515	0.3707315338515858			False	False	False	False	False	False	False	True	True	False	False	False	False	False	False
cg22162216	14		95442160.0			0.002945198761924869	0.3713257931932826			False	False	False	False	False	False	False	True	True	False	False	False	False	False	True
cg16665506	3	PLXND1	129326828.0	PLXND1	NM_015103	0.0029473321530827266	0.3714352597305059	TSS1500	chr3:129323915-129325332	False	True	False	False	False	False	False	False	False	False	False	True	False	False	True
cg27066052	16	ADCY9	4015761.0	ADCY9	NM_001116	0.002948212192775349	0.3714705392144433	3UTR	chr16:4015001-4015232	False	False	False	False	False	False	True	False	False	False	False	True	False	False	False
cg09574217	6		170516071.0			0.0029501255456270627	0.37159406309318943			False	False	False	False	False	False	False	True	True	False	False	False	False	False	False
cg10053171	20	LINC01270	48924790.0	LINC01270	NR_034124	0.0029539863791047	0.3718451725819812	Body		False	False	False	True	False	False	False	False	True	False	False	False	False	False	True
cg01301798	1	GNG12	68189397.0	GNG12	NM_018841	0.002955109959417883	0.3719067139302323	5URT		False	False	False	False	False	True	False	False	True	False	False	False	False	False	True
cg24475125	2	CNOT11	101882445.0	CNOT11	NM_017546	0.0029558759393698937	0.3719067139302323	Body		False	False	False	True	False	False	False	False	True	False	False	False	False	False	True
cg26049330	12		12435784.0			0.0029599667049795986	0.3721862602081553			False	False	False	False	False	False	False	True	True	False	False	False	False	False	False
cg20745590	4	AFF1	87915380.0	AFF1	NM_001166693	0.002960648443242305	0.37221322694040726	Body		False	False	False	True	False	False	False	False	True	False	False	False	False	False	False
cg14480432	12	TMEM132C	129191874.0	TMEM132C	NM_001136103	0.0029624801984792742	0.3722847832941924	3UTR	chr12:129189735-129189987	False	False	False	False	False	False	True	False	False	False	False	True	False	False	False
cg03733145	2		136887407.0			0.00296338814370045	0.37232261039597186			False	False	False	False	False	False	False	True	True	False	False	False	False	False	False
cg18524790	20		23081053.0			0.0029642890380491573	0.37237706497643125			False	False	False	False	False	False	False	True	True	False	False	False	False	False	False
cg07381000	3		53190613.0			0.002965601537817059	0.3724832005310896		chr3:53190509-53190764	False	False	False	False	False	False	False	True	False	True	False	False	False	False	True
cg07198936	4		185159274.0			0.0029682328150109055	0.37274409932975633			False	False	False	False	False	False	False	True	True	False	False	False	False	False	False
cg02046994	22	MYO18B	26144121.0	MYO18B	NM_032608	0.0029686146182385754	0.37274409932975633	5URT		False	False	False	False	False	True	False	False	True	False	False	False	False	False	False
cg21616237	7		54015478.0			0.0029690937605330206	0.3727455056219802			False	False	False	False	False	False	False	True	True	False	False	False	False	False	False
cg11244350	8		77262581.0			0.0029711312428927945	0.37288375866274037			False	False	False	False	False	False	False	True	True	False	False	False	False	False	False
cg08768873	16	SNX29	12213533.0	SNX29	NM_032167	0.002973807238065913	0.37298454022602706	Body	chr16:12210655-12211296	False	False	False	True	False	False	False	False	False	False	False	False	True	False	True
cg11353770	5		153841389.0			0.00297640687438266	0.37324027539190996			False	False	False	False	False	False	False	True	True	False	False	False	False	False	False
cg24146378	12	GPR19	12843395.0	GPR19	NM_006143	0.0029767833423907514	0.37324027539190996	5URT		False	False	False	False	False	True	False	False	True	False	False	False	False	False	False
cg00687444	16		30689627.0			0.0029791644143165657	0.3734212656744684			False	False	False	False	False	False	False	True	True	False	False	False	False	False	False
cg26220323	7		75372083.0			0.002981595382615938	0.37354963239425915		chr7:75368062-75369078	False	False	False	False	False	False	False	True	False	False	False	False	True	False	False
cg09562740	2		11521420.0			0.0029830673700013783	0.3736520704843833			False	False	False	False	False	False	False	True	True	False	False	False	False	False	False
cg17269352	20		55921648.0			0.002983671512911036	0.3736520704843833			False	False	False	False	False	False	False	True	True	False	False	False	False	False	False
cg07568223	6		135046476.0			0.002986052969425653	0.3738728876901299			False	False	False	False	False	False	False	True	True	False	False	False	False	False	False
cg06671868	3	MIR548G	99316428.0	MIR548G	NR_031662	0.0029866580262136724	0.3738898754258748	Body		False	False	False	True	False	False	False	False	True	False	False	False	False	False	False
cg14566801	2	PTH2R	209225123.0	PTH2R	NM_001309516	0.0029877953232135767	0.3739147220809075	5URT	chr2:209224972-209225308	False	False	False	False	False	True	False	False	False	True	False	False	False	False	False
cg20921890	18	GATA6	19753208.0	GATA6	NM_005257	0.0029940667936571657	0.37440546740281516	Body	chr18:19756794-19757080	False	False	False	True	False	False	False	False	False	False	False	False	False	True	False
cg13967527	12		123154242.0			0.0029970123747401394	0.3747149848155909			False	False	False	False	False	False	False	True	True	False	False	False	False	False	False
cg16338613	2	ADI1	3523833.0	ADI1	NM_018269	0.0030013785496716323	0.37520199335563154	TSS1500	chr2:3522270-3523617	False	True	False	False	False	False	False	False	False	False	False	True	False	False	False
cg01312828	6		41648365.0			0.0030061271502915977	0.37568103128117086		chr6:41650672-41651582	False	False	False	False	False	False	False	True	False	False	False	False	False	True	False
cg08941223	8		58476959.0			0.0030157489640903045	0.3765758515712998			False	False	False	False	False	False	False	True	True	False	False	False	False	False	False
cg03447415	4	FAM47E	77154256.0	FAM47E	NM_001242936	0.003020242566100145	0.37697042717485507	Body		False	False	False	True	False	False	False	False	True	False	False	False	False	False	False
cg05783039	X	MID1	10851898.0	MID1	NM_033290	0.00302025736348528	0.37697042717485507	TSS200		True	False	False	False	False	False	False	False	True	False	False	False	False	False	False
cg14992219	5		117964718.0			0.0030238698852873822	0.3773621913573826			False	False	False	False	False	False	False	True	True	False	False	False	False	False	False
cg17934743	17	C17orf59	8093659.0	C17orf59	NM_017622	0.003025340822658027	0.37744013437026935	TSS200	chr17:8092418-8093706	True	False	False	False	False	False	False	False	False	True	False	False	False	False	False
cg00345121	6	LOC101928911	88614427.0	LOC101928911	NR_110869	0.003025442128185931	0.37744013437026935	Body		False	False	False	True	False	False	False	False	True	False	False	False	False	False	False
cg22851977	6	GMDS	2222993.0	GMDS	NM_001500	0.0030260363839660557	0.37745515504559246	Body		False	False	False	True	False	False	False	False	True	False	False	False	False	False	False
cg14725082	15	LRRK1	101587738.0	LRRK1	NM_024652	0.003028352188357429	0.3776257520686535	Body		False	False	False	True	False	False	False	False	True	False	False	False	False	False	False
cg01610676	17		72025816.0			0.0030289890684296484	0.3776460509180664			False	False	False	False	False	False	False	True	True	False	False	False	False	False	False
cg25071639	6	UTRN	144681861.0	UTRN	NM_007124	0.0030304275126087996	0.37776626458939017	Body		False	False	False	True	False	False	False	False	True	False	False	False	False	False	True
cg07232296	1		192445940.0			0.003031333188493462	0.37780932682835755			False	False	False	False	False	False	False	True	True	False	False	False	False	False	False
cg09215560	1	TNR	175354635.0	TNR	NM_003285	0.003032242913063683	0.37780932682835755	Body		False	False	False	True	False	False	False	False	True	False	False	False	False	False	False
cg11401074	12		53198751.0			0.003032670153824014	0.37780932682835755			False	False	False	False	False	False	False	True	True	False	False	False	False	False	False
cg07688198	21	WDR4	44264962.0	WDR4	NM_033661	0.003035207241589447	0.3780662683318553	3UTR		False	False	False	False	False	False	True	False	True	False	False	False	False	False	True
cg17050550	14	RCOR1	103161506.0	RCOR1	NM_015156	0.0030370128699430086	0.3782320329456555	Body		False	False	False	True	False	False	False	False	True	False	False	False	False	False	False
cg17009685	2	KLHL29	23853981.0	KLHL29	NM_052920	0.003040296823627464	0.3784365948853268	Body	chr2:23851840-23852089	False	False	False	True	False	False	False	False	False	False	False	True	False	False	False
cg05888879	3		172275886.0			0.0030408504973730983	0.3784365948853268			False	False	False	False	False	False	False	True	True	False	False	False	False	False	True
cg05516372	11		90994826.0			0.0030410308335448383	0.3784365948853268			False	False	False	False	False	False	False	True	True	False	False	False	False	False	False
cg21520103	11		119867092.0			0.003042765620281099	0.3785342044023072			False	False	False	False	False	False	False	True	True	False	False	False	False	False	False
cg20434422	1	UOX	84831593.0	UOX	NR_003927	0.0030440444446630855	0.3785750468343733	Body		False	False	False	True	False	False	False	False	True	False	False	False	False	False	False
cg15738473	18		72782810.0			0.003045552046319922	0.37865286870106357			False	False	False	False	False	False	False	True	True	False	False	False	False	False	False
cg10304326	5		16014038.0			0.0030470476597675954	0.378742264358905			False	False	False	False	False	False	False	True	True	False	False	False	False	False	False
cg27655706	7		96044476.0			0.003047474037258159	0.378742264358905			False	False	False	False	False	False	False	True	True	False	False	False	False	False	False
cg08966666	21		35353799.0			0.0030490962338647113	0.3787963609597179			False	False	False	False	False	False	False	True	True	False	False	False	False	False	False
cg01003928	10	HECTD2	93314695.0	HECTD2-AS1	NR_024467	0.003049376250608957	0.3787963609597179	Body		False	False	False	True	False	False	False	False	True	False	False	False	False	False	True
cg00484083	2		95876354.0			0.00304985232140696	0.3787963609597179		chr2:95872891-95873548	False	False	False	False	False	False	False	True	False	False	False	False	True	False	False
cg27115863	22		37921640.0			0.0030531349787253003	0.37898271884757584			False	False	False	False	False	False	False	True	True	False	False	False	False	False	False
cg26798452	1		31158026.0			0.0030567967011605694	0.37918049433157225		chr1:31158009-31158261	False	False	False	False	False	False	False	True	False	True	False	False	False	False	False
cg17678047	1		162848004.0			0.0030582038590147975	0.37927012930848575			False	False	False	False	False	False	False	True	True	False	False	False	False	False	False
cg22216342	8	TRMT12	125462053.0	TRMT12	NM_017956	0.003062854081710646	0.37972859702563067	TSS1500		False	True	False	False	False	False	False	False	True	False	False	False	False	False	False
cg22007804	8		74960911.0			0.0030640439836509695	0.3797441454725811			False	False	False	False	False	False	False	True	True	False	False	False	False	False	False
cg22869522	10	C10orf120	124459711.0	C10orf120	NM_001010912	0.0030653420683136915	0.3797441454725811	TSS1500		False	True	False	False	False	False	False	False	True	False	False	False	False	False	False
cg06058187	5	GZMA	54398290.0	GZMA	NM_006144	0.003066187146740494	0.3797441454725811	TSS200		True	False	False	False	False	False	False	False	True	False	False	False	False	False	False
cg00267286	10	C1QL3	16564187.0	C1QL3	NM_001010908	0.0030662555030768783	0.3797441454725811	TSS200	chr10:16561604-16563822	True	False	False	False	False	False	False	False	False	False	False	True	False	False	False
cg17018349	15		68136196.0			0.003066316592259045	0.3797441454725811		chr15:68132640-68133071	False	False	False	False	False	False	False	True	False	False	False	False	True	False	False
cg05151665	5	COL23A1	177812471.0	COL23A1	NM_173465	0.003072263982912453	0.3802337101333182	Body		False	False	False	True	False	False	False	False	True	False	False	False	False	False	False
cg27180750	12		101109884.0			0.0030758210972990072	0.38056621322270723		chr12:101109863-101111622	False	False	False	False	False	False	False	True	False	True	False	False	False	False	False
cg06620251	6	ME1	84076497.0	ME1	NM_002395	0.0030773430724515562	0.38069539211387315	Body		False	False	False	True	False	False	False	False	True	False	False	False	False	False	True
cg23839915	2		114519955.0			0.003079795569774435	0.3808804841556021			False	False	False	False	False	False	False	True	True	False	False	False	False	False	True
cg08106708	3	UPK1B	118923449.0	UPK1B	NM_006952	0.003089529261488779	0.3819063775790327	3UTR		False	False	False	False	False	False	True	False	True	False	False	False	False	False	False
cg06350509	10	SH3PXD2A	105455544.0	SH3PXD2A	NM_014631	0.0030939305453366183	0.38221318191454295	Body	chr10:105452338-105453230	False	False	False	True	False	False	False	False	False	False	False	False	True	False	False
cg08371186	7		22005321.0			0.0030963682082765197	0.3823364360702789			False	False	False	False	False	False	False	True	True	False	False	False	False	False	False
cg04986849	8	BLK	11350092.0	BLK	NM_001715	0.003100538743147654	0.3826949008480652	TSS1500		False	True	False	False	False	False	False	False	True	False	False	False	False	False	False
cg05658811	11	SCGB1D4	62066606.0	SCGB1D4	NM_206998	0.0031008490126608933	0.3826949008480652	TSS200		True	False	False	False	False	False	False	False	True	False	False	False	False	False	False
cg03492005	8		116286812.0			0.003101634497804173	0.3826949008480652			False	False	False	False	False	False	False	True	True	False	False	False	False	False	False
cg14735242	2	PELI1	64371651.0	PELI1	NM_020651	0.003102084752224749	0.3826949008480652	TSS200	chr2:64370888-64371811	True	False	False	False	False	False	False	False	False	True	False	False	False	False	False
cg04964857	21		30106980.0			0.0031080244286219596	0.38324106237405475			False	False	False	False	False	False	False	True	True	False	False	False	False	False	False
cg02021371	9	UGCG	114682186.0	UGCG	NM_003358	0.0031167980021389948	0.3841445098217305	Body		False	False	False	True	False	False	False	False	True	False	False	False	False	False	False
cg22992794	5	SPOCK1	136822658.0	SPOCK1	NM_004598	0.003117726169546423	0.38419946020922136	Body		False	False	False	True	False	False	False	False	True	False	False	False	False	False	True
cg10988736	19		6517381.0			0.0031183617063342693	0.38421833811024664		chr19:6516426-6517006	False	False	False	False	False	False	False	True	False	False	False	True	False	False	True
cg22047338	19	C19orf35	2282223.0	C19orf35	NM_198532	0.0031197965733509984	0.3842762514084106	TSS200	chr19:2278605-2278848	True	False	False	False	False	False	False	False	False	False	False	False	True	False	False
cg06967452	8	MIR1268A	37246355.0	MIR1268A	NR_031672	0.003125507347327539	0.38492014673921876	Body		False	False	False	True	False	False	False	False	True	False	False	False	False	False	False
cg13403503	5		1359585.0			0.0031270039287718326	0.38504492665238477			False	False	False	False	False	False	False	True	True	False	False	False	False	False	False
cg17146274	16	DNAAF1	84210341.0	DNAAF1	NM_178452	0.003130855705347801	0.38528098458503945	Body		False	False	False	True	False	False	False	False	True	False	False	False	False	False	True
cg24912023	2	LINC00116	110979750.0	LINC00116	NR_027063	0.003133585007317305	0.38555728671357653	Body		False	False	False	True	False	False	False	False	True	False	False	False	False	False	False
cg08461247	3		13134432.0			0.003135429131150454	0.3857073560520708			False	False	False	False	False	False	False	True	True	False	False	False	False	False	False
cg16690299	7		4349748.0			0.003137051548429773	0.3857073560520708		chr7:4347707-4348017	False	False	False	False	False	False	False	True	False	False	False	True	False	False	False
cg20659405	12		791827.0			0.003137225755980841	0.3857073560520708			False	False	False	False	False	False	False	True	True	False	False	False	False	False	False
cg22962428	17	NAGLU	40693542.0	NAGLU	NM_000263	0.00314456607619626	0.38649050877227614	Body		False	False	False	True	False	False	False	False	True	False	False	False	False	False	False
cg26946277	17		57394467.0			0.0031455316119246824	0.3865495367771615			False	False	False	False	False	False	False	True	True	False	False	False	False	False	False
cg26647423	6		42709586.0			0.0031473250668571876	0.3866114401452937		chr6:42713166-42713986	False	False	False	False	False	False	False	True	False	False	False	False	False	True	False
cg13684211	12		88602526.0			0.00314758307969312	0.3866114401452937			False	False	False	False	False	False	False	True	True	False	False	False	False	False	False
cg14606256	12		54132568.0			0.0031537224259179145	0.3870783662182515		chr12:54132148-54132353	False	False	False	False	False	False	False	True	False	False	False	True	False	False	False
cg05082781	8	NRG1	31691285.0	NRG1	NM_013962	0.0031550566026493656	0.38712922509504205	Body		False	False	False	True	False	False	False	False	True	False	False	False	False	False	False
cg12753957	2		62492408.0			0.0031551087978188954	0.38712922509504205			False	False	False	False	False	False	False	True	True	False	False	False	False	False	True
cg12905176	3		66027307.0			0.0031579443783282027	0.38726451613089785		chr3:66023373-66025595	False	False	False	False	False	False	False	True	False	False	False	True	False	False	False
cg25836347	11		44747912.0			0.003158156099123751	0.38726451613089785		chr11:44748205-44749761	False	False	False	False	False	False	False	True	False	False	True	False	False	False	False
cg23798793	6		25223397.0			0.0031615813460940615	0.38759928911407393			False	False	False	False	False	False	False	True	True	False	False	False	False	False	False
cg19701101	19		42749952.0			0.003163698069388799	0.38770535773023845		chr19:42746314-42747318	False	False	False	False	False	False	False	True	False	False	False	False	True	False	True
cg27404023	2		162283994.0			0.0031655792314179685	0.38787621739978334		chr2:162279835-162280709	False	False	False	False	False	False	False	True	False	False	False	False	True	False	False
cg00503302	3		62355319.0			0.003167516639380206	0.38799424216740197		chr3:62355315-62355534	False	False	False	False	False	False	False	True	False	True	False	False	False	False	False
cg26723848	5	SPOCK1	136414261.0	SPOCK1	NM_004598	0.0031697137211266157	0.3882036701786255	Body		False	False	False	True	False	False	False	False	True	False	False	False	False	False	False
cg06866605	16	ZNF319	58031974.0	ZNF319	NM_020807	0.003170945579830777	0.3882351558417988	Body	chr16:58033947-58035548	False	False	False	True	False	False	False	False	False	False	True	False	False	False	False
cg05525308	10		31348500.0			0.0031813094799648597	0.3892647347602532			False	False	False	False	False	False	False	True	True	False	False	False	False	False	False
cg17895157	15		41913743.0			0.003183168803914014	0.3894324208189462		chr15:41913333-41914360	False	False	False	False	False	False	False	True	False	True	False	False	False	False	False
cg14753094	11	HSD17B12	43852883.0	HSD17B12	NM_016142	0.0031944231039053566	0.39068927543622944	Body		False	False	False	True	False	False	False	False	True	False	False	False	False	False	True
cg12578492	2		132738884.0			0.0032012867794690533	0.39122838307981095			False	False	False	False	False	False	False	True	True	False	False	False	False	False	False
cg22018967	1	TMEM82	16073520.0	TMEM82	NM_001013641	0.0032054070057658353	0.39155169770493037	Body	chr1:16073318-16073521	False	False	False	True	False	False	False	False	False	True	False	False	False	False	False
cg26122626	6	PRDM13	100058086.0	PRDM13	NM_021620	0.0032062940095636903	0.3915999961882983	Body	chr6:100054686-100054988	False	False	False	True	False	False	False	False	False	False	False	False	True	False	False
cg16648365	17		32761493.0			0.003210811283463745	0.39181679942859915			False	False	False	False	False	False	False	True	True	False	False	False	False	False	False
cg13284046	3	C3orf84	49228493.0	C3orf84	NM_001080528	0.0032170228875985298	0.39230884911422953	Body		False	False	False	True	False	False	False	False	True	False	False	False	False	False	False
cg02998240	1		16508668.0			0.003218222149932807	0.3923950237895188			False	False	False	False	False	False	False	True	True	False	False	False	False	False	True
cg14427692	18		2088072.0			0.0032229276904686866	0.3927051984362047			False	False	False	False	False	False	False	True	True	False	False	False	False	False	False
cg13733984	4		171691186.0			0.0032234148305800314	0.3927051984362047			False	False	False	False	False	False	False	True	True	False	False	False	False	False	False
cg05408261	13		20687662.0			0.0032234706308905178	0.3927051984362047			False	False	False	False	False	False	False	True	True	False	False	False	False	False	False
cg11212186	2		237421606.0			0.003223724040125317	0.3927051984362047			False	False	False	False	False	False	False	True	True	False	False	False	False	False	False
cg12372359	8	SCARA5	27769894.0	SCARA5	NM_173833	0.003225982726083191	0.39280013424595	Body		False	False	False	True	False	False	False	False	True	False	False	False	False	False	False
cg12753631	6		31566610.0			0.0032288610264033226	0.39303359410176214			False	False	False	False	False	False	False	True	True	False	False	False	False	False	False
cg25667337	2		96812944.0			0.0032297652649874585	0.3930804444269221		chr2:96810443-96811454	False	False	False	False	False	False	False	True	False	False	False	True	False	False	True
cg09161446	2	LOC150935	240697468.0	LOC150935	NR_037808	0.00323076173361048	0.3931416527360166	Body		False	False	False	True	False	False	False	False	True	False	False	False	False	False	False
cg15933383	10	TM9SF3	98338033.0	TM9SF3	NM_020123	0.0032333553725546376	0.3933971675008767	Body		False	False	False	True	False	False	False	False	True	False	False	False	False	False	False
cg20562823	4		63872386.0			0.00323672805775272	0.3937473750561515			False	False	False	False	False	False	False	True	True	False	False	False	False	False	False
cg22221499	16	WFIKKN1	680242.0	WFIKKN1	NM_053284	0.0032388692299393346	0.3939290411977229	TSS1500	chr16:677367-678128	False	True	False	False	False	False	False	False	False	False	False	False	True	False	False
cg13539115	3	WDR82	52312860.0	WDR82	NM_025222	0.003239557536633529	0.3939290411977229	TSS1500	chr3:52312069-52313057	False	True	False	False	False	False	False	False	False	True	False	False	False	False	False
cg07427381	20		47984459.0			0.003239840604199956	0.3939290411977229			False	False	False	False	False	False	False	True	True	False	False	False	False	False	False
cg20164000	18	KIAA1328	34469402.0	KIAA1328	NM_020776	0.00324019955474643	0.3939290411977229	Body		False	False	False	True	False	False	False	False	True	False	False	False	False	False	False
cg01457778	2	LIMS1	109158267.0	LIMS1	NM_001193483	0.0032420503344252356	0.39409390211212714	Body		False	False	False	True	False	False	False	False	True	False	False	False	False	False	True
cg21182108	9	ANKS6	101553307.0	ANKS6	NM_173551	0.0032448775047948047	0.3942570713623954	Body		False	False	False	True	False	False	False	False	True	False	False	False	False	False	True
cg14334587	17		76254353.0			0.0032458455008478743	0.3943145386139828		chr17:76250252-76250828	False	False	False	False	False	False	False	True	False	False	False	False	True	False	True
cg17493526	12	PDE3A	20524048.0	PDE3A	NM_000921	0.0032552547015348206	0.3953972935069658	Body	chr12:20521616-20523122	False	False	False	True	False	False	False	False	False	False	False	True	False	False	False
cg05862597	2		29195834.0			0.003257526470255869	0.3955077904963434			False	False	False	False	False	False	False	True	True	False	False	False	False	False	False
cg10937372	2		157790528.0			0.003257849771552497	0.3955077904963434			False	False	False	False	False	False	False	True	True	False	False	False	False	False	False
cg09721427	10	HHEX	94448702.0	HHEX	NM_002729	0.0032583514044950937	0.3955077904963434	TSS1500	chr10:94448693-94450479	False	True	False	False	False	False	False	False	False	True	False	False	False	False	False
cg18155657	3		157251508.0			0.0032589909810096965	0.3955077904963434			False	False	False	False	False	False	False	True	True	False	False	False	False	False	False
cg27066989	13	GUCY1B2	51640362.0	GUCY1B2	NR_003923	0.00325920065904017	0.3955077904963434	TSS200		True	False	False	False	False	False	False	False	True	False	False	False	False	False	False
cg21839260	1		89920899.0			0.0032596925149723263	0.3955077904963434			False	False	False	False	False	False	False	True	True	False	False	False	False	False	False
cg14585907	11		94497474.0			0.00326013655216096	0.3955077904963434		chr11:94501366-94502696	False	False	False	False	False	False	False	True	False	False	False	False	False	True	False
cg13063207	8		1442292.0			0.0032613131533984503	0.39559028314459116		chr8:1441370-1441581	False	False	False	False	False	False	False	True	False	False	False	True	False	False	False
cg24265341	2		97222933.0			0.00326390564444214	0.39578420944645526			False	False	False	False	False	False	False	True	True	False	False	False	False	False	True
cg12505289	11		122238633.0			0.0032661682727880142	0.395998294958423			False	False	False	False	False	False	False	True	True	False	False	False	False	False	False
cg27401565	3	BSN	49656071.0	BSN	NM_003458	0.0032672257189148347	0.396058989561822	Body		False	False	False	True	False	False	False	False	True	False	False	False	False	False	False
cg26459874	4	BMPR1B	95687633.0	BMPR1B	NM_001203	0.0032676632976930816	0.396058989561822	5URT		False	False	False	False	False	True	False	False	True	False	False	False	False	False	False
cg13187657	X	ZNF280C	129399819.0	ZNF280C	NM_017666	0.003268595190963513	0.39610812256734124	5URT	chrX:129402458-129403088	False	False	False	False	False	True	False	False	False	False	False	False	False	True	False
cg07945733	10	C10orf82	118429485.0	C10orf82	NM_144661	0.0032730604027981077	0.39653213895575196	TSS200	chr10:118429430-118429853	True	False	False	False	False	False	False	False	False	True	False	False	False	False	False
cg23852542	12	FAIM2	50298198.0	FAIM2	NM_012306	0.0032760368828126944	0.39683238556629075	TSS1500	chr12:50297580-50297988	False	True	False	False	False	False	False	False	False	False	False	True	False	False	False
cg26740942	17	FBXO47	37123711.0	FBXO47	NM_001008777	0.003278189780823927	0.3970327940371674	TSS200		True	False	False	False	False	False	False	False	True	False	False	False	False	False	False
cg13418782	7		100747594.0			0.0032803111620964384	0.3970391346814217			False	False	False	False	False	False	False	True	True	False	False	False	False	False	False
cg18916853	5		174044963.0			0.0032807427721367067	0.3970391346814217			False	False	False	False	False	False	False	True	True	False	False	False	False	False	False
cg12130607	12		2863075.0			0.003281242184040921	0.3970391346814217		chr12:2861782-2862472	False	False	False	False	False	False	False	True	False	False	False	True	False	False	False
cg06538709	8		48654011.0			0.0032816244227837823	0.3970391346814217		chr8:48649766-48651653	False	False	False	False	False	False	False	True	False	False	False	False	True	False	False
cg22911648	6	LOC101929555	40989793.0	LOC101929555	NR_110873	0.0032817498574192975	0.3970391346814217	Body		False	False	False	True	False	False	False	False	True	False	False	False	False	False	False
cg10483828	1		1177703.0			0.0032826236321578128	0.3970391346814217		chr1:1173915-1174263	False	False	False	False	False	False	False	True	False	False	False	False	True	False	False
cg06738047	5		135356442.0			0.0032849434719188033	0.397209652877427			False	False	False	False	False	False	False	True	True	False	False	False	False	False	True
cg14892189	13		105636940.0			0.003285135253779662	0.397209652877427			False	False	False	False	False	False	False	True	True	False	False	False	False	False	False
cg13127542	20		45324833.0			0.0032887712648934308	0.3975286047158279			False	False	False	False	False	False	False	True	True	False	False	False	False	False	False
cg01846535	9		21160377.0			0.0032895237422067313	0.3975592323871068			False	False	False	False	False	False	False	True	True	False	False	False	False	False	False
cg00280479	5		173279436.0			0.003291399325125253	0.39767063778124684			False	False	False	False	False	False	False	True	True	False	False	False	False	False	False
cg09614786	8		1359655.0			0.0032928475358456302	0.39767063778124684			False	False	False	False	False	False	False	True	True	False	False	False	False	False	False
cg13967811	5	EPB41L4A	111684298.0	EPB41L4A	NM_022140	0.003292927567022424	0.39767063778124684	Body		False	False	False	True	False	False	False	False	True	False	False	False	False	False	False
cg20777829	12	MED13L	116549969.0	MED13L	NM_015335	0.0032931560241750615	0.39767063778124684	Body		False	False	False	True	False	False	False	False	True	False	False	False	False	False	False
cg09584650	8	MYOM2	2002012.0	MYOM2	NM_003970	0.0032944098129268086	0.39772733613434635	Body	chr8:2003809-2004059	False	False	False	True	False	False	False	False	False	False	True	False	False	False	True
cg19247488	12	DUSP16	12638225.0	DUSP16	NM_030640	0.003302637659690832	0.3985212096470068	Body		False	False	False	True	False	False	False	False	True	False	False	False	False	False	False
cg01950866	16	C16orf70	67147223.0	C16orf70	NM_025187	0.0033029294859394653	0.3985212096470068	Body	chr16:67144023-67144335	False	False	False	True	False	False	False	False	False	False	False	False	True	False	False
cg16401957	20		34659891.0			0.0033032224839220363	0.3985212096470068			False	False	False	False	False	False	False	True	True	False	False	False	False	False	False
cg03777474	17		26132578.0			0.0033039873412508904	0.3985212096470068			False	False	False	False	False	False	False	True	True	False	False	False	False	False	False
cg15516583	13	ZAR1L	32886317.0	ZAR1L	NM_001136571	0.0033050075865103546	0.3985235782823869	TSS1500	chr13:32885424-32885662	False	True	False	False	False	False	False	False	False	False	False	True	False	False	False
cg07301777	9		125164855.0			0.0033090173156093976	0.3988863135553524			False	False	False	False	False	False	False	True	True	False	False	False	False	False	False
cg07402310	17	STAT5B	40424590.0	STAT5B	NM_012448	0.0033139444739973367	0.39935938760071715	5URT	chr17:40427951-40429036	False	False	False	False	False	True	False	False	False	False	False	False	False	True	False
cg11710152	1		149187149.0			0.0033149703054789798	0.3994225822785135			False	False	False	False	False	False	False	True	True	False	False	False	False	False	False
cg19388280	3		170459454.0			0.00331607543937055	0.39949531158670953			False	False	False	False	False	False	False	True	True	False	False	False	False	False	False
cg08017326	4	CXCL2	74965162.0	CXCL2	NM_002089	0.0033174862477745345	0.39957935623877583	TSS200	chr4:74964656-74965279	True	False	False	False	False	False	False	False	False	True	False	False	False	False	False
cg02774302	2		5845180.0			0.003318176428207528	0.39957935623877583		chr2:5846856-5847561	False	False	False	False	False	False	False	True	False	False	True	False	False	False	False
cg25012951	7	RHEB	151182495.0	RHEB	NM_005614	0.0033189945566779594	0.39957935623877583	Body		False	False	False	True	False	False	False	False	True	False	False	False	False	False	False
cg09582256	17		78515367.0			0.003319598862724571	0.39957935623877583		chr17:78518750-78519083	False	False	False	False	False	False	False	True	False	False	False	False	False	True	False
cg02679375	4		8178885.0			0.0033197828415181454	0.39957935623877583			False	False	False	False	False	False	False	True	True	False	False	False	False	False	False
cg19158567	1	RNF220	45031198.0	RNF220	NM_018150	0.0033206745020588754	0.3996262945132987	Body		False	False	False	True	False	False	False	False	True	False	False	False	False	False	False
cg12800585	19	ARHGAP35	47471425.0	ARHGAP35	NM_004491	0.003324955195834359	0.3999601760283003	Body		False	False	False	True	False	False	False	False	True	False	False	False	False	False	False
cg26721247	10		76830509.0			0.003328198584014139	0.40016903376272517			False	False	False	False	False	False	False	True	True	False	False	False	False	False	True
cg22626683	1		172903051.0			0.0033288719263803355	0.40018958772914265			False	False	False	False	False	False	False	True	True	False	False	False	False	False	False
cg18666379	10		44503867.0			0.0033311019424383213	0.4003904198991206		chr10:44500981-44501270	False	False	False	False	False	False	False	True	False	False	False	False	True	False	True
cg05448271	10	LOC105376360	3741812.0	LOC105376360	NR_131187	0.0033325530861101627	0.4003904198991206	Body		False	False	False	True	False	False	False	False	True	False	False	False	False	False	False
cg14566573	4		31238581.0			0.003335678191697458	0.4005743280394647			False	False	False	False	False	False	False	True	True	False	False	False	False	False	False
cg10096040	14		100504533.0			0.00333759109608202	0.40068829463066913			False	False	False	False	False	False	False	True	True	False	False	False	False	False	False
cg04124962	1	STXBP3	109291831.0	STXBP3	NM_007269	0.003339286100411682	0.40077621726717355	Body	chr1:109289018-109289822	False	False	False	True	False	False	False	False	False	False	False	False	True	False	False
cg21561460	4	ARHGAP24	86403526.0	ARHGAP24	NM_001025616	0.0033400236333134647	0.40080434549910715	5URT		False	False	False	False	False	True	False	False	True	False	False	False	False	False	False
cg11820154	8		29732714.0			0.00334399756964319	0.4012074071773463			False	False	False	False	False	False	False	True	True	False	False	False	False	False	False
cg13316129	11		29116189.0			0.0033443898143117115	0.4012074071773463			False	False	False	False	False	False	False	True	True	False	False	False	False	False	False
cg15790205	11		74190919.0			0.003347236373663452	0.40148608363451316			False	False	False	False	False	False	False	True	True	False	False	False	False	False	False
cg05042919	3		82035239.0			0.003347720855099266	0.40148608363451316			False	False	False	False	False	False	False	True	True	False	False	False	False	False	False
cg02146895	11		121292461.0			0.0033525685091603335	0.40191879883627685			False	False	False	False	False	False	False	True	True	False	False	False	False	False	False
cg20171655	14	ASPG	104568107.0	ASPG	NM_001080464	0.003353393648852108	0.40192436128657566	Body	chr14:104569499-104569780	False	False	False	True	False	False	False	False	False	False	True	False	False	False	False
cg16904859	1		206849995.0			0.003356597147772942	0.4022477950686713			False	False	False	False	False	False	False	True	True	False	False	False	False	False	True
cg08072507	7	LRGUK	133897858.0	LRGUK	NM_144648	0.003364626081091722	0.4030280669222054	Body		False	False	False	True	False	False	False	False	True	False	False	False	False	False	False
cg19472250	15		36666038.0			0.0033669858266353703	0.40318946647957765			False	False	False	False	False	False	False	True	True	False	False	False	False	False	False
cg07901003	20		60785442.0			0.0033740011756953343	0.4038742845987859		chr20:60781192-60781493	False	False	False	False	False	False	False	True	False	False	False	False	True	False	False
cg23686408	1	USP48	22048435.0	USP48	NM_032236	0.003374341070502646	0.4038742845987859	Body		False	False	False	True	False	False	False	False	True	False	False	False	False	False	False
cg25277053	3	P2RY1	152551984.0	P2RY1	NM_002563	0.0033752855254182658	0.4038742845987859	TSS1500	chr3:152552602-152553712	False	True	False	False	False	False	False	False	False	False	True	False	False	False	False
cg11461633	1	SLC9C2	173472623.0	SLC9C2	NM_178527	0.0033754956607381877	0.4038742845987859	Body		False	False	False	True	False	False	False	False	True	False	False	False	False	False	False
cg21546132	1	PLA2G2F	20465494.0	PLA2G2F	NM_022819	0.0033757467857014655	0.4038742845987859	TSS1500		False	True	False	False	False	False	False	False	True	False	False	False	False	False	False
cg08484282	6		33476661.0			0.00338029953073045	0.40423683157142165			False	False	False	False	False	False	False	True	True	False	False	False	False	False	False
cg12012941	1		188676237.0			0.0033812188401978562	0.4042506183643568			False	False	False	False	False	False	False	True	True	False	False	False	False	False	False
cg26325497	19	MIR525	54199538.0	MIR525	NR_030192	0.003381429805504033	0.4042506183643568	TSS1500		False	True	False	False	False	False	False	False	True	False	False	False	False	False	False
cg04067002	1		87744976.0			0.003383298554138827	0.40436077623320793			False	False	False	False	False	False	False	True	True	False	False	False	False	False	True
cg18387537	2		230165650.0			0.003383366505341487	0.40436077623320793			False	False	False	False	False	False	False	True	True	False	False	False	False	False	False
cg27093918	16		69564625.0			0.003385712524421162	0.4044120945958881			False	False	False	False	False	False	False	True	True	False	False	False	False	False	False
cg12067499	5	SH3RF2	145428150.0	SH3RF2	NM_152550	0.003385826681455174	0.4044120945958881	Body		False	False	False	True	False	False	False	False	True	False	False	False	False	False	False
cg12321877	2		69059154.0			0.003390595447442652	0.4047848561410089			False	False	False	False	False	False	False	True	True	False	False	False	False	False	True
cg23103969	2		168263291.0			0.0033931060873238993	0.4049074213341717			False	False	False	False	False	False	False	True	True	False	False	False	False	False	False
cg15494589	6		32208927.0			0.003397751087347678	0.405228746727194			False	False	False	False	False	False	False	True	True	False	False	False	False	False	False
cg10468107	12	FBRSL1	133118627.0	FBRSL1	NM_001142641	0.003399203607173852	0.405249529211817	Body		False	False	False	True	False	False	False	False	True	False	False	False	False	False	False
cg01119949	9	RABGAP1	125708922.0	RABGAP1	NM_012197	0.003399451586620721	0.405249529211817	5URT		False	False	False	False	False	True	False	False	True	False	False	False	False	False	False
cg20646018	12	TIGAR	4430090.0	TIGAR	NM_020375	0.003403592808001303	0.4056342315718963	TSS1500	chr12:4430043-4430747	False	True	False	False	False	False	False	False	False	True	False	False	False	False	False
cg25205844	14	DPF3	73110259.0	DPF3	NM_001280542	0.003406579917401679	0.40585634441298735	Body		False	False	False	True	False	False	False	False	True	False	False	False	False	False	True
cg10398195	2		167430220.0			0.003411014495898514	0.40620241290124204			False	False	False	False	False	False	False	True	True	False	False	False	False	False	False
cg17146694	2	TMEM17	62734857.0	TMEM17	NM_198276	0.00341709039412886	0.40680433053631254	TSS1500	chr2:62732758-62733497	False	True	False	False	False	False	False	False	False	False	False	True	False	False	False
cg18009127	22		28010359.0			0.0034201146256132493	0.40710352159628915		chr22:28010273-28010599	False	False	False	False	False	False	False	True	False	True	False	False	False	False	False
cg13422047	16	C16orf52	22037961.0	C16orf52	NM_001164579	0.0034226311255191387	0.4073421959116841	Body		False	False	False	True	False	False	False	False	True	False	False	False	False	False	False
cg16647642	4		42867633.0			0.0034244007276575234	0.4074850518826139			False	False	False	False	False	False	False	True	True	False	False	False	False	False	False
cg06487103	6	GMDS	2354089.0	GMDS-AS1	NR_046229	0.0034248545593432034	0.4074850518826139	Body		False	False	False	True	False	False	False	False	True	False	False	False	False	False	False
cg24495350	15	HEXA	72651198.0	HEXA	NM_000520	0.003425948325308185	0.4075543124032951	Body		False	False	False	True	False	False	False	False	True	False	False	False	False	False	True
cg20959920	17		75238948.0			0.003427989710609867	0.4077362651713495		chr17:75242871-75243613	False	False	False	False	False	False	False	True	False	False	False	False	False	True	False
cg06081691	10		94881892.0			0.003433188593752408	0.4082327221682638			False	False	False	False	False	False	False	True	True	False	False	False	False	False	False
cg26172064	3	ARHGAP31	119059212.0	ARHGAP31	NM_020754	0.0034354419886728437	0.40843969803331437	Body		False	False	False	True	False	False	False	False	True	False	False	False	False	False	False
cg07998840	16	PIEZO1	88851295.0	PIEZO1	NM_001142864	0.003437115916201664	0.4084971990073363	Body	chr16:88850744-88852274	False	False	False	True	False	False	False	False	False	True	False	False	False	False	False
cg14372979	12	HOXC8	54406516.0	HOXC8	NM_022658	0.0034417956481798736	0.4089509348002841	3UTR	chr12:54408426-54408713	False	False	False	False	False	False	True	False	False	False	True	False	False	False	True
cg19082696	9	MIR1268A	131171778.0	MIR1268A	NR_031672	0.0034430816452052614	0.40904272103648603	Body		False	False	False	True	False	False	False	False	True	False	False	False	False	False	False
cg15075069	1		27359756.0			0.0034480257698494957	0.4095690055634691			False	False	False	False	False	False	False	True	True	False	False	False	False	False	False
cg07379434	7	VWC2	49814597.0	VWC2	NM_198570	0.0034489625932467597	0.40961920235044263	5URT	chr7:49813008-49815752	False	False	False	False	False	True	False	False	False	True	False	False	False	False	False
cg24969303	13	STARD13	34216588.0	STARD13	NM_001243476	0.003454035510603285	0.4100994020618102	5URT		False	False	False	False	False	True	False	False	True	False	False	False	False	False	True
cg14331280	18		30501500.0			0.0034611595099122024	0.4106132598101799			False	False	False	False	False	False	False	True	True	False	False	False	False	False	False
cg14539563	12		123929169.0			0.003461295957665204	0.4106132598101799			False	False	False	False	False	False	False	True	True	False	False	False	False	False	False
cg17349409	17		52976156.0			0.0034619718125059387	0.4106132598101799		chr17:52977866-52978307	False	False	False	False	False	False	False	True	False	False	True	False	False	False	False
cg19075614	5		76476577.0			0.0034650126643077078	0.410912741241468		chr5:76476045-76476692	False	False	False	False	False	False	False	True	False	True	False	False	False	False	False
cg02851212	10	ADARB2	1451418.0	ADARB2	NM_018702	0.003469236899290552	0.4113524489743346	Body		False	False	False	True	False	False	False	False	True	False	False	False	False	False	False
cg23287951	22	TNRC6B	40473551.0	TNRC6B	NM_001024843	0.0034707990139450097	0.41136048662938307	5URT		False	False	False	False	False	True	False	False	True	False	False	False	False	False	False
cg11526366	1		9036620.0			0.003472730556756926	0.4114604596879321			False	False	False	False	False	False	False	True	True	False	False	False	False	False	False
cg24297706	11		94384167.0			0.003474429267811693	0.4115609732637164			False	False	False	False	False	False	False	True	True	False	False	False	False	False	True
cg09045979	10	ANKRD16	5918682.0	ANKRD16	NM_019046	0.0034761009622245338	0.41167609437592345	3UTR		False	False	False	False	False	False	True	False	True	False	False	False	False	False	False
cg14178428	1		68849791.0			0.003476780725277157	0.4116953894557675			False	False	False	False	False	False	False	True	True	False	False	False	False	False	False
cg10642097	6		126478089.0			0.00348513809915915	0.41262367117724585			False	False	False	False	False	False	False	True	True	False	False	False	False	False	False
cg26375306	2		140889478.0			0.003486947057745654	0.41277274930607494			False	False	False	False	False	False	False	True	True	False	False	False	False	False	False
cg11791005	X	VMA21	150564637.0	VMA21	NM_001017980	0.003487433640314557	0.41277274930607494	TSS1500	chrX:150565211-150565865	False	True	False	False	False	False	False	False	False	False	True	False	False	False	False
cg07429677	4		182442971.0			0.0034923257198884376	0.41329036583145057			False	False	False	False	False	False	False	True	True	False	False	False	False	False	False
cg18088652	X		34496241.0			0.0034944351637909063	0.4134785735850825			False	False	False	False	False	False	False	True	True	False	False	False	False	False	False
cg23082366	4	ATP10D	47580277.0	ATP10D	NM_020453	0.0034961676217652752	0.41362212524821224	Body		False	False	False	True	False	False	False	False	True	False	False	False	False	False	False
cg26802026	5	FBN2	127872329.0	FBN2	NM_001999	0.003498443215992113	0.4137373843853413	Body	chr5:127871958-127872263	False	False	False	True	False	False	False	False	False	False	False	True	False	False	False
cg18265809	5	OTULIN	14670409.0	OTULIN	NM_138348	0.0034990082368617672	0.4137373843853413	Body		False	False	False	True	False	False	False	False	True	False	False	False	False	False	False
cg21245653	22		50426164.0			0.0034992194699026247	0.4137373843853413		chr22:50421660-50422491	False	False	False	False	False	False	False	True	False	False	False	False	True	False	False
cg14524764	22	MICALL1	38301236.0	MICALL1	NM_033386	0.003500196002741828	0.41379142602137714	TSS1500	chr22:38301954-38302871	False	True	False	False	False	False	False	False	False	False	True	False	False	False	True
cg12788464	6		107438102.0			0.003505447446451107	0.4141663800485662		chr6:107435454-107437310	False	False	False	False	False	False	False	True	False	False	False	True	False	False	False
cg04277698	11	OR5R1	56186841.0	OR5R1	NM_001004744	0.003509966084548924	0.41445436024407717	TSS1500		False	True	False	False	False	False	False	False	True	False	False	False	False	False	False
cg00267172	10		11487791.0			0.0035116606781221567	0.4145315596839092			False	False	False	False	False	False	False	True	True	False	False	False	False	False	False
cg11182322	6		122048049.0			0.003516374914598494	0.414657905417812			False	False	False	False	False	False	False	True	True	False	False	False	False	False	False
cg24682723	2		117519644.0			0.003519079071247351	0.41485395622761634			False	False	False	False	False	False	False	True	True	False	False	False	False	False	False
cg21337411	4		167234340.0			0.003520513372425338	0.4149616296950643			False	False	False	False	False	False	False	True	True	False	False	False	False	False	False
cg14582924	2		52599979.0			0.0035249848959792137	0.41524290797040675			False	False	False	False	False	False	False	True	True	False	False	False	False	False	False
cg26632745	4	KIAA1211	57174873.0	KIAA1211	NM_020722	0.0035275755518680645	0.41548664266193713	Body		False	False	False	True	False	False	False	False	True	False	False	False	False	False	False
cg27249554	13	EXOSC8	37578846.0	EXOSC8	NM_181503	0.003528754301476982	0.41549354885046635	Body	chr13:37574792-37575223	False	False	False	True	False	False	False	False	False	False	False	False	True	False	False
cg12847429	14	GMFB	54948899.0	GMFB	NM_004124	0.003530013497848278	0.4155280245140413	Body		False	False	False	True	False	False	False	False	True	False	False	False	False	False	False
cg16702014	16	ABCC1	16168399.0	ABCC1	NM_004996	0.003531446156324983	0.41559522636892776	Body		False	False	False	True	False	False	False	False	True	False	False	False	False	False	True
cg22362254	12	PRIM1	57146884.0	PRIM1	NM_000946	0.003531627865330516	0.41559522636892776	TSS1500	chr12:57145948-57146333	False	True	False	False	False	False	False	False	False	False	False	True	False	False	False
cg15575967	1	TRIM62	33648734.0	TRIM62	NM_018207	0.0035346322256155607	0.4157459249106436	TSS1500	chr1:33646613-33647878	False	True	False	False	False	False	False	False	False	False	False	True	False	False	False
cg26883712	6	ZNF311	28973466.0	ZNF311	NM_001010877	0.003535518088769752	0.4157459249106436	TSS1500		False	True	False	False	False	False	False	False	True	False	False	False	False	False	False
cg01164118	3	CNTN3	74571289.0	CNTN3	NM_020872	0.003537065906410121	0.41584574042437483	TSS1500		False	True	False	False	False	False	False	False	True	False	False	False	False	False	False
cg21732460	X		68151493.0			0.0035398809285016974	0.41601330363678035			False	False	False	False	False	False	False	True	True	False	False	False	False	False	False
cg25244979	6		122115989.0			0.0035434346915794532	0.4162631408917971			False	False	False	False	False	False	False	True	True	False	False	False	False	False	False
cg13527921	9	NANS	100819928.0	NANS	NM_018946	0.003545120863977315	0.41626539687462466	Body	chr9:100818729-100819368	False	False	False	True	False	False	False	False	False	False	False	True	False	False	False
cg17652048	6		11607982.0			0.0035451614654427254	0.41626539687462466			False	False	False	False	False	False	False	True	True	False	False	False	False	False	True
cg15568827	2	PLEKHM3	208878720.0	PLEKHM3	NM_001080475	0.0035479819617883555	0.4165006377123176	5URT		False	False	False	False	False	True	False	False	True	False	False	False	False	False	False
cg26981180	4	FNIP2	159740079.0	FNIP2	NM_020840	0.0035482106594403547	0.4165006377123176	Body		False	False	False	True	False	False	False	False	True	False	False	False	False	False	True
cg14885038	4		169937327.0			0.0035515866335756457	0.4168354948579515			False	False	False	False	False	False	False	True	True	False	False	False	False	False	False
cg17437050	1	DRAM2	111674618.0	DRAM2	NM_178454	0.0035530473465861436	0.4169002510142439	5URT		False	False	False	False	False	True	False	False	True	False	False	False	False	False	False
cg09224452	20		576394.0			0.0035542785445927955	0.4169002510142439			False	False	False	False	False	False	False	True	True	False	False	False	False	False	False
cg20047329	11	CEND1	788688.0	CEND1	NM_016564	0.0035548849061193505	0.4169002510142439	5URT	chr11:791953-792400	False	False	False	False	False	True	False	False	False	False	False	False	False	True	False
cg27413396	11	CD3G	118224182.0	CD3G	NM_000073	0.003555253762819542	0.4169002510142439	3UTR		False	False	False	False	False	False	True	False	True	False	False	False	False	False	False
cg16130857	10	TLX1NB	102900262.0	TLX1NB	NR_130724	0.003556285741536199	0.4169002510142439	Body	chr10:102899822-102900263	False	False	False	True	False	False	False	False	False	True	False	False	False	False	False
cg00552874	17	ADAM11	42836594.0	ADAM11	NM_002390	0.003557714866322277	0.4169002510142439	1stExon	chr17:42836548-42836932	False	False	False	False	True	False	False	False	False	True	False	False	False	False	False
cg06431025	2	SNTG2	945298.0	SNTG2	NM_018968	0.003557813270682125	0.4169002510142439	TSS1500	chr2:946881-947286	False	True	False	False	False	False	False	False	False	False	True	False	False	False	False
cg18864002	11		76521387.0			0.00355789549149889	0.4169002510142439			False	False	False	False	False	False	False	True	True	False	False	False	False	False	False
cg15865265	3		150308461.0			0.0035690434808647357	0.417776338317128			False	False	False	False	False	False	False	True	True	False	False	False	False	False	False
cg23016485	17		59720987.0			0.0035727271040839432	0.4180846511253736			False	False	False	False	False	False	False	True	True	False	False	False	False	False	False
cg13258190	14	TMEM63C	77647955.0	TMEM63C	NM_020431	0.0035733228744777652	0.4180929478352868	TSS200	chr14:77648108-77648328	True	False	False	False	False	False	False	False	False	False	True	False	False	False	False
cg01332534	2		42066091.0			0.0035740527697186325	0.41811693294248536		chr2:42067937-42068203	False	False	False	False	False	False	False	True	False	False	True	False	False	False	False
cg01550958	11		108980777.0			0.003576362904590564	0.41813553293186423			False	False	False	False	False	False	False	True	True	False	False	False	False	False	False
cg22051854	1	MACF1	39734340.0	MACF1	NM_012090	0.003576390557369002	0.41813553293186423	Body		False	False	False	True	False	False	False	False	True	False	False	False	False	False	False
cg18837035	15	C15orf26	81426597.0	C15orf26	NM_173528	0.003576525075284111	0.41813553293186423	TSS200	chr15:81426499-81426702	True	False	False	False	False	False	False	False	False	True	False	False	False	False	False
cg11060940	9		110022767.0			0.0035768363850664955	0.41813553293186423			False	False	False	False	False	False	False	True	True	False	False	False	False	False	False
cg04800320	8	XKR6	10755899.0	XKR6	NM_173683	0.0035792679450475525	0.4183583876905229	Body		False	False	False	True	False	False	False	False	True	False	False	False	False	False	False
cg05530335	10		17332371.0			0.003581781759880907	0.41850020078205374			False	False	False	False	False	False	False	True	True	False	False	False	False	False	False
cg21821443	X	TNMD	99847794.0	TNMD	NM_022144	0.0035839849971684365	0.4185679284477498	Body		False	False	False	True	False	False	False	False	True	False	False	False	False	False	False
cg24008345	7		36819172.0			0.0035842134770785253	0.4185679284477498			False	False	False	False	False	False	False	True	True	False	False	False	False	False	False
cg16316416	5	OSMR	38888843.0	OSMR	NM_003999	0.003586156075188081	0.4186720272197044	Body		False	False	False	True	False	False	False	False	True	False	False	False	False	False	False
cg11178754	17	SP2	45973469.0	SP2	NM_003110	0.0035878381974100808	0.4188070278492917	TSS200	chr17:45973465-45974254	True	False	False	False	False	False	False	False	False	True	False	False	False	False	False
cg15244965	8	CSMD1	3429480.0	CSMD1	NM_033225	0.003589998556483271	0.41886839783784735	Body		False	False	False	True	False	False	False	False	True	False	False	False	False	False	False
cg15166898	19		59008294.0			0.003590607943258542	0.41886839783784735		chr19:59010484-59011011	False	False	False	False	False	False	False	True	False	False	False	False	False	True	False
cg17829984	17	DDX5	62501480.0	DDX5	NM_004396	0.003591081533622384	0.41886839783784735	Body	chr17:62501479-62503566	False	False	False	True	False	False	False	False	False	True	False	False	False	False	False
cg01072076	5		1930801.0			0.0035911855286322692	0.41886839783784735		chr5:1930754-1931986	False	False	False	False	False	False	False	True	False	True	False	False	False	False	False
cg14375795	1		110054332.0			0.0035924964020080134	0.4189210527701228		chr1:110051954-110052505	False	False	False	False	False	False	False	True	False	False	False	True	False	False	False
cg22260958	12	OAS3	113375880.0	OAS3	NM_006187	0.003594029565590776	0.41903849134304527	TSS1500	chr12:113376185-113376493	False	True	False	False	False	False	False	False	False	False	True	False	False	False	False
cg08757739	8	RNF139	125499279.0	RNF139	NM_007218	0.0036002637111104867	0.4194590953410139	Body		False	False	False	True	False	False	False	False	True	False	False	False	False	False	False
cg22876901	2		67751758.0			0.003600269953345199	0.4194590953410139			False	False	False	False	False	False	False	True	True	False	False	False	False	False	False
cg03725488	3		84002996.0			0.0036043614874721134	0.41981298428794406			False	False	False	False	False	False	False	True	True	False	False	False	False	False	False
cg23580410	14	ERO1A	53162658.0	ERO1A	NM_014584	0.0036049314219699416	0.4198179807424916	TSS200	chr14:53161838-53162780	True	False	False	False	False	False	False	False	False	True	False	False	False	False	False
cg26398700	1		87858723.0			0.0036059472767210753	0.41987489849243825			False	False	False	False	False	False	False	True	True	False	False	False	False	False	False
cg07954324	8	CYP11B2	143999330.0	CYP11B2	NM_000498	0.0036076322836412177	0.4200097039979683	TSS200		True	False	False	False	False	False	False	False	True	False	False	False	False	False	False
cg00940502	18	RNF125	29598296.0	RNF125	NM_017831	0.0036105481803625243	0.42022634281036136	TSS200	chr18:29598566-29599460	True	False	False	False	False	False	False	False	False	False	True	False	False	False	False
cg21449567	3		155022360.0			0.0036110917300316873	0.42022820478440187			False	False	False	False	False	False	False	True	True	False	False	False	False	False	False
cg11745692	3		182727041.0			0.0036125666616867716	0.42029004238230155			False	False	False	False	False	False	False	True	True	False	False	False	False	False	False
cg18159794	2	ATP6V1E2	46747951.0	ATP6V1E2	NM_080653	0.003614655355727263	0.42039724253528626	TSS1500		False	True	False	False	False	False	False	False	True	False	False	False	False	False	False
cg24607043	6		3562148.0			0.003616331038180975	0.4205307300389127			False	False	False	False	False	False	False	True	True	False	False	False	False	False	False
cg12825576	6	LOC101928911	88515825.0	LOC101928911	NR_110869	0.003619703398454125	0.4207205727242185	Body		False	False	False	True	False	False	False	False	True	False	False	False	False	False	False
cg11380435	10	PDLIM1	97039359.0	PDLIM1	NM_020992	0.0036199574290790735	0.4207205727242185	Body		False	False	False	True	False	False	False	False	True	False	False	False	False	False	True
cg18094830	19		11184879.0			0.0036200762594443795	0.4207205727242185			False	False	False	False	False	False	False	True	True	False	False	False	False	False	False
cg05483875	7		2439960.0			0.003622639208323481	0.4209570176075531		chr7:2442792-2444011	False	False	False	False	False	False	False	True	False	False	False	False	False	True	True
cg05324407	16		86987828.0			0.003624266587110828	0.42108469449077635			False	False	False	False	False	False	False	True	True	False	False	False	False	False	False
cg00338735	4	RASL11B	53728038.0	RASL11B	NM_023940	0.003625170846179517	0.4211283308655819	TSS1500	chr4:53728037-53729000	False	True	False	False	False	False	False	False	False	True	False	False	False	False	False
cg04244433	13	GTF3A	27999369.0	GTF3A	NM_002097	0.003625996407306898	0.4211628136765244	Body	chr13:27998586-27999178	False	False	False	True	False	False	False	False	False	False	False	True	False	False	False
cg24603130	18	ZCCHC2	60253492.0	ZCCHC2	NR_126534	0.0036281909139646417	0.42129484533533773	Body		False	False	False	True	False	False	False	False	True	False	False	False	False	False	False
cg09662269	15		75388253.0			0.0036288490524221755	0.4213098510048922			False	False	False	False	False	False	False	True	True	False	False	False	False	False	False
cg01642264	X		133654656.0			0.003631005871728695	0.4214002910233403			False	False	False	False	False	False	False	True	True	False	False	False	False	False	False
cg07791427	12	HOXC8	54402704.0	HOXC8	NM_022658	0.003631398328370385	0.4214002910233403	TSS200	chr12:54402682-54403347	True	False	False	False	False	False	False	False	False	True	False	False	False	False	False
cg20630740	13		107354612.0			0.003631744128054192	0.4214002910233403			False	False	False	False	False	False	False	True	True	False	False	False	False	False	True
cg19117063	6	BTNL2	32365553.0	BTNL2	NM_001304561	0.003644034862801941	0.42239571339029436	Body		False	False	False	True	False	False	False	False	True	False	False	False	False	False	False
cg25198363	1		198095849.0			0.003646559393847672	0.4225653608439749			False	False	False	False	False	False	False	True	True	False	False	False	False	False	False
cg11637759	8	KCNB2	73734001.0	KCNB2	NM_004770	0.0036514704586541767	0.4230729109755559	Body		False	False	False	True	False	False	False	False	True	False	False	False	False	False	False
cg09232813	16	FA2H	74763653.0	FA2H	NM_024306	0.003656849918251794	0.42351139014719447	Body		False	False	False	True	False	False	False	False	True	False	False	False	False	False	False
cg14718968	10		127475321.0			0.0036605297629014907	0.4238009003929403			False	False	False	False	False	False	False	True	True	False	False	False	False	False	False
cg00824982	6	LOC101929555	40874682.0	LOC101929555	NR_110873	0.0036609458330399756	0.4238009003929403	Body		False	False	False	True	False	False	False	False	True	False	False	False	False	False	False
cg03652336	4	MAML3	141017399.0	MAML3	NM_018717	0.0036628100898356904	0.4239550993301056	Body		False	False	False	True	False	False	False	False	True	False	False	False	False	False	True
cg16644760	16	MMP15	58073826.0	MMP15	NM_002428	0.003663970179577909	0.42401073014649604	Body	chr16:58073816-58074029	False	False	False	True	False	False	False	False	False	True	False	False	False	False	False
cg13997937	10	BICC1	60577367.0	BICC1	NM_001080512	0.0036647956072000396	0.42401073014649604	Body		False	False	False	True	False	False	False	False	True	False	False	False	False	False	True
cg14969899	14	ASPG	104569581.0	ASPG	NM_001080464	0.003664887619759674	0.42401073014649604	Body	chr14:104569499-104569780	False	False	False	True	False	False	False	False	False	True	False	False	False	False	False
cg12487162	11	TEAD1	12845864.0	TEAD1	NM_021961	0.0036674662430899	0.4241978759484423	Body		False	False	False	True	False	False	False	False	True	False	False	False	False	False	True
cg02454657	6		109663961.0			0.003670685692059675	0.42438653244239155			False	False	False	False	False	False	False	True	True	False	False	False	False	False	False
cg12719233	1		118229681.0			0.0036725065664592062	0.4245164740670026			False	False	False	False	False	False	False	True	True	False	False	False	False	False	True
cg21949913	5		31626477.0			0.0036743107042025765	0.4245880799263426			False	False	False	False	False	False	False	True	True	False	False	False	False	False	False
cg10338609	4	WDFY3	85808711.0	WDFY3	NM_014991	0.0036746751016708107	0.4245880799263426	5URT		False	False	False	False	False	True	False	False	True	False	False	False	False	False	False
cg17366378	15		45458906.0			0.003676516476945859	0.42473923051855317		chr15:45458801-45459580	False	False	False	False	False	False	False	True	False	True	False	False	False	False	False
cg26135397	11		10324126.0			0.0036806458568284894	0.4250929832757535		chr11:10326048-10326590	False	False	False	False	False	False	False	True	False	False	True	False	False	False	False
cg03115009	17	SPNS3	4389731.0	SPNS3	NM_182538	0.0036878010998273414	0.42578888036394147	Body		False	False	False	True	False	False	False	False	True	False	False	False	False	False	False
cg12505288	X	GABRA3	151559224.0	GABRA3	NM_000808	0.0036888959611502624	0.4257988745836453	5URT		False	False	False	False	False	True	False	False	True	False	False	False	False	False	False
cg17318995	3		90232566.0			0.0036904342795865803	0.425859773549085			False	False	False	False	False	False	False	True	True	False	False	False	False	False	False
cg05100867	6		133226162.0			0.003690492800706703	0.425859773549085			False	False	False	False	False	False	False	True	True	False	False	False	False	False	False
cg15653569	10		134818905.0			0.0036941647247164624	0.4261600196400173		chr10:134821733-134821937	False	False	False	False	False	False	False	True	False	False	False	False	False	True	False
cg03501167	1	SPAG17	118630872.0	SPAG17	NM_206996	0.003695126694531534	0.42620926805330467	Body		False	False	False	True	False	False	False	False	True	False	False	False	False	False	False
cg01098812	14		77591726.0			0.0036991117663709356	0.42640124908715654		chr14:77591159-77591847	False	False	False	False	False	False	False	True	False	True	False	False	False	False	False
cg16645704	6		135187935.0			0.003700241654551835	0.42642876057216045			False	False	False	False	False	False	False	True	True	False	False	False	False	False	False
cg08261878	2	IHH	219925330.0	IHH	NM_002181	0.003704930343719932	0.42690733825901633	TSS200	chr2:219924819-219926130	True	False	False	False	False	False	False	False	False	True	False	False	False	False	False
cg21279804	2		41922576.0			0.0037059491226467648	0.42696296658705163		chr2:41924592-41924949	False	False	False	False	False	False	False	True	False	False	False	False	False	True	False
cg19526751	20	LINC00656	23113228.0	LINC00656	NR_034149	0.0037078187068715356	0.42699308842008254	Body		False	False	False	True	False	False	False	False	True	False	False	False	False	False	True
cg20586895	20		46067745.0			0.00371171987801765	0.4272713174570291			False	False	False	False	False	False	False	True	True	False	False	False	False	False	False
cg25008845	1		171591289.0			0.0037118439053817984	0.4272713174570291			False	False	False	False	False	False	False	True	True	False	False	False	False	False	False
cg02917640	6		37673773.0			0.0037148071046023082	0.4275506273173426		chr6:37673308-37673774	False	False	False	False	False	False	False	True	False	True	False	False	False	False	True
cg23289954	1		94820907.0			0.003719483617965789	0.42765649596942273			False	False	False	False	False	False	False	True	True	False	False	False	False	False	False
cg19695580	9		74297216.0			0.003721235046274322	0.42765649596942273			False	False	False	False	False	False	False	True	True	False	False	False	False	False	False
cg02075232	9	AQP7	33392610.0	AQP7	NM_001170	0.003721516330019299	0.42765649596942273	Body		False	False	False	True	False	False	False	False	True	False	False	False	False	False	True
cg04116766	7		1283255.0			0.003722002538564782	0.42765649596942273		chr7:1269165-1282864	False	False	False	False	False	False	False	True	False	False	False	True	False	False	False
cg00955967	4		148079717.0			0.0037220792576578023	0.42765649596942273			False	False	False	False	False	False	False	True	True	False	False	False	False	False	False
cg27364547	6	MYLK4	2697720.0	MYLK4	NM_001012418	0.00372237372755735	0.42765649596942273	Body		False	False	False	True	False	False	False	False	True	False	False	False	False	False	False
cg18583931	15		71378283.0			0.0037227569195230053	0.42765649596942273			False	False	False	False	False	False	False	True	True	False	False	False	False	False	False
cg22926093	16	ABAT	8768430.0	ABAT	NM_020686	0.0037232432331754635	0.42765649596942273	TSS200	chr16:8768256-8768619	True	False	False	False	False	False	False	False	False	True	False	False	False	False	False
cg06624244	1	C1orf64	16332335.0	C1orf64	NM_178840	0.003723943714642521	0.42766245005914066	Body		False	False	False	True	False	False	False	False	True	False	False	False	False	False	False
cg26149658	4	CFAP99	2439423.0	CFAP99	NM_001193282	0.003726305559762481	0.42782316742592696	Body		False	False	False	True	False	False	False	False	True	False	False	False	False	False	False
cg06503363	7		120625410.0			0.0037309591371199775	0.4282340062163834			False	False	False	False	False	False	False	True	True	False	False	False	False	False	False
cg14649874	3		63213360.0			0.0037325195685382296	0.42835138813910356			False	False	False	False	False	False	False	True	True	False	False	False	False	False	False
cg20557104	19	B3GNT8	41934313.0	B3GNT8	NM_198540	0.0037342215327885366	0.42842326182091817	5URT		False	False	False	False	False	True	False	False	True	False	False	False	False	False	False
cg19913934	6		5997120.0			0.0037349577586645957	0.4284268319233458		chr6:5996185-5996486	False	False	False	False	False	False	False	True	False	False	False	True	False	False	False
cg05623175	10	FAM53B	126390659.0	FAM53B	NM_014661	0.003735328339011022	0.4284268319233458	Body		False	False	False	True	False	False	False	False	True	False	False	False	False	False	True
cg11142386	2		239209630.0			0.003740710060396903	0.4287971258943645			False	False	False	False	False	False	False	True	True	False	False	False	False	False	False
cg03202506	2	LOC100506457	12458769.0	LOC100506457	NR_110196	0.0037418693465914718	0.4288372579543908	Body		False	False	False	True	False	False	False	False	True	False	False	False	False	False	False
cg25960218	6	SYCP2L	10886394.0	SYCP2L	NM_001040274	0.0037429660311730797	0.42887057691158254	TSS1500	chr6:10887184-10887622	False	True	False	False	False	False	False	False	False	False	True	False	False	False	False
cg19770292	5		1868693.0			0.003745431673142853	0.4290913691721114			False	False	False	False	False	False	False	True	True	False	False	False	False	False	False
cg17617182	6		12279872.0			0.003746465375406066	0.4290933768434226			False	False	False	False	False	False	False	True	True	False	False	False	False	False	False
cg17614575	15		62404928.0			0.003749594471394109	0.42925958909415146			False	False	False	False	False	False	False	True	True	False	False	False	False	False	False
cg23998048	5	TENM2	167361737.0	TENM2	NM_001122679	0.0037504547728942268	0.4292963795460474	Body		False	False	False	True	False	False	False	False	True	False	False	False	False	False	False
cg15936999	17	UNC13D	73840853.0	UNC13D	NM_199242	0.003752056572132447	0.4294006840069858	TSS200		True	False	False	False	False	False	False	False	True	False	False	False	False	False	True
cg19441201	3		41197519.0			0.0037526509276950837	0.4294006840069858			False	False	False	False	False	False	False	True	True	False	False	False	False	False	False
cg00486101	9	TPRN	140095351.0	TPRN	NM_001128228	0.00375298320667246	0.4294006840069858	TSS200	chr9:140099321-140100465	True	False	False	False	False	False	False	False	False	False	False	False	False	True	False
cg08680130	2	PRKCE	46132392.0	PRKCE	NM_005400	0.0037549772575879233	0.4294413596127097	Body		False	False	False	True	False	False	False	False	True	False	False	False	False	False	False
cg07291563	19	GRWD1	48949441.0	GRWD1	NM_031485	0.0037554629995571694	0.4294413596127097	1stExon	chr19:48949034-48949442	False	False	False	False	True	False	False	False	False	True	False	False	False	False	False
cg11088861	3	EIF2B5	183852756.0	EIF2B5	NM_003907	0.0037564692145845	0.4294413596127097	TSS200	chr3:183852778-183853386	True	False	False	False	False	False	False	False	False	False	True	False	False	False	False
cg00982287	1		55894953.0			0.003756573420785752	0.4294413596127097			False	False	False	False	False	False	False	True	True	False	False	False	False	False	False
cg27093242	3	TRIM71	32927448.0	TRIM71	NM_001039111	0.003758698300480738	0.4295609747956726	Body		False	False	False	True	False	False	False	False	True	False	False	False	False	False	True
cg26829189	14	RIN3	92979577.0	RIN3	NM_024832	0.0037625421670343102	0.42993858502357646	TSS1500	chr14:92979726-92981228	False	True	False	False	False	False	False	False	False	False	True	False	False	False	False
cg02769477	1		17012728.0			0.0037631088842751954	0.4299416669800491			False	False	False	False	False	False	False	True	True	False	False	False	False	False	False
cg01397786	10		3894712.0			0.003764747555634063	0.4300672030917161			False	False	False	False	False	False	False	True	True	False	False	False	False	False	True
cg00521434	1	GPR61	110081965.0	GPR61	NM_031936	0.0037653918794472436	0.43007912986351227	TSS1500		False	True	False	False	False	False	False	False	True	False	False	False	False	False	True
cg06416841	12		14391483.0			0.0037677779264783276	0.4302282810277173			False	False	False	False	False	False	False	True	True	False	False	False	False	False	False
cg26120636	2		174512647.0			0.003768454457866647	0.4302438567180206			False	False	False	False	False	False	False	True	True	False	False	False	False	False	False
cg25290479	20		10297441.0			0.003772022152243574	0.43052776639312196			False	False	False	False	False	False	False	True	True	False	False	False	False	False	False
cg26933401	9	FOXB2	79633158.0	FOXB2	NM_001013735	0.003774565195061717	0.4306945961143026	TSS1500	chr9:79629865-79630084	False	True	False	False	False	False	False	False	False	False	False	False	True	False	False
cg07940804	X	ACTRT1	127185902.0	ACTRT1	NM_138289	0.003775657501770474	0.4307575288717838	1stExon		False	False	False	False	True	False	False	False	True	False	False	False	False	False	False
cg17797971	6	RPS6KA2	167266200.0	RPS6KA2	NM_001006932	0.0037775822897900316	0.4308209759295301	Body		False	False	False	True	False	False	False	False	True	False	False	False	False	False	False
cg24437775	6		113860384.0			0.0037785236812580116	0.4308209759295301			False	False	False	False	False	False	False	True	True	False	False	False	False	False	False
cg01952255	2		161407874.0			0.0037794587242886706	0.4308209759295301			False	False	False	False	False	False	False	True	True	False	False	False	False	False	False
cg17820165	2		239931644.0			0.003781206574141657	0.430958542326227		chr2:239930798-239931057	False	False	False	False	False	False	False	True	False	False	False	True	False	False	False
cg26484631	6	ULBP1	150284518.0	ULBP1	NM_025218	0.003782262736158217	0.43101724633796823	TSS1500	chr6:150284682-150286515	False	True	False	False	False	False	False	False	False	False	True	False	False	False	False
cg01771590	6	EVADR	71107325.0	EVADR	NR_125857	0.00378343145159538	0.4310271034578333	Body		False	False	False	True	False	False	False	False	True	False	False	False	False	False	True
cg03676292	11	UVRAG	75836261.0	UVRAG	NM_003369	0.003787439874593182	0.4312522916764729	Body		False	False	False	True	False	False	False	False	True	False	False	False	False	False	True
cg24758181	11		2285802.0			0.0037879801385344992	0.4312522916764729			False	False	False	False	False	False	False	True	True	False	False	False	False	False	False
cg25634041	3	SENP2	185348303.0	SENP2	NM_021627	0.003788115045338888	0.4312522916764729	3UTR		False	False	False	False	False	False	True	False	True	False	False	False	False	False	True
cg03962217	7	PAXIP1	154796431.0	PAXIP1-AS1	NR_028090	0.003789351173230022	0.4312915692687741	Body	chr7:154794017-154795750	False	False	False	True	False	False	False	False	False	False	False	True	False	False	False
cg05919454	9		114754893.0			0.0037897281002209925	0.4312915692687741			False	False	False	False	False	False	False	True	True	False	False	False	False	False	False
cg17498060	1		111091475.0			0.0037900843811241786	0.4312915692687741			False	False	False	False	False	False	False	True	True	False	False	False	False	False	False
cg20145176	11	RSF1	77436649.0	RSF1	NM_016578	0.0037923724884352168	0.43144884394143995	Body		False	False	False	True	False	False	False	False	True	False	False	False	False	False	False
cg03306998	11		11184974.0			0.003794073591648749	0.43150195690669996			False	False	False	False	False	False	False	True	True	False	False	False	False	False	True
cg27638968	1		219484101.0			0.003797260076011276	0.4317996970632077			False	False	False	False	False	False	False	True	True	False	False	False	False	False	False
cg25084477	14	NAA30	57856838.0	NAA30	NM_001011713	0.0037991212844083484	0.4318880330629609	TSS1500	chr14:57856944-57858351	False	True	False	False	False	False	False	False	False	False	True	False	False	False	False
cg06736470	2	CHST10	101033609.0	CHST10	NM_004854	0.0038009059521784626	0.43195809971732146	5URT	chr2:101033606-101034296	False	False	False	False	False	True	False	False	False	True	False	False	False	False	False
cg03859090	11		69522216.0			0.00380131042278091	0.43195809971732146		chr11:69517840-69519929	False	False	False	False	False	False	False	True	False	False	False	False	True	False	False
cg08490568	4	SORCS2	7516925.0	SORCS2	NM_020777	0.003807761515296462	0.43254686321796143	Body		False	False	False	True	False	False	False	False	True	False	False	False	False	False	False
cg05056936	3	EFCAB12	129128619.0	EFCAB12	NM_207307	0.0038103936056763993	0.4326754899099658	Body		False	False	False	True	False	False	False	False	True	False	False	False	False	False	False
cg09337847	2	HDAC4	240092241.0	HDAC4	NM_006037	0.003812721166996107	0.4328163903300442	Body		False	False	False	True	False	False	False	False	True	False	False	False	False	False	False
cg11136562	5	ARAP3	141061285.0	ARAP3	NM_022481	0.003813715439219877	0.43286757073401294	5URT		False	False	False	False	False	True	False	False	True	False	False	False	False	False	False
cg26875137	12	SP7	53738046.0	SP7	NM_001300837	0.0038149850762057356	0.4329499867869596	5URT	chr12:53738546-53738986	False	False	False	False	False	True	False	False	False	False	True	False	False	False	False
cg24551568	8		134388615.0			0.0038212785958173785	0.4334716541930441			False	False	False	False	False	False	False	True	True	False	False	False	False	False	False
cg20834348	1		184298170.0			0.0038237866523625386	0.4334716541930441			False	False	False	False	False	False	False	True	True	False	False	False	False	False	False
cg02912184	10		133728782.0			0.0038240972589650268	0.4334716541930441			False	False	False	False	False	False	False	True	True	False	False	False	False	False	False
cg04666820	14		69105619.0			0.003824479401715513	0.4334716541930441			False	False	False	False	False	False	False	True	True	False	False	False	False	False	True
cg05839377	5		43007632.0			0.00382551164954897	0.43352696487404696			False	False	False	False	False	False	False	True	True	False	False	False	False	False	False
cg20592124	2	CEP68	65290738.0	CEP68	NM_015147	0.003828884994156012	0.43378582244344976	5URT		False	False	False	False	False	True	False	False	True	False	False	False	False	False	True
cg26452771	11	TENM4	78955619.0	TENM4	NM_001098816	0.0038320629481262474	0.4338778268798876	5URT		False	False	False	False	False	True	False	False	True	False	False	False	False	False	True
cg17739908	10		31870976.0			0.0038324205240852123	0.4338778268798876			False	False	False	False	False	False	False	True	True	False	False	False	False	False	True
cg04732529	2	LINC01473	186949438.0	LINC01473	NR_110218	0.00383385788239786	0.43394989484417223	Body		False	False	False	True	False	False	False	False	True	False	False	False	False	False	False
cg17887794	17		38864153.0			0.0038346914303176625	0.43394989484417223			False	False	False	False	False	False	False	True	True	False	False	False	False	False	False
cg08566775	6		50678594.0			0.0038419477851426133	0.4346608365898958		chr6:50682334-50683214	False	False	False	False	False	False	False	True	False	False	False	False	False	True	False
cg07729025	16		56883034.0			0.003842884176393027	0.434691756347651			False	False	False	False	False	False	False	True	True	False	False	False	False	False	False
cg26627760	16		48191219.0			0.003844806867446417	0.4347361375704833			False	False	False	False	False	False	False	True	True	False	False	False	False	False	False
cg08221177	5		38148039.0			0.003844913822489941	0.4347361375704833			False	False	False	False	False	False	False	True	True	False	False	False	False	False	False
cg17882867	15	THSD4	71704440.0	THSD4	NM_024817	0.0038494940208672907	0.43519223754528974	Body		False	False	False	True	False	False	False	False	True	False	False	False	False	False	False
cg26506007	17	CD300LG	41939449.0	CD300LG	NM_145273	0.0038533559854470136	0.4354382110094773	3UTR		False	False	False	False	False	False	True	False	True	False	False	False	False	False	True
cg23975718	1	C1orf21	184559502.0	C1orf21	NM_030806	0.003856409241455095	0.43560307921174063	Body		False	False	False	True	False	False	False	False	True	False	False	False	False	False	False
cg03691720	13		29318666.0			0.0038603836157468647	0.43571917786803865			False	False	False	False	False	False	False	True	True	False	False	False	False	False	True
cg16928826	9	ASTN2	119809281.0	ASTN2	NM_014010	0.0038605530032757665	0.43571917786803865	Body		False	False	False	True	False	False	False	False	True	False	False	False	False	False	False
cg08709338	18		8423109.0			0.0038691798031737336	0.43641037872193794			False	False	False	False	False	False	False	True	True	False	False	False	False	False	False
cg07347869	7	TMEM184A	1595217.0	TMEM184A	NM_001097620	0.0038704308982189907	0.43644423097084	5URT		False	False	False	False	False	True	False	False	True	False	False	False	False	False	False
cg01277511	20	SSTR4	23016753.0	SSTR4	NM_001052	0.0038717360065799724	0.4365296034832785	1stExon	chr20:23015716-23016879	False	False	False	False	True	False	False	False	False	True	False	False	False	False	False
cg23002936	14		98602132.0			0.00387332452050337	0.43655460600332063			False	False	False	False	False	False	False	True	True	False	False	False	False	False	False
cg05746318	13	RNF219	79179288.0	RNF219-AS1	NR_047001	0.0038736019062289746	0.43655460600332063	Body	chr13:79182859-79183880	False	False	False	True	False	False	False	False	False	False	False	False	False	True	False
cg15964537	1	FCER1A	159271392.0	FCER1A	NM_002001	0.0038747475096346526	0.4366219409417326	5URT		False	False	False	False	False	True	False	False	True	False	False	False	False	False	False
cg02601082	7	ESYT2	158612297.0	ESYT2	NM_020728	0.0038840103074015858	0.43741819630916573	Body		False	False	False	True	False	False	False	False	True	False	False	False	False	False	True
cg04547000	16		18967439.0			0.0038851978389464084	0.43742824681055376			False	False	False	False	False	False	False	True	True	False	False	False	False	False	False
cg10057940	10		6805506.0			0.0038859848037946926	0.4374550188333962			False	False	False	False	False	False	False	True	True	False	False	False	False	False	False
cg03987648	4	MAML3	140958771.0	MAML3	NM_018717	0.0038866042652837547	0.43746292968308936	Body		False	False	False	True	False	False	False	False	True	False	False	False	False	False	False
cg08584061	19		22718926.0			0.003887382084643069	0.4374794790021042		chr19:22715263-22715576	False	False	False	False	False	False	False	True	False	False	False	False	True	False	False
cg19695805	11		9385645.0			0.003890842783123373	0.4377440316078446		chr11:9385837-9386241	False	False	False	False	False	False	False	True	False	False	True	False	False	False	False
cg19142740	19	CADM4	44139323.0	CADM4	NM_145296	0.003893815503414567	0.43790334022962274	Body		False	False	False	True	False	False	False	False	True	False	False	False	False	False	False
cg05693604	1		226966532.0			0.003898280176667536	0.4383435562347293			False	False	False	False	False	False	False	True	True	False	False	False	False	False	False
cg20913894	2	HECW2	197280311.0	HECW2	NM_020760	0.0039005040809907653	0.4384698323830436	Body		False	False	False	True	False	False	False	False	True	False	False	False	False	False	False
cg24250492	1		184268405.0			0.0039011177142165405	0.4384769337927854			False	False	False	False	False	False	False	True	True	False	False	False	False	False	True
cg16455376	16		8985720.0			0.0039046521987413114	0.43868850061861425			False	False	False	False	False	False	False	True	True	False	False	False	False	False	False
cg01141506	12	KIAA1467	13214734.0	KIAA1467	NM_020853	0.003906537120813374	0.43877649866983415	Body		False	False	False	True	False	False	False	False	True	False	False	False	False	False	False
cg25153196	2	NPAS2	101435427.0	NPAS2	NM_002518	0.003908072613152995	0.4388870780982643	TSS1500	chr2:101434979-101437453	False	True	False	False	False	False	False	False	False	True	False	False	False	False	False
cg25461389	3		52080778.0			0.003909562222533316	0.438992474297689			False	False	False	False	False	False	False	True	True	False	False	False	False	False	True
cg12171761	8		61910949.0			0.003910625820209228	0.43905001201174393			False	False	False	False	False	False	False	True	True	False	False	False	False	False	False
cg22733839	11		28923662.0			0.003911181758003228	0.4390505460400684			False	False	False	False	False	False	False	True	True	False	False	False	False	False	False
cg10522101	X		107020819.0			0.00391313574501306	0.4390988412067872		chrX:107018606-107019611	False	False	False	False	False	False	False	True	False	False	False	True	False	False	False
cg21015805	17		73080225.0			0.003916809852606557	0.4393108711098052		chr17:73083866-73084495	False	False	False	False	False	False	False	True	False	False	False	False	False	True	False
cg08097548	10		72846755.0			0.0039182252336203045	0.43940774979139674			False	False	False	False	False	False	False	True	True	False	False	False	False	False	False
cg20870185	13	RAB20	111188598.0	RAB20	NM_017817	0.003921585110824993	0.43966074604279937	Body		False	False	False	True	False	False	False	False	True	False	False	False	False	False	True
cg22598140	8		118324548.0			0.003922997255541246	0.43969322381964143			False	False	False	False	False	False	False	True	True	False	False	False	False	False	False
cg06492494	1	CACNA1S	201058496.0	CACNA1S	NM_000069	0.003923530762676664	0.43969322381964143	Body		False	False	False	True	False	False	False	False	True	False	False	False	False	False	True
cg21818402	4		154582721.0			0.0039289821862686985	0.44011857391586107			False	False	False	False	False	False	False	True	True	False	False	False	False	False	False
cg10046227	8		1707477.0			0.003929432072351569	0.44011857391586107		chr8:1711234-1712654	False	False	False	False	False	False	False	True	False	False	False	False	False	True	False
cg00090265	12	FBRSL1	133140305.0	FBRSL1	NM_001142641	0.003930158007739068	0.44011857391586107	Body	chr12:133140304-133140634	False	False	False	True	False	False	False	False	False	True	False	False	False	False	False
cg16563569	1		17519808.0			0.003930202895336191	0.44011857391586107			False	False	False	False	False	False	False	True	True	False	False	False	False	False	False
cg16931076	12	FBXL14	1702001.0	FBXL14	NM_152441	0.003930625585655522	0.44011857391586107	Body	chr12:1702638-1704232	False	False	False	True	False	False	False	False	False	False	True	False	False	False	False
cg09184995	15	LINC01491	48137313.0	LINC01491	NR_120336	0.003933319989169005	0.44026081592480487	Body		False	False	False	True	False	False	False	False	True	False	False	False	False	False	False
cg07399209	3		151769368.0			0.00393387668527079	0.44026081592480487			False	False	False	False	False	False	False	True	True	False	False	False	False	False	False
cg13480197	17		79799358.0			0.0039340683523138974	0.44026081592480487		chr17:79799286-79799624	False	False	False	False	False	False	False	True	False	True	False	False	False	False	False
cg15415743	12	C12orf10	53694130.0	C12orf10	NM_021640	0.003934122583841781	0.44026081592480487	Body	chr12:53693441-53694028	False	False	False	True	False	False	False	False	False	False	False	True	False	False	False
cg20934062	3	KLHL24	183367815.0	KLHL24	NM_017644	0.003935324399798598	0.4403334470960487	5URT		False	False	False	False	False	True	False	False	True	False	False	False	False	False	False
cg23346269	21	KRTAP20	31992208.0	KRTAP20-4	NR_023342	0.003935901873090077	0.44033620838964205	TSS1500		False	True	False	False	False	False	False	False	True	False	False	False	False	False	False
cg23107041	20	NKAIN4	61880075.0	NKAIN4	NM_152864	0.003936646154391787	0.4403576282377173	Body	chr20:61877854-61878071	False	False	False	True	False	False	False	False	False	False	False	False	True	False	False
cg00687889	1		33515863.0			0.0039427728082651724	0.44087931336899994		chr1:33516594-33516933	False	False	False	False	False	False	False	True	False	False	True	False	False	False	False
cg02693210	5	LOC285593	173008882.0	LOC285593	NR_027108	0.003943523748597568	0.44087931336899994	Body		False	False	False	True	False	False	False	False	True	False	False	False	False	False	True
cg22066587	12		27314459.0			0.003945132472313538	0.44099551869662135			False	False	False	False	False	False	False	True	True	False	False	False	False	False	False
cg07307335	8	LONRF1	12602187.0	LONRF1	NM_152271	0.003946074882235682	0.44099551869662135	Body		False	False	False	True	False	False	False	False	True	False	False	False	False	False	False
cg14531437	9		113344615.0			0.003946224036604157	0.44099551869662135		chr9:113341213-113342029	False	False	False	False	False	False	False	True	False	False	False	False	True	False	False
cg12542842	6	ADGRF5	46917833.0	ADGRF5	NM_015234	0.003948543060014521	0.4411308983891089	5URT		False	False	False	False	False	True	False	False	True	False	False	False	False	False	True
cg25196088	1	CAMTA1	7703835.0	CAMTA1	NM_015215	0.003954196867454098	0.44170059168838016	Body		False	False	False	True	False	False	False	False	True	False	False	False	False	False	False
cg12927715	5	CLK4	178029761.0	CLK4	NM_020666	0.003956994597282841	0.4418891752972679	3UTR		False	False	False	False	False	False	True	False	True	False	False	False	False	False	True
cg04497165	X		103494417.0			0.003961045873739507	0.4421813800717068		chrX:103495010-103495309	False	False	False	False	False	False	False	True	False	False	True	False	False	False	False
cg20634195	17	DNAH17	76451800.0	DNAH17	NM_173628	0.003961280654034888	0.4421813800717068	Body	chr17:76454983-76455273	False	False	False	True	False	False	False	False	False	False	False	False	False	True	False
cg03352717	16	WFIKKN1	679927.0	WFIKKN1	NM_053284	0.003962221596049979	0.4421813800717068	TSS1500	chr16:682634-687106	False	True	False	False	False	False	False	False	False	False	False	False	False	True	True
cg19285129	20	ARFGEF2	47599976.0	ARFGEF2	NM_006420	0.003963393487145473	0.4421813800717068	Body		False	False	False	True	False	False	False	False	True	False	False	False	False	False	False
cg11737030	6	TRIM31	30071295.0	TRIM31	NM_007028	0.0039664640437189575	0.4421813800717068	3UTR	chr6:30071225-30071428	False	False	False	False	False	False	True	False	False	True	False	False	False	False	False
cg20773005	16		79436422.0			0.003966766565652272	0.4421813800717068			False	False	False	False	False	False	False	True	True	False	False	False	False	False	False
cg08753999	1		206836194.0			0.003966827660828355	0.4421813800717068			False	False	False	False	False	False	False	True	True	False	False	False	False	False	True
cg16242615	19	ZBTB7A	4059988.0	ZBTB7A	NM_015898	0.003968209723757584	0.44221167350105095	5URT	chr19:4059917-4060131	False	False	False	False	False	True	False	False	False	True	False	False	False	False	False
cg06073542	11		14398601.0			0.003968949294385929	0.44223222223862624		chr11:14402600-14403086	False	False	False	False	False	False	False	True	False	False	False	False	False	True	False
cg13674218	20	JAG1	10654703.0	JAG1	NM_000214	0.003971285178922882	0.44236873667715676	TSS200	chr20:10652573-10655611	True	False	False	False	False	False	False	False	False	True	False	False	False	False	False
cg21187920	8		112612368.0			0.003980400936387051	0.44317128470777883			False	False	False	False	False	False	False	True	True	False	False	False	False	False	False
cg01096587	6	PLEKHG1	151108748.0	PLEKHG1	NM_001029884	0.003982318126940114	0.4432258312351262	Body		False	False	False	True	False	False	False	False	True	False	False	False	False	False	False
cg23520362	7		41087700.0			0.003984436627298045	0.4432758090992197			False	False	False	False	False	False	False	True	True	False	False	False	False	False	False
cg04789818	16		49005567.0			0.003991173578455964	0.44390131236744185			False	False	False	False	False	False	False	True	True	False	False	False	False	False	False
cg26002568	4		74806905.0			0.003994421060867854	0.4441300239030184		chr4:74809869-74810089	False	False	False	False	False	False	False	True	False	False	False	False	False	True	False
cg14453174	14		95179729.0			0.003994902626992626	0.4441300239030184			False	False	False	False	False	False	False	True	True	False	False	False	False	False	False
cg10943263	6	SERPINB9P1	2857924.0	SERPINB9P1	NR_033851	0.0039963183958769	0.4441638518735427	Body		False	False	False	True	False	False	False	False	True	False	False	False	False	False	True
cg06614754	13		107569395.0			0.003996322106823541	0.4441638518735427		chr13:107570191-107570671	False	False	False	False	False	False	False	True	False	False	True	False	False	False	True
cg19226421	14	DEGS2	100622764.0	DEGS2	NM_206918	0.003998718630614547	0.444368207109126	Body	chr14:100625319-100626461	False	False	False	True	False	False	False	False	False	False	False	False	False	True	False
cg05082703	19	FDX1L	10426711.0	FDX1L	NM_001031734	0.0040000096574573365	0.4444155459735669	TSS200	chr19:10426381-10426723	True	False	False	False	False	False	False	False	False	True	False	False	False	False	False
cg16056087	4	LOC645513	120375747.0	LOC645513	NR_037630	0.004000260449745312	0.4444155459735669	TSS200	chr4:120375746-120376363	True	False	False	False	False	False	False	False	False	True	False	False	False	False	False
cg13230698	2	MEIS1	66656687.0	MEIS1-AS3	NR_046438	0.004003360312628881	0.4446550289502576	Body	chr2:66660452-66660794	False	False	False	True	False	False	False	False	False	False	False	False	False	True	False
cg14640772	5	PLEKHG4B	188704.0	PLEKHG4B	NM_052909	0.004004644109734272	0.444682359442582	3UTR	chr5:191792-192544	False	False	False	False	False	False	True	False	False	False	False	False	False	True	False
cg12729253	4	CEP135	56814150.0	CEP135	NM_025009	0.004004895088826726	0.444682359442582	TSS1500	chr4:56814800-56815511	False	True	False	False	False	False	False	False	False	False	True	False	False	False	False
cg21954085	7	LMBR1	156664673.0	LMBR1	NM_022458	0.004006282787871488	0.4447124632602112	Body		False	False	False	True	False	False	False	False	True	False	False	False	False	False	False
cg25089903	12	NINJ2	772982.0	NINJ2	NM_016533	0.0040087723534282	0.44492681233995085	TSS200		True	False	False	False	False	False	False	False	True	False	False	False	False	False	True
cg12322456	5		179867149.0			0.0040113797757934866	0.44512437997219656			False	False	False	False	False	False	False	True	True	False	False	False	False	False	False
cg05496778	6		98395978.0			0.004011670042194276	0.44512437997219656			False	False	False	False	False	False	False	True	True	False	False	False	False	False	False
cg27509891	12		74257361.0			0.004013405900600128	0.44525496440107787			False	False	False	False	False	False	False	True	True	False	False	False	False	False	False
cg23791996	10		74091419.0			0.004014951389658818	0.44536439546035334			False	False	False	False	False	False	False	True	True	False	False	False	False	False	False
cg24341018	X		41237216.0			0.004017394616799949	0.4455113334459165			False	False	False	False	False	False	False	True	True	False	False	False	False	False	False
cg11591809	14	SPTLC2	78059873.0	SPTLC2	NM_004863	0.004020931270784316	0.4458229564953315	Body		False	False	False	True	False	False	False	False	True	False	False	False	False	False	False
cg22172340	7	RBM33	155531763.0	RBM33	NM_053043	0.004022154095811486	0.4458229564953315	Body		False	False	False	True	False	False	False	False	True	False	False	False	False	False	False
cg25874953	15	ANP32A	69082449.0	ANP32A	NM_006305	0.004022692057782713	0.4458229564953315	Body		False	False	False	True	False	False	False	False	True	False	False	False	False	False	True
cg01894046	11		63573765.0			0.004023003091140867	0.4458229564953315			False	False	False	False	False	False	False	True	True	False	False	False	False	False	False
cg01883287	8		58744154.0			0.0040261857619187475	0.4460690039678562			False	False	False	False	False	False	False	True	True	False	False	False	False	False	False
cg04329433	8		55365596.0			0.004028220478258323	0.4461528627395556		chr8:55366180-55367628	False	False	False	False	False	False	False	True	False	False	True	False	False	False	False
cg04923352	9	LOC101928748	117901906.0	LOC101928748	NR_110950	0.004029862858552879	0.4462491021990663	TSS1500		False	True	False	False	False	False	False	False	True	False	False	False	False	False	False
cg12351906	2	PXDN	1695316.0	PXDN	NM_012293	0.0040312894532341095	0.4462491021990663	Body		False	False	False	True	False	False	False	False	True	False	False	False	False	False	False
cg23019886	12		6277045.0			0.0040318517142760545	0.4462491021990663			False	False	False	False	False	False	False	True	True	False	False	False	False	False	True
cg14742661	11	DSCAML1	117475349.0	DSCAML1	NM_020693	0.004032792834996493	0.4462491021990663	Body		False	False	False	True	False	False	False	False	True	False	False	False	False	False	False
cg23640925	1		110599679.0			0.00403297775259256	0.4462491021990663			False	False	False	False	False	False	False	True	True	False	False	False	False	False	False
cg03603636	4		24473145.0			0.004033116370378086	0.4462491021990663		chr4:24471700-24474929	False	False	False	False	False	False	False	True	False	True	False	False	False	False	False
cg19889126	7	SLC26A3	107416757.0	SLC26A3	NM_000111	0.004035490077439467	0.44633741773888	Body		False	False	False	True	False	False	False	False	True	False	False	False	False	False	False
cg09130535	11	ADRBK1	67039119.0	ADRBK1	NM_001619	0.004041490160569076	0.44678385535237375	Body		False	False	False	True	False	False	False	False	True	False	False	False	False	False	True
cg00779090	18		12765213.0			0.004041865094778094	0.44678385535237375			False	False	False	False	False	False	False	True	True	False	False	False	False	False	False
cg15808835	10		110282010.0			0.004044935753741188	0.4468237635289615			False	False	False	False	False	False	False	True	True	False	False	False	False	False	False
cg10512779	13		30998440.0			0.004048773192380633	0.4471236545740045		chr13:30995685-30995947	False	False	False	False	False	False	False	True	False	False	False	False	True	False	False
cg27258050	10	CFAP46	134623278.0	CFAP46	NM_001200049	0.00405410606843178	0.4476505256706715	Body	chr10:134622423-134622641	False	False	False	True	False	False	False	False	False	False	False	True	False	False	False
cg15002713	2		19092241.0			0.004054942246069968	0.44768079838617214			False	False	False	False	False	False	False	True	True	False	False	False	False	False	False
cg08155365	1		228319085.0			0.004062338333223045	0.4482950817028377			False	False	False	False	False	False	False	True	True	False	False	False	False	False	False
cg23511613	2	FOXI3	88752322.0	FOXI3	NM_001135649	0.00406274715471666	0.4482950817028377	TSS1500	chr2:88751335-88752865	False	True	False	False	False	False	False	False	False	True	False	False	False	False	False
cg00417304	11	PRDM11	45124456.0	PRDM11	NR_046338	0.004063426573870717	0.4482950817028377	Body		False	False	False	True	False	False	False	False	True	False	False	False	False	False	False
cg10433501	19	KCNC3	50816886.0	KCNC3	NR_110912	0.004063465061419487	0.4482950817028377	Body		False	False	False	True	False	False	False	False	True	False	False	False	False	False	False
cg12405859	1		106615082.0			0.004063882938293884	0.4482950817028377			False	False	False	False	False	False	False	True	True	False	False	False	False	False	False
cg03282117	14		97042499.0			0.004066745476659705	0.44848663673328043			False	False	False	False	False	False	False	True	True	False	False	False	False	False	False
cg09763756	15		98946732.0			0.004067877061255935	0.4485493293944091			False	False	False	False	False	False	False	True	True	False	False	False	False	False	False
cg13099545	17	SPNS2	4424077.0	SPNS2	NM_001124758	0.004069041200639612	0.4485931425371627	Body		False	False	False	True	False	False	False	False	True	False	False	False	False	False	True
cg16619978	6	FOXF2	1388806.0	FOXF2	NM_001452	0.004069400722822347	0.4485931425371627	TSS1500	chr6:1381743-1385211	False	True	False	False	False	False	False	False	False	False	False	False	True	False	False
cg24597486	19	PRTN3	840880.0	PRTN3	NM_002777	0.004070122357544195	0.44859464053586745	TSS200	chr19:843468-844085	True	False	False	False	False	False	False	False	False	False	False	False	False	True	False
cg12904769	16	CDH3	68730576.0	CDH3	NM_001793	0.004073144956999786	0.44881955545478214	Body	chr16:68732058-68732306	False	False	False	True	False	False	False	False	False	False	True	False	False	False	False
cg16971991	11		1146470.0			0.0040751361178984575	0.4488866844055648			False	False	False	False	False	False	False	True	True	False	False	False	False	False	False
cg05921623	17		53254783.0			0.004075569556612649	0.4488866844055648			False	False	False	False	False	False	False	True	True	False	False	False	False	False	False
cg03567148	19	CENPBD1P1	59093025.0	CENPBD1P1	NR_026052	0.0040780175347155355	0.4490439852933029	Body	chr19:59092691-59093273	False	False	False	True	False	False	False	False	False	True	False	False	False	False	True
cg13522575	11		44750464.0			0.004079798579620071	0.44905576840927214		chr11:44748205-44749761	False	False	False	False	False	False	False	True	False	False	False	True	False	False	False
cg00726183	19		18160568.0			0.004081834694510219	0.4491557521429954			False	False	False	False	False	False	False	True	True	False	False	False	False	False	True
cg21327413	6		101404612.0			0.00408255538774498	0.44917217319764785			False	False	False	False	False	False	False	True	True	False	False	False	False	False	False
cg04052730	17	TBCD	80841933.0	TBCD	NM_005993	0.004084692901024045	0.4492798665806594	Body		False	False	False	True	False	False	False	False	True	False	False	False	False	False	False
cg15936861	12	TMEM132D	130276151.0	TMEM132D	NM_133448	0.004085218712950157	0.4492798665806594	Body		False	False	False	True	False	False	False	False	True	False	False	False	False	False	False
cg21754194	4		57393820.0			0.0040863282186649206	0.44933984881893774		chr4:57396748-57397269	False	False	False	False	False	False	False	True	False	False	False	False	False	True	False
cg01236205	2		9815626.0			0.004086936758911	0.44934473505706324			False	False	False	False	False	False	False	True	True	False	False	False	False	False	False
cg05820959	7		151248135.0			0.004091076428688767	0.44967574351671175			False	False	False	False	False	False	False	True	True	False	False	False	False	False	False
cg14546466	2		11796974.0			0.004094837484559622	0.4499029008570023		chr2:11796850-11797236	False	False	False	False	False	False	False	True	False	True	False	False	False	False	False
cg03321196	12		32192489.0			0.004095765344885918	0.4499427845012221			False	False	False	False	False	False	False	True	True	False	False	False	False	False	False
cg17751774	22	LIMK2	31625914.0	LIMK2	NM_005569	0.004102782098043044	0.4505272148281585	Body		False	False	False	True	False	False	False	False	True	False	False	False	False	False	True
cg27604822	8	EXT1	119021203.0	EXT1	NM_000127	0.004104755063731799	0.45064074005590005	Body		False	False	False	True	False	False	False	False	True	False	False	False	False	False	True
cg00154989	5	RASGEF1C	179565928.0	RASGEF1C	NM_175062	0.004105382680048707	0.45064074005590005	5URT	chr5:179563199-179563779	False	False	False	False	False	True	False	False	False	False	False	False	True	False	False
cg17395211	7		155654226.0			0.004115642688810199	0.45138953945943316			False	False	False	False	False	False	False	True	True	False	False	False	False	False	False
cg09735579	13	FGF9	22247070.0	FGF9	NM_002010	0.004115735007894998	0.45138953945943316	Body	chr13:22247803-22249755	False	False	False	True	False	False	False	False	False	False	True	False	False	False	False
cg00392760	3	CLASP2	33760199.0	CLASP2	NM_015097	0.0041186294711661525	0.4516448027864157	TSS1500	chr3:33759206-33759911	False	True	False	False	False	False	False	False	False	False	False	True	False	False	False
cg16926890	5		79267034.0			0.0041199182375779575	0.45172394096074475			False	False	False	False	False	False	False	True	True	False	False	False	False	False	False
cg15505203	12		122501235.0			0.004122652982722883	0.45196157829296557			False	False	False	False	False	False	False	True	True	False	False	False	False	False	True
cg04828090	7		8457999.0			0.00412734525956813	0.4523403217820636			False	False	False	False	False	False	False	True	True	False	False	False	False	False	False
cg10061722	6		2918416.0			0.004128762312060124	0.452344572995007			False	False	False	False	False	False	False	True	True	False	False	False	False	False	False
cg20276927	7	TNS3	47497808.0	TNS3	NM_022748	0.004129033377764501	0.452344572995007	5URT		False	False	False	False	False	True	False	False	True	False	False	False	False	False	True
cg06974662	1		8277080.0			0.004129553763882694	0.452344572995007		chr1:8277195-8277822	False	False	False	False	False	False	False	True	False	False	True	False	False	False	False
cg04284673	22		32532234.0			0.004131231308033216	0.4524308540067959			False	False	False	False	False	False	False	True	True	False	False	False	False	False	False
cg10927034	21		22111568.0			0.004132180704113247	0.4524308540067959			False	False	False	False	False	False	False	True	True	False	False	False	False	False	False
cg25064770	1	MIR548F3	218647192.0	MIR548F3	NR_031644	0.00413261335732823	0.4524308540067959	Body		False	False	False	True	False	False	False	False	True	False	False	False	False	False	True
cg26555801	8		84730091.0			0.004133267670010992	0.4524403043873802			False	False	False	False	False	False	False	True	True	False	False	False	False	False	False
cg08343624	17		79364211.0			0.004136348889369636	0.45271537240491144		chr17:79360383-79361723	False	False	False	False	False	False	False	True	False	False	False	False	True	False	False
cg17842300	2	MAP2	210338738.0	MAP2	NM_001039538	0.004141041855568672	0.45304437674965414	5URT		False	False	False	False	False	True	False	False	True	False	False	False	False	False	False
cg20570330	1	LAMC1	183107432.0	LAMC1	NM_002293	0.004141061167935532	0.45304437674965414	Body		False	False	False	True	False	False	False	False	True	False	False	False	False	False	True
cg17723710	5		34621927.0			0.004148119249077571	0.45370230913505577			False	False	False	False	False	False	False	True	True	False	False	False	False	False	True
cg06193518	10		35211635.0			0.004151720004415755	0.45396109016848696			False	False	False	False	False	False	False	True	True	False	False	False	False	False	False
cg15228224	5		89597261.0			0.004158727694816281	0.45439173155048473			False	False	False	False	False	False	False	True	True	False	False	False	False	False	False
cg01048810	1	C1orf228	45142815.0	C1orf228	NM_001145636	0.004159081095575095	0.45439173155048473	5URT	chr1:45139770-45140584	False	False	False	False	False	True	False	False	False	False	False	False	True	False	True
cg06546834	5		1382508.0			0.004160833903220236	0.454509797899703		chr5:1385978-1386862	False	False	False	False	False	False	False	True	False	False	False	False	False	True	False
cg24687841	15		62536890.0			0.0041641515496546565	0.4546991258367013			False	False	False	False	False	False	False	True	True	False	False	False	False	False	False
cg23204398	8	NSMCE2	126365081.0	NSMCE2	NM_173685	0.004164178003470831	0.4546991258367013	Body		False	False	False	True	False	False	False	False	True	False	False	False	False	False	False
cg18534115	12		52295400.0			0.004165466560373005	0.4547774862569082		chr12:52294173-52294632	False	False	False	False	False	False	False	True	False	False	False	True	False	False	False
cg23518547	2	ALK	29559080.0	ALK	NM_004304	0.0041738163683865915	0.4553730421773654	Body		False	False	False	True	False	False	False	False	True	False	False	False	False	False	False
cg20948091	3	BSN	49608040.0	BSN	NM_003458	0.0041744160371450754	0.4553730421773654	Body		False	False	False	True	False	False	False	False	True	False	False	False	False	False	False
cg20533299	8		142585193.0			0.004182118827274383	0.4558039713178942			False	False	False	False	False	False	False	True	True	False	False	False	False	False	False
cg11170217	6		82724827.0			0.004185603895813927	0.4559576745995652			False	False	False	False	False	False	False	True	True	False	False	False	False	False	True
cg20906948	4	WHSC1	1872199.0	WHSC1	NM_001042424	0.004185951045323802	0.4559576745995652	TSS1500	chr4:1872181-1873986	False	True	False	False	False	False	False	False	False	True	False	False	False	False	False
cg12590158	13	GPC5	92712018.0	GPC5	NM_004466	0.004188990908980306	0.45615791735202726	Body		False	False	False	True	False	False	False	False	True	False	False	False	False	False	False
cg17323028	5	MYO10	16894783.0	MYO10	NM_012334	0.004194572903178277	0.45626558429026437	Body		False	False	False	True	False	False	False	False	True	False	False	False	False	False	False
cg10371310	X	GSPT2	51485703.0	GSPT2	NM_018094	0.004194753478661912	0.45626558429026437	TSS1500	chrX:51486414-51487010	False	True	False	False	False	False	False	False	False	False	True	False	False	False	False
cg20348829	5	PDGFRB	149535951.0	PDGFRB	NM_002609	0.004196853150466149	0.45626558429026437	TSS1500		False	True	False	False	False	False	False	False	True	False	False	False	False	False	False
cg12068124	19	CBARP	1238538.0	CBARP	NM_152769	0.004198232937232594	0.4562910387748407	TSS1500	chr19:1236946-1238311	False	True	False	False	False	False	False	False	False	False	False	True	False	False	False
cg15173586	8	FAM91A1	124784802.0	FAM91A1	NM_144963	0.004200003680003333	0.4564212184658247	Body	chr8:124780286-124781265	False	False	False	True	False	False	False	False	False	False	False	False	True	False	False
cg11593346	14	TTLL5	76318250.0	TTLL5	NM_015072	0.004202841008579205	0.45660497031053965	Body		False	False	False	True	False	False	False	False	True	False	False	False	False	False	False
cg05331804	2		227552268.0			0.004206991661235708	0.4568689705042807			False	False	False	False	False	False	False	True	True	False	False	False	False	False	False
cg12510708	7	NFE2L3	26193805.0	NFE2L3	NM_004289	0.004210338926890245	0.4570862095127111	Body	chr7:26191794-26192757	False	False	False	True	False	False	False	False	False	False	False	True	False	False	False
cg27284041	6	LRRC1	53722164.0	LRRC1	NM_018214	0.004213479917237586	0.45723961068059615	Body		False	False	False	True	False	False	False	False	True	False	False	False	False	False	False
cg06512918	1		228350199.0			0.004213569266529455	0.45723961068059615		chr1:228353108-228353986	False	False	False	False	False	False	False	True	False	False	False	False	False	True	True
cg07982740	20	WFDC3	44410114.0	WFDC3	NM_080614	0.004215707218013693	0.45723961068059615	Body		False	False	False	True	False	False	False	False	True	False	False	False	False	False	False
cg25955267	2		169770161.0			0.004216049851499864	0.45723961068059615			False	False	False	False	False	False	False	True	True	False	False	False	False	False	False
cg12434040	13	VWA8	42227088.0	VWA8	NM_015058	0.004220937277678867	0.4576970406642678	Body		False	False	False	True	False	False	False	False	True	False	False	False	False	False	False
cg14733624	10		119590034.0			0.0042241093643010956	0.4579118536387344			False	False	False	False	False	False	False	True	True	False	False	False	False	False	False
cg07693639	16	FLJ26245	34989237.0	FLJ26245	NR_033985	0.004227701424217786	0.4581186953583448	Body		False	False	False	True	False	False	False	False	True	False	False	False	False	False	False
cg17411016	2		47100912.0			0.0042284043723338155	0.45813254516313123			False	False	False	False	False	False	False	True	True	False	False	False	False	False	True
cg03768897	10	FANK1	127588272.0	FANK1	NM_145235	0.004237668481765257	0.4588242379829249	Body	chr10:127584249-127585538	False	False	False	True	False	False	False	False	False	False	False	False	True	False	False
cg05593707	11		30002836.0			0.004239857096064942	0.4589988159843406			False	False	False	False	False	False	False	True	True	False	False	False	False	False	False
cg15119467	17		13341580.0			0.0042430537633027145	0.4592200590839267			False	False	False	False	False	False	False	True	True	False	False	False	False	False	False
cg19768229	5		60615309.0			0.00424680655797782	0.459501354556165			False	False	False	False	False	False	False	True	True	False	False	False	False	False	False
cg16182743	11	CD248	66085846.0	CD248	NM_020404	0.004248974871597562	0.45967352582430654	TSS1500	chr11:66083572-66083782	False	True	False	False	False	False	False	False	False	False	False	False	True	False	True
cg19747911	8		1304855.0			0.004251979132672669	0.4597077249058021		chr8:1308107-1308499	False	False	False	False	False	False	False	True	False	False	False	False	False	True	False
cg12632249	4	SORCS2	7449638.0	SORCS2	NM_020777	0.004252450223916164	0.4597077249058021	Body		False	False	False	True	False	False	False	False	True	False	False	False	False	False	False
cg25854064	4		156893413.0			0.004252966254862043	0.4597077249058021			False	False	False	False	False	False	False	True	True	False	False	False	False	False	False
cg09423085	2	PPP3R1	68478351.0	PPP3R1	NM_000945	0.004253491835961578	0.4597077249058021	Body	chr2:68479061-68480040	False	False	False	True	False	False	False	False	False	False	True	False	False	False	False
cg12549956	20	ADA	43256296.0	ADA	NM_000022	0.004254147393108095	0.4597077249058021	Body		False	False	False	True	False	False	False	False	True	False	False	False	False	False	False
cg24605950	6		87222174.0			0.004255902631611899	0.4597985308483208			False	False	False	False	False	False	False	True	True	False	False	False	False	False	False
cg21714855	7		150872218.0			0.004257342923113448	0.45989176171196333		chr7:150869765-150870165	False	False	False	False	False	False	False	True	False	False	False	False	True	False	True
cg04489548	1		110616863.0			0.004258936722765151	0.4599271342669689		chr1:110610265-110613303	False	False	False	False	False	False	False	True	False	False	False	False	True	False	False
cg08516750	2		113569828.0			0.004259041403052657	0.4599271342669689			False	False	False	False	False	False	False	True	True	False	False	False	False	False	True
cg00006771	11	UBASH3B	122539625.0	UBASH3B	NM_032873	0.0042594025450434295	0.4599271342669689	Body		False	False	False	True	False	False	False	False	True	False	False	False	False	False	False
cg00876785	8	SGCZ	15049197.0	SGCZ	NM_139167	0.004263711252204846	0.46026760078466583	Body		False	False	False	True	False	False	False	False	True	False	False	False	False	False	False
cg21519235	6	TARID	133930873.0	TARID	NR_109982	0.00426648303360458	0.46037964300964035	Body		False	False	False	True	False	False	False	False	True	False	False	False	False	False	False
cg07736530	11		33479526.0			0.004268493370643149	0.46046375989495375			False	False	False	False	False	False	False	True	True	False	False	False	False	False	False
cg05607391	21		47445196.0			0.004269600131889031	0.46046375989495375			False	False	False	False	False	False	False	True	True	False	False	False	False	False	False
cg22330875	7		25893749.0			0.004269863670161946	0.46046375989495375		chr7:25896713-25896925	False	False	False	False	False	False	False	True	False	False	False	False	False	True	True
cg12771971	3		5058435.0			0.00427170586816579	0.46046375989495375			False	False	False	False	False	False	False	True	True	False	False	False	False	False	True
cg06713117	22	WNT7B	46371867.0	WNT7B	NM_058238	0.004272223311863592	0.46046375989495375	Body	chr22:46371469-46375234	False	False	False	True	False	False	False	False	False	True	False	False	False	False	False
cg06695534	1		168660725.0			0.004273043203291514	0.46046375989495375			False	False	False	False	False	False	False	True	True	False	False	False	False	False	False
cg13977835	1		23883338.0			0.004277614902563007	0.4607071064940909		chr1:23884842-23885087	False	False	False	False	False	False	False	True	False	False	True	False	False	False	False
cg15935291	14		29130634.0			0.004282766485573978	0.4610749182387167			False	False	False	False	False	False	False	True	True	False	False	False	False	False	False
cg25481073	20	EMILIN3	39995542.0	EMILIN3	NM_052846	0.00428820674694852	0.46141116182217395	TSS200	chr20:39994545-39995810	True	False	False	False	False	False	False	False	False	True	False	False	False	False	False
cg03831502	2	SCTR	120237911.0	SCTR	NM_002980	0.004291451611044374	0.4616917632178927	Body		False	False	False	True	False	False	False	False	True	False	False	False	False	False	False
cg07955887	18	MTCL1	8717926.0	MTCL1	NM_015210	0.004297489951868283	0.46205287925675387	5URT		False	False	False	False	False	True	False	False	True	False	False	False	False	False	False
cg11323650	11	OR8J3	55905246.0	OR8J3	NM_001004064	0.004302669576511021	0.46229765824612357	TSS200		True	False	False	False	False	False	False	False	True	False	False	False	False	False	False
cg12087221	14		94180918.0			0.0043081482666742785	0.4628066767022068			False	False	False	False	False	False	False	True	True	False	False	False	False	False	False
cg24794881	7		73699244.0			0.004309378262214154	0.46285371743407183			False	False	False	False	False	False	False	True	True	False	False	False	False	False	False
cg04331840	9		29285846.0			0.004309748283825021	0.46285371743407183			False	False	False	False	False	False	False	True	True	False	False	False	False	False	False
cg15423773	1	DAB1	58531322.0	DAB1	NM_021080	0.00431356739281388	0.4630765745447443	5URT		False	False	False	False	False	True	False	False	True	False	False	False	False	False	False
cg17610144	7	PLXNA4	131944476.0	PLXNA4	NM_020911	0.004316608144672002	0.46327813709840526	Body		False	False	False	True	False	False	False	False	True	False	False	False	False	False	False
cg25293430	4	ANK2	113810918.0	ANK2	NM_001127493	0.004317977550215998	0.46336267699484124	5URT		False	False	False	False	False	True	False	False	True	False	False	False	False	False	False
cg26464978	X		12997273.0			0.00432331680364788	0.463810667079349		chrX:12993107-12994599	False	False	False	False	False	False	False	True	False	False	False	False	True	False	True
cg08061463	15	CIB1	90789198.0	CIB1	NR_102428	0.00432493503741494	0.46392179210993234	Body	chr15:90792559-90792929	False	False	False	True	False	False	False	False	False	False	False	False	False	True	False
cg15144984	3		27922975.0			0.004326964721566797	0.4639645722487376			False	False	False	False	False	False	False	True	True	False	False	False	False	False	False
cg05444524	16		88119777.0			0.0043296694790603794	0.4639645722487376			False	False	False	False	False	False	False	True	True	False	False	False	False	False	False
cg09879868	2	LINC01237	242990445.0	LINC01237	NR_110220	0.004329777806622267	0.4639645722487376	Body	chr2:242987641-242987874	False	False	False	True	False	False	False	False	False	False	False	False	True	False	False
cg15063453	11	UCP2	73694489.0	UCP2	NM_003355	0.004329812687178066	0.4639645722487376	TSS1500	chr11:73693702-73694802	False	True	False	False	False	False	False	False	False	True	False	False	False	False	False
cg26364871	10		1889757.0			0.004329909995511215	0.4639645722487376			False	False	False	False	False	False	False	True	True	False	False	False	False	False	False
cg02456962	2	NDUFA10	240939128.0	NDUFA10	NM_004544	0.004329993522291539	0.4639645722487376	Body		False	False	False	True	False	False	False	False	True	False	False	False	False	False	False
cg04847540	1		182754070.0			0.0043312320597223815	0.46403486256740273			False	False	False	False	False	False	False	True	True	False	False	False	False	False	False
cg12177944	3	PLXND1	129322537.0	PLXND1	NM_015103	0.004332744888903589	0.46413451680200507	Body	chr3:129323915-129325332	False	False	False	True	False	False	False	False	False	False	True	False	False	False	False
cg15081220	20	KCNG1	49640143.0	KCNG1	NM_002237	0.004334441327754905	0.464253810321424	TSS1500	chr20:49639071-49640212	False	True	False	False	False	False	False	False	False	True	False	False	False	False	False
cg22512292	5	PART1	59824695.0	PART1	NR_024617	0.004336201984551826	0.4643799491019839	Body		False	False	False	True	False	False	False	False	True	False	False	False	False	False	False
cg12427906	2	RALB	121018421.0	RALB	NM_002881	0.004338786587749641	0.46439621378871043	5URT		False	False	False	False	False	True	False	False	True	False	False	False	False	False	False
cg07222248	7		105846281.0			0.004342777860204177	0.4645258635405651			False	False	False	False	False	False	False	True	True	False	False	False	False	False	False
cg03850878	4		77724563.0			0.004342844233318472	0.4645258635405651		chr4:77723092-77723424	False	False	False	False	False	False	False	True	False	False	False	True	False	False	True
cg00676711	8		21268342.0			0.004345150524062656	0.4645258635405651			False	False	False	False	False	False	False	True	True	False	False	False	False	False	False
cg07882781	5	KIAA0825	93769556.0	KIAA0825	NM_001145678	0.004345340681125715	0.4645258635405651	Body		False	False	False	True	False	False	False	False	True	False	False	False	False	False	False
cg20413742	12	RIMKLB	8931477.0	RIMKLB	NR_123740	0.004345556989819036	0.4645258635405651	Body		False	False	False	True	False	False	False	False	True	False	False	False	False	False	False
cg03843493	4	SEC24D	119695822.0	SEC24D	NM_014822	0.0043459112167306855	0.4645258635405651	Body		False	False	False	True	False	False	False	False	True	False	False	False	False	False	False
cg24403804	6		16805426.0			0.004351967183308494	0.4647439892668728			False	False	False	False	False	False	False	True	True	False	False	False	False	False	False
cg15941627	13	UGGT2	96511262.0	UGGT2	NM_020121	0.00435281019182275	0.4647439892668728	Body		False	False	False	True	False	False	False	False	True	False	False	False	False	False	False
cg24164564	8		76317040.0			0.004353310165697761	0.4647439892668728		chr8:76319450-76320196	False	False	False	False	False	False	False	True	False	False	False	False	False	True	False
cg22246446	2	TNS1	218802063.0	TNS1	NM_022648	0.004353819211151967	0.4647439892668728	5URT		False	False	False	False	False	True	False	False	True	False	False	False	False	False	False
cg04094838	2		45186145.0			0.004356452086930024	0.4648611578996974		chr2:45181890-45183111	False	False	False	False	False	False	False	True	False	False	False	False	True	False	False
cg09323143	9		24872551.0			0.0043578404860239416	0.46486717725212234			False	False	False	False	False	False	False	True	True	False	False	False	False	False	False
cg00054988	6	ZNF165	28047013.0	ZNF165	NM_003447	0.004359861101791838	0.46497577169990784	TSS1500		False	True	False	False	False	False	False	False	True	False	False	False	False	False	False
cg07981168	10		30843575.0			0.004364024160670748	0.4651706379628493			False	False	False	False	False	False	False	True	True	False	False	False	False	False	False
cg10019537	3		162702472.0			0.004365690015204673	0.46528594267881723			False	False	False	False	False	False	False	True	True	False	False	False	False	False	False
cg08826448	2		3136900.0			0.004366414735273342	0.4652925348985388			False	False	False	False	False	False	False	True	True	False	False	False	False	False	False
cg01528768	17	RTN4RL1	1879130.0	RTN4RL1	NM_178568	0.004367504244405495	0.4652925348985388	Body	chr17:1880789-1881116	False	False	False	True	False	False	False	False	False	False	True	False	False	False	False
cg09196193	2	LINC01122	58847473.0	LINC01122	NR_033873	0.004368670420847032	0.46535453549627903	Body		False	False	False	True	False	False	False	False	True	False	False	False	False	False	False
cg12812959	4		168543616.0			0.004369949633074531	0.4654285585734386			False	False	False	False	False	False	False	True	True	False	False	False	False	False	False
cg07319253	1	CROCC	17249877.0	CROCC	NM_014675	0.004371471595454114	0.4655201611293646	Body		False	False	False	True	False	False	False	False	True	False	False	False	False	False	False
cg11621038	8	SGCZ	14189121.0	SGCZ	NM_139167	0.004372991904437476	0.4655201611293646	Body		False	False	False	True	False	False	False	False	True	False	False	False	False	False	False
cg01221080	2		64518465.0			0.004373533622342621	0.4655201611293646			False	False	False	False	False	False	False	True	True	False	False	False	False	False	False
cg02878439	16	ZCCHC14	87498480.0	ZCCHC14	NM_015144	0.004373727826472115	0.4655201611293646	Body		False	False	False	True	False	False	False	False	True	False	False	False	False	False	False
cg27474223	16	ZNF19	71509037.0	ZNF19	NM_006961	0.004377051974801695	0.46574908525300057	3UTR		False	False	False	False	False	False	True	False	True	False	False	False	False	False	False
cg12834131	5	ZNF608	124038948.0	ZNF608	NM_020747	0.0043782253971976	0.4658117212592376	Body		False	False	False	True	False	False	False	False	True	False	False	False	False	False	False
cg16523894	X		109121553.0			0.004381053541464219	0.46605036754131446			False	False	False	False	False	False	False	True	True	False	False	False	False	False	False
cg00864075	2		398382.0			0.004384144463594989	0.46606796561518954			False	False	False	False	False	False	False	True	True	False	False	False	False	False	False
cg17806882	7	GIMAP7	150216872.0	GIMAP7	NM_153236	0.004387057357919859	0.46631539500890273	5URT		False	False	False	False	False	True	False	False	True	False	False	False	False	False	False
cg05543663	15	PLA2G4D	42372620.0	PLA2G4D	NM_178034	0.004391459292188383	0.46662789979710406	Body	chr15:42371634-42371842	False	False	False	True	False	False	False	False	False	False	False	True	False	False	False
cg06282613	4	C4orf32	113074637.0	C4orf32	NM_152400	0.004391733162567107	0.46662789979710406	Body		False	False	False	True	False	False	False	False	True	False	False	False	False	False	False
cg09370016	1	FRRS1	100193837.0	FRRS1	NM_001013660	0.004394496414470728	0.4667324329866729	Body		False	False	False	True	False	False	False	False	True	False	False	False	False	False	True
cg23091087	6		41590237.0			0.004397284784225291	0.4668502377359508			False	False	False	False	False	False	False	True	True	False	False	False	False	False	False
cg11286769	9		124868853.0			0.0043982254286997055	0.4668502377359508			False	False	False	False	False	False	False	True	True	False	False	False	False	False	False
cg20148580	X		99353718.0			0.004400941354732732	0.46698109076195143			False	False	False	False	False	False	False	True	True	False	False	False	False	False	False
cg09406238	X	MTMR8	63615383.0	MTMR8	NM_017677	0.004402056134999419	0.46703504403666884	TSS200	chrX:63614957-63615423	True	False	False	False	False	False	False	False	False	True	False	False	False	False	False
cg21407040	16	SNN	11764338.0	SNN	NM_003498	0.004402835249398346	0.46703504403666884	5URT	chr16:11762563-11763246	False	False	False	False	False	True	False	False	False	False	False	True	False	False	False
cg07235066	15		76013321.0			0.004404249880344659	0.46703504403666884			False	False	False	False	False	False	False	True	True	False	False	False	False	False	False
cg16678185	1		26946851.0			0.0044068352380467225	0.4671708674107281		chr1:26946844-26948076	False	False	False	False	False	False	False	True	False	True	False	False	False	False	False
cg08071719	13	MCF2L	113650155.0	MCF2L	NM_001112732	0.004410864082799708	0.46740595209454633	Body	chr13:113648343-113649601	False	False	False	True	False	False	False	False	False	False	False	True	False	False	False
cg02068166	15	C2CD4B	62458741.0	C2CD4B	NM_001007595	0.00441139991167905	0.46740595209454633	TSS1500	chr15:62456015-62457648	False	True	False	False	False	False	False	False	False	False	False	True	False	False	True
cg05848884	8		74848047.0			0.00441423519202793	0.467581971711083			False	False	False	False	False	False	False	True	True	False	False	False	False	False	False
cg26905399	3		123798063.0			0.004418610523122741	0.46792098565942836			False	False	False	False	False	False	False	True	True	False	False	False	False	False	False
cg07175235	8		124298242.0			0.004419948993458869	0.46793916182842693			False	False	False	False	False	False	False	True	True	False	False	False	False	False	False
cg00075986	10		130177649.0			0.004419957057504659	0.46793916182842693			False	False	False	False	False	False	False	True	True	False	False	False	False	False	True
cg01990695	6		168416740.0			0.0044290665556042655	0.46852995255402397			False	False	False	False	False	False	False	True	True	False	False	False	False	False	False
cg19518539	7		21301723.0			0.004431265072274668	0.46863805095145067			False	False	False	False	False	False	False	True	True	False	False	False	False	False	False
cg17776640	22	MYO18B	26337447.0	MYO18B	NM_032608	0.004436284428941954	0.4690443368159397	Body		False	False	False	True	False	False	False	False	True	False	False	False	False	False	False
cg10405256	17		48286174.0			0.004441907689867828	0.469265161162359			False	False	False	False	False	False	False	True	True	False	False	False	False	False	True
cg19584693	1		238824407.0			0.004443236221879526	0.4693432667562685			False	False	False	False	False	False	False	True	True	False	False	False	False	False	False
cg26953535	10		120860077.0			0.004453709487710383	0.46997930988812414		chr10:120863620-120864216	False	False	False	False	False	False	False	True	False	False	False	False	False	True	False
cg21117734	20	LAMP5	9489749.0	LAMP5-AS1	NR_109957	0.0044547434476233504	0.46997930988812414	Body	chr20:9487111-9487889	False	False	False	True	False	False	False	False	False	False	False	True	False	False	False
cg06561409	1	ATP8B2	154297877.0	ATP8B2	NM_001005855	0.004454834217594969	0.46997930988812414	TSS200	chr1:154300975-154301528	True	False	False	False	False	False	False	False	False	False	False	False	False	True	False
cg20011552	10		131772187.0			0.004455344073154182	0.46997930988812414		chr10:131761169-131771696	False	False	False	False	False	False	False	True	False	False	False	True	False	False	False
cg06834427	2		131552386.0			0.00445574769136291	0.46997930988812414		chr2:131555096-131555929	False	False	False	False	False	False	False	True	False	False	False	False	False	True	False
cg16503437	2	PRKCE	46207666.0	PRKCE	NM_005400	0.004460781788514726	0.47038571932812495	Body		False	False	False	True	False	False	False	False	True	False	False	False	False	False	False
cg13142210	15	EHD4	42222648.0	EHD4	NM_139265	0.004462870232081599	0.47048137912620625	Body		False	False	False	True	False	False	False	False	True	False	False	False	False	False	True
cg24071892	1	ABCA4	94496949.0	ABCA4	NM_000350	0.004467455970875594	0.4707778979400153	Body		False	False	False	True	False	False	False	False	True	False	False	False	False	False	False
cg26251660	5		159598883.0			0.004468132662477213	0.4707869256641319			False	False	False	False	False	False	False	True	True	False	False	False	False	False	False
cg13955423	2		133037153.0			0.004469478435750635	0.4708664397853238			False	False	False	False	False	False	False	True	True	False	False	False	False	False	False
cg09438605	15	ARNT2	80757169.0	ARNT2	NM_014862	0.004471188836917118	0.4709490691778347	Body		False	False	False	True	False	False	False	False	True	False	False	False	False	False	False
cg21361021	20	KIF3B	30873618.0	KIF3B	NM_004798	0.004473412190185413	0.4710316767284419	5URT		False	False	False	False	False	True	False	False	True	False	False	False	False	False	False
cg21147077	22		28035064.0			0.004474089770208345	0.47104075728607847		chr22:28034987-28035310	False	False	False	False	False	False	False	True	False	True	False	False	False	False	True
cg08778851	17		29888936.0			0.004475207545744492	0.4710689942474855		chr17:29885900-29887377	False	False	False	False	False	False	False	True	False	False	False	True	False	False	False
cg19382019	19		48796188.0			0.00447554072743144	0.4710689942474855		chr19:48794353-48794727	False	False	False	False	False	False	False	True	False	False	False	True	False	False	False
cg01582438	20		62461159.0			0.0044769135162190145	0.4711018318425457		chr20:62462511-62464091	False	False	False	False	False	False	False	True	False	False	True	False	False	False	False
cg06085571	10		105621473.0			0.004477035547782248	0.4711018318425457			False	False	False	False	False	False	False	True	True	False	False	False	False	False	False
cg12878793	9		92477176.0			0.004478703595516261	0.4712151066114409			False	False	False	False	False	False	False	True	True	False	False	False	False	False	False
cg12797522	6	TDRG1	40347475.0	TDRG1	NR_024015	0.004480767796680781	0.47125408599321666	Body		False	False	False	True	False	False	False	False	True	False	False	False	False	False	False
cg12063910	9	SNX30	115513525.0	SNX30	NM_001012994	0.004480915857845098	0.47125408599321666	Body	chr9:115512611-115513757	False	False	False	True	False	False	False	False	False	True	False	False	False	False	False
cg08254359	12		54398518.0			0.0044918006601519875	0.4721018383945839		chr12:54399906-54400495	False	False	False	False	False	False	False	True	False	False	True	False	False	False	False
cg25242561	2		195086870.0			0.004493033629781711	0.4721018383945839			False	False	False	False	False	False	False	True	True	False	False	False	False	False	False
cg18065981	2	THAP4	242570529.0	THAP4	NM_015963	0.0044939474736834	0.4721018383945839	Body	chr2:242572311-242572702	False	False	False	True	False	False	False	False	False	False	True	False	False	False	False
cg25415857	9	ABL1	133655925.0	ABL1	NM_007313	0.004494256331539746	0.4721018383945839	Body		False	False	False	True	False	False	False	False	True	False	False	False	False	False	False
cg05021643	2	HOXD3	177029608.0	HOXD3	NM_006898	0.004494291034509655	0.4721018383945839	5URT	chr2:177027617-177028014	False	False	False	False	False	True	False	False	False	False	False	True	False	False	False
cg18169041	20		36755548.0			0.004494836368729811	0.4721018383945839			False	False	False	False	False	False	False	True	True	False	False	False	False	False	False
cg09088437	2	EDAR	109559012.0	EDAR	NM_022336	0.00449683716858247	0.47224971727324433	5URT	chr2:109558965-109559186	False	False	False	False	False	True	False	False	False	True	False	False	False	False	False
cg19831176	8	LOC105375734	123561727.0	LOC105375734	NR_131202	0.004498516255983824	0.4723637759577172	Body		False	False	False	True	False	False	False	False	True	False	False	False	False	False	False
cg24931561	6	TMEM242	157745382.0	TMEM242	NM_018452	0.004499427516605757	0.4723971900500898	TSS200	chr6:157744004-157745217	True	False	False	False	False	False	False	False	False	False	False	True	False	False	False
cg11426374	9		74433011.0			0.0045144564380366955	0.4734135023238315			False	False	False	False	False	False	False	True	True	False	False	False	False	False	False
cg11248447	1		37889517.0			0.0045154949252281225	0.47342232110846194			False	False	False	False	False	False	False	True	True	False	False	False	False	False	False
cg26517800	11		124171684.0			0.004517964764256789	0.47342232110846194			False	False	False	False	False	False	False	True	True	False	False	False	False	False	False
cg21622139	15	FEM1B	68587888.0	FEM1B	NM_015322	0.004520477119118462	0.47342232110846194	3UTR		False	False	False	False	False	False	True	False	True	False	False	False	False	False	False
cg13684826	12		107671921.0			0.004520483846664936	0.47342232110846194			False	False	False	False	False	False	False	True	True	False	False	False	False	False	False
cg21450318	19	MLLT1	6280351.0	MLLT1	NM_005934	0.004522670981002957	0.4735268618087091	TSS1500	chr19:6279483-6280231	False	True	False	False	False	False	False	False	False	False	False	True	False	False	False
cg06029926	16	EMP2	10633543.0	EMP2	NM_001424	0.004525992821364154	0.4737445830650791	Body		False	False	False	True	False	False	False	False	True	False	False	False	False	False	True
cg04393278	15	EHD4	42229011.0	EHD4	NM_139265	0.00452861796879387	0.4738013164498017	Body		False	False	False	True	False	False	False	False	True	False	False	False	False	False	True
cg04130433	8	LOC100288181	143805450.0	LOC100288181	NR_038925	0.00452924833463528	0.4738013164498017	Body	chr8:143807788-143809310	False	False	False	True	False	False	False	False	False	False	False	False	False	True	False
cg23289870	17	VMP1	57878128.0	VMP1	NM_030938	0.004529964777423506	0.4738013164498017	Body		False	False	False	True	False	False	False	False	True	False	False	False	False	False	False
cg00204727	5		141185856.0			0.004531240377364489	0.4738013164498017			False	False	False	False	False	False	False	True	True	False	False	False	False	False	True
cg07512191	3	LOC100507391	194432697.0	LOC100507391	NR_037891	0.004534143056376815	0.4740426034147112	Body		False	False	False	True	False	False	False	False	True	False	False	False	False	False	True
cg25608270	12	MLXIP	122617799.0	MLXIP	NM_014938	0.00454407406760765	0.4746185124473305	Body		False	False	False	True	False	False	False	False	True	False	False	False	False	False	True
cg14640762	2		65020618.0			0.00454441819973535	0.4746185124473305			False	False	False	False	False	False	False	True	True	False	False	False	False	False	False
cg14995262	19		54890046.0			0.004548523102810811	0.47498495127743684			False	False	False	False	False	False	False	True	True	False	False	False	False	False	True
cg10725555	5		71044309.0			0.004552260209191261	0.475250596201051			False	False	False	False	False	False	False	True	True	False	False	False	False	False	False
cg09752496	4		41798561.0			0.004555876882645699	0.47544123637768976			False	False	False	False	False	False	False	True	True	False	False	False	False	False	False
cg16690931	X		150144478.0			0.004557146045959848	0.4754547459877108			False	False	False	False	False	False	False	True	True	False	False	False	False	False	False
cg19025804	16	LOC388282	57844416.0	LOC388282	NM_001278081	0.004557353158611152	0.4754547459877108	TSS200		True	False	False	False	False	False	False	False	True	False	False	False	False	False	True
cg19293137	5	MAP3K1	56158572.0	MAP3K1	NM_005921	0.004558387018396483	0.4754547459877108	Body		False	False	False	True	False	False	False	False	True	False	False	False	False	False	False
cg01745510	12	CDKN1B	12870119.0	CDKN1B	NM_004064	0.004563320502800042	0.47578171069004055	TSS200	chr12:12869798-12871248	True	False	False	False	False	False	False	False	False	True	False	False	False	False	False
cg14703434	17		7040578.0			0.0045650234400668515	0.4758969724499374			False	False	False	False	False	False	False	True	True	False	False	False	False	False	False
cg20594286	12		6583523.0			0.004566632341602412	0.47596805969145833		chr12:6586820-6587112	False	False	False	False	False	False	False	True	False	False	False	False	False	True	False
cg11648720	4		693895.0			0.004567405876484325	0.47596805969145833			False	False	False	False	False	False	False	True	True	False	False	False	False	False	False
cg24675818	13		91336186.0			0.004569783611578392	0.4761439559175564			False	False	False	False	False	False	False	True	True	False	False	False	False	False	False
cg06112163	6		11415116.0			0.004575591472685858	0.47646955506933275			False	False	False	False	False	False	False	True	True	False	False	False	False	False	False
cg11758280	20	PLCB4	9153867.0	PLCB4	NM_001172646	0.004575758147565837	0.47646955506933275	5URT		False	False	False	False	False	True	False	False	True	False	False	False	False	False	False
cg20516015	1		207483391.0			0.004575804257207651	0.47646955506933275			False	False	False	False	False	False	False	True	True	False	False	False	False	False	False
cg05113586	4		181531667.0			0.004575899327837717	0.47646955506933275			False	False	False	False	False	False	False	True	True	False	False	False	False	False	False
cg07451762	16		28383216.0			0.004577369997210905	0.4765603943390812		chr16:28379130-28379965	False	False	False	False	False	False	False	True	False	False	False	False	True	False	False
cg00953309	1	EPHA2	16460784.0	EPHA2	NM_004431	0.004579235218076677	0.4766299938608143	Body	chr1:16464376-16464621	False	False	False	True	False	False	False	False	False	False	False	False	False	True	False
cg12452010	10	ADO	64564444.0	ADO	NM_032804	0.004581197823115226	0.4767701636241276	TSS200	chr10:64564435-64565818	True	False	False	False	False	False	False	False	False	True	False	False	False	False	False
cg01925424	19	TPM4	16177039.0	TPM4	NM_001145160	0.004581778971082886	0.4767701636241276	TSS1500	chr19:16178396-16178609	False	True	False	False	False	False	False	False	False	False	True	False	False	False	False
cg07179548	10	PI4K2A	99400432.0	PI4K2A	NM_018425	0.004583263199700649	0.47686231506571947	TSS200	chr10:99400263-99400982	True	False	False	False	False	False	False	False	False	True	False	False	False	False	False
cg18269382	14	LRRC74A	77328166.0	LRRC74A	NM_194287	0.004587031776632123	0.4771297718842275	Body		False	False	False	True	False	False	False	False	True	False	False	False	False	False	False
cg15741204	8		108227632.0			0.0045887310849422715	0.4772442093243074			False	False	False	False	False	False	False	True	True	False	False	False	False	False	False
cg07154475	3		152687283.0			0.0045895762038449415	0.4772584739303984			False	False	False	False	False	False	False	True	True	False	False	False	False	False	False
cg25639749	17	CCDC57	80067101.0	CCDC57	NM_198082	0.004590885205660374	0.4772584739303984	Body		False	False	False	True	False	False	False	False	True	False	False	False	False	False	False
cg09804454	15		102148506.0			0.004592182935976058	0.4772584739303984			False	False	False	False	False	False	False	True	True	False	False	False	False	False	False
cg07855920	1	MACF1	39651680.0	MACF1	NM_012090	0.004592455885978596	0.4772584739303984	Body		False	False	False	True	False	False	False	False	True	False	False	False	False	False	True
cg09052421	1		220999747.0			0.0045924631230379815	0.4772584739303984			False	False	False	False	False	False	False	True	True	False	False	False	False	False	False
cg11612862	16		89089417.0			0.004593856694716285	0.4773410214340318			False	False	False	False	False	False	False	True	True	False	False	False	False	False	False
cg26496930	14		70186565.0			0.004595636086309895	0.4773544008646597			False	False	False	False	False	False	False	True	True	False	False	False	False	False	True
cg09163023	4	LINC01378	118348897.0	LINC01378	NR_125757	0.00459731573091794	0.47745131819650416	TSS1500		False	True	False	False	False	False	False	False	True	False	False	False	False	False	False
cg13096433	8	FLJ42969	102076512.0	FLJ42969	NR_033962	0.004599923142987649	0.47751138561490636	Body		False	False	False	True	False	False	False	False	True	False	False	False	False	False	False
cg05040511	11		38813917.0			0.004600891435573089	0.47751138561490636			False	False	False	False	False	False	False	True	True	False	False	False	False	False	False
cg23317442	8	ZC3H3	144610080.0	ZC3H3	NM_015117	0.004602364020004674	0.4775397799748578	Body		False	False	False	True	False	False	False	False	True	False	False	False	False	False	True
cg26325867	6		41398693.0			0.004606722142099106	0.4778585575761024		chr6:41395229-41396253	False	False	False	False	False	False	False	True	False	False	False	False	True	False	True
cg00456651	1	SDC3	31380425.0	SDC3	NM_014654	0.004607023407651293	0.4778585575761024	Body	chr1:31381538-31381966	False	False	False	True	False	False	False	False	False	False	True	False	False	False	False
cg09009248	6		158652933.0			0.004607709459201905	0.4778585575761024		chr6:158652705-158652946	False	False	False	False	False	False	False	True	False	True	False	False	False	False	False
cg04310927	5		112267401.0			0.004607979096929909	0.4778585575761024			False	False	False	False	False	False	False	True	True	False	False	False	False	False	False
cg27625719	2		184273898.0			0.0046084357913932965	0.4778585575761024			False	False	False	False	False	False	False	True	True	False	False	False	False	False	False
cg25868520	13		77126888.0			0.004612735501528381	0.4781428946852302			False	False	False	False	False	False	False	True	True	False	False	False	False	False	False
cg26005086	20	JAG1	10619892.0	JAG1	NM_000214	0.0046157048405348795	0.47823623323850545	3UTR		False	False	False	False	False	False	True	False	True	False	False	False	False	False	True
cg05315417	18	LOXHD1	44237019.0	LOXHD1	NM_144612	0.004617821409862362	0.47823623323850545	TSS200	chr18:44236839-44237056	True	False	False	False	False	False	False	False	False	True	False	False	False	False	False
cg20966504	7	ABCB5	20654932.0	ABCB5	NM_001163941	0.0046187639891929885	0.47823623323850545	TSS1500		False	True	False	False	False	False	False	False	True	False	False	False	False	False	False
cg13905899	1		231275535.0			0.004618795119251863	0.47823623323850545			False	False	False	False	False	False	False	True	True	False	False	False	False	False	True
cg07871296	12		95125897.0			0.004619485405517495	0.47823623323850545			False	False	False	False	False	False	False	True	True	False	False	False	False	False	False
cg01924372	16	SBK1	28309935.0	SBK1	NM_001024401	0.004619882940546196	0.47823623323850545	5URT		False	False	False	False	False	True	False	False	True	False	False	False	False	False	True
cg13248338	9		132213717.0			0.00462427414341253	0.47850424584296125			False	False	False	False	False	False	False	True	True	False	False	False	False	False	True
cg23148925	7	KCND2	120042520.0	KCND2	NM_012281	0.0046320379509541525	0.47899650088613427	Body		False	False	False	True	False	False	False	False	True	False	False	False	False	False	False
cg24377179	3		55523815.0			0.004634624602297917	0.47919607345259224		chr3:55522560-55522836	False	False	False	False	False	False	False	True	False	False	False	True	False	False	False
cg06820378	1		188433270.0			0.0046365162677872735	0.47919607345259224			False	False	False	False	False	False	False	True	True	False	False	False	False	False	False
cg21101883	14	TTLL5	76378414.0	TTLL5	NM_015072	0.0046378481610027476	0.47919607345259224	Body		False	False	False	True	False	False	False	False	True	False	False	False	False	False	False
cg24980453	4	FAM149A	187064964.0	FAM149A	NM_015398	0.004637852149892283	0.47919607345259224	TSS1500	chr4:187066155-187066460	False	True	False	False	False	False	False	False	False	False	True	False	False	False	False
cg04405052	5		23727513.0			0.004639628098834967	0.4792836308250912			False	False	False	False	False	False	False	True	True	False	False	False	False	False	False
cg27552418	4		97598786.0			0.004643341626757728	0.4795428673972535			False	False	False	False	False	False	False	True	True	False	False	False	False	False	False
cg00234625	5	COL23A1	177811648.0	COL23A1	NM_173465	0.004648776705249716	0.47993875926207913	Body		False	False	False	True	False	False	False	False	True	False	False	False	False	False	False
cg02891072	5	LOC553103	131696894.0	LOC553103	NR_110997	0.004649866743594192	0.4799678376153454	Body		False	False	False	True	False	False	False	False	True	False	False	False	False	False	False
cg22034391	20	C20orf194	3363721.0	C20orf194	NM_001009984	0.004652211409938174	0.4800553634646716	Body		False	False	False	True	False	False	False	False	True	False	False	False	False	False	False
cg21878131	10		21675330.0			0.0046523440958221715	0.4800553634646716			False	False	False	False	False	False	False	True	True	False	False	False	False	False	False
cg06287775	7	FOXK1	4784174.0	FOXK1	NM_001037165	0.004653125316278473	0.4800553634646716	Body	chr7:4784820-4785058	False	False	False	True	False	False	False	False	False	False	True	False	False	False	False
cg19308332	15		24999013.0			0.0046580369002946626	0.4803754333777081			False	False	False	False	False	False	False	True	True	False	False	False	False	False	False
cg22325332	2		241625575.0			0.004659601685987228	0.4804561769240058			False	False	False	False	False	False	False	True	True	False	False	False	False	False	False
cg05024425	21		34214820.0			0.004660026166059519	0.4804561769240058			False	False	False	False	False	False	False	True	True	False	False	False	False	False	False
cg14362653	9		37117913.0			0.004665180405325493	0.48084392947256305		chr9:37120050-37120985	False	False	False	False	False	False	False	True	False	False	False	False	False	True	False
cg03911824	18	DYM	46588896.0	DYM	NM_017653	0.004665597988976942	0.48084392947256305	Body		False	False	False	True	False	False	False	False	True	False	False	False	False	False	True
cg26536849	20	DDX27	47850300.0	DDX27	NM_017895	0.004666448469310825	0.4808693650788665	Body		False	False	False	True	False	False	False	False	True	False	False	False	False	False	False
cg08964784	8		24769501.0			0.004668740755552014	0.48091849661347247		chr8:24770908-24772547	False	False	False	False	False	False	False	True	False	False	True	False	False	False	False
cg07766641	8	MCPH1	6455581.0	MCPH1	NM_024596	0.004669943960873414	0.48091849661347247	Body		False	False	False	True	False	False	False	False	True	False	False	False	False	False	True
cg12004500	10		31997779.0			0.004677442240945169	0.4812108979247677			False	False	False	False	False	False	False	True	True	False	False	False	False	False	True
cg07252495	18	AFG3L2	12377893.0	AFG3L2	NM_006796	0.004677517033462399	0.4812108979247677	TSS1500	chr18:12376538-12377306	False	True	False	False	False	False	False	False	False	False	False	True	False	False	False
cg22997262	22	KIAA1671	25510988.0	KIAA1671	NM_001145206	0.004678400063656114	0.4812108979247677	Body	chr22:25507309-25507537	False	False	False	True	False	False	False	False	False	False	False	False	True	False	True
cg12381196	2	LOC101060091	114616423.0	LOC101060091	NR_110174	0.004678789420480059	0.4812108979247677	Body		False	False	False	True	False	False	False	False	True	False	False	False	False	False	True
cg20372745	X	TAB3	30907117.0	TAB3	NM_152787	0.004679649501220676	0.4812336232430733	5URT	chrX:30906901-30907728	False	False	False	False	False	True	False	False	False	True	False	False	False	False	False
cg04188808	15	EHD4	42197671.0	EHD4	NM_139265	0.004681629471224045	0.4813129603106142	Body		False	False	False	True	False	False	False	False	True	False	False	False	False	False	True
cg22291084	11		355901.0			0.004685394753240554	0.48146891805350406		chr11:355947-356447	False	False	False	False	False	False	False	True	False	False	True	False	False	False	False
cg19202213	5		50746141.0			0.004687237336739948	0.4815690698905674			False	False	False	False	False	False	False	True	True	False	False	False	False	False	False
cg25808454	10		72669744.0			0.00468774794703176	0.4815690698905674			False	False	False	False	False	False	False	True	True	False	False	False	False	False	False
cg11832095	20	SLCO4A1	61285713.0	SLCO4A1	NM_016354	0.004688665084721952	0.48160117677387143	5URT	chr20:61287997-61288480	False	False	False	False	False	True	False	False	False	False	False	False	False	True	False
cg19382731	1	RNF220	44883990.0	RNF220	NM_018150	0.004696206225729407	0.4821236516926425	Body	chr1:44883136-44884272	False	False	False	True	False	False	False	False	False	True	False	False	False	False	False
cg05786503	16	GFER	2036889.0	GFER	NM_005262	0.0046973832085931665	0.4821236516926425	3UTR	chr16:2033492-2034800	False	False	False	False	False	False	True	False	False	False	False	False	True	False	False
cg23118507	8		77178141.0			0.004700079104611532	0.4822760674747747			False	False	False	False	False	False	False	True	True	False	False	False	False	False	False
cg22557167	9	ERCC6L2	98778703.0	ERCC6L2	NM_020207	0.004701040127900594	0.48228019385360277	3UTR		False	False	False	False	False	False	True	False	True	False	False	False	False	False	False
cg04194657	4		56160526.0			0.004703993214873781	0.48242911641811553			False	False	False	False	False	False	False	True	True	False	False	False	False	False	False
[truncated: 28,506 more rows]
